# Supplementary material for: Rye B chromosomes differently influence the expression of A chromosome–encoded genes depending on the host species
Source: Chromosome Res. 2022 Jul 4;30(4):335–49. doi: 10.1007/s10577-022-09704-6 (PMC9771852; doi:10.1007/s10577-022-09704-6)
Supplement: Supplementary file 1 — Supplemental Dataset 1 RNA-seq quality: Rye samples. (XLSX 21 KB) [file 10577_2022_9704_MOESM1_ESM.xlsx]

## Sheet: RNA-seq_quality
Supplemental Dataset 1 RNA-seq quality: Rye samples
Lane	Sample Ref	Index	Yield (Mbases)	% PF	# Reads	% of raw clusters per lane	% Perfect Index Reads	% One Mismatch Reads (Index)	% of >= Q30 Bases (PF)	Mean Quality Score (PF)
1	0B_rep1	ATCACG	2.825	100	27,967,646	9.73	100	0	96.29	38.35
1	0B_rep2	CGATGT	3.583	100	35,474,122	12.34	100	0	96.28	38.34
1	0B_rep3	TGACCA	1.397	100	13,829,610	4.81	100	0	91.18	37.05
1	+2B_rep1	GGCTAC	2.557	100	25,315,180	8.81	100	0	96.07	38.26
1	+2B_rep2	CTTGTA	3.228	100	31,960,800	11.12	100	0	95.39	38.13
1	+2B_rep3	GTGAAA	3.483	100	34,484,642	12	100	0	95.88	38.25
2	0B_rep1	ATCACG	2.778	100	27,502,914	9.72	100	0	96.41	38.41
2	0B_rep2	CGATGT	3.517	100	34,820,390	12.31	100	0	96.4	38.39
2	0B_rep3	TGACCA	1.369	100	13,555,784	4.79	100	0	91.36	37.11
2	+2B_rep1	GGCTAC	2.52	100	24,945,952	8.82	100	0	96.2	38.31
2	+2B_rep2	CTTGTA	3.167	100	31,358,936	11.09	100	0	95.52	38.18
2	+2B_rep3	GTGAAA	3.424	100	33,899,344	11.99	100	0	96.01	38.3

## Sheet: mapping
Supplemental Dataset 1 Mapping against the S. cereale genome using HISAT2
Mappping against S. cereale
	0B_rep1	0B_rep2	0B_rep3	Average
aligned concordantly exactly 1 time (reads, %)	73.72	73.82	63.36	70.3
aligned concordantly >1 times (reads, %)	7.09	6.91	9.82	7.94
other (reads, %)	19.19	19.27	26.82	21.76
	+2B_rep1	+2B_rep2	+2B_relp3	Average
aligned concordantly exactly 1 time (reads, %)	73.78	70.44	72.31	72.1767
aligned concordantly >1 times (reads, %)	5.72	7.16	6.42	6.43333
other (reads, %)	20.5	22.4	21.27	21.39
									B0
