# Supplementary material for: Rye B chromosomes differently influence the expression of A chromosome–encoded genes depending on the host species
Source: Chromosome Res. 2022 Jul 4;30(4):335–49. doi: 10.1007/s10577-022-09704-6 (PMC9771852; doi:10.1007/s10577-022-09704-6)
Supplement: Supplementary file 4 — Supplemental Dataset 4 GO term enrichment analysis of up-regulated and down-regulated DETs of rye in the presence of +2B chromosomes. T. aestivum is the background reference. (XLSX 29 KB) [file 10577_2022_9704_MOESM4_ESM.xlsx]

## Sheet: up-reg
Supplemental Dataset 4 GO term enrichment analysis of up-regulated DETs of rye in the presence of 2B chromosomes. Triticum aestivum is a background reference.
GO term	Ontology	Description	Number in input list	Number in BG/Ref	p-value	FDR									Analysis Brief Summary
GO:0045814	P	negative regulation of gene expression, epigenetic	23	1078	2.3e-06	0.0012									Species: Triticum aestivum
GO:0006342	P	chromatin silencing	23	1075	2.2e-06	0.0012									GO type: Completed GO
GO:0051276	P	chromosome organization	48	3599	8.9e-06	0.0032									GO version:2016
GO:0016458	P	gene silencing	28	1734	3.1e-05	0.0067									Background/Reference: gene ID
GO:0040029	P	regulation of gene expression, epigenetic	27	1621	2.5e-05	0.0067									Annotated number in query list: 578 [ Download ]
GO:0032259	P	methylation	40	2994	4.8e-05	0.0087									Annotated number in background/reference: 85761
GO:0006457	P	protein folding	23	1411	0.00014	0.0094									Significant GO terms: 178 [ Details ]
GO:0061647	P	histone H3-K9 modification	15	670	7.7e-05	0.0094
GO:0006304	P	DNA modification	15	713	0.00015	0.0094
GO:0044728	P	DNA methylation or demethylation	15	710	0.00014	0.0094
GO:0043414	P	macromolecule methylation	30	2113	0.00015	0.0094
GO:0033043	P	regulation of organelle organization	20	1148	0.00016	0.0094
GO:0018022	P	peptidyl-lysine methylation	18	964	0.00015	0.0094
GO:0006325	P	chromatin organization	36	2725	0.00014	0.0094
GO:0051567	P	histone H3-K9 methylation	15	670	7.7e-05	0.0094
GO:0034968	P	histone lysine methylation	18	934	9.9e-05	0.0094
GO:0005996	P	monosaccharide metabolic process	23	1400	0.00012	0.0094
GO:0007018	P	microtubule-based movement	8	212	0.00013	0.0094
GO:0006184	P	obsolete GTP catabolic process	10	347	0.00017	0.0098
GO:0061640	P	cytoskeleton-dependent cytokinesis	20	1198	0.00027	0.012
GO:0000281	P	mitotic cytokinesis	20	1187	0.00024	0.012
GO:0033044	P	regulation of chromosome organization	13	591	0.00027	0.012
GO:0022607	P	cellular component assembly	71	6878	0.00027	0.012
GO:0016571	P	histone methylation	19	1105	0.00027	0.012
GO:0000910	P	cytokinesis	20	1204	0.00029	0.012
GO:0032776	P	DNA methylation on cytosine	5	83	0.00033	0.014
GO:0035383	P	thioester metabolic process	10	395	0.00047	0.017
GO:0006637	P	acyl-CoA metabolic process	10	395	0.00047	0.017
GO:0018205	P	peptidyl-lysine modification	23	1539	0.00045	0.017
GO:0006479	P	protein methylation	19	1173	0.00054	0.019
GO:0008213	P	protein alkylation	19	1173	0.00054	0.019
GO:0043062	P	extracellular structure organization	24	1685	0.00066	0.021
GO:0030198	P	extracellular matrix organization	24	1685	0.00066	0.021
GO:1905269	P	positive regulation of chromatin organization	5	101	0.00077	0.022
GO:0010638	P	positive regulation of organelle organization	13	670	0.00083	0.022
GO:0044699	P	single-organism process	381	50975	0.00082	0.022
GO:0045934	P	negative regulation of nucleobase-containing compound metabolic process	29	2247	0.00088	0.022
GO:0006928	P	movement of cell or subcellular component	12	591	0.00089	0.022
GO:0045892	P	negative regulation of transcription, DNA-templated	27	2035	0.00088	0.022
GO:1903507	P	negative regulation of nucleic acid-templated transcription	28	2122	0.00078	0.022
GO:1902679	P	negative regulation of RNA biosynthetic process	28	2122	0.00078	0.022
GO:0030163	P	protein catabolic process	50	4633	0.00089	0.022
GO:0051253	P	negative regulation of RNA metabolic process	28	2131	0.00083	0.022
GO:0051130	P	positive regulation of cellular component organization	14	747	0.00074	0.022
GO:0006306	P	DNA methylation	13	681	0.00096	0.023
GO:0006305	P	DNA alkylation	13	681	0.00096	0.023
GO:0005975	P	carbohydrate metabolic process	78	8137	0.0011	0.026
GO:0046835	P	carbohydrate phosphorylation	5	112	0.0012	0.027
GO:1903047	P	mitotic cell cycle process	22	1559	0.0012	0.027
GO:0019321	P	pentose metabolic process	7	236	0.0014	0.029
GO:0051247	P	positive regulation of protein metabolic process	12	622	0.0014	0.029
GO:2001252	P	positive regulation of chromosome organization	5	118	0.0015	0.03
GO:0070828	P	heterochromatin organization	6	175	0.0015	0.03
GO:0006996	P	organelle organization	97	10672	0.0015	0.03
GO:0009890	P	negative regulation of biosynthetic process	36	3129	0.0016	0.03
GO:0006508	P	proteolysis	73	7614	0.0016	0.03
GO:0051604	P	protein maturation	10	467	0.0016	0.03
GO:0010555	P	response to mannitol	5	121	0.0017	0.03
GO:0044085	P	cellular component biogenesis	88	9516	0.0016	0.03
GO:0016444	P	somatic cell DNA recombination	5	122	0.0017	0.031
GO:0044723	P	single-organism carbohydrate metabolic process	62	6266	0.0018	0.032
GO:0031327	P	negative regulation of cellular biosynthetic process	35	3033	0.0018	0.032
GO:0006165	P	nucleoside diphosphate phosphorylation	16	1015	0.0019	0.032
GO:0016570	P	histone modification	21	1522	0.002	0.034
GO:1902275	P	regulation of chromatin organization	6	187	0.002	0.034
GO:0022402	P	cell cycle process	31	2611	0.0021	0.035
GO:0009132	P	nucleoside diphosphate metabolic process	16	1032	0.0022	0.036
GO:0071840	P	cellular component organization or biogenesis	175	21407	0.0022	0.036
GO:0044257	P	cellular protein catabolic process	44	4137	0.0024	0.037
GO:0048229	P	gametophyte development	57	5751	0.0027	0.039
GO:0007049	P	cell cycle	45	4292	0.0027	0.039
GO:0009555	P	pollen development	46	4408	0.0027	0.039
GO:0016052	P	carbohydrate catabolic process	26	2089	0.0026	0.039
GO:0043933	P	macromolecular complex subunit organization	67	6990	0.0026	0.039
GO:0051603	P	proteolysis involved in cellular protein catabolic process	43	4050	0.0027	0.039
GO:0016043	P	cellular component organization	164	19949	0.0026	0.039
GO:0046939	P	nucleotide phosphorylation	16	1060	0.0029	0.04
GO:0010564	P	regulation of cell cycle process	11	600	0.0031	0.04
GO:0006275	P	regulation of DNA replication	9	430	0.0031	0.04
GO:0000278	P	mitotic cell cycle	28	2340	0.0031	0.04
GO:0032270	P	positive regulation of cellular protein metabolic process	11	597	0.003	0.04
GO:0000911	P	cytokinesis by cell plate formation	16	1068	0.0031	0.04
GO:0010498	P	proteasomal protein catabolic process	25	2007	0.0031	0.04
GO:0010208	P	pollen wall assembly	21	1591	0.0034	0.041
GO:0031324	P	negative regulation of cellular metabolic process	40	3735	0.0033	0.041
GO:0085029	P	extracellular matrix assembly	21	1591	0.0034	0.041
GO:0010927	P	cellular component assembly involved in morphogenesis	21	1591	0.0034	0.041
GO:1902410	P	mitotic cytokinetic process	16	1083	0.0035	0.042
GO:0051052	P	regulation of DNA metabolic process	13	792	0.0035	0.042
GO:0032506	P	cytokinetic process	16	1083	0.0035	0.042
GO:0010558	P	negative regulation of macromolecule biosynthetic process	31	2708	0.0036	0.042
GO:0006096	P	glycolytic process	15	989	0.0037	0.042
GO:0006757	P	ATP generation from ADP	15	989	0.0037	0.042
GO:0009135	P	purine nucleoside diphosphate metabolic process	15	997	0.0039	0.043
GO:0046031	P	ADP metabolic process	15	997	0.0039	0.043
GO:0009179	P	purine ribonucleoside diphosphate metabolic process	15	997	0.0039	0.043
GO:0010324	P	membrane invagination	16	1097	0.004	0.043
GO:0051225	P	spindle assembly	6	214	0.0039	0.043
GO:0009185	P	ribonucleoside diphosphate metabolic process	15	997	0.0039	0.043
GO:2000113	P	negative regulation of cellular macromolecule biosynthetic process	30	2621	0.0042	0.045
GO:0070925	P	organelle assembly	10	537	0.0042	0.045
GO:0008283	P	cell proliferation	23	1843	0.0043	0.045
GO:0016572	P	histone phosphorylation	6	220	0.0044	0.045
GO:0007051	P	spindle organization	6	220	0.0044	0.045
GO:0009057	P	macromolecule catabolic process	59	6140	0.0044	0.045
GO:0006259	P	DNA metabolic process	38	3573	0.0046	0.046
GO:0009644	P	response to high light intensity	15	1018	0.0047	0.047
GO:0044724	P	single-organism carbohydrate catabolic process	19	1428	0.0047	0.047
GO:0009892	P	negative regulation of metabolic process	44	4300	0.0047	0.047
GO:0048646	P	anatomical structure formation involved in morphogenesis	37	3480	0.0051	0.05
GO:0008812	F	choline dehydrogenase activity	5	19	5.1e-07	3.9e-05
GO:0016818	F	hydrolase activity, acting on acid anhydrides, in phosphorus-containing anhydrides	54	3909	8.6e-07	3.9e-05
GO:0016817	F	hydrolase activity, acting on acid anhydrides	55	3921	4.3e-07	3.9e-05
GO:0016787	F	hydrolase activity	145	14673	9e-07	3.9e-05
GO:0016462	F	pyrophosphatase activity	54	3859	5.9e-07	3.9e-05
GO:0017111	F	nucleoside-triphosphatase activity	51	3662	1.4e-06	5e-05
GO:0003924	F	GTPase activity	16	614	7.5e-06	0.00023
GO:0005507	F	copper ion binding	21	1291	0.00027	0.007
GO:0005525	F	GTP binding	18	1023	0.00029	0.007
GO:0016887	F	ATPase activity	31	2321	0.00034	0.0073
GO:0032561	F	guanyl ribonucleotide binding	18	1068	0.00048	0.0094
GO:0019001	F	guanyl nucleotide binding	18	1095	0.00064	0.011
GO:0019200	F	carbohydrate kinase activity	7	218	0.00088	0.015
GO:0003824	F	catalytic activity	321	42216	0.0014	0.022
GO:0016620	F	oxidoreductase activity, acting on the aldehyde or oxo group of donors, NAD or NADP as acceptor	8	316	0.0017	0.024
GO:0016832	F	aldehyde-lyase activity	5	134	0.0025	0.034
GO:0004553	F	hydrolase activity, hydrolyzing O-glycosyl compounds	22	1686	0.0031	0.037
GO:0016903	F	oxidoreductase activity, acting on the aldehyde or oxo group of donors	11	597	0.003	0.037
GO:0005773	C	vacuole	93	8086	3.4e-07	5.4e-05
GO:0005829	C	cytosol	106	10311	7.8e-06	0.00024
GO:0044422	C	organelle part	193	21477	4.7e-06	0.00024
GO:0044427	C	chromosomal part	25	1312	5.8e-06	0.00024
GO:0044446	C	intracellular organelle part	191	21339	7e-06	0.00024
GO:0005694	C	chromosome	28	1652	1.3e-05	0.00035
GO:0098805	C	whole membrane	57	4671	1.6e-05	0.00036
GO:0044437	C	vacuolar part	50	3970	2.5e-05	0.00044
GO:0098588	C	bounding membrane of organelle	66	5753	2.3e-05	0.00044
GO:0005774	C	vacuolar membrane	49	3917	3.6e-05	0.00056
GO:0000785	C	chromatin	17	809	5.6e-05	0.00069
GO:0098687	C	chromosomal region	12	433	5.8e-05	0.00069
GO:0005576	C	extracellular region	92	9049	5.2e-05	0.00069
GO:0005874	C	microtubule	14	601	8.8e-05	0.00073
GO:0000792	C	heterochromatin	7	147	8.8e-05	0.00073
GO:0031974	C	membrane-enclosed lumen	57	4946	7.6e-05	0.00073
GO:0070013	C	intracellular organelle lumen	57	4946	7.6e-05	0.00073
GO:0043232	C	intracellular non-membrane-bounded organelle	78	7462	8.8e-05	0.00073
GO:0043233	C	organelle lumen	57	4946	7.6e-05	0.00073
GO:0071944	C	cell periphery	167	19068	0.00012	0.00086
GO:0099512	C	supramolecular fiber	15	699	0.00012	0.00086
GO:0099513	C	polymeric cytoskeletal fiber	15	699	0.00012	0.00086
GO:0005730	C	nucleolus	31	2234	0.00018	0.001
GO:0000790	C	nuclear chromatin	9	279	0.00016	0.001
GO:0031981	C	nuclear lumen	48	4074	0.00017	0.001
GO:0031090	C	organelle membrane	81	7998	0.00018	0.001
GO:0043228	C	non-membrane-bounded organelle	78	7597	0.00015	0.001
GO:0000775	C	chromosome, centromeric region	9	288	0.0002	0.0011
GO:0048046	C	apoplast	32	2502	0.00056	0.0031
GO:0005721	C	pericentric heterochromatin	5	108	0.001	0.0052
GO:0030312	C	external encapsulating structure	63	6243	0.0011	0.0052
GO:0005618	C	cell wall	63	6231	0.001	0.0052
GO:0044430	C	cytoskeletal part	17	1056	0.0011	0.0053
GO:0005783	C	endoplasmic reticulum	62	6204	0.0015	0.0067
GO:0044428	C	nuclear part	52	5008	0.0016	0.007
GO:0000786	C	nucleosome	10	469	0.0017	0.007
GO:0015630	C	microtubule cytoskeleton	15	902	0.0016	0.007
GO:0044815	C	DNA packaging complex	10	487	0.0022	0.0087
GO:0044454	C	nuclear chromosome part	11	571	0.0022	0.0087
GO:0032993	C	protein-DNA complex	11	597	0.003	0.012
GO:0005794	C	Golgi apparatus	55	5538	0.003	0.012
GO:0005886	C	plasma membrane	131	15639	0.0043	0.016
GO:0000228	C	nuclear chromosome	11	634	0.0046	0.017
GO:0032991	C	macromolecular complex	107	12610	0.0071	0.025
GO:0012505	C	endomembrane system	98	11525	0.0095	0.033
GO:0005789	C	endoplasmic reticulum membrane	28	2645	0.014	0.046
GO:0022626	C	cytosolic ribosome	13	950	0.014	0.046
GO:0044432	C	endoplasmic reticulum part	29	2755	0.014	0.046
GO:0044445	C	cytosolic part	15	1156	0.014	0.046
GO:0042175	C	nuclear outer membrane-endoplasmic reticulum membrane network	28	2658	0.015	0.048

## Sheet: down-reg
Supplemental Dataset 4 GO term enrichment analysis of down-regulated DETs of rye in the presence of 2B chromosomes. Triticum aestivum is a background reference.
GO term	Ontology	Description	Number in input list	Number in BG/Ref	p-value	FDR						Analysis Brief Summary
GO:0044710	P	single-organism metabolic process	163	27869	5.9e-07	0.00029						Species: Triticum aestivum
GO:0051186	P	cofactor metabolic process	41	4166	6.8e-07	0.00029						GO type: Completed GO
GO:0009070	P	serine family amino acid biosynthetic process	15	821	3.6e-06	0.001						GO version:2016
GO:0044699	P	single-organism process	256	50975	7.9e-06	0.0016						Background/Reference: gene ID
GO:0006534	P	cysteine metabolic process	14	780	9.2e-06	0.0016						Annotated number in query list: 363 [ Download ]
GO:0009069	P	serine family amino acid metabolic process	16	1022	1.1e-05	0.0016						Annotated number in background/reference: 85761
GO:0019344	P	cysteine biosynthetic process	13	764	3.3e-05	0.004						Significant GO terms: 135 [ Details ]
GO:1901605	P	alpha-amino acid metabolic process	27	2775	7.2e-05	0.0077
GO:0031669	P	cellular response to nutrient levels	20	1782	0.0001	0.0091
GO:0071702	P	organic substance transport	60	8653	0.00011	0.0091
GO:0051188	P	cofactor biosynthetic process	23	2243	0.00012	0.0091
GO:0044763	P	single-organism cellular process	206	40376	0.00014	0.01
GO:0044283	P	small molecule biosynthetic process	51	7111	0.00017	0.011
GO:0006732	P	coenzyme metabolic process	28	3094	0.00017	0.011
GO:0009610	P	response to symbiotic fungus	6	190	0.0002	0.011
GO:0044281	P	small molecule metabolic process	90	14959	0.00027	0.013
GO:0009608	P	response to symbiont	6	199	0.00025	0.013
GO:1901615	P	organic hydroxy compound metabolic process	26	2842	0.00025	0.013
GO:0031667	P	response to nutrient levels	24	2546	0.00028	0.013
GO:0044711	P	single-organism biosynthetic process	95	16047	0.0003	0.013
GO:1902582	P	single-organism intracellular transport	26	2946	0.00043	0.017
GO:0006081	P	cellular aldehyde metabolic process	17	1549	0.00043	0.017
GO:0009267	P	cellular response to starvation	18	1707	0.00046	0.017
GO:0031668	P	cellular response to extracellular stimulus	25	2818	0.00051	0.018
GO:1902580	P	single-organism cellular localization	26	2980	0.00051	0.018
GO:0044712	P	single-organism catabolic process	46	6551	0.00057	0.019
GO:0008610	P	lipid biosynthetic process	39	5283	0.00061	0.019
GO:0006082	P	organic acid metabolic process	69	11065	0.00065	0.02
GO:0006629	P	lipid metabolic process	54	8205	0.00084	0.021
GO:0050896	P	response to stimulus	196	39029	0.00074	0.021
GO:0046686	P	response to cadmium ion	26	3086	0.00084	0.021
GO:0010038	P	response to metal ion	33	4300	0.00086	0.021
GO:0009991	P	response to extracellular stimulus	29	3585	0.0008	0.021
GO:0071496	P	cellular response to external stimulus	25	2897	0.00076	0.021
GO:0051649	P	establishment of localization in cell	38	5253	0.001	0.023
GO:0009238	P	enterobactin metabolic process	5	176	0.0011	0.023
GO:0019290	P	siderophore biosynthetic process	5	176	0.0011	0.023
GO:0019540	P	siderophore biosynthetic process from catechol	5	176	0.0011	0.023
GO:0009239	P	enterobactin biosynthetic process	5	176	0.0011	0.023
GO:0009237	P	siderophore metabolic process	5	176	0.0011	0.023
GO:1901564	P	organonitrogen compound metabolic process	79	13333	0.0011	0.023
GO:0044255	P	cellular lipid metabolic process	42	6058	0.0013	0.023
GO:0042594	P	response to starvation	21	2350	0.0013	0.023
GO:0051234	P	establishment of localization	97	17156	0.0012	0.023
GO:0009713	P	catechol-containing compound biosynthetic process	5	185	0.0013	0.023
GO:0015979	P	photosynthesis	18	1877	0.0013	0.023
GO:0009750	P	response to fructose	11	847	0.0012	0.023
GO:0009712	P	catechol-containing compound metabolic process	5	185	0.0013	0.023
GO:1901607	P	alpha-amino acid biosynthetic process	19	2012	0.0012	0.023
GO:0051716	P	cellular response to stimulus	111	20324	0.0017	0.028
GO:0006090	P	pyruvate metabolic process	17	1770	0.0018	0.028
GO:0019184	P	nonribosomal peptide biosynthetic process	5	197	0.0018	0.028
GO:0016052	P	carbohydrate catabolic process	19	2089	0.0018	0.028
GO:1901617	P	organic hydroxy compound biosynthetic process	21	2411	0.0018	0.028
GO:1901565	P	organonitrogen compound catabolic process	20	2262	0.0019	0.029
GO:0046907	P	intracellular transport	35	4933	0.0022	0.033
GO:0007154	P	cell communication	90	15984	0.0022	0.033
GO:0072524	P	pyridine-containing compound metabolic process	16	1669	0.0024	0.034
GO:0033554	P	cellular response to stress	60	9816	0.0024	0.034
GO:0006810	P	transport	94	16882	0.0024	0.034
GO:0019752	P	carboxylic acid metabolic process	59	9596	0.0023	0.034
GO:0015994	P	chlorophyll metabolic process	10	798	0.0025	0.034
GO:0051179	P	localization	102	18699	0.0029	0.034
GO:0072598	P	protein localization to chloroplast	5	222	0.0029	0.034
GO:0072596	P	establishment of protein localization to chloroplast	5	222	0.0029	0.034
GO:0071446	P	cellular response to salicylic acid stimulus	20	2351	0.0029	0.034
GO:0006643	P	membrane lipid metabolic process	11	941	0.0027	0.034
GO:0019682	P	glyceraldehyde-3-phosphate metabolic process	13	1229	0.0027	0.034
GO:0032787	P	monocarboxylic acid metabolic process	47	7305	0.0029	0.034
GO:0006612	P	protein targeting to membrane	16	1698	0.0029	0.034
GO:0008152	P	metabolic process	269	57664	0.0028	0.034
GO:0019374	P	galactolipid metabolic process	7	435	0.0029	0.034
GO:0045036	P	protein targeting to chloroplast	5	222	0.0029	0.034
GO:0042221	P	response to chemical	124	23546	0.003	0.035
GO:1902578	P	single-organism localization	55	8913	0.0031	0.035
GO:0006970	P	response to osmotic stress	47	7369	0.0034	0.038
GO:0044765	P	single-organism transport	54	8779	0.0036	0.04
GO:0044724	P	single-organism carbohydrate catabolic process	14	1428	0.0037	0.04
GO:0043436	P	oxoacid metabolic process	61	10221	0.0038	0.041
GO:0080022	P	primary root development	5	244	0.0043	0.046
GO:0090150	P	establishment of protein localization to membrane	16	1777	0.0044	0.046
GO:0072657	P	protein localization to membrane	16	1786	0.0046	0.048
GO:0006091	P	generation of precursor metabolites and energy	25	3330	0.0047	0.048
GO:0033036	P	macromolecule localization	51	8302	0.0048	0.048
GO:0046467	P	membrane lipid biosynthetic process	9	739	0.0049	0.049
GO:0046496	P	nicotinamide nucleotide metabolic process	15	1642	0.005	0.049
GO:0051641	P	cellular localization	45	7140	0.0051	0.049
GO:0019362	P	pyridine nucleotide metabolic process	15	1645	0.0051	0.049
GO:0006778	P	porphyrin-containing compound metabolic process	10	882	0.005	0.049
GO:0003824	F	catalytic activity	226	42216	4.2e-07	7e-05
GO:0016787	F	hydrolase activity	90	14673	0.00014	0.0097
GO:0016628	F	oxidoreductase activity, acting on the CH-CH group of donors, NAD or NADP as acceptor	9	466	0.00021	0.0097
GO:0043168	F	anion binding	14	1063	0.00023	0.0097
GO:0016627	F	oxidoreductase activity, acting on the CH-CH group of donors	10	622	0.00041	0.013
GO:0004553	F	hydrolase activity, hydrolyzing O-glycosyl compounds	17	1686	0.0011	0.025
GO:0008667	F	2,3-dihydro-2,3-dihydroxybenzoate dehydrogenase activity	5	176	0.0011	0.025
GO:0008378	F	galactosyltransferase activity	5	183	0.0013	0.026
GO:0009526	C	plastid envelope	29	2745	8.8e-06	0.00032
GO:0005829	C	cytosol	73	10311	7.9e-06	0.00032
GO:0044444	C	cytoplasmic part	216	40994	5.3e-06	0.00032
GO:0009941	C	chloroplast envelope	26	2441	2.3e-05	0.00062
GO:0031967	C	organelle envelope	38	4426	3.7e-05	0.0008
GO:0031975	C	envelope	38	4509	5.4e-05	0.00099
GO:0005737	C	cytoplasm	238	47682	7.3e-05	0.0011
GO:0009507	C	chloroplast	92	15333	0.00025	0.0034
GO:0044434	C	chloroplast part	40	5295	0.00033	0.0036
GO:0009536	C	plastid	111	19432	0.00031	0.0036
GO:0044435	C	plastid part	43	5866	0.00037	0.0036
GO:0044432	C	endoplasmic reticulum part	24	2755	0.00085	0.0077
GO:0042175	C	nuclear outer membrane-endoplasmic reticulum membrane network	23	2658	0.0012	0.0092
GO:0005789	C	endoplasmic reticulum membrane	23	2645	0.0011	0.0092
GO:0048046	C	apoplast	21	2502	0.0027	0.016
GO:0044422	C	organelle part	115	21477	0.0026	0.016
GO:0042651	C	thylakoid membrane	18	2028	0.003	0.016
GO:0009535	C	chloroplast thylakoid membrane	17	1851	0.0028	0.016
GO:0044446	C	intracellular organelle part	114	21339	0.003	0.016
GO:0005773	C	vacuole	51	8086	0.0028	0.016
GO:0055035	C	plastid thylakoid membrane	17	1903	0.0037	0.019
GO:0034357	C	photosynthetic membrane	18	2078	0.0039	0.019
GO:0005783	C	endoplasmic reticulum	40	6204	0.0057	0.027
GO:0031090	C	organelle membrane	49	7998	0.006	0.027
GO:0044424	C	intracellular part	276	60136	0.0073	0.031
GO:0042170	C	plastid membrane	12	1238	0.0075	0.031
GO:0044436	C	thylakoid part	18	2235	0.0079	0.032
GO:0005622	C	intracellular	277	60496	0.0085	0.033
GO:0012505	C	endomembrane system	65	11525	0.0098	0.037
GO:0044445	C	cytosolic part	11	1156	0.012	0.042
GO:0044464	C	cell part	294	65148	0.013	0.044
GO:0031984	C	organelle subcompartment	30	4600	0.014	0.044
GO:0031969	C	chloroplast membrane	10	1036	0.014	0.044
GO:0000139	C	Golgi membrane	13	1514	0.014	0.044
GO:0005623	C	cell	294	65175	0.014	0.044
GO:0009534	C	chloroplast thylakoid	17	2227	0.016	0.047
GO:0009570	C	chloroplast stroma	19	2613	0.017	0.05
GO:0031976	C	plastid thylakoid	17	2249	0.017	0.05
