# Supplementary material for: Rye B chromosomes differently influence the expression of A chromosome–encoded genes depending on the host species
Source: Chromosome Res. 2022 Jul 4;30(4):335–49. doi: 10.1007/s10577-022-09704-6 (PMC9771852; doi:10.1007/s10577-022-09704-6)
Supplement: Supplementary file 5 — Supplemental Dataset 5 GO term enrichment analysis of up-regulated and down-regulated DETs of wheat in the presence of +2B chromosomes. T. aestivum is the background reference. (XLSX 121 KB) [file 10577_2022_9704_MOESM5_ESM.xlsx]

## Sheet: up-reg in wheat+2B
Supplemental Dataset 5 GO term enrichment analysis of up-regulated DETs of wheat in the presence of 2B chromosomes. Triticum aestivum is a background reference.
GO term	Ontology	Description	Number in input list	Number in BG/Ref	p-value	FDR					Analysis Brief Summary
GO:0006412	P	translation	318	3880	3.6e-46	7.2e-43					Species: Triticum aestivum
GO:0001510	P	RNA methylation	125	759	5.7e-44	5.6e-41					GO type: Completed GO
GO:0043043	P	peptide biosynthetic process	322	4094	2.2e-43	1.5e-40					GO version:2016
GO:0043604	P	amide biosynthetic process	327	4316	5e-41	2.5e-38					Background/Reference: gene ID
GO:0006518	P	peptide metabolic process	331	4507	5e-39	1.9e-36					Annotated number in query list: 2832
GO:0043603	P	cellular amide metabolic process	344	4845	7.7e-38	2.5e-35					Annotated number in background/reference: 85761
GO:0043414	P	macromolecule methylation	188	2113	2.5e-31	6.9e-29					Significant GO terms: 758
GO:1901566	P	organonitrogen compound biosynthetic process	523	9493	3.7e-30	9.1e-28
GO:1901564	P	organonitrogen compound metabolic process	670	13333	1.9e-28	4.1e-26
GO:0009451	P	RNA modification	149	1746	2.1e-23	4.1e-21
GO:0032259	P	methylation	212	2994	3.3e-23	5.8e-21
GO:0022613	P	ribonucleoprotein complex biogenesis	152	1885	1.2e-21	1.9e-19
GO:0042254	P	ribosome biogenesis	138	1625	1.4e-21	2.1e-19
GO:0006221	P	pyrimidine nucleotide biosynthetic process	68	548	1.5e-18	2e-16
GO:0098655	P	cation transmembrane transport	155	2130	3.2e-18	4e-16
GO:0006220	P	pyrimidine nucleotide metabolic process	68	557	3.1e-18	4e-16
GO:0009220	P	pyrimidine ribonucleotide biosynthetic process	64	507	6.9e-18	7.5e-16
GO:0009218	P	pyrimidine ribonucleotide metabolic process	64	507	6.9e-18	7.5e-16
GO:0072527	P	pyrimidine-containing compound metabolic process	72	671	1.7e-16	1.7e-14
GO:0072528	P	pyrimidine-containing compound biosynthetic process	70	641	1.9e-16	1.9e-14
GO:0055085	P	transmembrane transport	306	5750	1.6e-15	1.5e-13
GO:0042255	P	ribosome assembly	36	191	2.9e-15	2.6e-13
GO:0042273	P	ribosomal large subunit biogenesis	36	196	5.8e-15	5e-13
GO:0009259	P	ribonucleotide metabolic process	180	2909	1.4e-14	1.1e-12
GO:0006839	P	mitochondrial transport	62	590	4.7e-14	3.7e-12
GO:0009060	P	aerobic respiration	50	404	5.2e-14	4e-12
GO:0000027	P	ribosomal large subunit assembly	25	97	1.2e-13	8.9e-12
GO:0015980	P	energy derivation by oxidation of organic compounds	75	828	1.3e-13	8.9e-12
GO:0098662	P	inorganic cation transmembrane transport	124	1791	2e-13	1.4e-11
GO:0019637	P	organophosphate metabolic process	298	5805	2.4e-13	1.5e-11
GO:0098660	P	inorganic ion transmembrane transport	131	1965	5.2e-13	3.3e-11
GO:0071840	P	cellular component organization or biogenesis	877	21407	7.7e-13	4.7e-11
GO:0009117	P	nucleotide metabolic process	224	4105	1.4e-12	8.6e-11
GO:0034660	P	ncRNA metabolic process	133	2046	1.8e-12	1e-10
GO:0006753	P	nucleoside phosphate metabolic process	224	4119	2e-12	1.1e-10
GO:0006414	P	translational elongation	39	290	3.1e-12	1.7e-10
GO:0022618	P	ribonucleoprotein complex assembly	50	456	3.1e-12	1.7e-10
GO:0071826	P	ribonucleoprotein complex subunit organization	51	473	3.4e-12	1.8e-10
GO:0055086	P	nucleobase-containing small molecule metabolic process	231	4314	3.6e-12	1.8e-10
GO:0009165	P	nucleotide biosynthetic process	135	2123	5.2e-12	2.5e-10
GO:0002181	P	cytoplasmic translation	27	140	5.1e-12	2.5e-10
GO:0034470	P	ncRNA processing	110	1593	5.4e-12	2.5e-10
GO:0034641	P	cellular nitrogen compound metabolic process	1071	27157	5.3e-12	2.5e-10
GO:1901293	P	nucleoside phosphate biosynthetic process	135	2135	7.4e-12	3.3e-10
GO:0009853	P	photorespiration	58	601	7.3e-12	3.3e-10
GO:0043094	P	cellular metabolic compound salvage	66	748	1e-11	4.4e-10
GO:0044724	P	single-organism carbohydrate catabolic process	101	1428	1.1e-11	4.8e-10
GO:0019693	P	ribose phosphate metabolic process	193	3479	1.5e-11	6.3e-10
GO:0045333	P	cellular respiration	63	714	3e-11	1.2e-09
GO:0006626	P	protein targeting to mitochondrion	45	415	5.2e-11	2e-09
GO:0072655	P	establishment of protein localization to mitochondrion	45	415	5.2e-11	2e-09
GO:0070585	P	protein localization to mitochondrion	45	415	5.2e-11	2e-09
GO:0000478	P	endonucleolytic cleavage involved in rRNA processing	21	91	6.5e-11	2.4e-09
GO:0005996	P	monosaccharide metabolic process	97	1400	8.2e-11	3e-09
GO:1901135	P	carbohydrate derivative metabolic process	335	7081	8.7e-11	3.1e-09
GO:0009199	P	ribonucleoside triphosphate metabolic process	107	1631	1.7e-10	5.8e-09
GO:0009119	P	ribonucleoside metabolic process	118	1872	1.9e-10	6.4e-09
GO:0009141	P	nucleoside triphosphate metabolic process	108	1660	2.1e-10	7.2e-09
GO:1902600	P	hydrogen ion transmembrane transport	73	947	2.6e-10	8.7e-09
GO:0006810	P	transport	695	16882	3e-10	9.7e-09
GO:0006807	P	nitrogen compound metabolic process	1130	29364	3.8e-10	1.2e-08
GO:0006812	P	cation transport	235	4669	5.4e-10	1.7e-08
GO:0046128	P	purine ribonucleoside metabolic process	112	1778	5.6e-10	1.7e-08
GO:0042278	P	purine nucleoside metabolic process	112	1791	8.2e-10	2.5e-08
GO:0019318	P	hexose metabolic process	84	1206	1.2e-09	3.6e-08
GO:0009116	P	nucleoside metabolic process	118	1938	1.2e-09	3.7e-08
GO:0006984	P	ER-nucleus signaling pathway	15	49	1.3e-09	3.8e-08
GO:0016043	P	cellular component organization	798	19949	1.5e-09	4.2e-08
GO:0000469	P	cleavage involved in rRNA processing	21	111	1.5e-09	4.3e-08
GO:0009123	P	nucleoside monophosphate metabolic process	109	1753	1.8e-09	5.2e-08
GO:0009205	P	purine ribonucleoside triphosphate metabolic process	102	1601	1.9e-09	5.2e-08
GO:0009144	P	purine nucleoside triphosphate metabolic process	102	1603	2e-09	5.4e-08
GO:0046034	P	ATP metabolic process	100	1560	2e-09	5.4e-08
GO:0034220	P	ion transmembrane transport	187	3567	2.1e-09	5.5e-08
GO:0009161	P	ribonucleoside monophosphate metabolic process	108	1735	2.1e-09	5.5e-08
GO:0044249	P	cellular biosynthetic process	1173	30853	2.3e-09	5.9e-08
GO:0007005	P	mitochondrion organization	64	826	2.7e-09	6.8e-08
GO:0009167	P	purine ribonucleoside monophosphate metabolic process	104	1658	2.8e-09	7e-08
GO:0009126	P	purine nucleoside monophosphate metabolic process	104	1658	2.8e-09	7e-08
GO:0090501	P	RNA phosphodiester bond hydrolysis	45	477	2.9e-09	7.2e-08
GO:0051234	P	establishment of localization	696	17156	3.2e-09	7.8e-08
GO:0044271	P	cellular nitrogen compound biosynthetic process	778	19482	3.6e-09	8.6e-08
GO:1901137	P	carbohydrate derivative biosynthetic process	201	3982	8.4e-09	2e-07
GO:0006364	P	rRNA processing	80	1185	1e-08	2.4e-07
GO:1904659	P	glucose transmembrane transport	21	126	1.1e-08	2.6e-07
GO:0016072	P	rRNA metabolic process	81	1211	1.2e-08	2.8e-07
GO:0042274	P	ribosomal small subunit biogenesis	28	223	1.3e-08	2.9e-07
GO:0044085	P	cellular component biogenesis	413	9516	1.4e-08	3.2e-07
GO:0000289	P	nuclear-transcribed mRNA poly(A) tail shortening	12	34	1.6e-08	3.5e-07
GO:0009058	P	biosynthetic process	1224	32675	2.4e-08	5.2e-07
GO:0009260	P	ribonucleotide biosynthetic process	102	1694	2.7e-08	5.8e-07
GO:0046390	P	ribose phosphate biosynthetic process	102	1694	2.7e-08	5.8e-07
GO:0051179	P	localization	742	18699	2.8e-08	5.9e-07
GO:0070925	P	organelle assembly	46	537	3e-08	6.2e-07
GO:0090305	P	nucleic acid phosphodiester bond hydrolysis	69	992	3.6e-08	7.5e-07
GO:0046939	P	nucleotide phosphorylation	72	1060	4.4e-08	9.1e-07
GO:0090407	P	organophosphate biosynthetic process	191	3847	6.1e-08	1.2e-06
GO:0016052	P	carbohydrate catabolic process	118	2089	6e-08	1.2e-06
GO:0015672	P	monovalent inorganic cation transport	117	2068	6.3e-08	1.3e-06
GO:0006006	P	glucose metabolic process	69	1010	6.8e-08	1.3e-06
GO:0010467	P	gene expression	781	19933	7.8e-08	1.5e-06
GO:0008033	P	tRNA processing	36	377	8e-08	1.5e-06
GO:0006165	P	nucleoside diphosphate phosphorylation	69	1015	8.1e-08	1.5e-06
GO:0033365	P	protein localization to organelle	124	2244	8.6e-08	1.6e-06
GO:0071702	P	organic substance transport	375	8653	8.7e-08	1.6e-06
GO:1902578	P	single-organism localization	384	8913	1.1e-07	2e-06
GO:0030490	P	maturation of SSU-rRNA	22	160	1.1e-07	2e-06
GO:0006757	P	ATP generation from ADP	67	989	1.4e-07	2.5e-06
GO:0006096	P	glycolytic process	67	989	1.4e-07	2.5e-06
GO:0009132	P	nucleoside diphosphate metabolic process	69	1032	1.4e-07	2.6e-06
GO:0018193	P	peptidyl-amino acid modification	127	2340	1.5e-07	2.7e-06
GO:1901576	P	organic substance biosynthetic process	1173	31446	1.7e-07	2.9e-06
GO:0009135	P	purine nucleoside diphosphate metabolic process	67	997	1.8e-07	3.1e-06
GO:0009179	P	purine ribonucleoside diphosphate metabolic process	67	997	1.8e-07	3.1e-06
GO:0046031	P	ADP metabolic process	67	997	1.8e-07	3.1e-06
GO:0009185	P	ribonucleoside diphosphate metabolic process	67	997	1.8e-07	3.1e-06
GO:0015992	P	proton transport	73	1132	2.3e-07	3.9e-06
GO:0006818	P	hydrogen transport	73	1132	2.3e-07	3.9e-06
GO:0008104	P	protein localization	254	5541	2.5e-07	4.1e-06
GO:0006399	P	tRNA metabolic process	57	805	3.1e-07	5.1e-06
GO:0072594	P	establishment of protein localization to organelle	116	2118	3.4e-07	5.5e-06
GO:0044765	P	single-organism transport	375	8779	3.5e-07	5.6e-06
GO:0080129	P	proteasome core complex assembly	40	477	3.8e-07	6e-06
GO:0006396	P	RNA processing	207	4365	3.9e-07	6.2e-06
GO:0006605	P	protein targeting	182	3744	4.6e-07	7.3e-06
GO:0034613	P	cellular protein localization	215	4595	5.7e-07	8.9e-06
GO:0046907	P	intracellular transport	228	4933	6e-07	9.3e-06
GO:0015031	P	protein transport	236	5144	6.4e-07	9.8e-06
GO:0044723	P	single-organism carbohydrate metabolic process	278	6266	8.6e-07	1.3e-05
GO:0045184	P	establishment of protein localization	236	5167	8.7e-07	1.3e-05
GO:0046686	P	response to cadmium ion	154	3086	9e-07	1.3e-05
GO:0006886	P	intracellular protein transport	202	4311	1.2e-06	1.7e-05
GO:1901657	P	glycosyl compound metabolic process	147	2930	1.2e-06	1.8e-05
GO:0035428	P	hexose transmembrane transport	22	190	1.5e-06	2.2e-05
GO:0009312	P	oligosaccharide biosynthetic process	24	222	1.6e-06	2.3e-05
GO:0006139	P	nucleobase-containing compound metabolic process	863	22725	1.9e-06	2.7e-05
GO:0034219	P	carbohydrate transmembrane transport	28	292	2e-06	2.8e-05
GO:0044267	P	cellular protein metabolic process	809	21181	2.1e-06	3e-05
GO:0006163	P	purine nucleotide metabolic process	130	2558	2.7e-06	3.8e-05
GO:0090502	P	RNA phosphodiester bond hydrolysis, endonucleolytic	30	335	3.1e-06	4.3e-05
GO:0043933	P	macromolecular complex subunit organization	301	6990	3.1e-06	4.4e-05
GO:0072521	P	purine-containing compound metabolic process	135	2693	3.4e-06	4.7e-05
GO:0046323	P	glucose import	21	186	3.7e-06	5.1e-05
GO:0006996	P	organelle organization	435	10672	4.1e-06	5.6e-05
GO:0019320	P	hexose catabolic process	31	359	4.2e-06	5.7e-05
GO:0034645	P	cellular macromolecule biosynthetic process	776	20349	4.8e-06	6.5e-05
GO:0006413	P	translational initiation	36	457	5.2e-06	6.9e-05
GO:0018258	P	protein O-linked glycosylation via hydroxyproline	8	24	5.7e-06	7.6e-05
GO:0015758	P	glucose transport	21	192	5.8e-06	7.7e-05
GO:0046365	P	monosaccharide catabolic process	31	368	6.7e-06	8.8e-05
GO:0051649	P	establishment of localization in cell	233	5253	7.1e-06	9.2e-05
GO:0006446	P	regulation of translational initiation	17	135	8.4e-06	0.00011
GO:0000462	P	maturation of SSU-rRNA from tricistronic rRNA transcript (SSU-rRNA, 5.8S rRNA, LSU-rRNA)	17	137	9.9e-06	0.00013
GO:0006811	P	ion transport	330	7905	1.2e-05	0.00015
GO:0051788	P	response to misfolded protein	43	623	1.5e-05	0.00019
GO:0015693	P	magnesium ion transport	11	60	1.5e-05	0.00019
GO:0043248	P	proteasome assembly	43	628	1.8e-05	0.00022
GO:0006007	P	glucose catabolic process	28	335	2.1e-05	0.00026
GO:0009059	P	macromolecule biosynthetic process	781	20720	2.1e-05	0.00026
GO:0044281	P	small molecule metabolic process	580	14959	2.3e-05	0.00027
GO:0010384	P	cell wall proteoglycan metabolic process	8	30	2.2e-05	0.00027
GO:0010405	P	arabinogalactan protein metabolic process	8	30	2.2e-05	0.00027
GO:0010404	P	cell wall hydroxyproline-rich glycoprotein metabolic process	8	30	2.2e-05	0.00027
GO:0010038	P	response to metal ion	193	4300	2.3e-05	0.00028
GO:1902582	P	single-organism intracellular transport	140	2946	2.7e-05	0.00033
GO:0000338	P	protein deneddylation	29	363	3.2e-05	0.00038
GO:0009150	P	purine ribonucleotide metabolic process	120	2460	3.6e-05	0.00042
GO:0035384	P	thioester biosynthetic process	13	94	3.9e-05	0.00045
GO:0009245	P	lipid A biosynthetic process	8	33	4e-05	0.00045
GO:0019538	P	protein metabolic process	877	23620	3.9e-05	0.00045
GO:0009201	P	ribonucleoside triphosphate biosynthetic process	33	446	4e-05	0.00045
GO:0071616	P	acyl-CoA biosynthetic process	13	94	3.9e-05	0.00045
GO:0046493	P	lipid A metabolic process	8	33	4e-05	0.00045
GO:1901271	P	lipooligosaccharide biosynthetic process	8	33	4e-05	0.00045
GO:1901269	P	lipooligosaccharide metabolic process	8	33	4e-05	0.00045
GO:1902580	P	single-organism cellular localization	140	2980	4.5e-05	0.00051
GO:0051262	P	protein tetramerization	13	96	4.8e-05	0.00053
GO:0019362	P	pyridine nucleotide metabolic process	86	1645	5.1e-05	0.00056
GO:0000461	P	endonucleolytic cleavage to generate mature 3'-end of SSU-rRNA from (SSU-rRNA, 5.8S rRNA, LSU-rRNA)	6	16	5.1e-05	0.00056
GO:0035383	P	thioester metabolic process	30	395	5.6e-05	0.00061
GO:0006637	P	acyl-CoA metabolic process	30	395	5.6e-05	0.00061
GO:0071428	P	rRNA-containing ribonucleoprotein complex export from nucleus	8	35	5.8e-05	0.00062
GO:0046364	P	monosaccharide biosynthetic process	46	729	5.9e-05	0.00064
GO:0046483	P	heterocycle metabolic process	929	25227	6.3e-05	0.00068
GO:0009142	P	nucleoside triphosphate biosynthetic process	33	458	6.4e-05	0.00068
GO:0005985	P	sucrose metabolic process	21	230	6.8e-05	0.00072
GO:0043090	P	amino acid import	28	361	7e-05	0.00073
GO:0034976	P	response to endoplasmic reticulum stress	82	1565	7e-05	0.00073
GO:0043628	P	ncRNA 3'-end processing	12	86	7.1e-05	0.00074
GO:0003333	P	amino acid transmembrane transport	26	325	7.8e-05	0.00081
GO:0000479	P	endonucleolytic cleavage of tricistronic rRNA transcript (SSU-rRNA, 5.8S rRNA, LSU-rRNA)	8	37	8.1e-05	0.00083
GO:0072524	P	pyridine-containing compound metabolic process	86	1669	8.1e-05	0.00083
GO:0017038	P	protein import	65	1170	8.2e-05	0.00083
GO:0035966	P	response to topologically incorrect protein	75	1407	8.4e-05	0.00086
GO:0006493	P	protein O-linked glycosylation	10	61	8.6e-05	0.00086
GO:0000447	P	endonucleolytic cleavage in ITS1 to separate SSU-rRNA from 5.8S rRNA and LSU-rRNA from tricistronic rRNA transcript (SSU-rRNA, 5.8S rRNA, LSU-rRNA)	7	27	8.5e-05	0.00086
GO:0090503	P	RNA phosphodiester bond hydrolysis, exonucleolytic	11	75	9.4e-05	0.00094
GO:0000288	P	nuclear-transcribed mRNA catabolic process, deadenylation-dependent decay	14	119	9.9e-05	0.00098
GO:0015749	P	monosaccharide transport	22	256	0.0001	0.001
GO:0008645	P	hexose transport	22	256	0.0001	0.001
GO:0060211	P	regulation of nuclear-transcribed mRNA poly(A) tail shortening	6	19	0.00011	0.0011
GO:1900151	P	regulation of nuclear-transcribed mRNA catabolic process, deadenylation-dependent decay	6	19	0.00011	0.0011
GO:0006084	P	acetyl-CoA metabolic process	26	333	0.00011	0.0011
GO:1905039	P	carboxylic acid transmembrane transport	26	334	0.00012	0.0011
GO:0006066	P	alcohol metabolic process	40	622	0.00012	0.0011
GO:0005975	P	carbohydrate metabolic process	329	8137	0.00013	0.0012
GO:0019319	P	hexose biosynthetic process	44	720	0.00016	0.0016
GO:0015849	P	organic acid transport	41	655	0.00017	0.0016
GO:0055081	P	anion homeostasis	19	211	0.00017	0.0016
GO:0051220	P	cytoplasmic sequestering of protein	7	31	0.00018	0.0017
GO:0019287	P	isopentenyl diphosphate biosynthetic process, mevalonate pathway	7	31	0.00018	0.0017
GO:0006094	P	gluconeogenesis	41	658	0.00018	0.0017
GO:0046496	P	nicotinamide nucleotide metabolic process	83	1642	0.00019	0.0018
GO:0061013	P	regulation of mRNA catabolic process	7	32	0.00021	0.0019
GO:0000466	P	maturation of 5.8S rRNA from tricistronic rRNA transcript (SSU-rRNA, 5.8S rRNA, LSU-rRNA)	10	69	0.00021	0.0019
GO:0045185	P	maintenance of protein location	11	83	0.00021	0.0019
GO:0051276	P	chromosome organization	159	3599	0.00024	0.0022
GO:0006457	P	protein folding	73	1411	0.00024	0.0022
GO:0006479	P	protein methylation	63	1173	0.00025	0.0022
GO:0000085	P	mitotic G2 phase	14	131	0.00025	0.0022
GO:0051325	P	interphase	14	131	0.00025	0.0022
GO:0008213	P	protein alkylation	63	1173	0.00025	0.0022
GO:0051329	P	mitotic interphase	14	131	0.00025	0.0022
GO:0051319	P	G2 phase	14	131	0.00025	0.0022
GO:0044848	P	biological phase	16	165	0.00026	0.0022
GO:0015931	P	nucleobase-containing compound transport	46	781	0.00026	0.0022
GO:0006970	P	response to osmotic stress	298	7369	0.00026	0.0023
GO:0016571	P	histone methylation	60	1105	0.00026	0.0023
GO:0070981	P	L-asparagine biosynthetic process	5	14	0.00027	0.0023
GO:0070982	P	L-asparagine metabolic process	5	14	0.00027	0.0023
GO:0009987	P	cellular process	2028	58786	0.00027	0.0023
GO:0006123	P	mitochondrial electron transport, cytochrome c to oxygen	6	23	0.00027	0.0023
GO:0006200	P	obsolete ATP catabolic process	43	716	0.00027	0.0023
GO:0018105	P	peptidyl-serine phosphorylation	20	239	0.00029	0.0024
GO:0006099	P	tricarboxylic acid cycle	16	167	0.00029	0.0024
GO:0098763	P	mitotic cell cycle phase	14	134	0.0003	0.0025
GO:1902593	P	single-organism nuclear import	39	633	0.00032	0.0026
GO:0044744	P	protein targeting to nucleus	39	633	0.00032	0.0026
GO:0006606	P	protein import into nucleus	39	633	0.00032	0.0026
GO:0044210	P	'de novo' CTP biosynthetic process	5	15	0.00035	0.0028
GO:0042455	P	ribonucleoside biosynthetic process	38	614	0.00035	0.0029
GO:0010608	P	posttranscriptional regulation of gene expression	78	1554	0.00035	0.0029
GO:0055062	P	phosphate ion homeostasis	13	120	0.00036	0.0029
GO:0072506	P	trivalent inorganic anion homeostasis	13	120	0.00036	0.0029
GO:0046351	P	disaccharide biosynthetic process	16	171	0.00037	0.003
GO:0009163	P	nucleoside biosynthetic process	38	617	0.00038	0.0031
GO:0006029	P	proteoglycan metabolic process	8	48	0.00039	0.0031
GO:0071806	P	protein transmembrane transport	39	641	0.0004	0.0032
GO:0051170	P	nuclear import	39	642	0.00042	0.0033
GO:0018205	P	peptidyl-lysine modification	77	1539	0.00042	0.0033
GO:0006085	P	acetyl-CoA biosynthetic process	10	76	0.00043	0.0033
GO:0048354	P	mucilage biosynthetic process involved in seed coat development	12	107	0.00045	0.0035
GO:0018209	P	peptidyl-serine modification	20	248	0.00045	0.0035
GO:0046352	P	disaccharide catabolic process	10	77	0.00047	0.0036
GO:1903825	P	organic acid transmembrane transport	26	369	0.00049	0.0038
GO:0031125	P	rRNA 3'-end processing	8	50	0.0005	0.0038
GO:0005984	P	disaccharide metabolic process	47	831	0.00051	0.0039
GO:0032507	P	maintenance of protein location in cell	10	78	0.00051	0.0039
GO:0009651	P	response to salt stress	276	6845	0.00053	0.004
GO:0001539	P	cilium or flagellum-dependent cell motility	13	126	0.00055	0.0042
GO:0006664	P	glycolipid metabolic process	39	653	0.00056	0.0042
GO:0065003	P	macromolecular complex assembly	203	4856	0.00057	0.0043
GO:0000291	P	nuclear-transcribed mRNA catabolic process, exonucleolytic	9	65	0.00059	0.0044
GO:0034504	P	protein localization to nucleus	39	655	0.00059	0.0044
GO:0009145	P	purine nucleoside triphosphate biosynthetic process	28	416	0.0006	0.0045
GO:0009206	P	purine ribonucleoside triphosphate biosynthetic process	28	416	0.0006	0.0045
GO:0022403	P	cell cycle phase	15	162	0.00061	0.0045
GO:0006913	P	nucleocytoplasmic transport	56	1052	0.00064	0.0047
GO:0051169	P	nuclear transport	56	1052	0.00064	0.0047
GO:0000460	P	maturation of 5.8S rRNA	10	81	0.00067	0.0049
GO:0031123	P	RNA 3'-end processing	17	200	0.00068	0.0049
GO:0001731	P	formation of translation preinitiation complex	9	67	0.00071	0.0052
GO:1903509	P	liposaccharide metabolic process	39	662	0.00072	0.0052
GO:1901979	P	regulation of inward rectifier potassium channel activity	10	82	0.00073	0.0052
GO:0010469	P	regulation of receptor activity	10	82	0.00073	0.0052
GO:2001257	P	regulation of cation channel activity	10	82	0.00073	0.0052
GO:0006112	P	energy reserve metabolic process	12	114	0.00075	0.0053
GO:0005977	P	glycogen metabolic process	12	114	0.00075	0.0053
GO:0006325	P	chromatin organization	122	2725	0.00077	0.0054
GO:0006417	P	regulation of translation	66	1303	0.00077	0.0054
GO:0006388	P	tRNA splicing, via endonucleolytic cleavage and ligation	7	41	0.00079	0.0055
GO:0005992	P	trehalose biosynthetic process	10	83	0.00079	0.0055
GO:0034248	P	regulation of cellular amide metabolic process	66	1306	0.00082	0.0057
GO:0019932	P	second-messenger-mediated signaling	26	384	0.00085	0.0059
GO:0009311	P	oligosaccharide metabolic process	56	1067	0.00087	0.006
GO:0043928	P	exonucleolytic nuclear-transcribed mRNA catabolic process involved in deadenylation-dependent decay	6	30	0.00091	0.0062
GO:0009413	P	response to flooding	6	30	0.00091	0.0062
GO:0006754	P	ATP biosynthetic process	26	387	0.00095	0.0064
GO:0046942	P	carboxylic acid transport	85	1788	0.00095	0.0064
GO:0051674	P	localization of cell	13	135	0.00099	0.0067
GO:0048870	P	cell motility	13	135	0.00099	0.0067
GO:0006184	P	obsolete GTP catabolic process	24	347	0.001	0.0068
GO:1901016	P	regulation of potassium ion transmembrane transporter activity	10	86	0.001	0.0068
GO:0033356	P	UDP-L-arabinose metabolic process	6	31	0.0011	0.007
GO:0015711	P	organic anion transport	85	1797	0.0011	0.0072
GO:0043266	P	regulation of potassium ion transport	16	193	0.0012	0.0081
GO:0009313	P	oligosaccharide catabolic process	10	89	0.0013	0.0085
GO:0005991	P	trehalose metabolic process	10	89	0.0013	0.0085
GO:0048278	P	vesicle docking	15	176	0.0013	0.0087
GO:0046129	P	purine ribonucleoside biosynthetic process	32	529	0.0014	0.009
GO:0042451	P	purine nucleoside biosynthetic process	32	529	0.0014	0.009
GO:0008643	P	carbohydrate transport	36	620	0.0014	0.0092
GO:0016569	P	covalent chromatin modification	85	1817	0.0015	0.0095
GO:0006422	P	aspartyl-tRNA aminoacylation	5	22	0.0015	0.0096
GO:1901379	P	regulation of potassium ion transmembrane transport	10	92	0.0016	0.01
GO:0046434	P	organophosphate catabolic process	15	180	0.0016	0.01
GO:0016570	P	histone modification	73	1522	0.0017	0.011
GO:0044275	P	cellular carbohydrate catabolic process	21	299	0.0017	0.011
GO:0000028	P	ribosomal small subunit assembly	8	62	0.0018	0.011
GO:0002183	P	cytoplasmic translational initiation	5	23	0.0018	0.011
GO:0018022	P	peptidyl-lysine methylation	50	964	0.002	0.013
GO:1904062	P	regulation of cation transmembrane transport	10	95	0.002	0.013
GO:0060151	P	peroxisome localization	9	79	0.002	0.013
GO:0055071	P	manganese ion homeostasis	9	79	0.002	0.013
GO:0051645	P	Golgi localization	9	79	0.002	0.013
GO:0009168	P	purine ribonucleoside monophosphate biosynthetic process	30	500	0.0021	0.013
GO:0009127	P	purine nucleoside monophosphate biosynthetic process	30	500	0.0021	0.013
GO:0006928	P	movement of cell or subcellular component	34	591	0.0022	0.013
GO:0009064	P	glutamine family amino acid metabolic process	22	328	0.0023	0.014
GO:0006086	P	acetyl-CoA biosynthetic process from pyruvate	6	37	0.0023	0.014
GO:0042542	P	response to hydrogen peroxide	81	1748	0.0024	0.014
GO:0034622	P	cellular macromolecular complex assembly	172	4165	0.0024	0.014
GO:0080144	P	amino acid homeostasis	11	115	0.0025	0.015
GO:0006529	P	asparagine biosynthetic process	6	38	0.0026	0.016
GO:0050658	P	RNA transport	26	420	0.0027	0.016
GO:0050657	P	nucleic acid transport	26	420	0.0027	0.016
GO:0051236	P	establishment of RNA localization	26	420	0.0027	0.016
GO:0009827	P	plant-type cell wall modification	48	934	0.0028	0.017
GO:0034968	P	histone lysine methylation	48	934	0.0028	0.017
GO:0022406	P	membrane docking	15	192	0.0029	0.017
GO:1990069	P	stomatal opening	15	192	0.0029	0.017
GO:0006541	P	glutamine metabolic process	13	154	0.0029	0.017
GO:0030001	P	metal ion transport	144	3429	0.0029	0.017
GO:0005987	P	sucrose catabolic process	8	68	0.003	0.017
GO:0005978	P	glycogen biosynthetic process	8	68	0.003	0.017
GO:0022607	P	cellular component assembly	269	6878	0.003	0.017
GO:0010035	P	response to inorganic substance	414	10992	0.003	0.018
GO:0006725	P	cellular aromatic compound metabolic process	956	26836	0.003	0.018
GO:0015696	P	ammonium transport	14	174	0.0031	0.018
GO:0051646	P	mitochondrion localization	9	85	0.0032	0.018
GO:0015986	P	ATP synthesis coupled proton transport	19	275	0.0032	0.018
GO:0015985	P	energy coupled proton transport, down electrochemical gradient	19	275	0.0032	0.018
GO:0051017	P	actin filament bundle assembly	8	70	0.0035	0.02
GO:0009644	P	response to high light intensity	51	1018	0.0035	0.02
GO:0061572	P	actin filament bundle organization	8	70	0.0035	0.02
GO:0010959	P	regulation of metal ion transport	19	278	0.0036	0.02
GO:0071804	P	cellular potassium ion transport	29	497	0.0036	0.02
GO:0071805	P	potassium ion transmembrane transport	29	497	0.0036	0.02
GO:0097164	P	ammonium ion metabolic process	9	87	0.0037	0.021
GO:0030150	P	protein import into mitochondrial matrix	9	87	0.0037	0.021
GO:0002098	P	tRNA wobble uridine modification	6	41	0.0037	0.021
GO:0080188	P	RNA-directed DNA methylation	10	105	0.0039	0.022
GO:0006241	P	CTP biosynthetic process	7	56	0.0039	0.022
GO:0009209	P	pyrimidine ribonucleoside triphosphate biosynthetic process	7	56	0.0039	0.022
GO:0009208	P	pyrimidine ribonucleoside triphosphate metabolic process	7	56	0.0039	0.022
GO:0046036	P	CTP metabolic process	7	56	0.0039	0.022
GO:0006906	P	vesicle fusion	12	142	0.0041	0.023
GO:0009642	P	response to light intensity	77	1687	0.0042	0.023
GO:0060321	P	acceptance of pollen	5	29	0.0043	0.023
GO:0015801	P	aromatic amino acid transport	5	29	0.0043	0.023
GO:0042775	P	mitochondrial ATP synthesis coupled electron transport	11	125	0.0044	0.024
GO:1902475	P	L-alpha-amino acid transmembrane transport	9	90	0.0045	0.025
GO:1902456	P	regulation of stomatal opening	12	144	0.0046	0.025
GO:0060968	P	regulation of gene silencing	13	163	0.0045	0.025
GO:0010200	P	response to chitin	106	2454	0.0046	0.025
GO:0009147	P	pyrimidine nucleoside triphosphate metabolic process	8	74	0.0047	0.025
GO:0019722	P	calcium-mediated signaling	19	286	0.0048	0.025
GO:1990542	P	mitochondrial transmembrane transport	13	164	0.0048	0.025
GO:0009631	P	cold acclimation	25	419	0.0051	0.027
GO:0009148	P	pyrimidine nucleoside triphosphate biosynthetic process	7	59	0.0051	0.027
GO:0000038	P	very long-chain fatty acid metabolic process	23	375	0.0051	0.027
GO:0002679	P	respiratory burst involved in defense response	29	513	0.0055	0.028
GO:0043449	P	cellular alkene metabolic process	32	583	0.0055	0.028
GO:0009692	P	ethylene metabolic process	32	583	0.0055	0.028
GO:0009693	P	ethylene biosynthetic process	32	583	0.0055	0.028
GO:1900674	P	olefin biosynthetic process	32	583	0.0055	0.028
GO:0071289	P	cellular response to nickel ion	8	76	0.0055	0.028
GO:0051775	P	response to redox state	5	31	0.0055	0.028
GO:1900673	P	olefin metabolic process	32	583	0.0055	0.028
GO:0006091	P	generation of precursor metabolites and energy	138	3330	0.0054	0.028
GO:0009124	P	nucleoside monophosphate biosynthetic process	32	583	0.0055	0.028
GO:0043450	P	alkene biosynthetic process	32	583	0.0055	0.028
GO:0072488	P	ammonium transmembrane transport	6	45	0.0056	0.029
GO:0051641	P	cellular localization	275	7140	0.0056	0.029
GO:0002097	P	tRNA wobble base modification	6	45	0.0056	0.029
GO:0009247	P	glycolipid biosynthetic process	31	561	0.0057	0.029
GO:0006403	P	RNA localization	26	446	0.0057	0.029
GO:0045730	P	respiratory burst	29	516	0.0059	0.03
GO:0070727	P	cellular macromolecule localization	237	6079	0.0059	0.03
GO:0031935	P	regulation of chromatin silencing	7	61	0.006	0.03
GO:0070646	P	protein modification by small protein removal	44	877	0.0061	0.031
GO:0016050	P	vesicle organization	16	230	0.0061	0.031
GO:0090174	P	organelle membrane fusion	12	150	0.0061	0.031
GO:0009156	P	ribonucleoside monophosphate biosynthetic process	31	565	0.0062	0.031
GO:0006448	P	regulation of translational elongation	8	78	0.0063	0.031
GO:0071421	P	manganese ion transmembrane transport	7	62	0.0065	0.032
GO:0042991	P	transcription factor import into nucleus	15	211	0.0065	0.032
GO:0033044	P	regulation of chromosome organization	32	591	0.0066	0.032
GO:0006904	P	vesicle docking involved in exocytosis	10	114	0.0066	0.033
GO:0009612	P	response to mechanical stimulus	20	319	0.0069	0.034
GO:0006865	P	amino acid transport	62	1337	0.007	0.034
GO:0000184	P	nuclear-transcribed mRNA catabolic process, nonsense-mediated decay	7	63	0.007	0.034
GO:0044238	P	primary metabolic process	1637	47561	0.007	0.034
GO:0006887	P	exocytosis	21	342	0.0072	0.035
GO:0019751	P	polyol metabolic process	25	432	0.0072	0.035
GO:0009970	P	cellular response to sulfate starvation	8	80	0.0072	0.035
GO:0019321	P	pentose metabolic process	16	236	0.0076	0.037
GO:0006733	P	oxidoreduction coenzyme metabolic process	100	2341	0.0077	0.037
GO:0051651	P	maintenance of location in cell	11	136	0.0079	0.038
GO:0006643	P	membrane lipid metabolic process	46	941	0.0079	0.038
GO:1901575	P	organic substance catabolic process	422	11403	0.0079	0.038
GO:0009820	P	alkaloid metabolic process	6	49	0.0081	0.038
GO:0044801	P	single-organism membrane fusion	12	156	0.0081	0.038
GO:0048317	P	seed morphogenesis	6	49	0.0081	0.038
GO:0015692	P	lead ion transport	7	65	0.0082	0.039
GO:0016925	P	protein sumoylation	9	100	0.0084	0.04
GO:0009744	P	response to sucrose	52	1097	0.0087	0.04
GO:0051056	P	regulation of small GTPase mediated signal transduction	5	35	0.0086	0.04
GO:0000463	P	maturation of LSU-rRNA from tricistronic rRNA transcript (SSU-rRNA, 5.8S rRNA, LSU-rRNA)	5	35	0.0086	0.04
GO:0046578	P	regulation of Ras protein signal transduction	5	35	0.0086	0.04
GO:0043244	P	regulation of protein complex disassembly	10	119	0.0087	0.04
GO:0006458	P	'de novo' protein folding	8	83	0.0088	0.041
GO:0034285	P	response to disaccharide	52	1100	0.0091	0.042
GO:0035725	P	sodium ion transmembrane transport	11	139	0.0091	0.042
GO:0006012	P	galactose metabolic process	9	102	0.0094	0.044
GO:0030029	P	actin filament-based process	43	879	0.0099	0.045
GO:0016093	P	polyprenol metabolic process	7	68	0.01	0.047
GO:0016458	P	gene silencing	76	1734	0.011	0.049
GO:0003735	F	structural constituent of ribosome	216	1852	1.9e-52	1.2e-49
GO:0005198	F	structural molecule activity	253	3082	1e-36	3.1e-34
GO:0003723	F	RNA binding	313	4508	9.8e-33	2e-30
GO:0044822	F	poly(A) RNA binding	107	978	2e-24	2.4e-22
GO:0003729	F	mRNA binding	107	978	2e-24	2.4e-22
GO:0022891	F	substrate-specific transmembrane transporter activity	275	4554	1.7e-20	1.8e-18
GO:0022857	F	transmembrane transporter activity	300	5237	3.1e-19	2.7e-17
GO:0022892	F	substrate-specific transporter activity	286	4937	5.8e-19	4.4e-17
GO:0005215	F	transporter activity	341	6287	2.1e-18	1.4e-16
GO:0022804	F	active transmembrane transporter activity	171	2945	8.5e-12	5.2e-10
GO:0019843	F	rRNA binding	48	441	1.1e-11	5.9e-10
GO:0015075	F	ion transmembrane transporter activity	191	3453	2.5e-11	1.3e-09
GO:0022884	F	macromolecule transmembrane transporter activity	32	248	6.6e-10	2.9e-08
GO:0008320	F	protein transmembrane transporter activity	32	248	6.6e-10	2.9e-08
GO:0008324	F	cation transmembrane transporter activity	156	2822	1.8e-09	7.4e-08
GO:0008135	F	translation factor activity, RNA binding	52	645	2.4e-08	9.3e-07
GO:0015399	F	primary active transmembrane transporter activity	76	1143	4.3e-08	1.5e-06
GO:0015405	F	P-P-bond-hydrolysis-driven transmembrane transporter activity	74	1115	6.8e-08	2.3e-06
GO:0015450	F	P-P-bond-hydrolysis-driven protein transmembrane transporter activity	27	236	1.3e-07	4.1e-06
GO:0003676	F	nucleic acid binding	643	16166	2.7e-07	7.7e-06
GO:0015078	F	hydrogen ion transmembrane transporter activity	54	740	2.7e-07	7.7e-06
GO:0022890	F	inorganic cation transmembrane transporter activity	113	2043	3e-07	8.4e-06
GO:0008565	F	protein transporter activity	42	522	5.4e-07	1.4e-05
GO:0016796	F	exonuclease activity, active with either ribo- or deoxyribonucleic acids and producing 5'-phosphomonoesters	19	137	6.9e-07	1.8e-05
GO:0070180	F	large ribosomal subunit rRNA binding	8	18	1e-06	2.5e-05
GO:0008143	F	poly(A) binding	10	36	1.6e-06	3.7e-05
GO:0004129	F	cytochrome-c oxidase activity	14	84	3e-06	5.9e-05
GO:0005342	F	organic acid transmembrane transporter activity	44	602	3.1e-06	5.9e-05
GO:0046943	F	carboxylic acid transmembrane transporter activity	44	602	3.1e-06	5.9e-05
GO:0070717	F	poly-purine tract binding	10	39	2.9e-06	5.9e-05
GO:0016676	F	oxidoreductase activity, acting on a heme group of donors, oxygen as acceptor	14	84	3e-06	5.9e-05
GO:0016675	F	oxidoreductase activity, acting on a heme group of donors	14	84	3e-06	5.9e-05
GO:0015002	F	heme-copper terminal oxidase activity	14	86	3.8e-06	7e-05
GO:0015293	F	symporter activity	65	1054	4.1e-06	7.4e-05
GO:0015171	F	amino acid transmembrane transporter activity	31	359	4.2e-06	7.4e-05
GO:0015077	F	monovalent inorganic cation transmembrane transporter activity	86	1545	6e-06	0.0001
GO:0003743	F	translation initiation factor activity	35	442	6.3e-06	0.0001
GO:0016791	F	phosphatase activity	76	1330	8.8e-06	0.00014
GO:0015288	F	porin activity	10	50	1.9e-05	0.00029
GO:0022829	F	wide pore channel activity	10	50	1.9e-05	0.00029
GO:0042578	F	phosphoric ester hydrolase activity	83	1541	2.6e-05	0.00039
GO:0016462	F	pyrophosphatase activity	175	3859	3.3e-05	0.00049
GO:0015291	F	secondary active transmembrane transporter activity	95	1846	3.7e-05	0.00052
GO:0000035	F	acyl binding	7	24	4.5e-05	0.00063
GO:0016817	F	hydrolase activity, acting on acid anhydrides	176	3921	5.3e-05	0.00072
GO:0016818	F	hydrolase activity, acting on acid anhydrides, in phosphorus-containing anhydrides	175	3909	6.3e-05	0.00082
GO:0003746	F	translation elongation factor activity	18	177	6.2e-05	0.00082
GO:0015095	F	magnesium ion transmembrane transporter activity	10	60	7.6e-05	0.00096
GO:0016874	F	ligase activity	106	2158	7.8e-05	0.00097
GO:0004579	F	dolichyl-diphosphooligosaccharide-protein glycotransferase activity	8	37	8.1e-05	0.00099
GO:0004532	F	exoribonuclease activity	12	88	8.7e-05	0.001
GO:0016896	F	exoribonuclease activity, producing 5'-phosphomonoesters	12	88	8.7e-05	0.001
GO:0044620	F	ACP phosphopantetheine attachment site binding	8	38	9.5e-05	0.001
GO:0000175	F	3'-5'-exoribonuclease activity	11	75	9.4e-05	0.001
GO:0051192	F	prosthetic group binding	8	38	9.5e-05	0.001
GO:0000036	F	ACP phosphopantetheine attachment site binding involved in fatty acid biosynthetic process	8	38	9.5e-05	0.001
GO:0051287	F	NAD binding	23	274	0.0001	0.0011
GO:0005355	F	glucose transmembrane transporter activity	22	256	0.0001	0.0011
GO:0004805	F	trehalose-phosphatase activity	10	63	0.00011	0.0011
GO:0015145	F	monosaccharide transmembrane transporter activity	22	259	0.00012	0.0012
GO:0015149	F	hexose transmembrane transporter activity	22	259	0.00012	0.0012
GO:0004576	F	oligosaccharyl transferase activity	8	40	0.00013	0.0013
GO:0016857	F	racemase and epimerase activity, acting on carbohydrates and derivatives	13	108	0.00014	0.0014
GO:0004449	F	isocitrate dehydrogenase (NAD+) activity	5	12	0.00015	0.0014
GO:0004071	F	aspartate-ammonia ligase activity	5	12	0.00015	0.0014
GO:0051082	F	unfolded protein binding	33	483	0.00016	0.0015
GO:0004427	F	inorganic diphosphatase activity	12	95	0.00017	0.0015
GO:0008296	F	3'-5'-exodeoxyribonuclease activity	6	21	0.00018	0.0016
GO:0070181	F	small ribosomal subunit rRNA binding	7	31	0.00018	0.0016
GO:0017111	F	nucleoside-triphosphatase activity	161	3662	0.00027	0.0024
GO:0052731	F	phosphocholine phosphatase activity	5	15	0.00035	0.0025
GO:0003883	F	CTP synthase activity	5	15	0.00035	0.0025
GO:0015146	F	pentose transmembrane transporter activity	8	47	0.00034	0.0025
GO:0008177	F	succinate dehydrogenase (ubiquinone) activity	5	15	0.00035	0.0025
GO:0016635	F	oxidoreductase activity, acting on the CH-CH group of donors, quinone or related compound as acceptor	6	24	0.00033	0.0025
GO:0015575	F	mannitol transmembrane transporter activity	8	47	0.00034	0.0025
GO:0015576	F	sorbitol transmembrane transporter activity	8	47	0.00034	0.0025
GO:0015591	F	D-ribose transmembrane transporter activity	8	47	0.00034	0.0025
GO:0004689	F	phosphorylase kinase activity	6	24	0.00033	0.0025
GO:0015148	F	D-xylose transmembrane transporter activity	8	47	0.00034	0.0025
GO:0005365	F	myo-inositol transmembrane transporter activity	9	59	0.00031	0.0025
GO:0008327	F	methyl-CpG binding	9	60	0.00035	0.0025
GO:0052732	F	phosphoethanolamine phosphatase activity	5	15	0.00035	0.0025
GO:0004738	F	pyruvate dehydrogenase activity	6	24	0.00033	0.0025
GO:0004739	F	pyruvate dehydrogenase (acetyl-transferring) activity	6	24	0.00033	0.0025
GO:0015172	F	acidic amino acid transmembrane transporter activity	10	76	0.00043	0.003
GO:0005402	F	cation:sugar symporter activity	28	412	0.00052	0.0036
GO:0005351	F	sugar:proton symporter activity	28	412	0.00052	0.0036
GO:0008408	F	3'-5' exonuclease activity	18	215	0.00056	0.0037
GO:1990714	F	hydroxyproline O-galactosyltransferase activity	8	51	0.00056	0.0037
GO:0004697	F	protein kinase C activity	10	79	0.00056	0.0037
GO:0004698	F	calcium-dependent protein kinase C activity	10	79	0.00056	0.0037
GO:0015927	F	trehalase activity	6	27	0.00056	0.0037
GO:0000987	F	core promoter proximal region sequence-specific DNA binding	9	65	0.00059	0.0038
GO:0001159	F	core promoter proximal region DNA binding	9	65	0.00059	0.0038
GO:0005253	F	anion channel activity	15	162	0.00061	0.0039
GO:0004535	F	poly(A)-specific ribonuclease activity	6	28	0.00066	0.0041
GO:0005092	F	GDP-dissociation inhibitor activity	6	28	0.00066	0.0041
GO:0008509	F	anion transmembrane transporter activity	56	1054	0.00067	0.0041
GO:0004540	F	ribonuclease activity	27	399	0.00069	0.0042
GO:0004527	F	exonuclease activity	24	340	0.00078	0.0047
GO:0030515	F	snoRNA binding	9	68	0.00078	0.0047
GO:0015179	F	L-amino acid transmembrane transporter activity	14	149	0.0008	0.0048
GO:0031177	F	phosphopantetheine binding	11	99	0.00082	0.0048
GO:0046873	F	metal ion transmembrane transporter activity	71	1430	0.00083	0.0048
GO:0005354	F	galactose transmembrane transporter activity	8	55	0.00088	0.005
GO:0036442	F	hydrogen-exporting ATPase activity	15	169	0.00091	0.0052
GO:0008308	F	voltage-gated anion channel activity	14	152	0.00096	0.0054
GO:0008553	F	hydrogen-exporting ATPase activity, phosphorylative mechanism	8	56	0.00097	0.0054
GO:0004448	F	isocitrate dehydrogenase activity	5	21	0.0012	0.0069
GO:0000104	F	succinate dehydrogenase activity	5	21	0.0012	0.0069
GO:0016887	F	ATPase activity	105	2321	0.0013	0.0069
GO:0000049	F	tRNA binding	10	89	0.0013	0.007
GO:0004467	F	long-chain fatty acid-CoA ligase activity	6	33	0.0014	0.0074
GO:0005275	F	amine transmembrane transporter activity	10	90	0.0014	0.0074
GO:0004815	F	aspartate-tRNA ligase activity	5	22	0.0015	0.0078
GO:0015294	F	solute:cation symporter activity	47	880	0.0015	0.0081
GO:0016854	F	racemase and epimerase activity	15	181	0.0017	0.0089
GO:0004529	F	exodeoxyribonuclease activity	7	49	0.002	0.01
GO:0042623	F	ATPase activity, coupled	83	1788	0.002	0.01
GO:0016895	F	exodeoxyribonuclease activity, producing 5'-phosphomonoesters	7	49	0.002	0.01
GO:0016624	F	oxidoreductase activity, acting on the aldehyde or oxo group of donors, disulfide as acceptor	6	36	0.0021	0.01
GO:0051119	F	sugar transmembrane transporter activity	31	523	0.0022	0.011
GO:0019203	F	carbohydrate phosphatase activity	11	113	0.0022	0.011
GO:0004034	F	aldose 1-epimerase activity	7	50	0.0022	0.011
GO:0008173	F	RNA methyltransferase activity	13	150	0.0024	0.011
GO:0050897	F	cobalt ion binding	22	330	0.0024	0.012
GO:0004066	F	asparagine synthase (glutamine-hydrolyzing) activity	6	38	0.0026	0.013
GO:0015662	F	ATPase activity, coupled to transmembrane movement of ions, phosphorylative mechanism	16	210	0.0027	0.013
GO:0051139	F	metal ion:proton antiporter activity	5	26	0.0028	0.013
GO:0016776	F	phosphotransferase activity, phosphate group as acceptor	11	118	0.003	0.014
GO:0015645	F	fatty acid ligase activity	6	39	0.003	0.014
GO:0016884	F	carbon-nitrogen ligase activity, with glutamine as amido-N-donor	11	119	0.0031	0.014
GO:0004222	F	metalloendopeptidase activity	17	234	0.0032	0.015
GO:0003727	F	single-stranded RNA binding	16	214	0.0032	0.015
GO:0008506	F	sucrose:proton symporter activity	5	27	0.0033	0.015
GO:0016876	F	ligase activity, forming aminoacyl-tRNA and related compounds	23	362	0.0034	0.015
GO:0016875	F	ligase activity, forming carbon-oxygen bonds	23	362	0.0034	0.015
GO:0004812	F	aminoacyl-tRNA ligase activity	23	362	0.0034	0.015
GO:0046961	F	proton-transporting ATPase activity, rotational mechanism	12	139	0.0035	0.015
GO:0003924	F	GTPase activity	34	614	0.0038	0.016
GO:0072509	F	divalent inorganic cation transmembrane transporter activity	30	522	0.0038	0.016
GO:0005313	F	L-glutamate transmembrane transporter activity	6	43	0.0046	0.02
GO:0015166	F	polyol transmembrane transporter activity	12	145	0.0048	0.02
GO:0004386	F	helicase activity	35	650	0.005	0.021
GO:0016820	F	hydrolase activity, acting on acid anhydrides, catalyzing transmembrane movement of substances	44	873	0.0057	0.023
GO:0043492	F	ATPase activity, coupled to movement of substances	44	873	0.0057	0.023
GO:0042626	F	ATPase activity, coupled to transmembrane movement of substances	44	873	0.0057	0.023
GO:0015295	F	solute:proton symporter activity	30	538	0.0057	0.023
GO:0015665	F	alcohol transmembrane transporter activity	12	148	0.0056	0.023
GO:0005086	F	ARF guanyl-nucleotide exchange factor activity	5	32	0.0062	0.025
GO:0003872	F	6-phosphofructokinase activity	8	78	0.0063	0.025
GO:0016757	F	transferase activity, transferring glycosyl groups	121	2901	0.0073	0.029
GO:0004629	F	phospholipase C activity	5	34	0.0078	0.031
GO:0015491	F	cation:cation antiporter activity	12	156	0.0081	0.032
GO:0016843	F	amine-lyase activity	8	82	0.0082	0.032
GO:0019200	F	carbohydrate kinase activity	15	218	0.0085	0.033
GO:0019829	F	cation-transporting ATPase activity	23	395	0.009	0.035
GO:0008443	F	phosphofructokinase activity	8	84	0.0094	0.036
GO:0009931	F	calcium-dependent protein serine/threonine kinase activity	10	121	0.0096	0.036
GO:0016880	F	acid-ammonia (or amide) ligase activity	5	36	0.0096	0.036
GO:0016211	F	ammonia ligase activity	5	36	0.0096	0.036
GO:0010857	F	calcium-dependent protein kinase activity	10	121	0.0096	0.036
GO:0016788	F	hydrolase activity, acting on ester bonds	184	4682	0.011	0.04
GO:0003993	F	acid phosphatase activity	15	225	0.011	0.04
GO:0004575	F	sucrose alpha-glucosidase activity	8	87	0.011	0.041
GO:0004564	F	beta-fructofuranosidase activity	8	87	0.011	0.041
GO:0005337	F	nucleoside transmembrane transporter activity	9	106	0.012	0.043
GO:0008026	F	ATP-dependent helicase activity	23	406	0.012	0.043
GO:0070035	F	purine NTP-dependent helicase activity	23	406	0.012	0.043
GO:0022853	F	active ion transmembrane transporter activity	39	798	0.014	0.049
GO:0044391	C	ribosomal subunit	170	995	1.6e-61	5.1e-59
GO:0022626	C	cytosolic ribosome	163	950	3.1e-59	5e-57
GO:0044445	C	cytosolic part	173	1156	2.8e-55	3e-53
GO:0030529	C	intracellular ribonucleoprotein complex	290	3095	2.3e-52	1.8e-50
GO:1990904	C	ribonucleoprotein complex	298	3316	1.9e-50	1.2e-48
GO:0005840	C	ribosome	229	2133	4.8e-50	2.6e-48
GO:0015934	C	large ribosomal subunit	113	588	1.7e-45	7.8e-44
GO:0022625	C	cytosolic large ribosomal subunit	89	409	9.8e-40	3.9e-38
GO:0044429	C	mitochondrial part	193	1929	2.5e-38	8.8e-37
GO:0043228	C	non-membrane-bounded organelle	462	7597	1.9e-35	6.1e-34
GO:0005730	C	nucleolus	203	2234	6.3e-35	1.8e-33
GO:0005829	C	cytosol	571	10311	9.2e-34	2.5e-32
GO:0031974	C	membrane-enclosed lumen	336	4946	1.7e-33	3.6e-32
GO:0043233	C	organelle lumen	336	4946	1.7e-33	3.6e-32
GO:0070013	C	intracellular organelle lumen	336	4946	1.7e-33	3.6e-32
GO:0043232	C	intracellular non-membrane-bounded organelle	447	7462	7.8e-33	1.6e-31
GO:0032991	C	macromolecular complex	647	12610	1.1e-29	2.1e-28
GO:0044455	C	mitochondrial membrane part	96	675	1.3e-29	2.3e-28
GO:0044444	C	cytoplasmic part	1657	40994	1.7e-29	2.9e-28
GO:0044446	C	intracellular organelle part	973	21339	1.2e-28	2e-27
GO:0044422	C	organelle part	976	21477	3e-28	4.6e-27
GO:0005740	C	mitochondrial envelope	140	1420	1.8e-27	2.6e-26
GO:0031966	C	mitochondrial membrane	133	1336	1.6e-26	2.3e-25
GO:0005737	C	cytoplasm	1853	47682	6.7e-26	9e-25
GO:0005743	C	mitochondrial inner membrane	108	954	1e-25	1.3e-24
GO:0022627	C	cytosolic small ribosomal subunit	56	266	6.3e-25	7.8e-24
GO:0044428	C	nuclear part	309	5008	2.4e-24	2.9e-23
GO:0005622	C	intracellular	2236	60496	1e-23	1.2e-22
GO:0031981	C	nuclear lumen	264	4074	1.5e-23	1.6e-22
GO:0005623	C	cell	2371	65175	2.7e-23	2.9e-22
GO:0031090	C	organelle membrane	432	7998	4.6e-23	4.8e-22
GO:0044464	C	cell part	2368	65148	7.8e-23	7.8e-22
GO:0044424	C	intracellular part	2219	60136	1.5e-22	1.5e-21
GO:0098798	C	mitochondrial protein complex	75	559	4.3e-22	4e-21
GO:0070469	C	respiratory chain	62	396	1.7e-21	1.5e-20
GO:0043229	C	intracellular organelle	2074	55574	2e-21	1.8e-20
GO:0043226	C	organelle	2078	55713	2.2e-21	1.9e-20
GO:0043231	C	intracellular membrane-bounded organelle	2032	54543	8.9e-20	7.6e-19
GO:0019866	C	organelle inner membrane	126	1490	1.1e-19	9.2e-19
GO:0005746	C	mitochondrial respiratory chain	54	335	2e-19	1.6e-18
GO:0043227	C	membrane-bounded organelle	2032	54652	3.1e-19	2.4e-18
GO:0098800	C	inner mitochondrial membrane protein complex	66	511	7.4e-19	5.7e-18
GO:0015935	C	small ribosomal subunit	59	413	7.7e-19	5.8e-18
GO:0031967	C	organelle envelope	261	4426	3e-18	2.2e-17
GO:0012505	C	endomembrane system	545	11525	1.9e-17	1.3e-16
GO:0031975	C	envelope	261	4509	2.6e-17	1.8e-16
GO:0005794	C	Golgi apparatus	304	5538	4.3e-17	3e-16
GO:0005759	C	mitochondrial matrix	64	560	5.3e-16	3.6e-15
GO:0098588	C	bounding membrane of organelle	303	5753	7.5e-15	4.9e-14
GO:0005739	C	mitochondrion	627	14224	3.6e-14	2.3e-13
GO:0098803	C	respiratory chain complex	43	324	3.6e-13	2.3e-12
GO:0000315	C	organellar large ribosomal subunit	26	133	9.5e-12	5.9e-11
GO:0098805	C	whole membrane	241	4671	3.6e-11	2.2e-10
GO:0005762	C	mitochondrial large ribosomal subunit	23	113	7.3e-11	4.3e-10
GO:0005761	C	mitochondrial ribosome	30	202	1.1e-10	6.5e-10
GO:0005774	C	vacuolar membrane	202	3917	1.6e-09	9.2e-09
GO:0044437	C	vacuolar part	203	3970	2.7e-09	1.5e-08
GO:0016020	C	membrane	1275	33934	3.7e-09	2.1e-08
GO:0000313	C	organellar ribosome	35	331	1.2e-08	6.6e-08
GO:0005753	C	mitochondrial proton-transporting ATP synthase complex	18	100	4.3e-08	2.3e-07
GO:0019867	C	outer membrane	42	479	6.4e-08	3.4e-07
GO:0031968	C	organelle outer membrane	40	459	1.5e-07	7.8e-07
GO:0043234	C	protein complex	380	8912	3.4e-07	1.7e-06
GO:0098796	C	membrane protein complex	129	2436	4.1e-07	2.1e-06
GO:0005635	C	nuclear envelope	41	501	4.9e-07	2.4e-06
GO:0005749	C	mitochondrial respiratory chain complex II, succinate dehydrogenase complex (ubiquinone)	8	18	1e-06	4.8e-06
GO:0045283	C	fumarate reductase complex	8	18	1e-06	4.8e-06
GO:0045257	C	succinate dehydrogenase complex (ubiquinone)	8	18	1e-06	4.8e-06
GO:0030684	C	preribosome	21	173	1.3e-06	6.1e-06
GO:1990204	C	oxidoreductase complex	40	515	2.2e-06	1e-05
GO:0045273	C	respiratory chain complex II	8	21	2.5e-06	1.1e-05
GO:0045281	C	succinate dehydrogenase complex	8	21	2.5e-06	1.1e-05
GO:0005886	C	plasma membrane	610	15639	6.5e-06	2.9e-05
GO:0005741	C	mitochondrial outer membrane	24	247	8.3e-06	3.6e-05
GO:0032040	C	small-subunit processome	16	122	9.6e-06	4.1e-05
GO:0046930	C	pore complex	10	47	1.2e-05	5.1e-05
GO:0008250	C	oligosaccharyltransferase complex	8	30	2.2e-05	9.4e-05
GO:0005887	C	integral component of plasma membrane	64	1098	2.5e-05	0.0001
GO:0005758	C	mitochondrial intermembrane space	13	91	2.9e-05	0.00012
GO:1902494	C	catalytic complex	184	4090	3.2e-05	0.00013
GO:0005747	C	mitochondrial respiratory chain complex I	20	204	4e-05	0.00016
GO:0000275	C	mitochondrial proton-transporting ATP synthase complex, catalytic core F(1)	7	25	5.6e-05	0.00022
GO:0031970	C	organelle envelope lumen	13	99	6.3e-05	0.00025
GO:0030686	C	90S preribosome	11	73	7.6e-05	0.00029
GO:0044425	C	membrane part	924	25117	7.7e-05	0.00029
GO:0045271	C	respiratory chain complex I	20	218	9.4e-05	0.00035
GO:0030964	C	NADH dehydrogenase complex	20	218	9.4e-05	0.00035
GO:0009527	C	plastid outer membrane	20	220	0.00011	0.00038
GO:0045259	C	proton-transporting ATP synthase complex	19	204	0.00012	0.00042
GO:0070069	C	cytochrome complex	15	139	0.00014	0.00049
GO:0005751	C	mitochondrial respiratory chain complex IV	6	20	0.00014	0.00049
GO:0045277	C	respiratory chain complex IV	6	20	0.00014	0.00049
GO:0005742	C	mitochondrial outer membrane translocase complex	7	30	0.00015	0.00052
GO:0044423	C	virion part	24	305	0.00018	0.00061
GO:0019012	C	virion	24	305	0.00018	0.00061
GO:0005773	C	vacuole	325	8086	0.00021	0.00069
GO:0044432	C	endoplasmic reticulum part	127	2755	0.00021	0.00069
GO:0045267	C	proton-transporting ATP synthase, catalytic core	6	22	0.00022	0.00071
GO:0005754	C	mitochondrial proton-transporting ATP synthase, catalytic core	6	22	0.00022	0.00071
GO:0042175	C	nuclear outer membrane-endoplasmic reticulum membrane network	123	2658	0.00023	0.00073
GO:0005634	C	nucleus	1050	29056	0.00024	0.00077
GO:0098799	C	outer mitochondrial membrane protein complex	7	33	0.00025	0.00079
GO:0031300	C	intrinsic component of organelle membrane	31	455	0.00026	0.00082
GO:0005789	C	endoplasmic reticulum membrane	122	2645	0.00027	0.00084
GO:0031226	C	intrinsic component of plasma membrane	88	1787	0.00028	0.00085
GO:0005964	C	phosphorylase kinase complex	6	24	0.00033	0.00099
GO:0019028	C	viral capsid	22	282	0.00037	0.0011
GO:0016282	C	eukaryotic 43S preinitiation complex	9	61	0.00039	0.0012
GO:0071944	C	cell periphery	706	19068	0.00044	0.0013
GO:0009288	C	bacterial-type flagellum	15	159	0.00051	0.0015
GO:0009707	C	chloroplast outer membrane	18	214	0.00054	0.0016
GO:0045275	C	respiratory chain complex III	9	65	0.00059	0.0017
GO:0005750	C	mitochondrial respiratory chain complex III	9	65	0.00059	0.0017
GO:0070993	C	translation preinitiation complex	9	66	0.00065	0.0018
GO:0033290	C	eukaryotic 48S preinitiation complex	9	66	0.00065	0.0018
GO:0031985	C	Golgi cisterna	13	130	0.00072	0.002
GO:0005643	C	nuclear pore	18	221	0.00076	0.0021
GO:0031358	C	intrinsic component of chloroplast outer membrane	7	41	0.00079	0.0021
GO:0031359	C	integral component of chloroplast outer membrane	7	41	0.00079	0.0021
GO:0031354	C	intrinsic component of plastid outer membrane	7	41	0.00079	0.0021
GO:0031355	C	integral component of plastid outer membrane	7	41	0.00079	0.0021
GO:1990351	C	transporter complex	18	222	0.0008	0.0021
GO:0031428	C	box C/D snoRNP complex	5	19	0.00085	0.0022
GO:0005852	C	eukaryotic translation initiation factor 3 complex	9	69	0.00086	0.0022
GO:0031350	C	intrinsic component of plastid membrane	14	152	0.00096	0.0025
GO:0031351	C	integral component of plastid membrane	14	152	0.00096	0.0025
GO:0000139	C	Golgi membrane	74	1514	0.00098	0.0025
GO:0005783	C	endoplasmic reticulum	250	6204	0.00099	0.0025
GO:0005732	C	small nucleolar ribonucleoprotein complex	11	104	0.0012	0.003
GO:1902495	C	transmembrane transporter complex	16	197	0.0015	0.0037
GO:0016469	C	proton-transporting two-sector ATPase complex	22	320	0.0017	0.0042
GO:0061695	C	transferase complex, transferring phosphorus-containing groups	38	678	0.0019	0.0047
GO:0031301	C	integral component of organelle membrane	27	443	0.0028	0.0068
GO:0016021	C	integral component of membrane	817	22715	0.0029	0.007
GO:0098573	C	intrinsic component of mitochondrial membrane	12	137	0.0031	0.0075
GO:0033178	C	proton-transporting two-sector ATPase complex, catalytic domain	13	156	0.0032	0.0076
GO:0032580	C	Golgi cisterna membrane	10	102	0.0032	0.0076
GO:0030015	C	CCR4-NOT core complex	5	28	0.0037	0.0087
GO:0000276	C	mitochondrial proton-transporting ATP synthase complex, coupling factor F(o)	6	42	0.0041	0.0096
GO:0045261	C	proton-transporting ATP synthase complex, catalytic core F(1)	8	75	0.0051	0.012
GO:0031224	C	intrinsic component of membrane	832	23309	0.0054	0.012
GO:0030176	C	integral component of endoplasmic reticulum membrane	12	148	0.0056	0.013
GO:0005777	C	peroxisome	54	1137	0.0073	0.016
GO:0042579	C	microbody	54	1137	0.0073	0.016
GO:0030687	C	preribosome, large subunit precursor	5	34	0.0078	0.017
GO:0016363	C	nuclear matrix	6	49	0.0081	0.018
GO:0030014	C	CCR4-NOT complex	5	35	0.0086	0.019
GO:0044459	C	plasma membrane part	110	2630	0.0095	0.021
GO:0019013	C	viral nucleocapsid	15	223	0.01	0.022
GO:1902911	C	protein kinase complex	9	104	0.011	0.022
GO:1902554	C	serine/threonine protein kinase complex	9	104	0.011	0.022
GO:0031304	C	intrinsic component of mitochondrial inner membrane	6	53	0.011	0.024
GO:0009501	C	amyloplast	7	71	0.012	0.026
GO:0044452	C	nucleolar part	13	196	0.018	0.037
GO:0031965	C	nuclear membrane	13	200	0.02	0.042
GO:1990234	C	transferase complex	121	3016	0.02	0.042
GO:0042170	C	plastid membrane	55	1238	0.021	0.044
GO:0035619	C	root hair tip	5	45	0.021	0.044
GO:0031969	C	chloroplast membrane	47	1036	0.023	0.047

## Sheet: down-reg in wheat+2B
Supplemental Dataset 5 GO term enrichment analysis of down-regulated DETs of wheat in the presence of 2B chromosomes. Triticum aestivum is a background reference.
GO term	Ontology	Description	Number in input list	Number in BG/Ref	p-value	FDR
GO:0015979	P	photosynthesis	262	1877	6.3e-71	1.3e-67
GO:0019684	P	photosynthesis, light reaction	213	1315	2.2e-67	2.3e-64			Species: Triticum aestivum
GO:0044711	P	single-organism biosynthetic process	959	16047	1.1e-59	7.7e-57			GO type: Completed GO
GO:0044710	P	single-organism metabolic process	1415	27869	4.1e-53	2.1e-50			GO version:2016
GO:0006091	P	generation of precursor metabolites and energy	309	3330	7.7e-48	3.1e-45			Background/Reference: gene ID
GO:0051186	P	cofactor metabolic process	350	4166	1.9e-45	6.3e-43			Annotated number in query list: 3073
GO:0010207	P	photosystem II assembly	120	632	2.6e-44	7.4e-42			Annotated number in background/reference: 85761
GO:0019682	P	glyceraldehyde-3-phosphate metabolic process	167	1229	6.6e-44	1.7e-41			Significant GO terms: 1131
GO:0006081	P	cellular aldehyde metabolic process	188	1549	4.5e-43	1e-40
GO:0044699	P	single-organism process	2195	50975	2.6e-42	5.2e-40
GO:0006082	P	organic acid metabolic process	674	11065	9.4e-42	1.7e-39
GO:0044283	P	small molecule biosynthetic process	484	7111	6.1e-40	1e-37
GO:0015994	P	chlorophyll metabolic process	126	798	3.8e-39	6e-37
GO:0010218	P	response to far red light	105	558	1.3e-38	1.7e-36
GO:0016053	P	organic acid biosynthetic process	426	6010	1.2e-38	1.7e-36
GO:0009637	P	response to blue light	116	693	3e-38	3.8e-36
GO:0009657	P	plastid organization	181	1597	6.1e-38	7.2e-36
GO:0044763	P	single-organism cellular process	1803	40376	7.1e-37	8e-35
GO:0006778	P	porphyrin-containing compound metabolic process	127	882	7.5e-36	8e-34
GO:0033013	P	tetrapyrrole metabolic process	128	899	1.1e-35	1.1e-33
GO:0009773	P	photosynthetic electron transport in photosystem I	60	165	1.3e-35	1.2e-33
GO:0006629	P	lipid metabolic process	517	8205	1.3e-34	1.2e-32
GO:0032787	P	monocarboxylic acid metabolic process	475	7305	1.3e-34	1.2e-32
GO:0051156	P	glucose 6-phosphate metabolic process	111	708	2.2e-34	1.9e-32
GO:0006739	P	NADP metabolic process	111	719	7.4e-34	6e-32
GO:0006098	P	pentose-phosphate shunt	108	687	1.4e-33	1.1e-31
GO:0044281	P	small molecule metabolic process	808	14959	2.5e-33	1.9e-31
GO:0009767	P	photosynthetic electron transport chain	80	395	1.2e-31	8.7e-30
GO:0015995	P	chlorophyll biosynthetic process	92	532	1.5e-31	1.1e-29
GO:0009628	P	response to abiotic stimulus	1054	21261	4.4e-31	3e-29
GO:0008610	P	lipid biosynthetic process	365	5283	6.3e-31	4.1e-29
GO:0044255	P	cellular lipid metabolic process	401	6058	1.8e-30	1.2e-28
GO:0043436	P	oxoacid metabolic process	587	10221	2.3e-29	1.4e-27
GO:0042440	P	pigment metabolic process	197	2179	3.1e-29	1.8e-27
GO:0046496	P	nicotinamide nucleotide metabolic process	165	1642	3.4e-29	2e-27
GO:0006733	P	oxidoreduction coenzyme metabolic process	206	2341	4e-29	2.2e-27
GO:0019362	P	pyridine nucleotide metabolic process	165	1645	4.1e-29	2.3e-27
GO:0019344	P	cysteine biosynthetic process	106	764	6.1e-29	3.2e-27
GO:0006534	P	cysteine metabolic process	107	780	7.7e-29	4e-27
GO:0009069	P	serine family amino acid metabolic process	124	1022	9.8e-29	4.9e-27
GO:0006779	P	porphyrin-containing compound biosynthetic process	93	603	1.5e-28	7.3e-27
GO:0072524	P	pyridine-containing compound metabolic process	165	1669	1.8e-28	8.6e-27
GO:0009070	P	serine family amino acid biosynthetic process	109	821	2.7e-28	1.3e-26
GO:0033014	P	tetrapyrrole biosynthetic process	94	630	6.9e-28	3.1e-26
GO:0019752	P	carboxylic acid metabolic process	552	9596	1.2e-27	5.6e-26
GO:0050896	P	response to stimulus	1704	39029	1.3e-27	5.7e-26
GO:0006732	P	coenzyme metabolic process	242	3094	3.2e-27	1.4e-25
GO:1901605	P	alpha-amino acid metabolic process	224	2775	6.8e-27	2.9e-25
GO:0009058	P	biosynthetic process	1466	32675	1.2e-26	5.2e-25
GO:1901576	P	organic substance biosynthetic process	1420	31446	1.4e-26	5.7e-25
GO:1901607	P	alpha-amino acid biosynthetic process	180	2012	2.6e-26	1e-24
GO:0043623	P	cellular protein complex assembly	241	3207	6.8e-25	2.6e-23
GO:0006720	P	isoprenoid metabolic process	178	2047	9.3e-25	3.5e-23
GO:0005976	P	polysaccharide metabolic process	280	4027	4.3e-24	1.6e-22
GO:0009416	P	response to light stimulus	455	7773	6.2e-24	2.3e-22
GO:0010114	P	response to red light	128	1244	1e-23	3.7e-22
GO:0072330	P	monocarboxylic acid biosynthetic process	265	3758	1.3e-23	4.5e-22
GO:0070271	P	protein complex biogenesis	283	4146	3e-23	1e-21
GO:0005975	P	carbohydrate metabolic process	467	8137	5.7e-23	2e-21
GO:0006364	P	rRNA processing	122	1185	1.1e-22	3.7e-21
GO:0055114	P	oxidation-reduction process	510	9149	1.2e-22	4.1e-21
GO:0006461	P	protein complex assembly	279	4110	1.3e-22	4.3e-21
GO:0044085	P	cellular component biogenesis	525	9516	2e-22	6.3e-21
GO:0016072	P	rRNA metabolic process	123	1211	2.1e-22	6.5e-21
GO:0008299	P	isoprenoid biosynthetic process	165	1928	2.2e-22	6.9e-21
GO:0071822	P	protein complex subunit organization	284	4230	2.3e-22	7e-21
GO:0006090	P	pyruvate metabolic process	156	1770	2.4e-22	7.1e-21
GO:0006631	P	fatty acid metabolic process	206	2689	2.7e-22	8.1e-21
GO:0019288	P	isopentenyl diphosphate biosynthetic process, methylerythritol 4-phosphate pathway	98	831	3.4e-22	1e-20
GO:0022900	P	electron transport chain	113	1072	7.8e-22	2.3e-20
GO:0046148	P	pigment biosynthetic process	160	1880	1.6e-21	4.6e-20
GO:0009314	P	response to radiation	457	8067	1.9e-21	5.5e-20
GO:0010033	P	response to organic substance	906	18902	2.4e-21	6.8e-20
GO:0035304	P	regulation of protein dephosphorylation	74	517	2.5e-21	6.8e-20
GO:0009240	P	isopentenyl diphosphate biosynthetic process	98	865	4.5e-21	1.2e-19
GO:0046490	P	isopentenyl diphosphate metabolic process	98	865	4.5e-21	1.2e-19
GO:0035303	P	regulation of dephosphorylation	74	526	6.1e-21	1.6e-19
GO:0046394	P	carboxylic acid biosynthetic process	316	5011	6.4e-21	1.7e-19
GO:0006633	P	fatty acid biosynthetic process	144	1647	1.9e-20	5e-19
GO:0051188	P	cofactor biosynthetic process	176	2243	3.7e-20	9.4e-19
GO:0016051	P	carbohydrate biosynthetic process	265	4030	8.6e-20	2.1e-18
GO:0042221	P	response to chemical	1076	23546	1.4e-19	3.5e-18
GO:0071840	P	cellular component organization or biogenesis	989	21407	6.3e-19	1.5e-17
GO:0009639	P	response to red or far red light	195	2741	5.8e-18	1.4e-16
GO:0000271	P	polysaccharide biosynthetic process	209	3029	7.8e-18	1.9e-16
GO:0016043	P	cellular component organization	924	19949	1e-17	2.4e-16
GO:0009744	P	response to sucrose	105	1097	1.1e-17	2.6e-16
GO:0008152	P	metabolic process	2286	57664	1.3e-17	3e-16
GO:0034285	P	response to disaccharide	105	1100	1.3e-17	3e-16
GO:0044249	P	cellular biosynthetic process	1338	30853	1.4e-17	3.2e-16
GO:0010027	P	thylakoid membrane organization	81	727	2.7e-17	6e-16
GO:0009668	P	plastid membrane organization	81	727	2.7e-17	6e-16
GO:1990066	P	energy quenching	25	58	4.2e-17	9e-16
GO:0010196	P	nonphotochemical quenching	25	58	4.2e-17	9e-16
GO:0051179	P	localization	868	18699	1.1e-16	2.4e-15
GO:0044264	P	cellular polysaccharide metabolic process	220	3343	1.3e-16	2.8e-15
GO:1901564	P	organonitrogen compound metabolic process	653	13333	1.5e-16	3.1e-15
GO:0071554	P	cell wall organization or biogenesis	358	6366	2.4e-16	5e-15
GO:0034622	P	cellular macromolecular complex assembly	258	4165	2.5e-16	5.2e-15
GO:0009743	P	response to carbohydrate	183	2616	2.8e-16	5.7e-15
GO:0006470	P	protein dephosphorylation	94	971	3e-16	5.9e-15
GO:0042254	P	ribosome biogenesis	131	1625	3.9e-16	7.6e-15
GO:0009725	P	response to hormone	706	14710	4e-16	7.8e-15
GO:0051234	P	establishment of localization	803	17156	4.7e-16	9.1e-15
GO:0051667	P	establishment of plastid localization	52	351	5.6e-16	1.1e-14
GO:0009902	P	chloroplast relocation	52	351	5.6e-16	1.1e-14
GO:0051644	P	plastid localization	52	354	7.6e-16	1.4e-14
GO:0019750	P	chloroplast localization	52	354	7.6e-16	1.4e-14
GO:0010155	P	regulation of proton transport	38	188	8.5e-16	1.6e-14
GO:0009735	P	response to cytokinin	147	1949	1e-15	1.9e-14
GO:0071704	P	organic substance metabolic process	2057	51371	1.4e-15	2.6e-14
GO:0016108	P	tetraterpenoid metabolic process	59	460	2.2e-15	4e-14
GO:0016116	P	carotenoid metabolic process	59	460	2.2e-15	4e-14
GO:0080167	P	response to karrikin	178	2578	2.2e-15	4e-14
GO:1901700	P	response to oxygen-containing compound	805	17327	2.3e-15	4e-14
GO:0009768	P	photosynthesis, light harvesting in photosystem I	27	88	2.4e-15	4.2e-14
GO:0044262	P	cellular carbohydrate metabolic process	248	4044	2.9e-15	5e-14
GO:0022607	P	cellular component assembly	375	6878	3.1e-15	5.4e-14
GO:0044723	P	single-organism carbohydrate metabolic process	348	6266	3.5e-15	5.9e-14
GO:0034470	P	ncRNA processing	126	1593	5.1e-15	8.7e-14
GO:0051656	P	establishment of organelle localization	57	442	5.3e-15	8.9e-14
GO:0009653	P	anatomical structure morphogenesis	522	10401	8.3e-15	1.4e-13
GO:0005982	P	starch metabolic process	91	982	9.4e-15	1.5e-13
GO:0065003	P	macromolecular complex assembly	283	4856	9.7e-15	1.6e-13
GO:0008654	P	phospholipid biosynthetic process	118	1473	1.7e-14	2.7e-13
GO:0009658	P	chloroplast organization	90	1006	8.4e-14	1.3e-12
GO:0016311	P	dephosphorylation	116	1479	1e-13	1.7e-12
GO:0009719	P	response to endogenous stimulus	724	15578	1.1e-13	1.7e-12
GO:0051640	P	organelle localization	61	540	1.3e-13	2e-12
GO:0016117	P	carotenoid biosynthetic process	53	423	1.3e-13	2e-12
GO:0016109	P	tetraterpenoid biosynthetic process	53	423	1.3e-13	2e-12
GO:0010143	P	cutin biosynthetic process	26	98	1.4e-13	2.1e-12
GO:0044802	P	single-organism membrane organization	178	2711	1.4e-13	2.2e-12
GO:0043481	P	anthocyanin accumulation in tissues in response to UV light	45	318	2.1e-13	3.1e-12
GO:0043480	P	pigment accumulation in tissues	45	318	2.1e-13	3.1e-12
GO:0043478	P	pigment accumulation in response to UV light	45	318	2.1e-13	3.1e-12
GO:0043479	P	pigment accumulation in tissues in response to UV light	45	318	2.1e-13	3.1e-12
GO:0006721	P	terpenoid metabolic process	106	1316	2.7e-13	3.9e-12
GO:0043473	P	pigmentation	45	321	2.8e-13	4e-12
GO:0043476	P	pigment accumulation	45	321	2.8e-13	4e-12
GO:0006810	P	transport	772	16882	3.2e-13	4.5e-12
GO:0006644	P	phospholipid metabolic process	133	1847	5.5e-13	7.8e-12
GO:0006950	P	response to stress	1242	29274	6.1e-13	8.6e-12
GO:0009987	P	cellular process	2289	58786	6.9e-13	9.7e-12
GO:0009409	P	response to cold	441	8734	7.1e-13	9.9e-12
GO:0010383	P	cell wall polysaccharide metabolic process	106	1340	7.4e-13	1e-11
GO:0010016	P	shoot system morphogenesis	204	3316	7.4e-13	1e-11
GO:0033692	P	cellular polysaccharide biosynthetic process	178	2780	1.1e-12	1.5e-11
GO:0045229	P	external encapsulating structure organization	286	5144	1.2e-12	1.6e-11
GO:0071555	P	cell wall organization	267	4730	1.6e-12	2.1e-11
GO:0034637	P	cellular carbohydrate biosynthetic process	185	2953	2.2e-12	2.9e-11
GO:0009765	P	photosynthesis, light harvesting	35	213	2.3e-12	3e-11
GO:0019748	P	secondary metabolic process	296	5410	2.6e-12	3.4e-11
GO:0044712	P	single-organism catabolic process	345	6551	3.1e-12	4e-11
GO:0019253	P	reductive pentose-phosphate cycle	21	69	3.3e-12	4.3e-11
GO:0065007	P	biological regulation	1463	35465	3.5e-12	4.5e-11
GO:0019220	P	regulation of phosphate metabolic process	91	1101	3.5e-12	4.6e-11
GO:0051174	P	regulation of phosphorus metabolic process	91	1104	4.1e-12	5.2e-11
GO:0042546	P	cell wall biogenesis	144	2130	4.7e-12	5.9e-11
GO:0006073	P	cellular glucan metabolic process	167	2605	5e-12	6.3e-11
GO:0019685	P	photosynthesis, dark reaction	21	72	6.6e-12	8.2e-11
GO:0022613	P	ribonucleoprotein complex biogenesis	131	1885	7.9e-12	9.8e-11
GO:0009891	P	positive regulation of biosynthetic process	193	3175	8.3e-12	1e-10
GO:0009624	P	response to nematode	93	1158	8.8e-12	1.1e-10
GO:0044042	P	glucan metabolic process	167	2628	9.5e-12	1.2e-10
GO:0044347	P	cell wall polysaccharide catabolic process	13	18	1.1e-11	1.4e-10
GO:0009605	P	response to external stimulus	712	15659	1.2e-11	1.4e-10
GO:0006636	P	unsaturated fatty acid biosynthetic process	46	380	1.5e-11	1.8e-10
GO:0009888	P	tissue development	380	7473	1.6e-11	1.9e-10
GO:0033559	P	unsaturated fatty acid metabolic process	46	383	1.9e-11	2.3e-10
GO:0090626	P	plant epidermis morphogenesis	120	1698	2.3e-11	2.7e-10
GO:0015977	P	carbon fixation	23	98	2.9e-11	3.4e-10
GO:0010103	P	stomatal complex morphogenesis	87	1082	3.9e-11	4.5e-10
GO:0044036	P	cell wall macromolecule metabolic process	125	1817	4.3e-11	5e-10
GO:0034660	P	ncRNA metabolic process	136	2046	5.3e-11	6.1e-10
GO:0018298	P	protein-chromophore linkage	28	156	5.7e-11	6.5e-10
GO:0010166	P	wax metabolic process	44	371	7.5e-11	8.5e-10
GO:0016114	P	terpenoid biosynthetic process	93	1214	9e-11	1e-09
GO:0019637	P	organophosphate metabolic process	304	5805	1.2e-10	1.4e-09
GO:0001101	P	response to acid chemical	613	13354	1.3e-10	1.4e-09
GO:1902680	P	positive regulation of RNA biosynthetic process	147	2324	2.3e-10	2.5e-09
GO:1903508	P	positive regulation of nucleic acid-templated transcription	147	2324	2.3e-10	2.5e-09
GO:0045893	P	positive regulation of transcription, DNA-templated	147	2324	2.3e-10	2.5e-09
GO:0044237	P	cellular metabolic process	1936	49214	2.7e-10	2.9e-09
GO:0072593	P	reactive oxygen species metabolic process	143	2260	3.9e-10	4.3e-09
GO:0009832	P	plant-type cell wall biogenesis	97	1330	4.1e-10	4.4e-09
GO:0042744	P	hydrogen peroxide catabolic process	62	687	4.2e-10	4.5e-09
GO:0051254	P	positive regulation of RNA metabolic process	147	2353	5e-10	5.3e-09
GO:1901566	P	organonitrogen compound biosynthetic process	453	9493	6.2e-10	6.7e-09
GO:0090558	P	plant epidermis development	211	3782	9.9e-10	1.1e-08
GO:0042743	P	hydrogen peroxide metabolic process	129	2004	1.1e-09	1.1e-08
GO:0009607	P	response to biotic stimulus	574	12580	1.4e-09	1.5e-08
GO:0042335	P	cuticle development	79	1022	1.6e-09	1.6e-08
GO:0044765	P	single-organism transport	421	8779	1.6e-09	1.7e-08
GO:0045935	P	positive regulation of nucleobase-containing compound metabolic process	148	2421	1.7e-09	1.7e-08
GO:0009269	P	response to desiccation	34	266	1.8e-09	1.9e-08
GO:0016052	P	carbohydrate catabolic process	132	2089	2e-09	2e-08
GO:0048509	P	regulation of meristem development	142	2306	2.3e-09	2.4e-08
GO:0033993	P	response to lipid	398	8254	2.7e-09	2.7e-08
GO:0043207	P	response to external biotic stimulus	568	12485	2.7e-09	2.7e-08
GO:0044767	P	single-organism developmental process	959	22628	2.7e-09	2.7e-08
GO:0010557	P	positive regulation of macromolecule biosynthetic process	150	2491	3.3e-09	3.3e-08
GO:0051707	P	response to other organism	567	12482	3.5e-09	3.4e-08
GO:0048869	P	cellular developmental process	448	9509	3.7e-09	3.7e-08
GO:0010628	P	positive regulation of gene expression	150	2503	4.4e-09	4.3e-08
GO:0031328	P	positive regulation of cellular biosynthetic process	161	2742	4.4e-09	4.3e-08
GO:0010025	P	wax biosynthetic process	40	366	4.4e-09	4.3e-08
GO:0010075	P	regulation of meristem growth	122	1911	4.7e-09	4.6e-08
GO:1902578	P	single-organism localization	423	8913	4.9e-09	4.7e-08
GO:0009266	P	response to temperature stimulus	488	10545	6.1e-09	5.9e-08
GO:0015996	P	chlorophyll catabolic process	30	224	6.1e-09	5.9e-08
GO:0045491	P	xylan metabolic process	71	908	6.7e-09	6.4e-08
GO:0043933	P	macromolecular complex subunit organization	343	6990	7.2e-09	6.8e-08
GO:0006812	P	cation transport	245	4669	7.7e-09	7.2e-08
GO:0000038	P	very long-chain fatty acid metabolic process	40	375	8.2e-09	7.7e-08
GO:0009825	P	multidimensional cell growth	53	590	8.6e-09	8.1e-08
GO:0032502	P	developmental process	973	23141	9.2e-09	8.6e-08
GO:0044707	P	single-multicellular organism process	978	23276	9.4e-09	8.7e-08
GO:0048856	P	anatomical structure development	964	22911	9.9e-09	9.2e-08
GO:0030154	P	cell differentiation	354	7284	1.1e-08	9.7e-08
GO:0000272	P	polysaccharide catabolic process	63	772	1.1e-08	9.9e-08
GO:0009887	P	organ morphogenesis	181	3227	1.1e-08	1e-07
GO:0070838	P	divalent metal ion transport	91	1312	1.3e-08	1.2e-07
GO:0051173	P	positive regulation of nitrogen compound metabolic process	151	2575	1.4e-08	1.3e-07
GO:0033015	P	tetrapyrrole catabolic process	30	234	1.5e-08	1.3e-07
GO:0051187	P	cofactor catabolic process	30	234	1.5e-08	1.3e-07
GO:0006787	P	porphyrin-containing compound catabolic process	30	234	1.5e-08	1.3e-07
GO:0044550	P	secondary metabolite biosynthetic process	186	3355	1.5e-08	1.4e-07
GO:0072511	P	divalent inorganic cation transport	93	1360	1.7e-08	1.5e-07
GO:0048507	P	meristem development	195	3564	1.7e-08	1.5e-07
GO:0009645	P	response to low light intensity stimulus	17	76	2e-08	1.7e-07
GO:0040007	P	growth	356	7381	2e-08	1.8e-07
GO:0030003	P	cellular cation homeostasis	84	1189	2.2e-08	1.9e-07
GO:0070592	P	cell wall polysaccharide biosynthetic process	66	845	2.3e-08	2e-07
GO:0006970	P	response to osmotic stress	355	7369	2.4e-08	2.1e-07
GO:0019252	P	starch biosynthetic process	60	737	2.6e-08	2.2e-07
GO:0009250	P	glucan biosynthetic process	125	2042	2.9e-08	2.4e-07
GO:0006873	P	cellular ion homeostasis	88	1277	2.9e-08	2.5e-07
GO:0071669	P	plant-type cell wall organization or biogenesis	188	3436	3.1e-08	2.6e-07
GO:0009893	P	positive regulation of metabolic process	200	3712	3.3e-08	2.7e-07
GO:0045492	P	xylan biosynthetic process	62	780	3.4e-08	2.9e-07
GO:0010374	P	stomatal complex development	91	1347	4e-08	3.4e-07
GO:0035266	P	meristem growth	123	2014	4.2e-08	3.5e-07
GO:0080001	P	mucilage extrusion from seed coat	13	43	4.7e-08	3.9e-07
GO:0010073	P	meristem maintenance	144	2475	4.8e-08	4e-07
GO:0032501	P	multicellular organismal process	1021	24629	5e-08	4.1e-07
GO:0010413	P	glucuronoxylan metabolic process	56	680	5.2e-08	4.3e-07
GO:0009642	P	response to light intensity	107	1687	5.6e-08	4.5e-07
GO:0044038	P	cell wall macromolecule biosynthetic process	66	868	5.9e-08	4.8e-07
GO:0070589	P	cellular component macromolecule biosynthetic process	66	868	5.9e-08	4.8e-07
GO:0048367	P	shoot system development	415	8919	6e-08	4.8e-07
GO:0051258	P	protein polymerization	64	832	6.3e-08	5e-07
GO:0009965	P	leaf morphogenesis	127	2118	6.5e-08	5.2e-07
GO:1901565	P	organonitrogen compound catabolic process	133	2262	9.1e-08	7.2e-07
GO:0042793	P	transcription from plastid promoter	27	215	1.1e-07	8.9e-07
GO:0090066	P	regulation of anatomical structure size	71	982	1.2e-07	9.1e-07
GO:0032535	P	regulation of cellular component size	71	982	1.2e-07	9.1e-07
GO:0097305	P	response to alcohol	329	6873	1.5e-07	1.2e-06
GO:0006811	P	ion transport	371	7905	1.5e-07	1.2e-06
GO:0061024	P	membrane organization	218	4217	1.5e-07	1.2e-06
GO:0050790	P	regulation of catalytic activity	139	2419	1.6e-07	1.2e-06
GO:0019693	P	ribose phosphate metabolic process	186	3479	1.6e-07	1.3e-06
GO:0009812	P	flavonoid metabolic process	158	2850	1.9e-07	1.4e-06
GO:0009664	P	plant-type cell wall organization	141	2471	1.9e-07	1.5e-06
GO:0010410	P	hemicellulose metabolic process	81	1198	2.1e-07	1.6e-06
GO:0071484	P	cellular response to light intensity	15	70	2.2e-07	1.6e-06
GO:0009750	P	response to fructose	63	847	2.4e-07	1.8e-06
GO:0009415	P	response to water	287	5912	3.3e-07	2.5e-06
GO:0009737	P	response to abscisic acid	325	6841	3.4e-07	2.6e-06
GO:0044238	P	primary metabolic process	1843	47561	3.7e-07	2.8e-06
GO:0007275	P	multicellular organism development	858	20549	3.8e-07	2.8e-06
GO:0009411	P	response to UV	151	2731	4.1e-07	3e-06
GO:0048589	P	developmental growth	295	6124	4.2e-07	3.1e-06
GO:0010035	P	response to inorganic substance	490	10992	4.5e-07	3.3e-06
GO:0048638	P	regulation of developmental growth	152	2766	5.2e-07	3.8e-06
GO:0009813	P	flavonoid biosynthetic process	146	2634	5.5e-07	4e-06
GO:0010117	P	photoprotection	14	66	6e-07	4.4e-06
GO:0009414	P	response to water deprivation	283	5861	6.1e-07	4.4e-06
GO:0006571	P	tyrosine biosynthetic process	10	29	6.1e-07	4.4e-06
GO:0055082	P	cellular chemical homeostasis	97	1568	6.4e-07	4.6e-06
GO:0009791	P	post-embryonic development	617	14295	6.6e-07	4.8e-06
GO:0009072	P	aromatic amino acid family metabolic process	86	1340	6.9e-07	4.9e-06
GO:0098542	P	defense response to other organism	448	9974	7.3e-07	5.2e-06
GO:0016998	P	cell wall macromolecule catabolic process	26	224	7.5e-07	5.3e-06
GO:0009739	P	response to gibberellin	79	1200	7.8e-07	5.5e-06
GO:0009644	P	response to high light intensity	70	1018	7.8e-07	5.5e-06
GO:0032989	P	cellular component morphogenesis	271	5593	8.2e-07	5.8e-06
GO:0065009	P	regulation of molecular function	178	3392	9.1e-07	6.4e-06
GO:0000023	P	maltose metabolic process	44	531	1.1e-06	7.9e-06
GO:0009651	P	response to salt stress	321	6845	1.2e-06	8.4e-06
GO:0051049	P	regulation of transport	108	1831	1.3e-06	8.7e-06
GO:0048878	P	chemical homeostasis	175	3344	1.3e-06	9.1e-06
GO:0009095	P	aromatic amino acid family biosynthetic process, prephenate pathway	11	41	1.4e-06	9.4e-06
GO:0051704	P	multi-organism process	686	16180	1.4e-06	9.5e-06
GO:0016049	P	cell growth	253	5205	1.6e-06	1.1e-05
GO:0043085	P	positive regulation of catalytic activity	64	920	1.6e-06	1.1e-05
GO:0065008	P	regulation of biological quality	517	11825	1.8e-06	1.2e-05
GO:0009740	P	gibberellic acid mediated signaling pathway	44	541	1.8e-06	1.2e-05
GO:0009834	P	plant-type secondary cell wall biogenesis	39	452	1.8e-06	1.2e-05
GO:0015672	P	monovalent inorganic cation transport	118	2068	1.9e-06	1.3e-05
GO:0006790	P	sulfur compound metabolic process	177	3413	1.9e-06	1.3e-05
GO:0015740	P	C4-dicarboxylate transport	13	63	2e-06	1.3e-05
GO:0009056	P	catabolic process	553	12766	2e-06	1.3e-05
GO:0032544	P	plastid translation	11	43	2e-06	1.3e-05
GO:0031325	P	positive regulation of cellular metabolic process	168	3207	2e-06	1.3e-05
GO:0010476	P	gibberellin mediated signaling pathway	44	544	2e-06	1.3e-05
GO:0055086	P	nucleobase-containing small molecule metabolic process	215	4314	2.1e-06	1.4e-05
GO:0031399	P	regulation of protein modification process	93	1531	2.2e-06	1.4e-05
GO:0010604	P	positive regulation of macromolecule metabolic process	157	2961	2.3e-06	1.5e-05
GO:0050789	P	regulation of biological process	1230	30871	3.1e-06	2e-05
GO:0048731	P	system development	695	16520	3.2e-06	2e-05
GO:0010226	P	response to lithium ion	26	244	3.2e-06	2e-05
GO:0009117	P	nucleotide metabolic process	205	4105	3.2e-06	2.1e-05
GO:0009699	P	phenylpropanoid biosynthetic process	109	1896	3.3e-06	2.1e-05
GO:0009845	P	seed germination	113	1986	3.4e-06	2.2e-05
GO:0050829	P	defense response to Gram-negative bacterium	15	90	3.5e-06	2.2e-05
GO:0009886	P	post-embryonic morphogenesis	159	3031	3.5e-06	2.3e-05
GO:0030001	P	metal ion transport	176	3429	3.7e-06	2.3e-05
GO:0006753	P	nucleoside phosphate metabolic process	205	4119	3.9e-06	2.5e-05
GO:0032879	P	regulation of localization	117	2084	4.2e-06	2.6e-05
GO:0043467	P	regulation of generation of precursor metabolites and energy	17	117	4.2e-06	2.7e-05
GO:1901135	P	carbohydrate derivative metabolic process	326	7081	4.4e-06	2.8e-05
GO:0009698	P	phenylpropanoid metabolic process	160	3071	4.7e-06	2.9e-05
GO:0044093	P	positive regulation of molecular function	94	1586	5e-06	3.1e-05
GO:1901606	P	alpha-amino acid catabolic process	77	1226	5.3e-06	3.3e-05
GO:0090351	P	seedling development	115	2052	5.4e-06	3.4e-05
GO:0008361	P	regulation of cell size	40	494	5.6e-06	3.5e-05
GO:0000902	P	cell morphogenesis	229	4721	5.7e-06	3.5e-05
GO:0006996	P	organelle organization	467	10672	5.8e-06	3.5e-05
GO:0009746	P	response to hexose	96	1639	6.2e-06	3.8e-05
GO:0042548	P	regulation of photosynthesis, light reaction	16	108	6.4e-06	3.9e-05
GO:0055080	P	cation homeostasis	128	2355	6.6e-06	4e-05
GO:0015992	P	proton transport	72	1132	7.1e-06	4.3e-05
GO:0006818	P	hydrogen transport	72	1132	7.1e-06	4.3e-05
GO:0071370	P	cellular response to gibberellin stimulus	44	575	7.5e-06	4.5e-05
GO:0016125	P	sterol metabolic process	54	768	7.5e-06	4.5e-05
GO:0045038	P	protein import into chloroplast thylakoid membrane	8	23	7.9e-06	4.7e-05
GO:0034284	P	response to monosaccharide	96	1650	8e-06	4.8e-05
GO:0040008	P	regulation of growth	184	3670	8.2e-06	4.9e-05
GO:0009932	P	cell tip growth	117	2124	9.3e-06	5.5e-05
GO:0006570	P	tyrosine metabolic process	12	63	9.9e-06	5.9e-05
GO:0046165	P	alcohol biosynthetic process	29	313	1.1e-05	6.4e-05
GO:0019725	P	cellular homeostasis	115	2087	1.1e-05	6.4e-05
GO:0006796	P	phosphate-containing compound metabolic process	603	14274	1.1e-05	6.6e-05
GO:0007389	P	pattern specification process	137	2598	1.3e-05	7.6e-05
GO:0052541	P	plant-type cell wall cellulose metabolic process	14	89	1.3e-05	7.6e-05
GO:0050793	P	regulation of developmental process	299	6509	1.3e-05	7.7e-05
GO:0010109	P	regulation of photosynthesis	18	143	1.3e-05	7.8e-05
GO:0006793	P	phosphorus metabolic process	604	14329	1.4e-05	8.2e-05
GO:0009132	P	nucleoside diphosphate metabolic process	66	1032	1.4e-05	8.2e-05
GO:0016126	P	sterol biosynthetic process	46	630	1.4e-05	8.3e-05
GO:0010215	P	cellulose microfibril organization	13	78	1.5e-05	8.8e-05
GO:0006165	P	nucleoside diphosphate phosphorylation	65	1015	1.6e-05	9.1e-05
GO:0050801	P	ion homeostasis	135	2568	1.7e-05	9.8e-05
GO:0048767	P	root hair elongation	65	1021	1.9e-05	0.00011
GO:0048518	P	positive regulation of biological process	349	7797	1.9e-05	0.00011
GO:0071492	P	cellular response to UV-A	10	47	2.4e-05	0.00013
GO:0070141	P	response to UV-A	10	47	2.4e-05	0.00013
GO:0016054	P	organic acid catabolic process	138	2659	2.5e-05	0.00014
GO:1901362	P	organic cyclic compound biosynthetic process	770	18790	2.5e-05	0.00014
GO:0006544	P	glycine metabolic process	25	261	2.5e-05	0.00014
GO:0006694	P	steroid biosynthetic process	72	1182	2.7e-05	0.00015
GO:0048588	P	developmental cell growth	139	2687	2.7e-05	0.00015
GO:0071668	P	plant-type cell wall assembly	14	96	2.8e-05	0.00015
GO:0070726	P	cell wall assembly	14	96	2.8e-05	0.00015
GO:0009753	P	response to jasmonic acid	191	3926	2.9e-05	0.00016
GO:0005984	P	disaccharide metabolic process	55	831	3e-05	0.00017
GO:0009826	P	unidimensional cell growth	189	3881	3e-05	0.00017
GO:0030042	P	actin filament depolymerization	14	97	3.1e-05	0.00017
GO:0071491	P	cellular response to red light	15	111	3.3e-05	0.00018
GO:0009595	P	detection of biotic stimulus	72	1193	3.5e-05	0.00019
GO:0016101	P	diterpenoid metabolic process	37	482	3.6e-05	0.00019
GO:0007015	P	actin filament organization	41	559	3.7e-05	0.0002
GO:0009071	P	serine family amino acid catabolic process	23	235	3.9e-05	0.00021
GO:0008652	P	cellular amino acid biosynthetic process	65	1048	3.9e-05	0.00021
GO:0043269	P	regulation of ion transport	87	1525	4e-05	0.00021
GO:0048468	P	cell development	185	3806	4e-05	0.00022
GO:0009697	P	salicylic acid biosynthetic process	65	1050	4.1e-05	0.00022
GO:0010304	P	PSII associated light-harvesting complex II catabolic process	13	87	4.3e-05	0.00023
GO:0009073	P	aromatic amino acid family biosynthetic process	53	802	4.3e-05	0.00023
GO:0006757	P	ATP generation from ADP	62	989	4.4e-05	0.00023
GO:0006096	P	glycolytic process	62	989	4.4e-05	0.00023
GO:0060560	P	developmental growth involved in morphogenesis	211	4443	4.4e-05	0.00023
GO:0035383	P	thioester metabolic process	32	395	4.6e-05	0.00024
GO:0006637	P	acyl-CoA metabolic process	32	395	4.6e-05	0.00024
GO:0030036	P	actin cytoskeleton organization	46	663	4.6e-05	0.00024
GO:0043447	P	alkane biosynthetic process	10	52	5e-05	0.00026
GO:0043446	P	cellular alkane metabolic process	10	52	5e-05	0.00026
GO:0046283	P	anthocyanin-containing compound metabolic process	60	954	5.3e-05	0.00027
GO:0046341	P	CDP-diacylglycerol metabolic process	11	64	5.3e-05	0.00027
GO:0071486	P	cellular response to high light intensity	11	64	5.3e-05	0.00027
GO:0016024	P	CDP-diacylglycerol biosynthetic process	11	64	5.3e-05	0.00027
GO:0046939	P	nucleotide phosphorylation	65	1060	5.3e-05	0.00027
GO:0009135	P	purine nucleoside diphosphate metabolic process	62	997	5.4e-05	0.00027
GO:0009179	P	purine ribonucleoside diphosphate metabolic process	62	997	5.4e-05	0.00027
GO:0046031	P	ADP metabolic process	62	997	5.4e-05	0.00027
GO:0009185	P	ribonucleoside diphosphate metabolic process	62	997	5.4e-05	0.00027
GO:0006546	P	glycine catabolic process	22	224	5.4e-05	0.00027
GO:0008544	P	epidermis development	23	242	5.9e-05	0.0003
GO:0009804	P	coumarin metabolic process	52	793	6.1e-05	0.00031
GO:0031407	P	oxylipin metabolic process	26	294	6.1e-05	0.00031
GO:0031408	P	oxylipin biosynthetic process	26	294	6.1e-05	0.00031
GO:0021700	P	developmental maturation	180	3717	6.2e-05	0.00031
GO:0030243	P	cellulose metabolic process	76	1304	6.3e-05	0.00032
GO:0006952	P	defense response	608	14641	6.4e-05	0.00032
GO:0042592	P	homeostatic process	315	7067	6.7e-05	0.00033
GO:0010099	P	regulation of photomorphogenesis	15	119	6.7e-05	0.00033
GO:0048827	P	phyllome development	294	6542	6.9e-05	0.00034
GO:0090150	P	establishment of protein localization to membrane	97	1777	7.1e-05	0.00035
GO:0071482	P	cellular response to light stimulus	41	579	7.6e-05	0.00037
GO:0007043	P	cell-cell junction assembly	5	9	7.6e-05	0.00037
GO:0030388	P	fructose 1,6-bisphosphate metabolic process	6	16	7.9e-05	0.00039
GO:0009687	P	abscisic acid metabolic process	48	721	8.1e-05	0.0004
GO:0080147	P	root hair cell development	68	1141	8.1e-05	0.0004
GO:0045488	P	pectin metabolic process	39	542	8.2e-05	0.0004
GO:0072657	P	protein localization to membrane	97	1786	8.5e-05	0.00041
GO:0006833	P	water transport	77	1340	8.7e-05	0.00042
GO:0042044	P	fluid transport	77	1340	8.7e-05	0.00042
GO:0010380	P	regulation of chlorophyll biosynthetic process	14	108	8.8e-05	0.00043
GO:0006612	P	protein targeting to membrane	93	1698	8.9e-05	0.00043
GO:1901617	P	organic hydroxy compound biosynthetic process	124	2411	8.9e-05	0.00043
GO:0010393	P	galacturonan metabolic process	39	545	9.1e-05	0.00044
GO:0006835	P	dicarboxylic acid transport	26	302	9.2e-05	0.00044
GO:0090056	P	regulation of chlorophyll metabolic process	15	123	9.4e-05	0.00045
GO:0048522	P	positive regulation of cellular process	256	5622	9.6e-05	0.00046
GO:2000377	P	regulation of reactive oxygen species metabolic process	69	1170	9.7e-05	0.00046
GO:0048366	P	leaf development	206	4388	0.0001	0.00047
GO:0016120	P	carotene biosynthetic process	8	35	0.0001	0.00047
GO:0042761	P	very long-chain fatty acid biosynthetic process	15	124	0.0001	0.00048
GO:0015743	P	malate transport	9	46	0.00011	0.0005
GO:0045595	P	regulation of cell differentiation	48	730	0.00011	0.0005
GO:0046173	P	polyol biosynthetic process	22	236	0.00011	0.00051
GO:0009808	P	lignin metabolic process	104	1968	0.00013	0.00059
GO:0010054	P	trichoblast differentiation	102	1922	0.00013	0.00059
GO:0006560	P	proline metabolic process	10	59	0.00013	0.00059
GO:0051193	P	regulation of cofactor metabolic process	16	142	0.00013	0.0006
GO:0048511	P	rhythmic process	65	1096	0.00013	0.0006
GO:0005986	P	sucrose biosynthetic process	12	85	0.00013	0.00062
GO:0007010	P	cytoskeleton organization	130	2581	0.00014	0.00065
GO:0007623	P	circadian rhythm	59	971	0.00014	0.00066
GO:0042742	P	defense response to bacterium	259	5736	0.00014	0.00066
GO:1901463	P	regulation of tetrapyrrole biosynthetic process	14	114	0.00015	0.00068
GO:0051261	P	protein depolymerization	14	115	0.00016	0.00073
GO:0006066	P	alcohol metabolic process	42	622	0.00016	0.00075
GO:0071478	P	cellular response to radiation	41	603	0.00017	0.00077
GO:0006000	P	fructose metabolic process	6	19	0.00017	0.00078
GO:0051273	P	beta-glucan metabolic process	76	1350	0.00017	0.00078
GO:0007017	P	microtubule-based process	101	1918	0.00018	0.0008
GO:0008154	P	actin polymerization or depolymerization	35	486	0.00018	0.00082
GO:0046395	P	carboxylic acid catabolic process	95	1783	0.00019	0.00084
GO:2000693	P	positive regulation of seed maturation	8	39	0.00019	0.00085
GO:0015746	P	citrate transport	8	39	0.00019	0.00085
GO:0006842	P	tricarboxylic acid transport	8	39	0.00019	0.00085
GO:1901401	P	regulation of tetrapyrrole metabolic process	15	132	0.00019	0.00085
GO:0010038	P	response to metal ion	200	4300	0.0002	0.00089
GO:0006109	P	regulation of carbohydrate metabolic process	23	265	0.0002	0.0009
GO:0009094	P	L-phenylalanine biosynthetic process	7	29	0.0002	0.0009
GO:0009805	P	coumarin biosynthetic process	49	774	0.00021	0.00092
GO:0043900	P	regulation of multi-organism process	99	1882	0.00021	0.00093
GO:0034484	P	raffinose catabolic process	5	12	0.00022	0.00095
GO:0009084	P	glutamine family amino acid biosynthetic process	13	104	0.00022	0.00095
GO:0090627	P	plant epidermal cell differentiation	109	2125	0.00025	0.0011
GO:0051607	P	defense response to virus	73	1302	0.00026	0.0011
GO:0044700	P	single organism signaling	579	14083	0.00026	0.0011
GO:0052324	P	plant-type cell wall cellulose biosynthetic process	6	21	0.00027	0.0012
GO:0007165	P	signal transduction	571	13882	0.00028	0.0012
GO:0072348	P	sulfur compound transport	20	219	0.00028	0.0012
GO:0023052	P	signaling	579	14095	0.00028	0.0012
GO:0071490	P	cellular response to far red light	14	122	0.00028	0.0012
GO:0003002	P	regionalization	111	2179	0.00028	0.0012
GO:0090391	P	granum assembly	5	13	0.00029	0.0012
GO:0019438	P	aromatic compound biosynthetic process	719	17826	0.0003	0.0013
GO:0035384	P	thioester biosynthetic process	12	94	0.00031	0.0013
GO:0071616	P	acyl-CoA biosynthetic process	12	94	0.00031	0.0013
GO:0010053	P	root epidermal cell differentiation	105	2046	0.00032	0.0014
GO:0045036	P	protein targeting to chloroplast	20	222	0.00033	0.0014
GO:0072598	P	protein localization to chloroplast	20	222	0.00033	0.0014
GO:0072596	P	establishment of protein localization to chloroplast	20	222	0.00033	0.0014
GO:0071423	P	malate transmembrane transport	8	43	0.00034	0.0014
GO:1901360	P	organic cyclic compound metabolic process	1078	27558	0.00035	0.0015
GO:0003006	P	developmental process involved in reproduction	555	13497	0.00035	0.0015
GO:0051649	P	establishment of localization in cell	236	5253	0.00037	0.0015
GO:0007030	P	Golgi organization	75	1366	0.00038	0.0016
GO:0045596	P	negative regulation of cell differentiation	8	44	0.00039	0.0016
GO:0046686	P	response to cadmium ion	148	3086	0.0004	0.0017
GO:0033306	P	phytol metabolic process	6	23	0.00041	0.0017
GO:1903173	P	fatty alcohol metabolic process	6	23	0.00041	0.0017
GO:0009051	P	pentose-phosphate shunt, oxidative branch	7	34	0.00047	0.002
GO:0009063	P	cellular amino acid catabolic process	36	534	0.00047	0.002
GO:0007020	P	microtubule nucleation	23	283	0.00048	0.002
GO:0048513	P	animal organ development	268	6088	0.00048	0.002
GO:0009943	P	adaxial/abaxial axis specification	58	1000	0.00048	0.002
GO:0071702	P	organic substance transport	368	8653	0.00049	0.002
GO:0009944	P	polarity specification of adaxial/abaxial axis	57	981	0.00052	0.0021
GO:0044724	P	single-organism carbohydrate catabolic process	77	1428	0.00052	0.0021
GO:0030041	P	actin filament polymerization	33	477	0.00052	0.0021
GO:0016119	P	carotene metabolic process	10	72	0.00054	0.0022
GO:0065001	P	specification of axis polarity	57	984	0.00055	0.0022
GO:0043086	P	negative regulation of catalytic activity	67	1206	0.00056	0.0023
GO:0043624	P	cellular protein complex disassembly	17	181	0.00058	0.0023
GO:0071452	P	cellular response to singlet oxygen	6	25	0.0006	0.0024
GO:0016042	P	lipid catabolic process	89	1712	0.0006	0.0024
GO:0030029	P	actin filament-based process	52	879	0.00061	0.0024
GO:0016102	P	diterpenoid biosynthetic process	31	442	0.00062	0.0025
GO:0046785	P	microtubule polymerization	23	289	0.00062	0.0025
GO:0019406	P	hexitol biosynthetic process	5	16	0.00063	0.0025
GO:0006059	P	hexitol metabolic process	5	16	0.00063	0.0025
GO:0019594	P	mannitol metabolic process	5	16	0.00063	0.0025
GO:0019593	P	mannitol biosynthetic process	5	16	0.00063	0.0025
GO:0007154	P	cell communication	645	15984	0.00064	0.0026
GO:0009769	P	photosynthesis, light harvesting in photosystem II	13	119	0.0007	0.0027
GO:0000904	P	cell morphogenesis involved in differentiation	124	2549	0.0007	0.0027
GO:0019676	P	ammonia assimilation cycle	6	26	0.00071	0.0028
GO:1901615	P	organic hydroxy compound metabolic process	136	2842	0.00073	0.0029
GO:0006725	P	cellular aromatic compound metabolic process	1046	26836	0.00073	0.0029
GO:0010363	P	regulation of plant-type hypersensitive response	82	1563	0.00075	0.0029
GO:0048608	P	reproductive structure development	472	11435	0.00079	0.0031
GO:0061458	P	reproductive system development	472	11435	0.00079	0.0031
GO:0033530	P	raffinose metabolic process	5	17	0.00079	0.0031
GO:0009311	P	oligosaccharide metabolic process	60	1067	0.0008	0.0031
GO:0071483	P	cellular response to blue light	16	170	0.00081	0.0031
GO:0006084	P	acetyl-CoA metabolic process	25	333	0.00082	0.0032
GO:0043062	P	extracellular structure organization	87	1685	0.00083	0.0032
GO:0008655	P	pyrimidine-containing compound salvage	8	50	0.00083	0.0032
GO:0030198	P	extracellular matrix organization	87	1685	0.00083	0.0032
GO:0009963	P	positive regulation of flavonoid biosynthetic process	31	451	0.00084	0.0032
GO:0033539	P	fatty acid beta-oxidation using acyl-CoA dehydrogenase	6	27	0.00085	0.0032
GO:0009617	P	response to bacterium	298	6920	0.00085	0.0033
GO:0009962	P	regulation of flavonoid biosynthetic process	46	764	0.00086	0.0033
GO:0006972	P	hyperosmotic response	103	2064	0.00088	0.0033
GO:0032984	P	macromolecular complex disassembly	18	206	0.00088	0.0033
GO:0006655	P	phosphatidylglycerol biosynthetic process	20	243	0.00093	0.0035
GO:1901562	P	response to paraquat	5	18	0.00099	0.0037
GO:0044092	P	negative regulation of molecular function	68	1258	0.001	0.0038
GO:0043241	P	protein complex disassembly	17	191	0.001	0.0038
GO:0010310	P	regulation of hydrogen peroxide metabolic process	58	1033	0.001	0.0038
GO:0030002	P	cellular anion homeostasis	8	52	0.001	0.0039
GO:0009855	P	determination of bilateral symmetry	28	398	0.001	0.0039
GO:0046471	P	phosphatidylglycerol metabolic process	20	246	0.0011	0.004
GO:0009798	P	axis specification	58	1038	0.0011	0.0042
GO:0044272	P	sulfur compound biosynthetic process	104	2105	0.0011	0.0042
GO:0009688	P	abscisic acid biosynthetic process	21	267	0.0012	0.0045
GO:1901575	P	organic substance catabolic process	468	11403	0.0013	0.0047
GO:0051606	P	detection of stimulus	84	1642	0.0013	0.0048
GO:0060429	P	epithelium development	21	269	0.0013	0.0049
GO:0048765	P	root hair cell differentiation	83	1620	0.0013	0.0049
GO:0048764	P	trichoblast maturation	83	1620	0.0013	0.0049
GO:0008272	P	sulfate transport	9	68	0.0014	0.005
GO:0051180	P	vitamin transport	6	30	0.0014	0.005
GO:0016129	P	phytosteroid biosynthetic process	40	654	0.0014	0.005
GO:0009718	P	anthocyanin-containing compound biosynthetic process	46	784	0.0014	0.0051
GO:0009064	P	glutamine family amino acid metabolic process	24	328	0.0014	0.0052
GO:0009686	P	gibberellin biosynthetic process	29	427	0.0014	0.0052
GO:0009799	P	specification of symmetry	28	407	0.0014	0.0052
GO:0009961	P	response to 1-aminocyclopropane-1-carboxylic acid	11	98	0.0014	0.0052
GO:0034329	P	cell junction assembly	5	20	0.0015	0.0053
GO:0034644	P	cellular response to UV	11	99	0.0015	0.0056
GO:0048469	P	cell maturation	83	1631	0.0016	0.0057
GO:0032958	P	inositol phosphate biosynthetic process	17	200	0.0016	0.0057
GO:0010417	P	glucuronoxylan biosynthetic process	8	56	0.0016	0.0058
GO:0006576	P	cellular biogenic amine metabolic process	70	1330	0.0016	0.0058
GO:0071489	P	cellular response to red or far red light	26	371	0.0016	0.0058
GO:2000030	P	regulation of response to red or far red light	15	166	0.0017	0.006
GO:0030244	P	cellulose biosynthetic process	61	1127	0.0017	0.0061
GO:0048646	P	anatomical structure formation involved in morphogenesis	159	3480	0.0017	0.0062
GO:0010817	P	regulation of hormone levels	163	3580	0.0017	0.0062
GO:0051641	P	cellular localization	303	7140	0.0017	0.0062
GO:0019401	P	alditol biosynthetic process	5	21	0.0018	0.0063
GO:0009809	P	lignin biosynthetic process	65	1221	0.0018	0.0064
GO:0009627	P	systemic acquired resistance	150	3262	0.0018	0.0064
GO:0031109	P	microtubule polymerization or depolymerization	23	316	0.0019	0.0066
GO:0046149	P	pigment catabolic process	32	497	0.0019	0.0066
GO:0040034	P	regulation of development, heterochronic	22	297	0.0019	0.0067
GO:0009955	P	adaxial/abaxial pattern specification	58	1065	0.0019	0.0067
GO:0010030	P	positive regulation of seed germination	16	186	0.0019	0.0067
GO:0035556	P	intracellular signal transduction	224	5129	0.002	0.0069
GO:0043244	P	regulation of protein complex disassembly	12	119	0.002	0.0072
GO:0080158	P	chloroplast ribulose bisphosphate carboxylase complex biogenesis	6	33	0.0021	0.0073
GO:0045216	P	cell-cell junction organization	6	33	0.0021	0.0073
GO:0010192	P	mucilage biosynthetic process	15	170	0.0021	0.0073
GO:0034330	P	cell junction organization	6	33	0.0021	0.0073
GO:0030832	P	regulation of actin filament length	30	460	0.0021	0.0073
GO:0030833	P	regulation of actin filament polymerization	30	460	0.0021	0.0073
GO:0008064	P	regulation of actin polymerization or depolymerization	30	460	0.0021	0.0073
GO:0010014	P	meristem initiation	46	802	0.0021	0.0073
GO:0006002	P	fructose 6-phosphate metabolic process	8	59	0.0022	0.0074
GO:0007178	P	transmembrane receptor protein serine/threonine kinase signaling pathway	62	1163	0.0022	0.0075
GO:0001676	P	long-chain fatty acid metabolic process	11	104	0.0022	0.0076
GO:0009685	P	gibberellin metabolic process	29	441	0.0022	0.0076
GO:0080135	P	regulation of cellular response to stress	86	1724	0.0022	0.0076
GO:0015813	P	L-glutamate transport	7	46	0.0023	0.0077
GO:0050794	P	regulation of cellular process	1068	27690	0.0023	0.0078
GO:0007264	P	small GTPase mediated signal transduction	27	401	0.0023	0.0078
GO:0010941	P	regulation of cell death	123	2618	0.0023	0.0078
GO:0000103	P	sulfate assimilation	10	89	0.0023	0.0078
GO:0048359	P	mucilage metabolic process involved in seed coat development	15	172	0.0023	0.0078
GO:0010876	P	lipid localization	60	1122	0.0024	0.0081
GO:0009615	P	response to virus	83	1658	0.0024	0.0081
GO:0006595	P	polyamine metabolic process	20	265	0.0024	0.0082
GO:0051716	P	cellular response to stimulus	797	20324	0.0024	0.0082
GO:0010264	P	myo-inositol hexakisphosphate biosynthetic process	16	191	0.0024	0.0082
GO:0033517	P	myo-inositol hexakisphosphate metabolic process	16	191	0.0024	0.0082
GO:0055088	P	lipid homeostasis	47	831	0.0025	0.0083
GO:0015825	P	L-serine transport	5	23	0.0025	0.0083
GO:1903426	P	regulation of reactive oxygen species biosynthetic process	5	23	0.0025	0.0083
GO:0010244	P	response to low fluence blue light stimulus by blue low-fluence system	7	47	0.0025	0.0084
GO:0048497	P	maintenance of floral organ identity	6	35	0.0027	0.009
GO:0048496	P	maintenance of organ identity	6	35	0.0027	0.009
GO:0006085	P	acetyl-CoA biosynthetic process	9	76	0.0027	0.009
GO:0044106	P	cellular amine metabolic process	71	1384	0.0027	0.009
GO:0044282	P	small molecule catabolic process	153	3375	0.0027	0.0091
GO:0032956	P	regulation of actin cytoskeleton organization	30	469	0.0028	0.0091
GO:0032970	P	regulation of actin filament-based process	30	469	0.0028	0.0091
GO:0010214	P	seed coat development	20	269	0.0028	0.0094
GO:0046131	P	pyrimidine ribonucleoside metabolic process	11	108	0.0029	0.0095
GO:0010412	P	mannan metabolic process	5	24	0.0029	0.0096
GO:0000226	P	microtubule cytoskeleton organization	83	1671	0.0029	0.0096
GO:0045962	P	positive regulation of development, heterochronic	5	24	0.0029	0.0096
GO:0046355	P	mannan catabolic process	5	24	0.0029	0.0096
GO:0030834	P	regulation of actin filament depolymerization	9	77	0.0029	0.0096
GO:0045490	P	pectin catabolic process	15	177	0.003	0.0097
GO:0009755	P	hormone-mediated signaling pathway	342	8230	0.003	0.0098
GO:0022411	P	cellular component disassembly	27	410	0.003	0.0098
GO:0030308	P	negative regulation of cell growth	13	143	0.0032	0.01
GO:0009863	P	salicylic acid mediated signaling pathway	94	1941	0.0032	0.01
GO:0030855	P	epithelial cell differentiation	17	216	0.0033	0.011
GO:0009913	P	epidermal cell differentiation	17	216	0.0033	0.011
GO:0090407	P	organophosphate biosynthetic process	171	3847	0.0034	0.011
GO:0080050	P	regulation of seed development	15	180	0.0034	0.011
GO:0006086	P	acetyl-CoA biosynthetic process from pyruvate	6	37	0.0035	0.011
GO:0010115	P	regulation of abscisic acid biosynthetic process	10	95	0.0035	0.011
GO:0010051	P	xylem and phloem pattern formation	70	1378	0.0036	0.012
GO:0051274	P	beta-glucan biosynthetic process	61	1169	0.0037	0.012
GO:0010015	P	root morphogenesis	168	3786	0.0039	0.012
GO:0009631	P	cold acclimation	27	419	0.004	0.013
GO:0032870	P	cellular response to hormone stimulus	357	8667	0.004	0.013
GO:0009867	P	jasmonic acid mediated signaling pathway	89	1837	0.004	0.013
GO:0015793	P	glycerol transport	10	97	0.0041	0.013
GO:0032482	P	Rab protein signal transduction	10	97	0.0041	0.013
GO:0071395	P	cellular response to jasmonic acid stimulus	90	1863	0.0041	0.013
GO:0006213	P	pyrimidine nucleoside metabolic process	11	114	0.0042	0.013
GO:0009108	P	coenzyme biosynthetic process	64	1248	0.0043	0.013
GO:0048868	P	pollen tube development	103	2182	0.0043	0.014
GO:0022414	P	reproductive process	604	15247	0.0044	0.014
GO:0071495	P	cellular response to endogenous stimulus	357	8682	0.0044	0.014
GO:0006807	P	nitrogen compound metabolic process	1123	29364	0.0045	0.014
GO:0071310	P	cellular response to organic substance	418	10300	0.0047	0.015
GO:0000003	P	reproduction	604	15261	0.0047	0.015
GO:0010191	P	mucilage metabolic process	15	187	0.0048	0.015
GO:0006536	P	glutamate metabolic process	9	84	0.005	0.015
GO:0010325	P	raffinose family oligosaccharide biosynthetic process	5	28	0.0052	0.016
GO:1902358	P	sulfate transmembrane transport	6	41	0.0054	0.017
GO:0042594	P	response to starvation	109	2350	0.0056	0.017
GO:0032271	P	regulation of protein polymerization	30	495	0.0057	0.018
GO:0044270	P	cellular nitrogen compound catabolic process	98	2083	0.0058	0.018
GO:0019751	P	polyol metabolic process	27	432	0.0058	0.018
GO:0070887	P	cellular response to chemical stimulus	468	11665	0.0058	0.018
GO:0048582	P	positive regulation of post-embryonic development	64	1267	0.0058	0.018
GO:0009695	P	jasmonic acid biosynthetic process	46	851	0.0059	0.018
GO:0098656	P	anion transmembrane transport	82	1697	0.0059	0.018
GO:0015801	P	aromatic amino acid transport	5	29	0.006	0.018
GO:0050826	P	response to freezing	158	3580	0.006	0.018
GO:0006561	P	proline biosynthetic process	6	42	0.006	0.018
GO:0002213	P	defense response to insect	20	291	0.0064	0.019
GO:0010345	P	suberin biosynthetic process	8	72	0.0065	0.02
GO:0019216	P	regulation of lipid metabolic process	29	479	0.0065	0.02
GO:0048645	P	organ formation	47	879	0.0065	0.02
GO:0042398	P	cellular modified amino acid biosynthetic process	20	292	0.0066	0.02
GO:0009239	P	enterobactin biosynthetic process	14	176	0.0067	0.02
GO:0009237	P	siderophore metabolic process	14	176	0.0067	0.02
GO:0009238	P	enterobactin metabolic process	14	176	0.0067	0.02
GO:0019290	P	siderophore biosynthetic process	14	176	0.0067	0.02
GO:0019540	P	siderophore biosynthetic process from catechol	14	176	0.0067	0.02
GO:0033036	P	macromolecule localization	340	8302	0.0067	0.02
GO:0019222	P	regulation of metabolic process	722	18524	0.0069	0.021
GO:0006596	P	polyamine biosynthetic process	9	89	0.007	0.021
GO:1901879	P	regulation of protein depolymerization	9	89	0.007	0.021
GO:0048316	P	seed development	277	6660	0.007	0.021
GO:0009772	P	photosynthetic electron transport in photosystem II	7	58	0.0071	0.021
GO:2000022	P	regulation of jasmonic acid mediated signaling pathway	10	106	0.0071	0.021
GO:0043094	P	cellular metabolic compound salvage	41	748	0.0072	0.021
GO:0080170	P	hydrogen peroxide transmembrane transport	6	44	0.0074	0.022
GO:0010090	P	trichome morphogenesis	36	637	0.0074	0.022
GO:0048354	P	mucilage biosynthetic process involved in seed coat development	10	107	0.0076	0.022
GO:0090342	P	regulation of cell aging	5	31	0.0076	0.022
GO:0009059	P	macromolecule biosynthetic process	802	20720	0.0076	0.022
GO:0006971	P	hypotonic response	7	59	0.0077	0.023
GO:0010431	P	seed maturation	74	1524	0.0077	0.023
GO:0042446	P	hormone biosynthetic process	97	2083	0.0077	0.023
GO:0019760	P	glucosinolate metabolic process	82	1719	0.0079	0.023
GO:0019757	P	glycosinolate metabolic process	82	1719	0.0079	0.023
GO:0046700	P	heterocycle catabolic process	96	2061	0.008	0.023
GO:0043067	P	regulation of programmed cell death	92	1964	0.0081	0.024
GO:0010158	P	abaxial cell fate specification	6	45	0.0081	0.024
GO:0016132	P	brassinosteroid biosynthetic process	36	642	0.0082	0.024
GO:0009106	P	lipoate metabolic process	15	200	0.0083	0.024
GO:0010154	P	fruit development	283	6845	0.0085	0.025
GO:0072337	P	modified amino acid transport	5	32	0.0086	0.025
GO:0015800	P	acidic amino acid transport	8	76	0.0086	0.025
GO:0009933	P	meristem structural organization	83	1751	0.0088	0.025
GO:0048572	P	short-day photoperiodism	6	46	0.0089	0.026
GO:0048575	P	short-day photoperiodism, flowering	6	46	0.0089	0.026
GO:0016226	P	iron-sulfur cluster assembly	22	343	0.0091	0.026
GO:0031163	P	metallo-sulfur cluster assembly	22	343	0.0091	0.026
GO:0009713	P	catechol-containing compound biosynthetic process	14	185	0.0098	0.028
GO:0009712	P	catechol-containing compound metabolic process	14	185	0.0098	0.028
GO:0048510	P	regulation of timing of transition from vegetative to reproductive phase	16	224	0.0099	0.028
GO:0042401	P	cellular biogenic amine biosynthetic process	38	696	0.01	0.028
GO:0009309	P	amine biosynthetic process	38	696	0.01	0.028
GO:0010224	P	response to UV-B	100	2180	0.01	0.029
GO:0044764	P	multi-organism cellular process	97	2106	0.01	0.029
GO:0010584	P	pollen exine formation	73	1521	0.01	0.029
GO:0001558	P	regulation of cell growth	73	1522	0.01	0.03
GO:0007569	P	cell aging	5	34	0.011	0.03
GO:0048440	P	carpel development	81	1719	0.011	0.031
GO:0034605	P	cellular response to heat	45	861	0.011	0.031
GO:0048506	P	regulation of timing of meristematic phase transition	16	227	0.011	0.031
GO:0042538	P	hyperosmotic salinity response	77	1624	0.011	0.031
GO:0099402	P	plant organ development	426	10673	0.011	0.032
GO:0009970	P	cellular response to sulfate starvation	8	80	0.011	0.032
GO:0009119	P	ribonucleoside metabolic process	87	1872	0.012	0.033
GO:0006869	P	lipid transport	40	750	0.012	0.033
GO:0015791	P	polyol transport	10	115	0.012	0.033
GO:0035337	P	fatty-acyl-CoA metabolic process	5	35	0.012	0.033
GO:0048437	P	floral organ development	185	4349	0.012	0.033
GO:0009926	P	auxin polar transport	40	751	0.012	0.033
GO:0048532	P	anatomical structure arrangement	86	1851	0.012	0.034
GO:0035672	P	oligopeptide transmembrane transport	7	65	0.012	0.034
GO:0019432	P	triglyceride biosynthetic process	10	116	0.012	0.034
GO:0042402	P	cellular biogenic amine catabolic process	56	1127	0.012	0.034
GO:0009310	P	amine catabolic process	56	1127	0.012	0.034
GO:0009958	P	positive gravitropism	18	271	0.013	0.035
GO:0015807	P	L-amino acid transport	9	99	0.013	0.035
GO:0006665	P	sphingolipid metabolic process	20	313	0.013	0.035
GO:0010048	P	vernalization response	20	313	0.013	0.035
GO:0009956	P	radial pattern formation	41	778	0.013	0.035
GO:0007265	P	Ras protein signal transduction	11	135	0.013	0.036
GO:0009696	P	salicylic acid metabolic process	70	1466	0.013	0.036
GO:0006541	P	glutamine metabolic process	12	154	0.013	0.036
GO:0043200	P	response to amino acid	20	314	0.013	0.036
GO:0010256	P	endomembrane system organization	77	1639	0.013	0.037
GO:0051493	P	regulation of cytoskeleton organization	30	531	0.014	0.037
GO:0045017	P	glycerolipid biosynthetic process	42	804	0.014	0.037
GO:2000034	P	regulation of seed maturation	8	83	0.014	0.037
GO:0010928	P	regulation of auxin mediated signaling pathway	12	155	0.014	0.037
GO:0009116	P	nucleoside metabolic process	89	1938	0.014	0.038
GO:0006641	P	triglyceride metabolic process	13	175	0.014	0.039
GO:0043647	P	inositol phosphate metabolic process	19	296	0.014	0.039
GO:0017157	P	regulation of exocytosis	5	37	0.015	0.039
GO:0032940	P	secretion by cell	32	579	0.015	0.039
GO:0048481	P	plant ovule development	71	1500	0.015	0.04
GO:1902582	P	single-organism intracellular transport	129	2946	0.015	0.04
GO:0051094	P	positive regulation of developmental process	93	2044	0.015	0.041
GO:0002376	P	immune system process	358	8924	0.015	0.041
GO:0009205	P	purine ribonucleoside triphosphate metabolic process	75	1601	0.015	0.041
GO:0001763	P	morphogenesis of a branching structure	40	765	0.016	0.041
GO:0031667	P	response to nutrient levels	113	2546	0.016	0.042
GO:0019184	P	nonribosomal peptide biosynthetic process	14	197	0.016	0.042
GO:0051240	P	positive regulation of multicellular organismal process	92	2022	0.016	0.042
GO:0009144	P	purine nucleoside triphosphate metabolic process	75	1603	0.016	0.042
GO:0008202	P	steroid metabolic process	76	1628	0.016	0.042
GO:0018107	P	peptidyl-threonine phosphorylation	5	38	0.016	0.042
GO:0018210	P	peptidyl-threonine modification	5	38	0.016	0.042
GO:0009854	P	oxidative photosynthetic carbon pathway	5	38	0.016	0.042
GO:0019439	P	aromatic compound catabolic process	97	2148	0.016	0.042
GO:1900140	P	regulation of seedling development	55	1120	0.016	0.042
GO:0009862	P	systemic acquired resistance, salicylic acid mediated signaling pathway	60	1241	0.016	0.043
GO:0016032	P	viral process	87	1901	0.016	0.043
GO:0045926	P	negative regulation of growth	47	932	0.016	0.043
GO:0009199	P	ribonucleoside triphosphate metabolic process	76	1631	0.016	0.043
GO:0009626	P	plant-type hypersensitive response	141	3264	0.017	0.044
GO:0048580	P	regulation of post-embryonic development	148	3447	0.017	0.045
GO:0045010	P	actin nucleation	24	410	0.018	0.046
GO:0009643	P	photosynthetic acclimation	10	123	0.018	0.046
GO:0030838	P	positive regulation of actin filament polymerization	24	410	0.018	0.046
GO:1902884	P	positive regulation of response to oxidative stress	5	39	0.018	0.046
GO:0080092	P	regulation of pollen tube growth	26	454	0.018	0.046
GO:0034050	P	host programmed cell death induced by symbiont	141	3271	0.018	0.046
GO:0010927	P	cellular component assembly involved in morphogenesis	74	1591	0.018	0.048
GO:0010208	P	pollen wall assembly	74	1591	0.018	0.048
GO:0085029	P	extracellular matrix assembly	74	1591	0.018	0.048
GO:1901701	P	cellular response to oxygen-containing compound	327	8136	0.019	0.048
GO:0042939	P	tripeptide transport	11	143	0.019	0.048
GO:0035670	P	plant-type ovary development	71	1520	0.019	0.049
GO:1903530	P	regulation of secretion by cell	5	40	0.019	0.049
GO:0051046	P	regulation of secretion	5	40	0.019	0.049
GO:0046903	P	secretion	36	684	0.019	0.049
GO:0006083	P	acetate metabolic process	5	40	0.019	0.049
GO:0046463	P	acylglycerol biosynthetic process	10	125	0.019	0.049
GO:0046460	P	neutral lipid biosynthetic process	10	125	0.019	0.049
GO:0046487	P	glyoxylate metabolic process	8	89	0.019	0.05
GO:0009313	P	oligosaccharide catabolic process	8	89	0.019	0.05
GO:0052546	P	cell wall pectin metabolic process	14	203	0.02	0.05
GO:0016168	F	chlorophyll binding	45	204	1.1e-19	6.5e-17
GO:0031409	F	pigment binding	27	88	2.4e-15	7.3e-13
GO:0016491	F	oxidoreductase activity	436	8456	5.2e-14	1.1e-11
GO:0016627	F	oxidoreductase activity, acting on the CH-CH group of donors	61	622	2.8e-11	4.3e-09
GO:0009055	F	electron carrier activity	189	3171	6.3e-11	7.6e-09
GO:0046906	F	tetrapyrrole binding	166	2746	3.6e-10	3.7e-08
GO:0003824	F	catalytic activity	1686	42216	4.4e-10	3.8e-08
GO:0052689	F	carboxylic ester hydrolase activity	101	1442	1.3e-09	1e-07
GO:0008289	F	lipid binding	120	1890	8.4e-09	5.6e-07
GO:0016746	F	transferase activity, transferring acyl groups	138	2275	9.2e-09	5.6e-07
GO:0016628	F	oxidoreductase activity, acting on the CH-CH group of donors, NAD or NADP as acceptor	44	466	4.1e-08	2.3e-06
GO:0001067	F	regulatory region nucleic acid binding	93	1413	8.7e-08	3.8e-06
GO:0000975	F	regulatory region DNA binding	93	1413	8.7e-08	3.8e-06
GO:0044212	F	transcription regulatory region DNA binding	93	1413	8.7e-08	3.8e-06
GO:0071771	F	aldehyde decarbonylase activity	9	20	3.7e-07	1.5e-05
GO:0016298	F	lipase activity	63	869	5.3e-07	2e-05
GO:0045430	F	chalcone isomerase activity	8	15	6.3e-07	2.2e-05
GO:0016620	F	oxidoreductase activity, acting on the aldehyde or oxo group of donors, NAD or NADP as acceptor	32	316	6.9e-07	2.3e-05
GO:0052880	F	oxidoreductase activity, acting on diphenols and related substances as donors, with copper protein as acceptor	6	6	1.3e-06	3.8e-05
GO:0047100	F	glyceraldehyde-3-phosphate dehydrogenase (NADP+) (phosphorylating) activity	6	6	1.3e-06	3.8e-05
GO:0009496	F	plastoquinol--plastocyanin reductase activity	6	6	1.3e-06	3.8e-05
GO:0004104	F	cholinesterase activity	26	234	1.6e-06	4.3e-05
GO:0043565	F	sequence-specific DNA binding	164	3109	1.8e-06	4.9e-05
GO:0004768	F	stearoyl-CoA 9-desaturase activity	7	12	2.1e-06	5e-05
GO:0016215	F	acyl-CoA desaturase activity	7	12	2.1e-06	5e-05
GO:0045300	F	acyl-[acyl-carrier-protein] desaturase activity	10	35	2.5e-06	6e-05
GO:0016788	F	hydrolase activity, acting on ester bonds	229	4682	3.3e-06	7.5e-05
GO:0005506	F	iron ion binding	155	2942	3.8e-06	8.1e-05
GO:0016747	F	transferase activity, transferring acyl groups other than amino-acyl groups	103	1794	6.4e-06	0.00013
GO:0070330	F	aromatase activity	6	9	6.5e-06	0.00013
GO:0033721	F	aldehyde dehydrogenase (NADP+) activity	7	15	6.4e-06	0.00013
GO:0008266	F	poly(U) RNA binding	14	84	7.3e-06	0.00014
GO:0001012	F	RNA polymerase II regulatory region DNA binding	24	226	7.8e-06	0.00014
GO:0000977	F	RNA polymerase II regulatory region sequence-specific DNA binding	24	226	7.8e-06	0.00014
GO:0008378	F	galactosyltransferase activity	21	183	9.7e-06	0.00017
GO:0000981	F	RNA polymerase II transcription factor activity, sequence-specific DNA binding	57	843	1.2e-05	0.0002
GO:0003700	F	transcription factor activity, sequence-specific DNA binding	279	6006	1.2e-05	0.0002
GO:0001071	F	nucleic acid binding transcription factor activity	279	6007	1.2e-05	0.0002
GO:0005504	F	fatty acid binding	11	54	1.3e-05	0.00021
GO:0004030	F	aldehyde dehydrogenase [NAD(P)+] activity	9	34	1.4e-05	0.00021
GO:0016717	F	oxidoreductase activity, acting on paired donors, with oxidation of a pair of donors resulting in the reduction of molecular oxygen to two molecules of water	13	79	1.7e-05	0.00026
GO:0008187	F	poly-pyrimidine tract binding	14	92	1.8e-05	0.00026
GO:0004028	F	3-chloroallyl aldehyde dehydrogenase activity	11	56	1.8e-05	0.00026
GO:0008514	F	organic anion transmembrane transporter activity	22	214	2.9e-05	0.0004
GO:0015925	F	galactosidase activity	13	84	3.1e-05	0.00042
GO:0016713	F	oxidoreductase activity, acting on paired donors, with incorporation or reduction of molecular oxygen, reduced iron-sulfur protein as one donor, and incorporation of one atom of oxygen	15	112	3.6e-05	0.00047
GO:0016798	F	hydrolase activity, acting on glycosyl bonds	105	1929	4.1e-05	0.00053
GO:0004553	F	hydrolase activity, hydrolyzing O-glycosyl compounds	94	1686	4.5e-05	0.00057
GO:0050662	F	coenzyme binding	95	1716	5.2e-05	0.00065
GO:0018685	F	alkane 1-monooxygenase activity	8	32	5.8e-05	0.00071
GO:0000976	F	transcription regulatory region sequence-specific DNA binding	39	538	7.1e-05	0.00085
GO:0080089	F	sinapoyl spermidine:sinapoyl CoA N-acyltransferase activity	6	16	7.9e-05	0.00092
GO:0003995	F	acyl-CoA dehydrogenase activity	8	34	8.4e-05	0.00096
GO:0004567	F	beta-mannosidase activity	11	68	8.6e-05	0.00096
GO:0008528	F	G-protein coupled peptide receptor activity	15	122	8.6e-05	0.00096
GO:0015140	F	malate transmembrane transporter activity	9	45	9.1e-05	0.00099
GO:0042132	F	fructose 1,6-bisphosphate 1-phosphatase activity	6	17	0.0001	0.0011
GO:0016787	F	hydrolase activity	606	14673	0.00011	0.0012
GO:0042578	F	phosphoric ester hydrolase activity	85	1541	0.00014	0.0014
GO:0015556	F	C4-dicarboxylate transmembrane transporter activity	9	48	0.00014	0.0014
GO:0052692	F	raffinose alpha-galactosidase activity	8	37	0.00014	0.0014
GO:0047769	F	arogenate dehydratase activity	5	11	0.00016	0.0015
GO:0003779	F	actin binding	33	447	0.00018	0.0017
GO:0015137	F	citrate transmembrane transporter activity	8	39	0.00019	0.0018
GO:0004664	F	prephenate dehydratase activity	6	20	0.00022	0.0019
GO:0102337	F	3-oxo-cerotoyl-CoA synthase activity	10	64	0.00023	0.0019
GO:0102336	F	3-oxo-arachidoyl-CoA synthase activity	10	64	0.00023	0.0019
GO:0102338	F	3-oxo-lignoceronyl-CoA synthase activity	10	64	0.00023	0.0019
GO:0016712	F	oxidoreductase activity, acting on paired donors, with incorporation or reduction of molecular oxygen, reduced flavin or flavoprotein as one donor, and incorporation of one atom of oxygen	6	20	0.00022	0.0019
GO:0032794	F	GTPase activating protein binding	5	12	0.00022	0.0019
GO:0004557	F	alpha-galactosidase activity	8	40	0.00022	0.0019
GO:0004366	F	glycerol-3-phosphate O-acyltransferase activity	9	51	0.00021	0.0019
GO:0008509	F	anion transmembrane transporter activity	62	1054	0.00022	0.0019
GO:0048531	F	beta-1,3-galactosyltransferase activity	7	30	0.00024	0.002
GO:0008092	F	cytoskeletal protein binding	55	907	0.00025	0.002
GO:0000062	F	fatty-acyl-CoA binding	8	41	0.00026	0.0021
GO:0005310	F	dicarboxylic acid transmembrane transporter activity	22	256	0.00031	0.0025
GO:0016872	F	intramolecular lyase activity	9	55	0.00035	0.0027
GO:0080072	F	spermidine:sinapoyl CoA N-acyltransferase activity	6	23	0.00041	0.0031
GO:0004365	F	glyceraldehyde-3-phosphate dehydrogenase (NAD+) (phosphorylating) activity	6	24	0.0005	0.0035
GO:0016208	F	AMP binding	9	58	0.00049	0.0035
GO:0043891	F	glyceraldehyde-3-phosphate dehydrogenase (NAD(P)+) (phosphorylating) activity	6	24	0.0005	0.0035
GO:0047274	F	galactinol-sucrose galactosyltransferase activity	6	24	0.0005	0.0035
GO:0004629	F	phospholipase C activity	7	34	0.00047	0.0035
GO:0004738	F	pyruvate dehydrogenase activity	6	24	0.0005	0.0035
GO:0004739	F	pyruvate dehydrogenase (acetyl-transferring) activity	6	24	0.0005	0.0035
GO:0004497	F	monooxygenase activity	90	1728	0.00053	0.0037
GO:0033293	F	monocarboxylic acid binding	14	132	0.00058	0.004
GO:0004029	F	aldehyde dehydrogenase (NAD) activity	11	87	0.00059	0.004
GO:0032440	F	2-alkenal reductase [NAD(P)] activity	6	25	0.0006	0.004
GO:0048037	F	cofactor binding	128	2650	0.00074	0.0049
GO:0045330	F	aspartyl esterase activity	13	121	0.0008	0.0052
GO:0019825	F	oxygen binding	61	1089	0.0008	0.0052
GO:0052890	F	oxidoreductase activity, acting on the CH-CH group of donors, with a flavin as acceptor	6	27	0.00085	0.0053
GO:0001085	F	RNA polymerase II transcription factor binding	10	77	0.00086	0.0053
GO:0015254	F	glycerol channel activity	10	77	0.00086	0.0053
GO:0016411	F	acylglycerol O-acyltransferase activity	14	138	0.00086	0.0053
GO:0102391	F	decanoate--CoA ligase activity	6	27	0.00085	0.0053
GO:0016903	F	oxidoreductase activity, acting on the aldehyde or oxo group of donors	38	597	0.00092	0.0056
GO:1990837	F	sequence-specific double-stranded DNA binding	39	618	0.00092	0.0056
GO:0003993	F	acid phosphatase activity	19	225	0.00094	0.0056
GO:0046910	F	pectinesterase inhibitor activity	16	175	0.0011	0.0064
GO:0010277	F	chlorophyllide a oxygenase [overall] activity	5	19	0.0012	0.0071
GO:0045703	F	ketoreductase activity	7	41	0.0012	0.0073
GO:0005215	F	transporter activity	271	6287	0.0014	0.008
GO:0015923	F	mannosidase activity	11	98	0.0014	0.0082
GO:0020037	F	heme binding	121	2536	0.0015	0.0086
GO:0015293	F	symporter activity	58	1054	0.0015	0.0087
GO:0005313	F	L-glutamate transmembrane transporter activity	7	43	0.0016	0.0089
GO:0015296	F	anion:cation symporter activity	26	371	0.0016	0.009
GO:0051540	F	metal cluster binding	38	619	0.0017	0.0091
GO:0051536	F	iron-sulfur cluster binding	38	619	0.0017	0.0091
GO:0016731	F	oxidoreductase activity, acting on iron-sulfur proteins as donors, NAD or NADP as acceptor	5	21	0.0018	0.0095
GO:0001135	F	transcription factor activity, RNA polymerase II transcription factor recruiting	14	151	0.0019	0.01
GO:0001134	F	transcription factor activity, transcription factor recruiting	14	151	0.0019	0.01
GO:0004467	F	long-chain fatty acid-CoA ligase activity	6	33	0.0021	0.011
GO:0016878	F	acid-thiol ligase activity	13	136	0.0021	0.011
GO:0008188	F	neuropeptide receptor activity	8	59	0.0022	0.011
GO:0047134	F	protein-disulfide reductase activity	10	90	0.0025	0.012
GO:0004791	F	thioredoxin-disulfide reductase activity	8	60	0.0024	0.012
GO:0016703	F	oxidoreductase activity, acting on single donors with incorporation of molecular oxygen, incorporation of one atom of oxygen (internal monooxygenases or internal mixed function oxidases)	5	23	0.0025	0.012
GO:0016791	F	phosphatase activity	69	1330	0.0024	0.012
GO:0015194	F	L-serine transmembrane transporter activity	5	23	0.0025	0.012
GO:0022889	F	serine transmembrane transporter activity	5	23	0.0025	0.012
GO:0016758	F	transferase activity, transferring hexosyl groups	102	2113	0.0024	0.012
GO:0050308	F	sugar-phosphatase activity	7	47	0.0025	0.012
GO:0017153	F	sodium:dicarboxylate symporter activity	17	210	0.0025	0.012
GO:0022857	F	transmembrane transporter activity	227	5237	0.0026	0.012
GO:0016757	F	transferase activity, transferring glycosyl groups	134	2901	0.0027	0.013
GO:0080073	F	spermidine:coumaroyl CoA N-acyltransferase activity	6	35	0.0027	0.013
GO:0008374	F	O-acyltransferase activity	34	553	0.0028	0.013
GO:0016651	F	oxidoreductase activity, acting on NAD(P)H	62	1178	0.0029	0.013
GO:0016985	F	mannan endo-1,4-beta-mannosidase activity	5	24	0.0029	0.013
GO:0080116	F	glucuronoxylan glucuronosyltransferase activity	5	24	0.0029	0.013
GO:0016624	F	oxidoreductase activity, acting on the aldehyde or oxo group of donors, disulfide as acceptor	6	36	0.0031	0.014
GO:0090447	F	glycerol-3-phosphate 2-O-acyltransferase activity	6	36	0.0031	0.014
GO:0046556	F	alpha-L-arabinofuranosidase activity	7	49	0.0031	0.014
GO:1901682	F	sulfur compound transmembrane transporter activity	15	182	0.0038	0.017
GO:0015645	F	fatty acid ligase activity	6	39	0.0044	0.019
GO:0004966	F	galanin receptor activity	5	27	0.0046	0.02
GO:0016314	F	phosphatidylinositol-3,4,5-trisphosphate 3-phosphatase activity	5	27	0.0046	0.02
GO:0071949	F	FAD binding	8	68	0.0048	0.02
GO:0016614	F	oxidoreductase activity, acting on CH-OH group of donors	69	1374	0.0049	0.021
GO:0005509	F	calcium ion binding	106	2267	0.005	0.021
GO:1990137	F	plant seed peroxidase activity	6	41	0.0054	0.022
GO:0080082	F	esculin beta-glucosidase activity	6	41	0.0054	0.022
GO:0080083	F	beta-gentiobiose beta-glucosidase activity	6	41	0.0054	0.022
GO:0080081	F	4-methylumbelliferyl-beta-D-glucopyranoside beta-glucosidase activity	6	41	0.0054	0.022
GO:0004462	F	lactoylglutathione lyase activity	6	41	0.0054	0.022
GO:0047668	F	amygdalin beta-glucosidase activity	6	41	0.0054	0.022
GO:0005343	F	organic acid:sodium symporter activity	17	227	0.0053	0.022
GO:0008121	F	ubiquinol-cytochrome-c reductase activity	6	41	0.0054	0.022
GO:0016681	F	oxidoreductase activity, acting on diphenols and related substances as donors, cytochrome as acceptor	6	41	0.0054	0.022
GO:0008422	F	beta-glucosidase activity	21	309	0.0059	0.023
GO:0004879	F	RNA polymerase II transcription factor activity, ligand-activated sequence-specific DNA binding	30	497	0.006	0.023
GO:0004337	F	geranyltranstransferase activity	5	29	0.006	0.023
GO:0098531	F	transcription factor activity, direct ligand regulated sequence-specific DNA binding	30	497	0.006	0.023
GO:0045156	F	electron transporter, transferring electrons within the cyclic electron transport pathway of photosynthesis activity	7	56	0.006	0.023
GO:0016668	F	oxidoreductase activity, acting on a sulfur group of donors, NAD(P) as acceptor	11	120	0.006	0.023
GO:0001076	F	transcription factor activity, RNA polymerase II transcription factor binding	14	175	0.0064	0.024
GO:0008081	F	phosphoric diester hydrolase activity	15	194	0.0065	0.024
GO:0016759	F	cellulose synthase activity	13	157	0.0065	0.024
GO:0015370	F	solute:sodium symporter activity	18	252	0.0065	0.024
GO:0080079	F	cellobiose glucosidase activity	6	43	0.0067	0.025
GO:0008667	F	2,3-dihydro-2,3-dihydroxybenzoate dehydrogenase activity	14	176	0.0067	0.025
GO:0032561	F	guanyl ribonucleotide binding	55	1068	0.0071	0.026
GO:0016671	F	oxidoreductase activity, acting on a sulfur group of donors, disulfide as acceptor	10	106	0.0071	0.026
GO:0015116	F	sulfate transmembrane transporter activity	6	44	0.0074	0.027
GO:0019187	F	beta-1,4-mannosyltransferase activity	10	108	0.008	0.028
GO:0016846	F	carbon-sulfur lyase activity	14	180	0.008	0.028
GO:0051753	F	mannan synthase activity	10	108	0.008	0.028
GO:0047372	F	acylglycerol lipase activity	10	108	0.008	0.028
GO:0016705	F	oxidoreductase activity, acting on paired donors, with incorporation or reduction of molecular oxygen	112	2459	0.0082	0.029
GO:0015172	F	acidic amino acid transmembrane transporter activity	8	76	0.0086	0.03
GO:0015168	F	glycerol transmembrane transporter activity	11	127	0.0087	0.03
GO:0042285	F	xylosyltransferase activity	7	61	0.0091	0.031
GO:0005342	F	organic acid transmembrane transporter activity	34	602	0.0091	0.031
GO:0046943	F	carboxylic acid transmembrane transporter activity	34	602	0.0091	0.031
GO:0005372	F	water transmembrane transporter activity	10	110	0.009	0.031
GO:0015250	F	water channel activity	10	110	0.009	0.031
GO:0051537	F	2 iron, 2 sulfur cluster binding	19	282	0.0093	0.031
GO:0004312	F	fatty acid synthase activity	12	147	0.0096	0.032
GO:0019903	F	protein phosphatase binding	5	33	0.0096	0.032
GO:0019902	F	phosphatase binding	5	33	0.0096	0.032
GO:0004871	F	signal transducer activity	216	5132	0.01	0.034
GO:0004930	F	G-protein coupled receptor activity	37	677	0.011	0.035
GO:0019001	F	guanyl nucleotide binding	55	1095	0.011	0.036
GO:0031406	F	carboxylic acid binding	27	457	0.011	0.036
GO:0015103	F	inorganic anion transmembrane transporter activity	34	612	0.011	0.036
GO:0015291	F	secondary active transmembrane transporter activity	86	1846	0.011	0.037
GO:0004311	F	farnesyltranstransferase activity	5	35	0.012	0.038
GO:0004144	F	diacylglycerol O-acyltransferase activity	8	82	0.013	0.041
GO:0019843	F	rRNA binding	26	441	0.013	0.041
GO:0016880	F	acid-ammonia (or amide) ligase activity	5	36	0.013	0.041
GO:0016211	F	ammonia ligase activity	5	36	0.013	0.041
GO:0018454	F	acetoacetyl-CoA reductase activity	5	36	0.013	0.041
GO:0050661	F	NADP binding	24	399	0.013	0.041
GO:0046982	F	protein heterodimerization activity	63	1299	0.013	0.041
GO:0008194	F	UDP-glycosyltransferase activity	68	1423	0.014	0.043
GO:0003727	F	single-stranded RNA binding	15	214	0.014	0.043
GO:0005199	F	structural constituent of cell wall	21	338	0.014	0.044
GO:0022804	F	active transmembrane transporter activity	129	2945	0.015	0.045
GO:0005525	F	GTP binding	51	1023	0.016	0.047
GO:0047259	F	glucomannan 4-beta-mannosyltransferase activity	5	38	0.016	0.048
GO:0044435	C	plastid part	540	5866	8.9e-85	2.7e-82
GO:0044434	C	chloroplast part	506	5295	3.9e-84	5.9e-82
GO:0031976	C	plastid thylakoid	292	2249	8.5e-73	8.5e-71
GO:0009579	C	thylakoid	324	2728	2e-72	1.5e-70
GO:0009534	C	chloroplast thylakoid	289	2227	5.5e-72	3.3e-70
GO:0009535	C	chloroplast thylakoid membrane	258	1851	1e-69	5.1e-68
GO:0055035	C	plastid thylakoid membrane	261	1903	2.9e-69	1.3e-67
GO:0042651	C	thylakoid membrane	268	2028	3.9e-68	1.5e-66
GO:0044436	C	thylakoid part	279	2235	3.1e-66	1e-64
GO:0034357	C	photosynthetic membrane	268	2078	3.5e-66	1e-64
GO:0009526	C	plastid envelope	312	2745	1e-65	2.8e-64
GO:0031984	C	organelle subcompartment	414	4600	2.1e-61	5.4e-60
GO:0009532	C	plastid stroma	314	3152	1.4e-54	3.3e-53
GO:0009941	C	chloroplast envelope	266	2441	1.1e-52	2.3e-51
GO:0009570	C	chloroplast stroma	276	2613	2.7e-52	5.4e-51
GO:0009507	C	chloroplast	869	15333	6.7e-44	1.3e-42
GO:0031975	C	envelope	344	4509	1.1e-36	1.9e-35
GO:0031967	C	organelle envelope	339	4426	1.8e-36	3.1e-35
GO:0009536	C	plastid	995	19432	6.3e-34	9.9e-33
GO:0016020	C	membrane	1547	33934	1.2e-32	1.8e-31
GO:0005576	C	extracellular region	540	9049	1.4e-30	2e-29
GO:0042170	C	plastid membrane	138	1238	1.6e-28	2.2e-27
GO:0010287	C	plastoglobule	72	364	4.4e-28	5.8e-27
GO:0009522	C	photosystem I	56	207	6.9e-28	8.7e-27
GO:0044446	C	intracellular organelle part	1035	21339	5.8e-27	7e-26
GO:0044422	C	organelle part	1038	21477	1.6e-26	1.8e-25
GO:0044464	C	cell part	2576	65148	6.6e-26	7.3e-25
GO:0005623	C	cell	2576	65175	9.9e-26	1.1e-24
GO:0031361	C	integral component of thylakoid membrane	54	215	1.3e-25	1.3e-24
GO:0031360	C	intrinsic component of thylakoid membrane	54	215	1.3e-25	1.3e-24
GO:0009521	C	photosystem	82	552	2.1e-24	2e-23
GO:0044444	C	cytoplasmic part	1753	40994	4e-24	3.7e-23
GO:0071944	C	cell periphery	922	19068	6.4e-23	5.9e-22
GO:0005737	C	cytoplasm	1968	47682	5.7e-21	5e-20
GO:0035448	C	extrinsic component of thylakoid membrane	41	166	1.3e-19	1.1e-18
GO:0035449	C	extrinsic component of plastid thylakoid membrane	41	166	1.3e-19	1.1e-18
GO:0010319	C	stromule	51	294	3.4e-18	2.7e-17
GO:0031969	C	chloroplast membrane	100	1036	4e-17	3.1e-16
GO:0009505	C	plant-type cell wall	269	4353	7.3e-17	5.6e-16
GO:0098807	C	chloroplast thylakoid membrane protein complex	36	153	8e-17	6e-16
GO:0009523	C	photosystem II	61	461	2.1e-16	1.5e-15
GO:0098552	C	side of membrane	63	526	4.5e-15	3.2e-14
GO:0030312	C	external encapsulating structure	345	6243	8.8e-15	6.1e-14
GO:0005618	C	cell wall	342	6231	2.7e-14	1.9e-13
GO:0009528	C	plastid inner membrane	63	550	2.9e-14	1.9e-13
GO:0035450	C	extrinsic component of lumenal side of plastid thylakoid membrane	29	127	1.5e-13	9.4e-13
GO:0035453	C	extrinsic component of plastid inner membrane	29	127	1.5e-13	9.4e-13
GO:0005886	C	plasma membrane	725	15639	1.7e-13	1.1e-12
GO:0048046	C	apoplast	167	2502	2.4e-13	1.5e-12
GO:0035452	C	extrinsic component of plastid membrane	29	130	2.4e-13	1.5e-12
GO:0031312	C	extrinsic component of organelle membrane	40	261	4.7e-13	2.8e-12
GO:0098570	C	stromal side of plastid inner membrane	29	136	6.5e-13	3.8e-12
GO:0009547	C	plastid ribosome	34	194	9.6e-13	5.4e-12
GO:0044424	C	intracellular part	2333	60136	1.1e-12	5.9e-12
GO:0031977	C	thylakoid lumen	47	365	1.3e-12	7.1e-12
GO:0046658	C	anchored component of plasma membrane	68	695	2.3e-12	1.3e-11
GO:0005622	C	intracellular	2342	60496	2.6e-12	1.4e-11
GO:0030076	C	light-harvesting complex	25	106	3.7e-12	1.9e-11
GO:0009783	C	photosystem II antenna complex	15	36	1.2e-10	5.9e-10
GO:0009517	C	PSII associated light-harvesting complex II	15	39	2.8e-10	1.4e-09
GO:0009503	C	thylakoid light-harvesting complex	15	39	2.8e-10	1.4e-09
GO:0019898	C	extrinsic component of membrane	61	671	4.5e-10	2.2e-09
GO:0009533	C	chloroplast stromal thylakoid	16	51	8.5e-10	4.1e-09
GO:0043226	C	organelle	2151	55713	3.3e-09	1.6e-08
GO:0043229	C	intracellular organelle	2146	55574	3.5e-09	1.6e-08
GO:0031226	C	intrinsic component of plasma membrane	116	1787	4.8e-09	2.2e-08
GO:0043227	C	membrane-bounded organelle	2112	54652	5.6e-09	2.5e-08
GO:0043231	C	intracellular membrane-bounded organelle	2107	54543	7.4e-09	3.3e-08
GO:0044425	C	membrane part	1048	25117	7.6e-09	3.3e-08
GO:0098796	C	membrane protein complex	145	2436	1.2e-08	5.1e-08
GO:0031090	C	organelle membrane	379	7998	4.1e-08	1.7e-07
GO:0009538	C	photosystem I reaction center	10	21	5.5e-08	2.3e-07
GO:0044459	C	plasma membrane part	150	2630	8e-08	3.3e-07
GO:0031978	C	plastid thylakoid lumen	31	275	1.2e-07	4.9e-07
GO:0009543	C	chloroplast thylakoid lumen	31	275	1.2e-07	4.9e-07
GO:0035451	C	extrinsic component of stromal side of plastid thylakoid membrane	12	39	1.3e-07	5.1e-07
GO:0009782	C	photosystem I antenna complex	10	25	2e-07	7.8e-07
GO:0042579	C	microbody	78	1137	2.1e-07	7.8e-07
GO:0005777	C	peroxisome	78	1137	2.1e-07	7.8e-07
GO:0000313	C	organellar ribosome	34	331	2.3e-07	8.7e-07
GO:0098572	C	stromal side of plastid thylakoid membrane	12	42	2.6e-07	9.5e-07
GO:0009531	C	secondary cell wall	16	82	2.6e-07	9.6e-07
GO:0031224	C	intrinsic component of membrane	954	23309	1.7e-06	6.1e-06
GO:0030095	C	chloroplast photosystem II	14	81	5e-06	1.8e-05
GO:0048226	C	Casparian strip	8	22	6e-06	2.1e-05
GO:0005783	C	endoplasmic reticulum	288	6204	9.2e-06	3.2e-05
GO:0009706	C	chloroplast inner membrane	31	345	9.6e-06	3.3e-05
GO:0005773	C	vacuole	362	8086	1.3e-05	4.4e-05
GO:0009542	C	granum	5	7	3.2e-05	0.00011
GO:0009515	C	granal stacked thylakoid	5	7	3.2e-05	0.00011
GO:0097458	C	neuron part	7	21	3.7e-05	0.00012
GO:0008021	C	synaptic vesicle	7	21	3.7e-05	0.00012
GO:0045202	C	synapse	7	21	3.7e-05	0.00012
GO:0044456	C	synapse part	7	21	3.7e-05	0.00012
GO:0098793	C	presynapse	7	21	3.7e-05	0.00012
GO:0005802	C	trans-Golgi network	118	2220	3.7e-05	0.00012
GO:0044462	C	external encapsulating structure part	13	87	4.3e-05	0.00013
GO:0098791	C	Golgi subcompartment	124	2376	5e-05	0.00015
GO:0031225	C	anchored component of membrane	98	1792	6.1e-05	0.00019
GO:0010598	C	NAD(P)H dehydrogenase complex (plastoquinone)	9	45	9.1e-05	0.00027
GO:0005911	C	cell-cell junction	275	6102	0.0001	0.0003
GO:0009506	C	plasmodesma	274	6078	0.0001	0.0003
GO:0055044	C	symplast	274	6078	0.0001	0.0003
GO:0030054	C	cell junction	275	6105	0.0001	0.0003
GO:0009654	C	photosystem II oxygen evolving complex	14	110	0.00011	0.0003
GO:0016021	C	integral component of membrane	907	22715	0.00012	0.00033
GO:0048196	C	obsolete plant extracellular matrix	5	12	0.00022	0.0006
GO:0030093	C	chloroplast photosystem I	5	12	0.00022	0.0006
GO:0012505	C	endomembrane system	482	11525	0.00024	0.00067
GO:0019866	C	organelle inner membrane	81	1490	0.0003	0.00082
GO:0005829	C	cytosol	434	10311	0.00032	0.00087
GO:0099512	C	supramolecular fiber	44	699	0.00048	0.0013
GO:0099513	C	polymeric cytoskeletal fiber	44	699	0.00048	0.0013
GO:0009930	C	longitudinal side of cell surface	6	25	0.0006	0.0016
GO:0070382	C	exocytic vesicle	7	36	0.00064	0.0016
GO:0099503	C	secretory vesicle	7	36	0.00064	0.0016
GO:0044426	C	cell wall part	10	75	0.00071	0.0018
GO:0009897	C	external side of plasma membrane	10	77	0.00086	0.0022
GO:0005794	C	Golgi apparatus	243	5538	0.001	0.0026
GO:0005884	C	actin filament	11	95	0.0011	0.0028
GO:0044430	C	cytoskeletal part	58	1056	0.0016	0.004
GO:0015630	C	microtubule cytoskeleton	51	902	0.0017	0.0041
GO:0016328	C	lateral plasma membrane	7	49	0.0031	0.0076
GO:0005856	C	cytoskeleton	94	1949	0.0036	0.0087
GO:0012511	C	monolayer-surrounded lipid storage body	6	38	0.0039	0.0094
GO:0009527	C	plastid outer membrane	17	220	0.0039	0.0094
GO:0044431	C	Golgi apparatus part	143	3175	0.0046	0.011
GO:0042406	C	extrinsic component of endoplasmic reticulum membrane	11	118	0.0053	0.012
GO:0000311	C	plastid large ribosomal subunit	6	43	0.0067	0.016
GO:0005811	C	lipid particle	12	142	0.0075	0.017
GO:0015629	C	actin cytoskeleton	27	456	0.011	0.025
GO:0009707	C	chloroplast outer membrane	15	214	0.014	0.032
GO:0098588	C	bounding membrane of organelle	238	5753	0.015	0.033
GO:0009512	C	cytochrome b6f complex	6	54	0.017	0.039
