# Supplementary material for: Rye B chromosomes differently influence the expression of A chromosome–encoded genes depending on the host species
Source: Chromosome Res. 2022 Jul 4;30(4):335–49. doi: 10.1007/s10577-022-09704-6 (PMC9771852; doi:10.1007/s10577-022-09704-6)
Supplement: Supplementary file 6 — Supplemental Dataset 6 Common overrepresented GO terms identified in up-regulated and down-regulated DETs in rye and wheat in the presence of +2B chromosomes. T. aestivum is the background reference. (XLSX 30 KB) [file 10577_2022_9704_MOESM6_ESM.xlsx]

## Sheet: common_up-reg
Supplemental Dataset 6 Common overrepresented GO terms identified in up-regulated rye and wheat in the presence of 2B chromosomes. Triticum aestivum is a background reference.
GO term wheat host	Ontology	Description	Number in input list (wheat)	Number in BG/Ref	p-value	FDR	GO term rye host	Ontology	Description	Number in input list (rye)	Number in BG/Ref	p-value	FDR
GO:0000785	C	chromatin	48	809	0.016	0.032	GO:0000785	C	chromatin	17	809	5.6e-05	0.00069
GO:0005730	C	nucleolus	317	2234	4.6e-71	1.5e-69	GO:0005730	C	nucleolus	31	2234	0.00018	0.001
GO:0005773	C	vacuole	449	8086	4.4e-09	2.1e-08	GO:0005773	C	vacuole	93	8086	3.4e-07	5.4e-05
GO:0005774	C	vacuolar membrane	290	3917	7.8e-19	5.3e-18	GO:0005774	C	vacuolar membrane	49	3917	3.6e-05	0.00056
GO:0005783	C	endoplasmic reticulum	309	6204	0.0019	0.0045	GO:0005783	C	endoplasmic reticulum	62	6204	0.0015	0.0067
GO:0005789	C	endoplasmic reticulum membrane	145	2645	0.0014	0.0034	GO:0005789	C	endoplasmic reticulum membrane	28	2645	0.014	0.046
GO:0005794	C	Golgi apparatus	414	5538	1.6e-27	1.3e-26	GO:0005794	C	Golgi apparatus	55	5538	0.003	0.012
GO:0005829	C	cytosol	839	10311	2.6e-74	1e-72	GO:0005829	C	cytosol	106	10311	7.8e-06	0.00024
GO:0005886	C	plasma membrane	803	15639	1.9e-09	9.3e-09	GO:0005886	C	plasma membrane	131	15639	0.0043	0.016
GO:0012505	C	endomembrane system	704	11525	3.9e-23	2.8e-22	GO:0012505	C	endomembrane system	98	11525	0.0095	0.033
GO:0022626	C	cytosolic ribosome	268	950	5.6e-117	2e-114	GO:0022626	C	cytosolic ribosome	13	950	0.014	0.046
GO:0031090	C	organelle membrane	586	7998	3.2e-37	3.4e-36	GO:0031090	C	organelle membrane	81	7998	0.00018	0.001
GO:0031974	C	membrane-enclosed lumen	500	4946	1.9e-67	4.9e-66	GO:0031974	C	membrane-enclosed lumen	57	4946	7.6e-05	0.00073
GO:0031981	C	nuclear lumen	391	4074	3.2e-47	4.9e-46	GO:0031981	C	nuclear lumen	48	4074	0.00017	0.001
GO:0032991	C	macromolecular complex	959	12610	1.9e-72	6.8e-71	GO:0032991	C	macromolecular complex	107	12610	0.0071	0.025
GO:0042175	C	nuclear outer membrane-endoplasmic reticulum membrane network	146	2658	0.0013	0.0031	GO:0042175	C	nuclear outer membrane-endoplasmic reticulum membrane network	28	2658	0.015	0.048
GO:0043228	C	non-membrane-bounded organelle	652	7597	9.5e-64	2.3e-62	GO:0043228	C	non-membrane-bounded organelle	78	7597	0.00015	0.001
GO:0043232	C	intracellular non-membrane-bounded organelle	637	7462	2.3e-61	5.1e-60	GO:0043232	C	intracellular non-membrane-bounded organelle	78	7462	8.8e-05	0.00073
GO:0043233	C	organelle lumen	500	4946	1.9e-67	4.9e-66	GO:0043233	C	organelle lumen	57	4946	7.6e-05	0.00073
GO:0044422	C	organelle part	1329	21477	9.7e-53	1.7e-51	GO:0044422	C	organelle part	193	21477	4.7e-06	0.00024
GO:0044428	C	nuclear part	453	5008	1.2e-48	2.1e-47	GO:0044428	C	nuclear part	52	5008	0.0016	0.007
GO:0044432	C	endoplasmic reticulum part	154	2755	0.00048	0.0014	GO:0044432	C	endoplasmic reticulum part	29	2755	0.014	0.046
GO:0044437	C	vacuolar part	291	3970	2.4e-18	1.5e-17	GO:0044437	C	vacuolar part	50	3970	2.5e-05	0.00044
GO:0044445	C	cytosolic part	286	1156	7.7e-113	9.1e-111	GO:0044445	C	cytosolic part	15	1156	0.014	0.046
GO:0044446	C	intracellular organelle part	1326	21339	1.5e-53	2.7e-52	GO:0044446	C	intracellular organelle part	191	21339	7e-06	0.00024
GO:0048046	C	apoplast	129	2502	0.015	0.031	GO:0048046	C	apoplast	32	2502	0.00056	0.0031
GO:0070013	C	intracellular organelle lumen	500	4946	1.9e-67	4.9e-66	GO:0070013	C	intracellular organelle lumen	57	4946	7.6e-05	0.00073
GO:0071944	C	cell periphery	929	19068	7.5e-07	3e-06	GO:0071944	C	cell periphery	167	19068	0.00012	0.00086
GO:0098588	C	bounding membrane of organelle	411	5753	8.1e-24	6e-23	GO:0098588	C	bounding membrane of organelle	66	5753	2.3e-05	0.00044
GO:0098805	C	whole membrane	342	4671	2.1e-21	1.5e-20	GO:0098805	C	whole membrane	57	4671	1.6e-05	0.00036
GO:0003924	F	GTPase activity	54	614	1.6e-06	2.5e-05	GO:0003924	F	GTPase activity	16	614	7.5e-06	0.00023
GO:0005507	F	copper ion binding	89	1291	1.4e-05	0.00017	GO:0005507	F	copper ion binding	21	1291	0.00027	0.007
GO:0005525	F	GTP binding	78	1023	1.8e-06	2.7e-05	GO:0005525	F	GTP binding	18	1023	0.00029	0.007
GO:0016462	F	pyrophosphatase activity	236	3859	3.8e-08	1.1e-06	GO:0016462	F	pyrophosphatase activity	54	3859	5.9e-07	3.9e-05
GO:0016817	F	hydrolase activity, acting on acid anhydrides	237	3921	8.4e-08	2.3e-06	GO:0016817	F	hydrolase activity, acting on acid anhydrides	55	3921	4.3e-07	3.9e-05
GO:0016818	F	hydrolase activity, acting on acid anhydrides, in phosphorus-containing anhydrides	236	3909	9.8e-08	2.4e-06	GO:0016818	F	hydrolase activity, acting on acid anhydrides, in phosphorus-containing anhydrides	54	3909	8.6e-07	3.9e-05
GO:0016887	F	ATPase activity	137	2321	0.00012	0.0011	GO:0016887	F	ATPase activity	31	2321	0.00034	0.0073
GO:0017111	F	nucleoside-triphosphatase activity	217	3662	1.1e-06	2e-05	GO:0017111	F	nucleoside-triphosphatase activity	51	3662	1.4e-06	5e-05
GO:0019001	F	guanyl nucleotide binding	83	1095	1e-06	2e-05	GO:0019001	F	guanyl nucleotide binding	18	1095	0.00064	0.011
GO:0019200	F	carbohydrate kinase activity	20	218	0.0018	0.009	GO:0019200	F	carbohydrate kinase activity	7	218	0.00088	0.015
GO:0032561	F	guanyl ribonucleotide binding	78	1068	7.5e-06	9.4e-05	GO:0032561	F	guanyl ribonucleotide binding	18	1068	0.00048	0.0094
GO:0000911	P	cytokinesis by cell plate formation	62	1068	0.01	0.044	GO:0000911	P	cytokinesis by cell plate formation	16	1068	0.0031	0.04
GO:0005975	P	carbohydrate metabolic process	441	8137	9e-08	1.1e-06	GO:0005975	P	carbohydrate metabolic process	78	8137	0.0011	0.026
GO:0005996	P	monosaccharide metabolic process	159	1400	3.6e-26	3e-24	GO:0005996	P	monosaccharide metabolic process	23	1400	0.00012	0.0094
GO:0006096	P	glycolytic process	107	989	1e-16	2.8e-15	GO:0006096	P	glycolytic process	15	989	0.0037	0.042
GO:0006165	P	nucleoside diphosphate phosphorylation	109	1015	8.4e-17	2.4e-15	GO:0006165	P	nucleoside diphosphate phosphorylation	16	1015	0.0019	0.032
GO:0006184	P	obsolete GTP catabolic process	35	347	7.5e-06	7.3e-05	GO:0006184	P	obsolete GTP catabolic process	10	347	0.00017	0.0098
GO:0006325	P	chromatin organization	158	2725	8.5e-05	0.00069	GO:0006325	P	chromatin organization	36	2725	0.00014	0.0094
GO:0006457	P	protein folding	103	1411	2.9e-07	3.5e-06	GO:0006457	P	protein folding	23	1411	0.00014	0.0094
GO:0006479	P	protein methylation	85	1173	4e-06	4e-05	GO:0006479	P	protein methylation	19	1173	0.00054	0.019
GO:0006508	P	proteolysis	378	7614	0.00077	0.0046	GO:0006508	P	proteolysis	73	7614	0.0016	0.03
GO:0006637	P	acyl-CoA metabolic process	38	395	8.5e-06	8.2e-05	GO:0006637	P	acyl-CoA metabolic process	10	395	0.00047	0.017
GO:0006757	P	ATP generation from ADP	107	989	1e-16	2.8e-15	GO:0006757	P	ATP generation from ADP	15	989	0.0037	0.042
GO:0006996	P	organelle organization	609	10672	3.6e-14	7.9e-13	GO:0006996	P	organelle organization	97	10672	0.0015	0.03
GO:0008213	P	protein alkylation	85	1173	4e-06	4e-05	GO:0008213	P	protein alkylation	19	1173	0.00054	0.019
GO:0009057	P	macromolecule catabolic process	313	6140	0.00048	0.0031	GO:0009057	P	macromolecule catabolic process	59	6140	0.0044	0.045
GO:0009132	P	nucleoside diphosphate metabolic process	109	1032	2.4e-16	6.1e-15	GO:0009132	P	nucleoside diphosphate metabolic process	16	1032	0.0022	0.036
GO:0009135	P	purine nucleoside diphosphate metabolic process	107	997	1.7e-16	4.4e-15	GO:0009135	P	purine nucleoside diphosphate metabolic process	15	997	0.0039	0.043
GO:0009179	P	purine ribonucleoside diphosphate metabolic process	107	997	1.7e-16	4.4e-15	GO:0009179	P	purine ribonucleoside diphosphate metabolic process	15	997	0.0039	0.043
GO:0009185	P	ribonucleoside diphosphate metabolic process	107	997	1.7e-16	4.4e-15	GO:0009185	P	ribonucleoside diphosphate metabolic process	15	997	0.0039	0.043
GO:0009644	P	response to high light intensity	63	1018	0.0028	0.015	GO:0009644	P	response to high light intensity	15	1018	0.0047	0.047
GO:0010324	P	membrane invagination	64	1097	0.0086	0.038	GO:0010324	P	membrane invagination	16	1097	0.004	0.043
GO:0010498	P	proteasomal protein catabolic process	119	2007	0.00027	0.0019	GO:0010498	P	proteasomal protein catabolic process	25	2007	0.0031	0.04
GO:0016043	P	cellular component organization	1054	19949	6.8e-16	1.7e-14	GO:0016043	P	cellular component organization	164	19949	0.0026	0.039
GO:0016052	P	carbohydrate catabolic process	176	2089	2.2e-16	5.7e-15	GO:0016052	P	carbohydrate catabolic process	26	2089	0.0026	0.039
GO:0016458	P	gene silencing	102	1734	0.00091	0.0054	GO:0016458	P	gene silencing	28	1734	3.1e-05	0.0067
GO:0016570	P	histone modification	97	1522	9.9e-05	0.00078	GO:0016570	P	histone modification	21	1522	0.002	0.034
GO:0016571	P	histone methylation	82	1105	2.5e-06	2.7e-05	GO:0016571	P	histone methylation	19	1105	0.00027	0.012
GO:0018022	P	peptidyl-lysine methylation	68	964	7.3e-05	0.0006	GO:0018022	P	peptidyl-lysine methylation	18	964	0.00015	0.0094
GO:0018205	P	peptidyl-lysine modification	105	1539	3.9e-06	4e-05	GO:0018205	P	peptidyl-lysine modification	23	1539	0.00045	0.017
GO:0019321	P	pentose metabolic process	22	236	0.00089	0.0053	GO:0019321	P	pentose metabolic process	7	236	0.0014	0.029
GO:0022607	P	cellular component assembly	386	6878	2.1e-08	2.7e-07	GO:0022607	P	cellular component assembly	71	6878	0.00027	0.012
GO:0030163	P	protein catabolic process	254	4633	2.8e-05	0.00026	GO:0030163	P	protein catabolic process	50	4633	0.00089	0.022
GO:0032259	P	methylation	293	2994	1.2e-36	2e-34	GO:0032259	P	methylation	40	2994	4.8e-05	0.0087
GO:0032506	P	cytokinetic process	63	1083	0.0096	0.041	GO:0032506	P	cytokinetic process	16	1083	0.0035	0.042
GO:0033044	P	regulation of chromosome organization	38	591	0.01	0.043	GO:0033044	P	regulation of chromosome organization	13	591	0.00027	0.012
GO:0034968	P	histone lysine methylation	66	934	8.8e-05	0.00071	GO:0034968	P	histone lysine methylation	18	934	9.9e-05	0.0094
GO:0035383	P	thioester metabolic process	38	395	8.5e-06	8.2e-05	GO:0035383	P	thioester metabolic process	10	395	0.00047	0.017
GO:0040029	P	regulation of gene expression, epigenetic	91	1621	0.0055	0.026	GO:0040029	P	regulation of gene expression, epigenetic	27	1621	2.5e-05	0.0067
GO:0043414	P	macromolecule methylation	266	2113	1.4e-50	3.3e-48	GO:0043414	P	macromolecule methylation	30	2113	0.00015	0.0094
GO:0043933	P	macromolecular complex subunit organization	435	6990	2.7e-15	6.5e-14	GO:0043933	P	macromolecular complex subunit organization	67	6990	0.0026	0.039
GO:0044085	P	cellular component biogenesis	584	9516	2.3e-19	1e-17	GO:0044085	P	cellular component biogenesis	88	9516	0.0016	0.03
GO:0044257	P	cellular protein catabolic process	237	4137	3.5e-06	3.7e-05	GO:0044257	P	cellular protein catabolic process	44	4137	0.0024	0.037
GO:0044723	P	single-organism carbohydrate metabolic process	388	6266	2.1e-13	4.2e-12	GO:0044723	P	single-organism carbohydrate metabolic process	62	6266	0.0018	0.032
GO:0044724	P	single-organism carbohydrate catabolic process	157	1428	1.5e-24	1e-22	GO:0044724	P	single-organism carbohydrate catabolic process	19	1428	0.0047	0.047
GO:0046031	P	ADP metabolic process	107	997	1.7e-16	4.4e-15	GO:0046031	P	ADP metabolic process	15	997	0.0039	0.043
GO:0046939	P	nucleotide phosphorylation	113	1060	3.7e-17	1.1e-15	GO:0046939	P	nucleotide phosphorylation	16	1060	0.0029	0.04
GO:0051276	P	chromosome organization	202	3599	5.6e-05	0.00047	GO:0051276	P	chromosome organization	48	3599	8.9e-06	0.0032
GO:0051603	P	proteolysis involved in cellular protein catabolic process	237	4050	8.5e-07	9.5e-06	GO:0051603	P	proteolysis involved in cellular protein catabolic process	43	4050	0.0027	0.039
GO:0051604	P	protein maturation	38	467	0.00022	0.0016	GO:0051604	P	protein maturation	10	467	0.0016	0.03
GO:0070925	P	organelle assembly	72	537	7.7e-16	1.9e-14	GO:0070925	P	organelle assembly	10	537	0.0042	0.045
GO:0071840	P	cellular component organization or biogenesis	1165	21407	4.3e-22	2.3e-20	GO:0071840	P	cellular component organization or biogenesis	175	21407	0.0022	0.036
GO:1902275	P	regulation of chromatin organization	16	187	0.0088	0.038	GO:1902275	P	regulation of chromatin organization	6	187	0.002	0.034
GO:1902410	P	mitotic cytokinetic process	63	1083	0.0096	0.041	GO:1902410	P	mitotic cytokinetic process	16	1083	0.0035	0.042

## Sheet: common_down-reg
Supplemental Dataset 6 Common overrepresented GO terms identified in down-regulated rye and wheat genes in the presence of 2B chromosomes. Triticum aestivum is a background reference.
GO term wheat host	Ontology	Description	Number in input list (wheat)	Number in BG/Ref	p-value	FDR	GO term rye host	Ontology	Description	Number in input list (rye)	Number in BG/Ref	p-value	FDR
GO:0005622	C	intracellular	2342	60496	2.6e-12	1.4e-11	GO:0005622	C	intracellular	277	60496	0.0085	0.033
GO:0005623	C	cell	2576	65175	9.9e-26	1.1e-24	GO:0005623	C	cell	294	65175	0.014	0.044
GO:0005737	C	cytoplasm	1968	47682	5.7e-21	5e-20	GO:0005737	C	cytoplasm	238	47682	7.3e-05	0.0011
GO:0005773	C	vacuole	362	8086	1.3e-05	4.4e-05	GO:0005773	C	vacuole	51	8086	0.0028	0.016
GO:0005783	C	endoplasmic reticulum	288	6204	9.2e-06	3.2e-05	GO:0005783	C	endoplasmic reticulum	40	6204	0.0057	0.027
GO:0005829	C	cytosol	434	10311	0.00032	0.00087	GO:0005829	C	cytosol	73	10311	7.9e-06	0.00032
GO:0009507	C	chloroplast	869	15333	6.7e-44	1.3e-42	GO:0009507	C	chloroplast	92	15333	0.00025	0.0034
GO:0009526	C	plastid envelope	312	2745	1e-65	2.8e-64	GO:0009526	C	plastid envelope	29	2745	8.8e-06	0.00032
GO:0009534	C	chloroplast thylakoid	289	2227	5.5e-72	3.3e-70	GO:0009534	C	chloroplast thylakoid	17	2227	0.016	0.047
GO:0009535	C	chloroplast thylakoid membrane	258	1851	1e-69	5.1e-68	GO:0009535	C	chloroplast thylakoid membrane	17	1851	0.0028	0.016
GO:0009536	C	plastid	995	19432	6.3e-34	9.9e-33	GO:0009536	C	plastid	111	19432	0.00031	0.0036
GO:0009570	C	chloroplast stroma	276	2613	2.7e-52	5.4e-51	GO:0009570	C	chloroplast stroma	19	2613	0.017	0.05
GO:0009941	C	chloroplast envelope	266	2441	1.1e-52	2.3e-51	GO:0009941	C	chloroplast envelope	26	2441	2.3e-05	0.00062
GO:0012505	C	endomembrane system	482	11525	0.00024	0.00067	GO:0012505	C	endomembrane system	65	11525	0.0098	0.037
GO:0031090	C	organelle membrane	379	7998	4.1e-08	1.7e-07	GO:0031090	C	organelle membrane	49	7998	0.006	0.027
GO:0031967	C	organelle envelope	339	4426	1.8e-36	3.1e-35	GO:0031967	C	organelle envelope	38	4426	3.7e-05	0.0008
GO:0031969	C	chloroplast membrane	100	1036	4e-17	3.1e-16	GO:0031969	C	chloroplast membrane	10	1036	0.014	0.044
GO:0031975	C	envelope	344	4509	1.1e-36	1.9e-35	GO:0031975	C	envelope	38	4509	5.4e-05	0.00099
GO:0031976	C	plastid thylakoid	292	2249	8.5e-73	8.5e-71	GO:0031976	C	plastid thylakoid	17	2249	0.017	0.05
GO:0031984	C	organelle subcompartment	414	4600	2.1e-61	5.4e-60	GO:0031984	C	organelle subcompartment	30	4600	0.014	0.044
GO:0034357	C	photosynthetic membrane	268	2078	3.5e-66	1e-64	GO:0034357	C	photosynthetic membrane	18	2078	0.0039	0.019
GO:0042170	C	plastid membrane	138	1238	1.6e-28	2.2e-27	GO:0042170	C	plastid membrane	12	1238	0.0075	0.031
GO:0042651	C	thylakoid membrane	268	2028	3.9e-68	1.5e-66	GO:0042651	C	thylakoid membrane	18	2028	0.003	0.016
GO:0044422	C	organelle part	1038	21477	1.6e-26	1.8e-25	GO:0044422	C	organelle part	115	21477	0.0026	0.016
GO:0044424	C	intracellular part	2333	60136	1.1e-12	5.9e-12	GO:0044424	C	intracellular part	276	60136	0.0073	0.031
GO:0044434	C	chloroplast part	506	5295	3.9e-84	5.9e-82	GO:0044434	C	chloroplast part	40	5295	0.00033	0.0036
GO:0044435	C	plastid part	540	5866	8.9e-85	2.7e-82	GO:0044435	C	plastid part	43	5866	0.00037	0.0036
GO:0044436	C	thylakoid part	279	2235	3.1e-66	1e-64	GO:0044436	C	thylakoid part	18	2235	0.0079	0.032
GO:0044444	C	cytoplasmic part	1753	40994	4e-24	3.7e-23	GO:0044444	C	cytoplasmic part	216	40994	5.3e-06	0.00032
GO:0044446	C	intracellular organelle part	1035	21339	5.8e-27	7e-26	GO:0044446	C	intracellular organelle part	114	21339	0.003	0.016
GO:0044464	C	cell part	2576	65148	6.6e-26	7.3e-25	GO:0044464	C	cell part	294	65148	0.013	0.044
GO:0048046	C	apoplast	167	2502	2.4e-13	1.5e-12	GO:0048046	C	apoplast	21	2502	0.0027	0.016
GO:0055035	C	plastid thylakoid membrane	261	1903	2.9e-69	1.3e-67	GO:0055035	C	plastid thylakoid membrane	17	1903	0.0037	0.019
GO:0003824	F	catalytic activity	1686	42216	4.4e-10	3.8e-08	GO:0003824	F	catalytic activity	226	42216	4.2e-07	7e-05
GO:0004553	F	hydrolase activity, hydrolyzing O-glycosyl compounds	94	1686	4.5e-05	0.00057	GO:0004553	F	hydrolase activity, hydrolyzing O-glycosyl compounds	17	1686	0.0011	0.025
GO:0008378	F	galactosyltransferase activity	21	183	9.7e-06	0.00017	GO:0008378	F	galactosyltransferase activity	5	183	0.0013	0.026
GO:0008667	F	2,3-dihydro-2,3-dihydroxybenzoate dehydrogenase activity	14	176	0.0067	0.025	GO:0008667	F	2,3-dihydro-2,3-dihydroxybenzoate dehydrogenase activity	5	176	0.0011	0.025
GO:0016627	F	oxidoreductase activity, acting on the CH-CH group of donors	61	622	2.8e-11	4.3e-09	GO:0016627	F	oxidoreductase activity, acting on the CH-CH group of donors	10	622	0.00041	0.013
GO:0016628	F	oxidoreductase activity, acting on the CH-CH group of donors, NAD or NADP as acceptor	44	466	4.1e-08	2.3e-06	GO:0016628	F	oxidoreductase activity, acting on the CH-CH group of donors, NAD or NADP as acceptor	9	466	0.00021	0.0097
GO:0016787	F	hydrolase activity	606	14673	0.00011	0.0012	GO:0016787	F	hydrolase activity	90	14673	0.00014	0.0097
GO:0006081	P	cellular aldehyde metabolic process	188	1549	4.5e-43	1e-40	GO:0006081	P	cellular aldehyde metabolic process	17	1549	0.00043	0.017
GO:0006082	P	organic acid metabolic process	674	11065	9.4e-42	1.7e-39	GO:0006082	P	organic acid metabolic process	69	11065	0.00065	0.02
GO:0006090	P	pyruvate metabolic process	156	1770	2.4e-22	7.1e-21	GO:0006090	P	pyruvate metabolic process	17	1770	0.0018	0.028
GO:0006091	P	generation of precursor metabolites and energy	309	3330	7.7e-48	3.1e-45	GO:0006091	P	generation of precursor metabolites and energy	25	3330	0.0047	0.048
GO:0006534	P	cysteine metabolic process	107	780	7.7e-29	4e-27	GO:0006534	P	cysteine metabolic process	14	780	9.2e-06	0.0016
GO:0006612	P	protein targeting to membrane	93	1698	8.9e-05	0.00043	GO:0006612	P	protein targeting to membrane	16	1698	0.0029	0.034
GO:0006629	P	lipid metabolic process	517	8205	1.3e-34	1.2e-32	GO:0006629	P	lipid metabolic process	54	8205	0.00084	0.021
GO:0006732	P	coenzyme metabolic process	242	3094	3.2e-27	1.4e-25	GO:0006732	P	coenzyme metabolic process	28	3094	0.00017	0.011
GO:0006778	P	porphyrin-containing compound metabolic process	127	882	7.5e-36	8e-34	GO:0006778	P	porphyrin-containing compound metabolic process	10	882	0.005	0.049
GO:0006810	P	transport	772	16882	3.2e-13	4.5e-12	GO:0006810	P	transport	94	16882	0.0024	0.034
GO:0006970	P	response to osmotic stress	355	7369	2.4e-08	2.1e-07	GO:0006970	P	response to osmotic stress	47	7369	0.0034	0.038
GO:0007154	P	cell communication	645	15984	0.00064	0.0026	GO:0007154	P	cell communication	90	15984	0.0022	0.033
GO:0008152	P	metabolic process	2286	57664	1.3e-17	3e-16	GO:0008152	P	metabolic process	269	57664	0.0028	0.034
GO:0008610	P	lipid biosynthetic process	365	5283	6.3e-31	4.1e-29	GO:0008610	P	lipid biosynthetic process	39	5283	0.00061	0.019
GO:0009069	P	serine family amino acid metabolic process	124	1022	9.8e-29	4.9e-27	GO:0009069	P	serine family amino acid metabolic process	16	1022	1.1e-05	0.0016
GO:0009070	P	serine family amino acid biosynthetic process	109	821	2.7e-28	1.3e-26	GO:0009070	P	serine family amino acid biosynthetic process	15	821	3.6e-06	0.001
GO:0009237	P	siderophore metabolic process	14	176	0.0067	0.02	GO:0009237	P	siderophore metabolic process	5	176	0.0011	0.023
GO:0009238	P	enterobactin metabolic process	14	176	0.0067	0.02	GO:0009238	P	enterobactin metabolic process	5	176	0.0011	0.023
GO:0009239	P	enterobactin biosynthetic process	14	176	0.0067	0.02	GO:0009239	P	enterobactin biosynthetic process	5	176	0.0011	0.023
GO:0009712	P	catechol-containing compound metabolic process	14	185	0.0098	0.028	GO:0009712	P	catechol-containing compound metabolic process	5	185	0.0013	0.023
GO:0009713	P	catechol-containing compound biosynthetic process	14	185	0.0098	0.028	GO:0009713	P	catechol-containing compound biosynthetic process	5	185	0.0013	0.023
GO:0009750	P	response to fructose	63	847	2.4e-07	1.8e-06	GO:0009750	P	response to fructose	11	847	0.0012	0.023
GO:0010038	P	response to metal ion	200	4300	0.0002	0.00089	GO:0010038	P	response to metal ion	33	4300	0.00086	0.021
GO:0015979	P	photosynthesis	262	1877	6.3e-71	1.3e-67	GO:0015979	P	photosynthesis	18	1877	0.0013	0.023
GO:0015994	P	chlorophyll metabolic process	126	798	3.8e-39	6e-37	GO:0015994	P	chlorophyll metabolic process	10	798	0.0025	0.034
GO:0016052	P	carbohydrate catabolic process	132	2089	2e-09	2e-08	GO:0016052	P	carbohydrate catabolic process	19	2089	0.0018	0.028
GO:0019184	P	nonribosomal peptide biosynthetic process	14	197	0.016	0.042	GO:0019184	P	nonribosomal peptide biosynthetic process	5	197	0.0018	0.028
GO:0019290	P	siderophore biosynthetic process	14	176	0.0067	0.02	GO:0019290	P	siderophore biosynthetic process	5	176	0.0011	0.023
GO:0019344	P	cysteine biosynthetic process	106	764	6.1e-29	3.2e-27	GO:0019344	P	cysteine biosynthetic process	13	764	3.3e-05	0.004
GO:0019362	P	pyridine nucleotide metabolic process	165	1645	4.1e-29	2.3e-27	GO:0019362	P	pyridine nucleotide metabolic process	15	1645	0.0051	0.049
GO:0019540	P	siderophore biosynthetic process from catechol	14	176	0.0067	0.02	GO:0019540	P	siderophore biosynthetic process from catechol	5	176	0.0011	0.023
GO:0019682	P	glyceraldehyde-3-phosphate metabolic process	167	1229	6.6e-44	1.7e-41	GO:0019682	P	glyceraldehyde-3-phosphate metabolic process	13	1229	0.0027	0.034
GO:0019752	P	carboxylic acid metabolic process	552	9596	1.2e-27	5.6e-26	GO:0019752	P	carboxylic acid metabolic process	59	9596	0.0023	0.034
GO:0031667	P	response to nutrient levels	113	2546	0.016	0.042	GO:0031667	P	response to nutrient levels	24	2546	0.00028	0.013
GO:0032787	P	monocarboxylic acid metabolic process	475	7305	1.3e-34	1.2e-32	GO:0032787	P	monocarboxylic acid metabolic process	47	7305	0.0029	0.034
GO:0033036	P	macromolecule localization	340	8302	0.0067	0.02	GO:0033036	P	macromolecule localization	51	8302	0.0048	0.048
GO:0042221	P	response to chemical	1076	23546	1.4e-19	3.5e-18	GO:0042221	P	response to chemical	124	23546	0.003	0.035
GO:0042594	P	response to starvation	109	2350	0.0056	0.017	GO:0042594	P	response to starvation	21	2350	0.0013	0.023
GO:0043436	P	oxoacid metabolic process	587	10221	2.3e-29	1.4e-27	GO:0043436	P	oxoacid metabolic process	61	10221	0.0038	0.041
GO:0044255	P	cellular lipid metabolic process	401	6058	1.8e-30	1.2e-28	GO:0044255	P	cellular lipid metabolic process	42	6058	0.0013	0.023
GO:0044281	P	small molecule metabolic process	808	14959	2.5e-33	1.9e-31	GO:0044281	P	small molecule metabolic process	90	14959	0.00027	0.013
GO:0044283	P	small molecule biosynthetic process	484	7111	6.1e-40	1e-37	GO:0044283	P	small molecule biosynthetic process	51	7111	0.00017	0.011
GO:0044699	P	single-organism process	2195	50975	2.6e-42	5.2e-40	GO:0044699	P	single-organism process	256	50975	7.9e-06	0.0016
GO:0044710	P	single-organism metabolic process	1415	27869	4.1e-53	2.1e-50	GO:0044710	P	single-organism metabolic process	163	27869	5.9e-07	0.00029
GO:0044711	P	single-organism biosynthetic process	959	16047	1.1e-59	7.7e-57	GO:0044711	P	single-organism biosynthetic process	95	16047	0.0003	0.013
GO:0044712	P	single-organism catabolic process	345	6551	3.1e-12	4e-11	GO:0044712	P	single-organism catabolic process	46	6551	0.00057	0.019
GO:0044724	P	single-organism carbohydrate catabolic process	77	1428	0.00052	0.0021	GO:0044724	P	single-organism carbohydrate catabolic process	14	1428	0.0037	0.04
GO:0044763	P	single-organism cellular process	1803	40376	7.1e-37	8e-35	GO:0044763	P	single-organism cellular process	206	40376	0.00014	0.01
GO:0044765	P	single-organism transport	421	8779	1.6e-09	1.7e-08	GO:0044765	P	single-organism transport	54	8779	0.0036	0.04
GO:0045036	P	protein targeting to chloroplast	20	222	0.00033	0.0014	GO:0045036	P	protein targeting to chloroplast	5	222	0.0029	0.034
GO:0046496	P	nicotinamide nucleotide metabolic process	165	1642	3.4e-29	2e-27	GO:0046496	P	nicotinamide nucleotide metabolic process	15	1642	0.005	0.049
GO:0046686	P	response to cadmium ion	148	3086	0.0004	0.0017	GO:0046686	P	response to cadmium ion	26	3086	0.00084	0.021
GO:0050896	P	response to stimulus	1704	39029	1.3e-27	5.7e-26	GO:0050896	P	response to stimulus	196	39029	0.00074	0.021
GO:0051179	P	localization	868	18699	1.1e-16	2.4e-15	GO:0051179	P	localization	102	18699	0.0029	0.034
GO:0051186	P	cofactor metabolic process	350	4166	1.9e-45	6.3e-43	GO:0051186	P	cofactor metabolic process	41	4166	6.8e-07	0.00029
GO:0051188	P	cofactor biosynthetic process	176	2243	3.7e-20	9.4e-19	GO:0051188	P	cofactor biosynthetic process	23	2243	0.00012	0.0091
GO:0051234	P	establishment of localization	803	17156	4.7e-16	9.1e-15	GO:0051234	P	establishment of localization	97	17156	0.0012	0.023
GO:0051641	P	cellular localization	303	7140	0.0017	0.0062	GO:0051641	P	cellular localization	45	7140	0.0051	0.049
GO:0051649	P	establishment of localization in cell	236	5253	0.00037	0.0015	GO:0051649	P	establishment of localization in cell	38	5253	0.001	0.023
GO:0051716	P	cellular response to stimulus	797	20324	0.0024	0.0082	GO:0051716	P	cellular response to stimulus	111	20324	0.0017	0.028
GO:0071702	P	organic substance transport	368	8653	0.00049	0.002	GO:0071702	P	organic substance transport	60	8653	0.00011	0.0091
GO:0072524	P	pyridine-containing compound metabolic process	165	1669	1.8e-28	8.6e-27	GO:0072524	P	pyridine-containing compound metabolic process	16	1669	0.0024	0.034
GO:0072596	P	establishment of protein localization to chloroplast	20	222	0.00033	0.0014	GO:0072596	P	establishment of protein localization to chloroplast	5	222	0.0029	0.034
GO:0072598	P	protein localization to chloroplast	20	222	0.00033	0.0014	GO:0072598	P	protein localization to chloroplast	5	222	0.0029	0.034
GO:0072657	P	protein localization to membrane	97	1786	8.5e-05	0.00041	GO:0072657	P	protein localization to membrane	16	1786	0.0046	0.048
GO:0090150	P	establishment of protein localization to membrane	97	1777	7.1e-05	0.00035	GO:0090150	P	establishment of protein localization to membrane	16	1777	0.0044	0.046
GO:1901564	P	organonitrogen compound metabolic process	653	13333	1.5e-16	3.1e-15	GO:1901564	P	organonitrogen compound metabolic process	79	13333	0.0011	0.023
GO:1901565	P	organonitrogen compound catabolic process	133	2262	9.1e-08	7.2e-07	GO:1901565	P	organonitrogen compound catabolic process	20	2262	0.0019	0.029
GO:1901605	P	alpha-amino acid metabolic process	224	2775	6.8e-27	2.9e-25	GO:1901605	P	alpha-amino acid metabolic process	27	2775	7.2e-05	0.0077
GO:1901607	P	alpha-amino acid biosynthetic process	180	2012	2.6e-26	1e-24	GO:1901607	P	alpha-amino acid biosynthetic process	19	2012	0.0012	0.023
GO:1901615	P	organic hydroxy compound metabolic process	136	2842	0.00073	0.0029	GO:1901615	P	organic hydroxy compound metabolic process	26	2842	0.00025	0.013
GO:1901617	P	organic hydroxy compound biosynthetic process	124	2411	8.9e-05	0.00043	GO:1901617	P	organic hydroxy compound biosynthetic process	21	2411	0.0018	0.028
GO:1902578	P	single-organism localization	423	8913	4.9e-09	4.7e-08	GO:1902578	P	single-organism localization	55	8913	0.0031	0.035
GO:1902582	P	single-organism intracellular transport	129	2946	0.015	0.04	GO:1902582	P	single-organism intracellular transport	26	2946	0.00043	0.017
