# Supplementary material for: Rye B chromosomes differently influence the expression of A chromosome–encoded genes depending on the host species
Source: Chromosome Res. 2022 Jul 4;30(4):335–49. doi: 10.1007/s10577-022-09704-6 (PMC9771852; doi:10.1007/s10577-022-09704-6)
Supplement: Supplementary file 7 — Supplemental Dataset 7 Rye B specific transcripts identified in wheat and rye and annotated based on the Interproscan and BLASTP against T. aestivum. (XLSX 2556 KB) [file 10577_2022_9704_MOESM7_ESM.xlsx]

## Sheet: 2B_wheat
Supplemental Dataset 7 Rye 2B specific transcripts identified in wheat and annotated based on the Interproscan and BLASTP against Triticum aestivum
target_id	tpm (wheat, B0) sample 1	tpm (wheat, B0) sample 2	tpm (wheat, B0) sample 3	tpm (wheat, B0) sample 4	tpm (wheat, B2) sample 1	tpm (wheat, B2) sample 2	tpm (wheat, B2) sample 3	tpm (wheat, B2) sample 4	Sequence length	Pfam	Signature description	Start-stop_location	Score	Interpro	Description	GO term	KEGG/reactome	Blastp-Triticum	Percentage of identical matches	Alignment length	Number of mismatches	Expectation value (E-value)	Bit score	AHRD-Quality-Code	Blast-Hit-Accession	Human-Readable-Description	Pfam-IDs-(Description)	Interpro-IDs-(Description)	GO-IDs-(Description)-via-Interpro	Gene-or-TE-TE?-U (via-function)	Pfam-IDs	Interpro-IDs	GO-IDs-via-Interpro
2B_DN12378_c0_g1_i1	0	0	0	0	29.0701	18.7875	50.907	6.72007	281	PF00098	Zinc knuckle	246-263	7.5e-05	IPR001878	Zinc finger, CCHC-type	GO:0003676|GO:0008270
2B_DN12731_c0_g1_i1	0	0	0	0	19.7775	43.8983	15.3781	11.8021		-				-				TraesCS7D01G059500.1	70.65	92	27	2e-31	117	***	tr|B9HYD6|B9HYD6_POPTR	Phenazine biosynthesis PhzC/PhzF family protein	PF02567: Phenazine biosynthesis-like protein	IPR003719: Phenazine biosynthesis PhzF protein	GO:0003824 MF: catalytic activity;GO:0009058 BP: biosynthetic process	G	PF02567	IPR003719
2B_DN14002_c0_g1_i1	0	0	0	0	6.87094	11.1867	8.96906	8.0063		-				-				TraesCS6D01G133700.1	47.24	199	104	9e-59	194	***	tr|Q8RYB1|Q8RYB1_WHEAT	Porphobilinogen deaminase	PF01379: Porphobilinogen deaminase, dipyromethane cofactor binding domain; PF03900: Porphobilinogen deaminase, C-terminal domain	IPR000860: Porphobilinogen deaminase; IPR022417: Porphobilinogen deaminase, N-terminal; IPR022418: Porphobilinogen deaminase, C-terminal; IPR022419: Porphobilinogen deaminase, dipyrromethane cofactor binding site	GO:0004418 MF: hydroxymethylbilane synthase activity;GO:0018160 BP: peptidyl-pyrromethane cofactor linkage;GO:0033014 BP: tetrapyrrole biosynthetic process	G	PF01379; PF03900	IPR000860; IPR022417; IPR022418; IPR022419
2B_DN14058_c0_g1_i1	0	0	0	0	10.0835	4.0354	4.39708	9.88897	151	PF11638	DnaA N-terminal domain	8-68	3.4e-21	IPR024633	DnaA N-terminal domain			-
2B_DN14058_c0_g3_i1	0	0	0	0	3.26843	16.1474	5.06821	2.47576	301	PF08299	Bacterial dnaA protein helix-turn-helix	233-301	2.4e-31	IPR013159	Chromosomal replication initiator, DnaA C-terminal	GO:0005524|GO:0006270|GO:0006275|GO:0043565		-
2B_DN15309_c1_g1_i1	0	0	0	0	27.7831	3.7703	16.3871	12.1428	179	PF07727	Reverse transcriptase (RNA-dependent DNA polymerase)	46-179	4.9e-43	IPR013103	Reverse transcriptase, RNA-dependent DNA polymerase		KEGG: 00230+2.7.7.7|KEGG: 00240+2.7.7.7	-
2B_DN15397_c0_g3_i1	0	0	0	0	18.5617	6.70811	4.87502	10.8011		-				-				TraesCS4A01G037800.1	70.59	51	15	8e-17	76.6	*-*	sp|D1A2S5|ARC_THECD	Proteasome-associated ATPase	PF00004: ATPase family associated with various cellular activities (AAA)	IPR003959: ATPase, AAA-type, core; IPR027417: P-loop containing nucleoside triphosphate hydrolase	GO:0005524 MF: ATP binding	G	PF00004	IPR003959; IPR027417
2B_DN15450_c0_g1_i1	0	0	0	0	8.332	14.3537	23.2276	15.4022	647	PF13966	zinc-binding in reverse transcriptase	364-467	1.6e-16	IPR026960	Reverse transcriptase zinc-binding domain			TraesCS5D01G192900.1	43.01	93	49	2e-09	59.7	*-*	tr|B6SVB5|B6SVB5_MAIZE	Protein kinase	PF00069: Protein kinase domain	IPR000719: Protein kinase domain; IPR008271: Serine/threonine-protein kinase, active site; IPR011009: Protein kinase-like domain; IPR017441: Protein kinase, ATP binding site	GO:0004672 MF: protein kinase activity;GO:0005524 MF: ATP binding;GO:0006468 BP: protein phosphorylation	G	PF00069	IPR000719; IPR008271; IPR011009; IPR017441
2B_DN1557_c0_g1_i1	0	0	0	0	11.5309	6.30857	22.4146	13.5477	146	PF00078	Reverse transcriptase (RNA-dependent DNA polymerase)	66-139	1.5e-13	IPR000477	Reverse transcriptase domain			TraesCS2A01G273400.1	65.17	89	31	1e-33	125	*-*	tr|A0A061GTK7|A0A061GTK7_THECC	RNA-binding family protein	PF00076: RNA recognition motif. (a.k.a. RRM, RBD, or RNP domain); PF10275: Peptidase C65 Otubain	IPR000504: RNA recognition motif domain; IPR008111: RNA-binding motif protein 8; IPR019400: Peptidase C65, otubain	GO:0003676 MF: nucleic acid binding;GO:0003723 MF: RNA binding;GO:0005634 CC: nucleus;GO:0005737 CC: cytoplasm;GO:0006396 BP: RNA processing	G	PF00076; PF10275	IPR000504; IPR008111; IPR019400
2B_DN16745_c0_g3_i1	0	0	0	0	6.69368	14.4901	16.4055	5.18593		-				-				TraesCS3D01G063500.1	39.31	173	86	2e-28	111	*-*	sp|B0C2J3|RS18_ACAM1	30S ribosomal protein S18	PF01084: Ribosomal protein S18	IPR001648: Ribosomal protein S18; IPR018275: Ribosomal protein S18, conserved site	GO:0003735 MF: structural constituent of ribosome;GO:0005622 CC: intracellular;GO:0005840 CC: ribosome;GO:0006412 BP: translation	G	PF01084	IPR001648; IPR018275
2B_DN18063_c0_g2_i1	0	0	0	0	15.6061	1.87202	21.5832	2.87665	220	PF00078	Reverse transcriptase (RNA-dependent DNA polymerase)	75-220	9.2e-28	IPR000477	Reverse transcriptase domain			TraesCS2A01G273400.1	50	200	54	2e-56	191	*-*	tr|A0A061GTK7|A0A061GTK7_THECC	RNA-binding family protein	PF00076: RNA recognition motif. (a.k.a. RRM, RBD, or RNP domain); PF10275: Peptidase C65 Otubain	IPR000504: RNA recognition motif domain; IPR008111: RNA-binding motif protein 8; IPR019400: Peptidase C65, otubain	GO:0003676 MF: nucleic acid binding;GO:0003723 MF: RNA binding;GO:0005634 CC: nucleus;GO:0005737 CC: cytoplasm;GO:0006396 BP: RNA processing	G	PF00076; PF10275	IPR000504; IPR008111; IPR019400
2B_DN20054_c0_g1_i1	0	0	0	0	28.5933	7.13345	59.179	7.6561		-				-				TraesCS6D01G102000.1	51.22	164	60	7e-24	101	*-*	tr|M8C8P6|M8C8P6_AEGTA	B3 domain-containing protein	PF02362: B3 DNA binding domain	IPR003340: B3 DNA binding domain; IPR015300: DNA-binding pseudobarrel domain	GO:0003677 MF: DNA binding	G	PF02362	IPR003340; IPR015300
2B_DN20735_c0_g1_i1	0	0	0	0	1.60261	7.46574	5.56345	10.3719	173	PF00004	ATPase family associated with various cellular activities (AAA)	61-172	2.5e-34	IPR003959	ATPase, AAA-type, core	GO:0005524		TraesCS7B01G471600.1	62.87	167	61	5e-64	212	***	tr|W9R766|W9R766_9ROSA	ATP-dependent zinc metalloprotease FTSH	PF00004: ATPase family associated with various cellular activities (AAA); PF01434: Peptidase family M41	IPR000642: Peptidase M41; IPR003593: AAA+ ATPase domain; IPR003959: ATPase, AAA-type, core; IPR003960: ATPase, AAA-type, conserved site; IPR005936: Peptidase, FtsH; IPR027417: P-loop containing nucleoside triphosphate hydrolase	GO:0004222 MF: metalloendopeptidase activity;GO:0005524 MF: ATP binding;GO:0006508 BP: proteolysis;GO:0016020 CC: membrane	G	PF00004; PF01434	IPR000642; IPR003593; IPR003959; IPR003960; IPR005936; IPR027417
2B_DN22066_c0_g1_i1	0	0	0	0	78.0833	48.3258	41.8149	87.5301		-				-				TraesCS7B01G099000.1	29.69	128	78	3e-07	50.8	***	tr|A0A0B0MSC8|A0A0B0MSC8_GOSAR	Transcription factor protein	PF00010: Helix-loop-helix DNA-binding domain	IPR011598: Myc-type, basic helix-loop-helix (bHLH) domain	GO:0046983 MF: protein dimerization activity	G	PF00010	IPR011598
2B_DN22613_c4_g1_i1	0	0.00228499	0	0	36.3544	25.021	57.8643	28.0168		-				-				TraesCS6A01G417400.2	90.48	126	12	1e-75	235	***	tr|A0A1D1YF50|A0A1D1YF50_9ARAE	F-box protein		IPR001810: F-box domain	GO:0005515 MF: protein binding	TE?		IPR001810
2B_DN22833_c0_g2_i1	0	0	0	0	24.6546	11.3882	52.2821	6.7893	298	PF03732	Retrotransposon gag protein	138-208	3.1e-05	IPR005162	Retrotransposon gag domain			-
2B_DN22833_c0_g5_i1	0	0	0	0	16.9499	1.82967	20.1686	9.81797	365	PF07727	Reverse transcriptase (RNA-dependent DNA polymerase)	2-226	1.2e-67	IPR013103	Reverse transcriptase, RNA-dependent DNA polymerase		KEGG: 00230+2.7.7.7|KEGG: 00240+2.7.7.7	-
2B_DN22936_c1_g7_i1	0	0	0	0	8.31188	4.52274	39.0906	4.85533	134	PF00665	Integrase core domain	36-131	3.2e-10	IPR001584	Integrase, catalytic core	GO:0015074		-
2B_DN22951_c2_g3_i3	0	0	0	0	38.2018	30.1624	30.0431	12.1428		-				-				TraesCS3A01G504000.3	81.82	77	8	2e-31	116	*-*	tr|D7MHY1|D7MHY1_ARALL	Polyubiquitin	PF00240: Ubiquitin family	IPR000626: Ubiquitin domain; IPR019954: Ubiquitin conserved site; IPR019956: Ubiquitin; IPR029071: Ubiquitin-related domain	GO:0005515 MF: protein binding	G	PF00240	IPR000626; IPR019954; IPR019956; IPR029071
2B_DN23178_c2_g1_i10	0	0	0	0	40.1836	26.58	96.9896	7.13596		-				-				TraesCS3D01G274200.1	82.69	52	9	1e-22	92.8	***	tr|N1R4P1|N1R4P1_AEGTA	Dolichyl-diphosphooligosaccharide--protein glycosyltransferase subunit STT3A	PF02516: Oligosaccharyl transferase STT3 subunit	IPR003674: Oligosaccharyl transferase, STT3 subunit	GO:0004576 MF: oligosaccharyl transferase activity;GO:0006486 BP: protein glycosylation;GO:0016020 CC: membrane	G	PF02516	IPR003674
2B_DN23338_c4_g11_i1	0	0	0	0	35.1425	14.9401	56.6942	21.3755	335	PF03145	Seven in absentia protein family	79-155	6.3e-12	IPR018121	Seven-in-absentia protein, TRAF-like domain	GO:0005634|GO:0006511|GO:0007275	MetaCyc: PWY-7511	TraesCS3D01G029600.1	92.24	335	26	0	632	***	tr|M0YQC5|M0YQC5_HORVV	E3 ubiquitin-protein ligase	PF03145: Seven in absentia protein family	IPR008974: TRAF-like; IPR013010: Zinc finger, SIAH-type; IPR013083: Zinc finger, RING/FYVE/PHD-type; IPR018121: Seven-in-absentia protein, TRAF-like domain	GO:0005515 MF: protein binding;GO:0005634 CC: nucleus;GO:0006511 BP: ubiquitin-dependent protein catabolic process;GO:0007275 BP: multicellular organism development;GO:0008270 MF: zinc ion binding	G	PF03145	IPR008974; IPR013010; IPR013083; IPR018121
2B_DN23485_c0_g5_i2	0	0	0	0	7.08013	9.5477	12.4844	10.119		-				-				TraesCS1D01G259000.2	84.38	160	23	1e-64	211	***	tr|B9H8S4|B9H8S4_POPTR	Transcription elongation factor-related family protein	PF08711: TFIIS helical bundle-like domain	IPR003617: Transcription elongation factor, TFIIS/CRSP70, N-terminal, sub-type; IPR017923: Transcription factor IIS, N-terminal	GO:0005634 CC: nucleus	G	PF08711	IPR003617; IPR017923
2B_DN23487_c1_g7_i1	0	0	0	0	16.3677	13.7812	35.5189	13.449	150	PF00390	Malic enzyme, N-terminal domain	76-150	5.2e-25	IPR012301	Malic enzyme, N-terminal domain	GO:0004471|GO:0055114		TraesCS3A01G275600.2	92.7	137	10	9e-90	276	***	tr|M7ZWF9|M7ZWF9_TRIUA	Malic enzyme	PF00390: Malic enzyme, N-terminal domain; PF03949: Malic enzyme, NAD binding domain	IPR001891: Malic oxidoreductase; IPR012301: Malic enzyme, N-terminal domain; IPR012302: Malic enzyme, NAD-binding; IPR015884: Malic enzyme, conserved site; IPR016040: NAD(P)-binding domain	GO:0004470 MF: malic enzyme activity;GO:0004471 MF: malate dehydrogenase (decarboxylating) (NAD+) activity;GO:0006108 BP: malate metabolic process;GO:0051287 MF: NAD binding;GO:0055114 BP: oxidation-reduction process	G	PF00390; PF03949	IPR001891; IPR012301; IPR012302; IPR015884; IPR016040
2B_DN23540_c0_g11_i1	0	0	0	0	42.5641	9.26696	80.0368	34.8196		-				-				TraesCS5A01G358300.1	72.94	85	20	2e-31	112	***	tr|A0A1D1XM00|A0A1D1XM00_9ARAE	Cysteine--tRNA ligase	PF01406: tRNA synthetases class I (C) catalytic domain	IPR009080: Aminoacyl-tRNA synthetase, class Ia, anticodon-binding; IPR014729: Rossmann-like alpha/beta/alpha sandwich fold; IPR015273: Cysteinyl-tRNA synthetase, class Ia, DALR; IPR015803: Cysteine-tRNA ligase; IPR024909: Cysteinyl-tRNA synthetase/mycothiol ligase; IPR032678: tRNA synthetases class I, catalytic domain	GO:0000166 MF: nucleotide binding;GO:0004812 MF: aminoacyl-tRNA ligase activity;GO:0004817 MF: cysteine-tRNA ligase activity;GO:0005524 MF: ATP binding;GO:0005737 CC: cytoplasm;GO:0006418 BP: tRNA aminoacylation for protein translation;GO:0006423 BP: cysteinyl-tRNA aminoacylation	G	PF01406	IPR009080; IPR014729; IPR015273; IPR015803; IPR024909; IPR032678
2B_DN23963_c0_g1_i1	0	0	0	0	11.0179	6.02298	4.29004	12.9328	150	PF08335	GlnD PII-uridylyltransferase	1-113	1.4e-26	IPR013546	PII-uridylyltransferase/Glutamine-synthetase adenylyltransferase	GO:0016779		-
2B_DN24248_c0_g1_i1	0	0	0	0	32.272	20.3821	46.7118	21.8761		-				-				TraesCS3B01G474800.1	40.2	102	58	2e-18	80.9	***	tr|A0A1E5W9T0|A0A1E5W9T0_9POAL	Transaldolase	PF00923: Transaldolase/Fructose-6-phosphate aldolase	IPR001585: Transaldolase/Fructose-6-phosphate aldolase; IPR004732: Transaldolase type 2; IPR013785: Aldolase-type TIM barrel; IPR018225: Transaldolase, active site	GO:0003824 MF: catalytic activity;GO:0004801 MF: sedoheptulose-7-phosphate:D-glyceraldehyde-3-phosphate glyceronetransferase activity;GO:0005737 CC: cytoplasm;GO:0005975 BP: carbohydrate metabolic process;GO:0006098 BP: pentose-phosphate shunt	G	PF00923	IPR001585; IPR004732; IPR013785; IPR018225
2B_DN24373_c0_g1_i1	0	0	0	0	8.72359	4.74963	13.6623	10.198	175	PF13090	Polyphosphate kinase C-terminal domain	1-174	5e-73	IPR025200	Polyphosphate kinase C-terminal domain		KEGG: 00190+2.7.4.1	-
2B_DN24699_c0_g1_i1	0	0	0	0	5.97743	17.571	18.5783	7.02786	104	PF03458	UPF0126 domain	13-87	5.8e-20	IPR005115	Uncharacterised domain UPF0126			-
2B_DN25030_c0_g1_i1	0	0	0	0	22.4068	6.56984	2.7372	8.56808	142	PF00311	Phosphoenolpyruvate carboxylase	1-142	1.8e-25	IPR021135	Phosphoenolpyruvate carboxylase	GO:0006099|GO:0008964|GO:0015977	KEGG: 00620+4.1.1.31|KEGG: 00680+4.1.1.31|KEGG: 00710+4.1.1.31|KEGG: 00720+4.1.1.31|MetaCyc: PWY-1622|MetaCyc: PWY-241|MetaCyc: PWY-5913|MetaCyc: PWY-6142|MetaCyc: PWY-6146|MetaCyc: PWY-6549|MetaCyc: PWY-7115|MetaCyc: PWY-7117|MetaCyc: PWY-7124	-
2B_DN26263_c0_g1_i1	0	0	0	0	9.50375	4.10608	18.076	11.0169	293	PF00078	Reverse transcriptase (RNA-dependent DNA polymerase)	2-111	8.1e-20	IPR000477	Reverse transcriptase domain			TraesCS1D01G040419.1	27.41	270	186	6e-27	113	***	tr|A0A1D5SN92|A0A1D5SN92_WHEAT	Poly [ADP-ribose] polymerase	PF00645: Poly(ADP-ribose) polymerase and DNA-Ligase Zn-finger region; PF08063: PADR1 (NUC008) domain; PF00533: BRCA1 C Terminus (BRCT) domain; PF05406: WGR domain; PF02877: Poly(ADP-ribose) polymerase, regulatory domain; PF00644: Poly(ADP-ribose) polymerase catalytic domain	IPR001357: BRCT domain; IPR001510: Zinc finger, PARP-type; IPR004102: Poly(ADP-ribose) polymerase, regulatory domain; IPR008893: WGR domain; IPR012317: Poly(ADP-ribose) polymerase, catalytic domain; IPR012982: PADR1 domain	GO:0003677 MF: DNA binding;GO:0003950 MF: NAD+ ADP-ribosyltransferase activity;GO:0006471 BP: protein ADP-ribosylation;GO:0008270 MF: zinc ion binding	G	PF00645; PF08063; PF00533; PF05406; PF02877; PF00644	IPR001357; IPR001510; IPR004102; IPR008893; IPR012317; IPR012982
2B_DN26873_c0_g1_i1	0	0	0	0	5.8916	6.44832	9.15765	6.92556	144	PF00425	chorismate binding enzyme	2-141	1.7e-43	IPR015890	Chorismate-utilising enzyme, C-terminal			TraesCS7D01G414300.1	43.15	146	80	5e-31	120	***	tr|V7BGW1|V7BGW1_PHAVU	Aminodeoxychorismate synthase	PF00117: Glutamine amidotransferase class-I; PF04715: Anthranilate synthase component I, N terminal region; PF00425: chorismate binding enzyme	IPR005801: ADC synthase; IPR005802: Para-aminobenzoate synthase, component I; IPR006805: Anthranilate synthase component I, N-terminal; IPR015890: Chorismate-utilising enzyme, C-terminal; IPR017926: Glutamine amidotransferase; IPR019999: Anthranilate synthase component I-like; IPR029062: Class I glutamine amidotransferase-like	GO:0009058 BP: biosynthetic process;GO:0009396 BP: folic acid-containing compound biosynthetic process	G	PF00117; PF04715; PF00425	IPR005801; IPR005802; IPR006805; IPR015890; IPR017926; IPR019999; IPR029062
2B_DN269_c0_g1_i1	0	0	0	0	34.0002	19.928	33.1301	31.9689		-				-				TraesCS5B01G129600.1	66.67	54	18	4e-11	58.9	*-*	sp|Q9CP21|CCA_PASMU	Multifunctional CCA protein	PF01743: Poly A polymerase head domain; PF12627: Probable RNA and SrmB- binding site of polymerase A	IPR002646: Poly A polymerase, head domain; IPR032828: tRNA nucleotidyltransferase/poly(A) polymerase, RNA and SrmB- binding domain	GO:0003723 MF: RNA binding;GO:0006396 BP: RNA processing;GO:0016779 MF: nucleotidyltransferase activity	G	PF01743; PF12627	IPR002646; IPR032828
2B_DN27378_c0_g1_i1	0	0	0	0	5.30786	5.79909	20.6882	6.22659	103	PF13976	GAG-pre-integrase domain	40-93	9.6e-12	IPR025724	GAG-pre-integrase domain		KEGG: 00230+2.7.7.7|KEGG: 00240+2.7.7.7	-
2B_DN28730_c0_g1_i1	0	0	0	0	8.79616	9.579	20.66	5.14203		-				-				TraesCS1B01G256700.1	85	160	19	2e-74	247	*-*	tr|A0A0K9Q083|A0A0K9Q083_ZOSMR	DNA repair protein-like protein	PF00176: SNF2 family N-terminal domain; PF00271: Helicase conserved C-terminal domain	IPR000330: SNF2-related, N-terminal domain; IPR001650: Helicase, C-terminal; IPR014001: Helicase superfamily 1/2, ATP-binding domain; IPR027417: P-loop containing nucleoside triphosphate hydrolase	GO:0005524 MF: ATP binding	G	PF00176; PF00271	IPR000330; IPR001650; IPR014001; IPR027417
2B_DN3010_c0_g1_i1	0	0	0	0	4.55008	4.76898	9.25843	11.0411		-				-				TraesCS4A01G022800.1	89.64	222	23	1e-133	405	***	tr|A0A0K9Q083|A0A0K9Q083_ZOSMR	DNA repair protein-like protein	PF00176: SNF2 family N-terminal domain; PF00271: Helicase conserved C-terminal domain	IPR000330: SNF2-related, N-terminal domain; IPR001650: Helicase, C-terminal; IPR014001: Helicase superfamily 1/2, ATP-binding domain; IPR027417: P-loop containing nucleoside triphosphate hydrolase	GO:0005524 MF: ATP binding	G	PF00176; PF00271	IPR000330; IPR001650; IPR014001; IPR027417
2B_DN30613_c0_g1_i1	0	0	0	0	11.1408	8.1943	3.30405	3.59328	225	PF00512	His Kinase A (phospho-acceptor) domain	184-214	4.7e-11	IPR003661	Signal transduction histidine kinase, dimerisation/phosphoacceptor domain	GO:0000155|GO:0007165		-
2B_DN30659_c0_g1_i1	0	0	0	0	3.36267	36.4904	47.6256	11.7515	211	PF13976	GAG-pre-integrase domain	107-161	9.3e-11	IPR025724	GAG-pre-integrase domain		KEGG: 00230+2.7.7.7|KEGG: 00240+2.7.7.7	-
2B_DN30843_c0_g1_i1	0	0	0	0	16.0421	6.36378	20.1741	8.77966	679	PF13966	zinc-binding in reverse transcriptase	324-428	1.1e-15	IPR026960	Reverse transcriptase zinc-binding domain			TraesCS2A01G118400.1	30.35	201	130	8e-19	89	*-*	tr|M8CGJ0|M8CGJ0_AEGTA	GTPase obg	PF01018: GTP1/OBG; PF01926: 50S ribosome-binding GTPase; PF09269: Domain of unknown function (DUF1967)	IPR006073: GTP binding domain; IPR006074: GTP1/OBG, conserved site; IPR006169: GTP1/OBG domain; IPR014100: GTP-binding protein Obg/CgtA; IPR015349: GTP-binding protein OBG, C-terminal; IPR027417: P-loop containing nucleoside triphosphate hydrolase; IPR031167: OBG-type guanine nucleotide-binding (G) domain	GO:0000166 MF: nucleotide binding;GO:0000287 MF: magnesium ion binding;GO:0003924 MF: GTPase activity;GO:0005525 MF: GTP binding	G	PF01018; PF01926; PF09269	IPR006073; IPR006074; IPR006169; IPR014100; IPR015349; IPR027417; IPR031167
2B_DN31168_c0_g1_i1	0	0	0	0	11.7165	8.57915	8.23285	5.35334	169	PF00378	Enoyl-CoA hydratase/isomerase	51-160	3.8e-14	IPR001753	Crotonase superfamily	GO:0003824|GO:0008152		-
2B_DN33961_c0_g1_i1	0	0	0	0	1.52172	7.83404	5.51614	14.9888	127	PF00941	FAD binding domain in molybdopterin dehydrogenase	6-74	7.9e-18	IPR002346	Molybdopterin dehydrogenase, FAD-binding	GO:0016491|GO:0055114		-
2B_DN34106_c0_g1_i1	0	0	0	0	8.03155	16.8797	13.473	6.04276	156	PF03601	Conserved hypothetical protein 698	34-156	6.2e-22	IPR018383	Uncharacterised protein family UPF0324, prokaryote	GO:0016021		-
2B_DN34895_c0_g1_i1	0	0	0	0	6.00541	5.75972	30.1276	4.64246		-				-				TraesCS1A01G176100.1	60.35	285	113	7e-112	341	*-*	tr|A0A0N7IZQ6|A0A0N7IZQ6_ZOSMR	Monothiol glutaredoxin	PF00085: Thioredoxin; PF00462: Glutaredoxin	IPR002109: Glutaredoxin; IPR004480: Monothiol glutaredoxin-related; IPR012336: Thioredoxin-like fold; IPR013766: Thioredoxin domain	GO:0009055 MF: electron carrier activity;GO:0015035 MF: protein disulfide oxidoreductase activity;GO:0045454 BP: cell redox homeostasis	G	PF00085; PF00462	IPR002109; IPR004480; IPR012336; IPR013766
2B_DN35381_c0_g1_i1	0	0	0	0	11.9549	6.54559	13.9337	14.0557	142	PF14111	Domain of unknown function (DUF4283)	27-138	7.2e-21	IPR025558	Domain of unknown function DUF4283			TraesCS7B01G325000.2	77.86	140	31	4e-77	238	***	tr|N1QQA7|N1QQA7_AEGTA	Serrate RNA effector molecule	PF12066: Domain of unknown function (DUF3546); PF04959: Arsenite-resistance protein 2	IPR007042: Arsenite-resistance protein 2; IPR013087: Zinc finger C2H2-type; IPR021933: Protein of unknown function DUF3546	GO:0003676 MF: nucleic acid binding	G	PF12066; PF04959	IPR007042; IPR013087; IPR021933
2B_DN35705_c0_g1_i1	0	0	0	0	8.2901	22.5536	38.9902	14.5273	161	PF01485	IBR domain, a half RING-finger domain	102-146	2e-07	IPR002867	IBR domain			TraesCS2D01G171200.2	96.27	161	6	2e-106	337	***	tr|B9S9D0|B9S9D0_RICCO	ATP-dependent RNA helicase, putative	PF00270: DEAD/DEAH box helicase; PF00271: Helicase conserved C-terminal domain; PF04408: Helicase associated domain (HA2); PF07717: Oligonucleotide/oligosaccharide-binding (OB)-fold; PF01485: IBR domain, a half RING-finger domain	IPR000504: RNA recognition motif domain; IPR001650: Helicase, C-terminal; IPR001841: Zinc finger, RING-type; IPR002464: DNA/RNA helicase, ATP-dependent, DEAH-box type, conserved site; IPR002867: IBR domain; IPR004088: K Homology domain, type 1; IPR007502: Helicase-associated domain; IPR011545: DEAD/DEAH box helicase domain; IPR011709: Domain of unknown function DUF1605; IPR013083: Zinc finger, RI…	GO:0003676 MF: nucleic acid binding;GO:0003723 MF: RNA binding;GO:0004386 MF: helicase activity;GO:0005515 MF: protein binding;GO:0005524 MF: ATP binding;GO:0008026 MF: ATP-dependent helicase activity;GO:0008270 MF: zinc ion binding	TE?	PF00270; PF00271; PF04408; PF07717; PF01485	IPR000504; IPR001650; IPR001841; IPR002464; IPR002867; IPR004088; IPR007502; IPR011545; IPR011709; IPR013083; IPR013087; IPR014001; IPR017907; IPR027417
2B_DN38095_c0_g1_i1	0	0	0	0	13.5696	9.85564	10.6184	5.29117	160	PF03480	Bacterial extracellular solute-binding protein, family 7	3-117	2.4e-16	IPR018389	TRAP transporter solute receptor DctP/TeaA	GO:0006810|GO:0030288		-
2B_DN39089_c0_g1_i1	0	0	0	0	8.78344	9.7182	6.82238	20.9269	111	PF00293	NUDIX domain	2-104	7.5e-11	IPR000086	NUDIX hydrolase domain	GO:0016787		-
2B_DN39916_c0_g1_i1	0	0	0	0	33.688	16.432	33.9588	9.78874	112	PF00639	PPIC-type PPIASE domain	53-99	0.0001	IPR000297	Peptidyl-prolyl cis-trans isomerase, PpiC-type	GO:0016853		TraesCS2B01G012800.1	59.77	87	28	2e-17	75.5	***	tr|A0A1D5UBW6|A0A1D5UBW6_WHEAT	Peptidyl-prolyl cis-trans isomerase	PF00639: PPIC-type PPIASE domain	IPR000297: Peptidyl-prolyl cis-trans isomerase, PpiC-type; IPR023058: Peptidyl-prolyl cis-trans isomerase, PpiC-type, conserved site	GO:0016853 MF: isomerase activity	G	PF00639	IPR000297; IPR023058
2B_DN40727_c0_g1_i1	0	0	0	0	15.3607	8.45598	5.95247	9.09864	121	PF02515	CoA-transferase family III	1-103	2.5e-27	IPR003673	CoA-transferase family III	GO:0003824		-
2B_DN40754_c0_g1_i1	0	0	0	0	0.280872	0.210951	10.7321	3.31325		-				-				TraesCS6A01G087900.1	53.03	66	31	3e-19	80.5	***	tr|A0A1E5VDU7|A0A1E5VDU7_9POAL	3-isopropylmalate dehydratase large subunit	PF00330: Aconitase family (aconitate hydratase)	IPR001030: Aconitase/3-isopropylmalate dehydratase large subunit, alpha/beta/alpha domain; IPR006251: Homoaconitase/3-isopropylmalate dehydratase, large subunit; IPR015931: Aconitase/3-isopropylmalate dehydratase large subunit, alpha/beta/alpha, subdomain 1/3; IPR015932: Aconitase/3-isopropylmalate dehydratase large subunit, alpha/beta/alpha, subdomain 2	GO:0008152 BP: metabolic process;GO:0008652 BP: cellular amino acid biosynthetic process;GO:0016836 MF: hydro-lyase activity;GO:0051539 MF: 4 iron, 4 sulfur cluster binding	G	PF00330	IPR001030; IPR006251; IPR015931; IPR015932
2B_DN41662_c0_g1_i1	0	0	0	0	7.57681	4.11749	8.28644	4.42009	194	PF00528	Binding-protein-dependent transport system inner membrane component	36-185	3.7e-20	IPR000515	ABC transporter type 1, transmembrane domain MetI-like	GO:0006810|GO:0016020		-
2B_DN41990_c0_g1_i1	0	0	0	0	4.59231	13.2966	17.9418	7.48831	295	PF13966	zinc-binding in reverse transcriptase	98-180	9.3e-26	IPR026960	Reverse transcriptase zinc-binding domain			TraesCS1B01G052000.1	66.99	103	34	9e-42	144	***	tr|B9HBJ1|B9HBJ1_POPTR	Inorganic pyrophosphatase family protein	PF00719: Inorganic pyrophosphatase	IPR008162: Inorganic pyrophosphatase	GO:0000287 MF: magnesium ion binding;GO:0004427 MF: inorganic diphosphatase activity;GO:0005737 CC: cytoplasm;GO:0006796 BP: phosphate-containing compound metabolic process	G	PF00719	IPR008162
2B_DN43648_c0_g1_i1	0	0	0	0	2.018	4.94216	7.09853	15.9197	171	PF00318	Ribosomal protein S2	1-156	7.2e-62	IPR001865	Ribosomal protein S2	GO:0003735|GO:0005622|GO:0005840|GO:0006412		TraesCSU01G265900.1	38.06	155	96	9e-31	114	***	sp|Q8YMY2|RS2_NOSS1	30S ribosomal protein S2	PF00318: Ribosomal protein S2	IPR001865: Ribosomal protein S2; IPR005706: Ribosomal protein S2, bacteria/mitochondria/plastid; IPR018130: Ribosomal protein S2, conserved site; IPR023591: Ribosomal protein S2, flavodoxin-like domain	GO:0003735 MF: structural constituent of ribosome;GO:0005622 CC: intracellular;GO:0005840 CC: ribosome;GO:0006412 BP: translation;GO:0015935 CC: small ribosomal subunit	G	PF00318	IPR001865; IPR005706; IPR018130; IPR023591
2B_DN576_c0_g1_i1	0	0	0	0	10.5803	11.5591	4.1243	12.4108	154	PF00732	GMC oxidoreductase	1-138	1.3e-36	IPR000172	Glucose-methanol-choline oxidoreductase, N-terminal	GO:0016614|GO:0050660|GO:0055114	Reactome: R-HSA-6798163	-
2B_DN6308_c0_g1_i1	0	0	0	0	29.3428	19.9959	112.788	12.5177		-				-				TraesCS3D01G459400.1	71.43	133	37	1e-46	159	***	tr|A0A1E5UY40|A0A1E5UY40_9POAL	Spermatogenesis-associated protein 20	PF03190: Protein of unknown function, DUF255	IPR004879: Domain of unknown function DUF255; IPR008928: Six-hairpin glycosidase-like; IPR012336: Thioredoxin-like fold; IPR024705: Spermatogenesis-associated protein 20	GO:0003824 MF: catalytic activity	G	PF03190	IPR004879; IPR008928; IPR012336; IPR024705
2B_DN9001_c0_g1_i1	0	0	0	0	3.52694	3.82981	6.06743	12.334	204	PF00067	Cytochrome P450	2-204	9.8e-27	IPR001128	Cytochrome P450	GO:0005506|GO:0016705|GO:0020037|GO:0055114		TraesCS6D01G146300.1	26.73	217	132	1e-14	73.9	***	tr|W9R369|W9R369_9ROSA	Cytochrome P450	PF00067: Cytochrome P450	IPR001128: Cytochrome P450; IPR002401: Cytochrome P450, E-class, group I; IPR017972: Cytochrome P450, conserved site	GO:0005506 MF: iron ion binding;GO:0016705 MF: oxidoreductase activity, acting on paired donors, with incorporation or reduction of molecular oxygen;GO:0020037 MF: heme binding;GO:0055114 BP: oxidation-reduction process	G	PF00067	IPR001128; IPR002401; IPR017972
2B_DN9370_c0_g2_i1	0	0	0	0	5.4451	7.01731	8.32328	7.53296	136	PF12806	Acetyl-CoA dehydrogenase C-terminal like	63-135	2.4e-14	IPR025878	Acetyl-CoA dehydrogenase-like C-terminal domain			-
2B_DN9473_c0_g1_i2	0	0	0	0	19.4148	11.4337	22.256	14.3159		-				-				TraesCS3D01G173800.1	97.47	198	5	7e-139	395	*-*	tr|M8AUP3|M8AUP3_TRIUA	ERI1 exoribonuclease 2	PF00929: Exonuclease	IPR012337: Ribonuclease H-like domain; IPR013520: Exonuclease, RNase T/DNA polymerase III	GO:0003676 MF: nucleic acid binding	G	PF00929	IPR012337; IPR013520
4B_DN14595_c0_g1_i1	0	0	0	0	10.2957	2.22517	8.39314	13.0089	112	PF04178	Got1/Sft2-like family	3-103	1.2e-31	IPR007305	Vesicle transport protein, Got1/SFT2-like	GO:0016192		TraesCS3B01G170500.1	99.11	112	1	2e-74	223	***	tr|W5CVD5|W5CVD5_WHEAT	Vesicle transport protein	PF04178: Got1/Sft2-like family	IPR007305: Vesicle transport protein, Got1/SFT2-like	GO:0016192 BP: vesicle-mediated transport	G	PF04178	IPR007305
4B_DN15257_c0_g1_i1	0	0	0	0	5.2552	22.9619	4.09788	12.3276		-				-				TraesCS5A01G200800.2	71.11	45	13	4e-12	65.9	*-*	tr|A0A059LCW1|A0A059LCW1_9CHLO	Protein kinase	PF00069: Protein kinase domain	IPR000719: Protein kinase domain; IPR008271: Serine/threonine-protein kinase, active site; IPR011009: Protein kinase-like domain; IPR017441: Protein kinase, ATP binding site	GO:0004672 MF: protein kinase activity;GO:0005524 MF: ATP binding;GO:0006468 BP: protein phosphorylation	G	PF00069	IPR000719; IPR008271; IPR011009; IPR017441
4B_DN15803_c0_g2_i1	0	0	0	0	6.17099	20.163	25.8207	3.03366		-				-				TraesCS3D01G531400.1	84.88	172	26	1e-102	300	***	tr|M8BUC4|M8BUC4_AEGTA	Glutamate decarboxylase	PF00282: Pyridoxal-dependent decarboxylase conserved domain	IPR002129: Pyridoxal phosphate-dependent decarboxylase; IPR010107: Glutamate decarboxylase; IPR015421: Pyridoxal phosphate-dependent transferase, major region, subdomain 1; IPR015422: Pyridoxal phosphate-dependent transferase, subdomain 2; IPR015424: Pyridoxal phosphate-dependent transferase	GO:0003824 MF: catalytic activity;GO:0004351 MF: glutamate decarboxylase activity;GO:0006536 BP: glutamate metabolic process;GO:0016831 MF: carboxy-lyase activity;GO:0019752 BP: carboxylic acid metabolic process;GO:0030170 MF: pyridoxal phosphate binding	G	PF00282	IPR002129; IPR010107; IPR015421; IPR015422; IPR015424
4B_DN16765_c0_g2_i1	0	0	0	0	4.3498	4.73639	6.81297	5.08488		-				-				TraesCS1D01G040419.1	28.57	168	110	2e-16	79.3	***	tr|A0A1D5SN92|A0A1D5SN92_WHEAT	Poly [ADP-ribose] polymerase	PF00645: Poly(ADP-ribose) polymerase and DNA-Ligase Zn-finger region; PF08063: PADR1 (NUC008) domain; PF00533: BRCA1 C Terminus (BRCT) domain; PF05406: WGR domain; PF02877: Poly(ADP-ribose) polymerase, regulatory domain; PF00644: Poly(ADP-ribose) polymerase catalytic domain	IPR001357: BRCT domain; IPR001510: Zinc finger, PARP-type; IPR004102: Poly(ADP-ribose) polymerase, regulatory domain; IPR008893: WGR domain; IPR012317: Poly(ADP-ribose) polymerase, catalytic domain; IPR012982: PADR1 domain	GO:0003677 MF: DNA binding;GO:0003950 MF: NAD+ ADP-ribosyltransferase activity;GO:0006471 BP: protein ADP-ribosylation;GO:0008270 MF: zinc ion binding	G	PF00645; PF08063; PF00533; PF05406; PF02877; PF00644	IPR001357; IPR001510; IPR004102; IPR008893; IPR012317; IPR012982
4B_DN16966_c0_g1_i1	0	0	0	0	9.01862	8.96044	5.52895	4.42292	468	PF03108	MuDR family transposase	3-55	7.9e-12	IPR004332	Transposase, MuDR, plant			TraesCS5D01G286800.1	25.17	151	99	9e-09	59.3	***	sp|B5F947|MTOX_SALA4	N-methyl-L-tryptophan oxidase	PF01266: FAD dependent oxidoreductase	IPR006076: FAD dependent oxidoreductase; IPR023753: FAD/NAD(P)-binding domain	GO:0016491 MF: oxidoreductase activity;GO:0055114 BP: oxidation-reduction process	G	PF01266	IPR006076; IPR023753
4B_DN17641_c0_g1_i1	0	0	0	0	6.66221	3.14738	4.63425	5.06644	153	PF02441	Flavoprotein	1-94	1.6e-27	IPR003382	Flavoprotein	GO:0003824	Reactome: R-HSA-196783	TraesCS3B01G161300.1	93.05	187	13	5e-121	362	***	tr|B9SN31|B9SN31_RICCO	Pentatricopeptide repeat-containing protein, putative	PF01535: PPR repeat; PF13041: PPR repeat family	IPR002885: Pentatricopeptide repeat; IPR011990: Tetratricopeptide-like helical domain	GO:0005515 MF: protein binding	G	PF01535; PF13041	IPR002885; IPR011990
4B_DN17697_c0_g1_i1	0	0	0	0	17.7687	22.5219	39.9208	15.7091		-				-				TraesCS1D01G322900.1	62.3	122	37	2e-37	136	***	tr|W4ZZM2|W4ZZM2_WHEAT	Structural maintenance of chromosomes protein	PF02463: RecF/RecN/SMC N terminal domain; PF06470: SMC proteins Flexible Hinge Domain	IPR003395: RecF/RecN/SMC, N-terminal; IPR010935: SMCs flexible hinge; IPR024704: Structural maintenance of chromosomes protein; IPR027417: P-loop containing nucleoside triphosphate hydrolase	GO:0005515 MF: protein binding;GO:0005524 MF: ATP binding;GO:0005694 CC: chromosome;GO:0051276 BP: chromosome organization	G	PF02463; PF06470	IPR003395; IPR010935; IPR024704; IPR027417
4B_DN17821_c1_g1_i1	0	0	0	0	8.49309	6.40147	11.4992	2.94389		-				-				TraesCS2D01G098300.2	90.24	625	48	0	1085	***	tr|A0A1E5VGF3|A0A1E5VGF3_9POAL	Calmodulin	PF13499: EF-hand domain pair	IPR002048: EF-hand domain; IPR011992: EF-hand domain pair; IPR018247: EF-Hand 1, calcium-binding site; IPR023198: Phosphoglycolate phosphatase, domain 2	GO:0005509 MF: calcium ion binding	G	PF13499	IPR002048; IPR011992; IPR018247; IPR023198
4B_DN18036_c0_g1_i1	0	0	0	0	14.6972	12.9934	9.33694	3.40286	413	PF03108	MuDR family transposase	4-63	7.1e-06	IPR004332	Transposase, MuDR, plant			-
4B_DN18952_c0_g1_i1	0	0	0	0	8.19391	6.64073	9.73367	11.8785		-				-				TraesCS2D01G171200.2	96.07	178	7	3e-113	357	***	tr|B9S9D0|B9S9D0_RICCO	ATP-dependent RNA helicase, putative	PF00270: DEAD/DEAH box helicase; PF00271: Helicase conserved C-terminal domain; PF04408: Helicase associated domain (HA2); PF07717: Oligonucleotide/oligosaccharide-binding (OB)-fold; PF01485: IBR domain, a half RING-finger domain	IPR000504: RNA recognition motif domain; IPR001650: Helicase, C-terminal; IPR001841: Zinc finger, RING-type; IPR002464: DNA/RNA helicase, ATP-dependent, DEAH-box type, conserved site; IPR002867: IBR domain; IPR004088: K Homology domain, type 1; IPR007502: Helicase-associated domain; IPR011545: DEAD/DEAH box helicase domain; IPR011709: Domain of unknown function DUF1605; IPR013083: Zinc finger, RI…	GO:0003676 MF: nucleic acid binding;GO:0003723 MF: RNA binding;GO:0004386 MF: helicase activity;GO:0005515 MF: protein binding;GO:0005524 MF: ATP binding;GO:0008026 MF: ATP-dependent helicase activity;GO:0008270 MF: zinc ion binding	TE?	PF00270; PF00271; PF04408; PF07717; PF01485	IPR000504; IPR001650; IPR001841; IPR002464; IPR002867; IPR004088; IPR007502; IPR011545; IPR011709; IPR013083; IPR013087; IPR014001; IPR017907; IPR027417
4B_DN19416_c0_g1_i1	0	0	0	0	18.6536	15.6306	26.3883	15.5748		-				-				TraesCS1A01G376000.1	69	200	59	1e-91	284	*-*	AT1G60410.1	F-box family protein		IPR001810: F-box domain; IPR032675: Leucine-rich repeat domain, L domain-like	GO:0005515 MF: protein binding	TE?		IPR001810; IPR032675
4B_DN1944_c0_g1_i3	0	0	0	0	9.39223	13.9189	12.222	5.43144	116	PF00004	ATPase family associated with various cellular activities (AAA)	9-101	4.5e-15	IPR003959	ATPase, AAA-type, core	GO:0005524		TraesCS2D01G337000.1	96	100	3	5e-58	190	*-*	sp|Q67T82|FTSH2_SYMTH	ATP-dependent zinc metalloprotease FtsH 2	PF00004: ATPase family associated with various cellular activities (AAA)	IPR001270: ClpA/B family; IPR003593: AAA+ ATPase domain; IPR003959: ATPase, AAA-type, core; IPR003960: ATPase, AAA-type, conserved site; IPR027417: P-loop containing nucleoside triphosphate hydrolase	GO:0005524 MF: ATP binding	G	PF00004	IPR001270; IPR003593; IPR003959; IPR003960; IPR027417
4B_DN19624_c0_g2_i1	0	0	0	0	3.88555	2.79288	6.17618	2.99711	148	PF00078	Reverse transcriptase (RNA-dependent DNA polymerase)	22-148	4.5e-22	IPR000477	Reverse transcriptase domain			TraesCS3B01G142600.1	61.45	83	28	6e-25	98.2	***	tr|A0A077RU45|A0A077RU45_WHEAT	Ubiquitinyl hydrolase 1	PF02148: Zn-finger in ubiquitin-hydrolases and other protein; PF00443: Ubiquitin carboxyl-terminal hydrolase; PF00627: UBA/TS-N domain	IPR001394: Peptidase C19, ubiquitin carboxyl-terminal hydrolase; IPR001607: Zinc finger, UBP-type; IPR009060: UBA-like; IPR013083: Zinc finger, RING/FYVE/PHD-type; IPR015940: Ubiquitin-associated domain; IPR016652: Ubiquitinyl hydrolase; IPR018200: Ubiquitin specific protease, conserved site; IPR028889: Ubiquitin specific protease domain	GO:0004843 MF: thiol-dependent ubiquitin-specific protease activity;GO:0005515 MF: protein binding;GO:0006511 BP: ubiquitin-dependent protein catabolic process;GO:0008270 MF: zinc ion binding;GO:0016579 BP: protein deubiquitination;GO:0036459 MF: thiol-dependent ubiquitinyl hydrolase activity	G	PF02148; PF00443; PF00627	IPR001394; IPR001607; IPR009060; IPR013083; IPR015940; IPR016652; IPR018200; IPR028889
4B_DN19624_c0_g3_i1	0	0	0	0	3.35164	10.1115	10.5917	8.68577	410	PF00665	Integrase core domain	43-150	2e-12	IPR001584	Integrase, catalytic core	GO:0015074		TraesCS1D01G040419.1	26.37	201	138	2e-17	85.5	***	tr|A0A1D5SN92|A0A1D5SN92_WHEAT	Poly [ADP-ribose] polymerase	PF00645: Poly(ADP-ribose) polymerase and DNA-Ligase Zn-finger region; PF08063: PADR1 (NUC008) domain; PF00533: BRCA1 C Terminus (BRCT) domain; PF05406: WGR domain; PF02877: Poly(ADP-ribose) polymerase, regulatory domain; PF00644: Poly(ADP-ribose) polymerase catalytic domain	IPR001357: BRCT domain; IPR001510: Zinc finger, PARP-type; IPR004102: Poly(ADP-ribose) polymerase, regulatory domain; IPR008893: WGR domain; IPR012317: Poly(ADP-ribose) polymerase, catalytic domain; IPR012982: PADR1 domain	GO:0003677 MF: DNA binding;GO:0003950 MF: NAD+ ADP-ribosyltransferase activity;GO:0006471 BP: protein ADP-ribosylation;GO:0008270 MF: zinc ion binding	G	PF00645; PF08063; PF00533; PF05406; PF02877; PF00644	IPR001357; IPR001510; IPR004102; IPR008893; IPR012317; IPR012982
4B_DN20362_c0_g1_i1	0	0	0	0	23.8406	4.29288	17.3121	9.2145		-				-				TraesCS6D01G102000.1	49.47	188	81	4e-49	170	*-*	tr|M8C8P6|M8C8P6_AEGTA	B3 domain-containing protein	PF02362: B3 DNA binding domain	IPR003340: B3 DNA binding domain; IPR015300: DNA-binding pseudobarrel domain	GO:0003677 MF: DNA binding	G	PF02362	IPR003340; IPR015300
4B_DN20523_c0_g1_i1	0	0	0	0	72.7075	25.2957	92.2926	30.1661		-				-				TraesCS1B01G001200.1	54.42	147	57	9e-36	127	***	tr|Q7XZQ2|Q7XZQ2_MAIZE	UDP-glucose-4-epimerase	PF16363: GDP-mannose 4,6 dehydratase	IPR005886: UDP-glucose 4-epimerase; IPR016040: NAD(P)-binding domain	GO:0003978 MF: UDP-glucose 4-epimerase activity;GO:0006012 BP: galactose metabolic process	G	PF16363	IPR005886; IPR016040
4B_DN21159_c0_g1_i2	0	0	0	0	7.17735	5.1759	34.0481	11.1104		-				-				TraesCS2D01G480000.1	79.49	39	8	6e-15	71.2	***	tr|Q2HV89|Q2HV89_MEDTR	Aldehyde dehydrogenase	PF00171: Aldehyde dehydrogenase family	IPR010061: Methylmalonate-semialdehyde dehydrogenase; IPR015590: Aldehyde dehydrogenase domain; IPR016160: Aldehyde dehydrogenase, cysteine active site; IPR016161: Aldehyde/histidinol dehydrogenase; IPR016162: Aldehyde dehydrogenase N-terminal domain	GO:0004491 MF: methylmalonate-semialdehyde dehydrogenase (acylating) activity;GO:0008152 BP: metabolic process;GO:0016491 MF: oxidoreductase activity;GO:0055114 BP: oxidation-reduction process	G	PF00171	IPR010061; IPR015590; IPR016160; IPR016161; IPR016162
4B_DN21781_c0_g1_i1	0	0	0	0	40.2743	35.9393	81.7182	31.6405		-				-				TraesCS3B01G344100.1	35.81	377	160	3e-38	147	***	tr|G7JBL0|G7JBL0_MEDTR	ATP-binding ABC transporter	PF00005: ABC transporter	IPR003439: ABC transporter-like; IPR003593: AAA+ ATPase domain; IPR017871: ABC transporter, conserved site; IPR027417: P-loop containing nucleoside triphosphate hydrolase	GO:0005524 MF: ATP binding;GO:0016887 MF: ATPase activity	G	PF00005	IPR003439; IPR003593; IPR017871; IPR027417
4B_DN21818_c0_g3_i1	0	0	0	0	7.38983	2.24144	4.3934	7.10102	230	PF12852	Cupin	10-93	5.3e-17	IPR032783	AraC-type transcription regulator, ligand-binding domain			-
4B_DN21870_c0_g1_i1	0	0	0	0	6.254	6.16639	7.58491	4.21568	1023	PF03732	Retrotransposon gag protein	294-386	5.1e-11	IPR005162	Retrotransposon gag domain			TraesCS1D01G040419.1	30	180	125	2e-19	95.9	***	tr|A0A1D5SN92|A0A1D5SN92_WHEAT	Poly [ADP-ribose] polymerase	PF00645: Poly(ADP-ribose) polymerase and DNA-Ligase Zn-finger region; PF08063: PADR1 (NUC008) domain; PF00533: BRCA1 C Terminus (BRCT) domain; PF05406: WGR domain; PF02877: Poly(ADP-ribose) polymerase, regulatory domain; PF00644: Poly(ADP-ribose) polymerase catalytic domain	IPR001357: BRCT domain; IPR001510: Zinc finger, PARP-type; IPR004102: Poly(ADP-ribose) polymerase, regulatory domain; IPR008893: WGR domain; IPR012317: Poly(ADP-ribose) polymerase, catalytic domain; IPR012982: PADR1 domain	GO:0003677 MF: DNA binding;GO:0003950 MF: NAD+ ADP-ribosyltransferase activity;GO:0006471 BP: protein ADP-ribosylation;GO:0008270 MF: zinc ion binding	G	PF00645; PF08063; PF00533; PF05406; PF02877; PF00644	IPR001357; IPR001510; IPR004102; IPR008893; IPR012317; IPR012982
4B_DN21936_c0_g1_i1	0	0	0	0	25.8544	41.9204	46.0445	7.49858	109	PF13976	GAG-pre-integrase domain	32-99	5.1e-14	IPR025724	GAG-pre-integrase domain		KEGG: 00230+2.7.7.7|KEGG: 00240+2.7.7.7	-
4B_DN22022_c0_g1_i3	0	0	0	0	88.0251	66.8802	125.909	47.2994		-				-				TraesCS1D01G351000.1	86.06	208	21	1e-101	323	*-*	tr|A0A0B0MNI3|A0A0B0MNI3_GOSAR	Zinc finger protein	PF12874: Zinc-finger of C2H2 type	IPR003604: Matrin/U1-C-like, C2H2-type zinc finger; IPR013087: Zinc finger C2H2-type	GO:0003676 MF: nucleic acid binding;GO:0008270 MF: zinc ion binding	TE?	PF12874	IPR003604; IPR013087
4B_DN22110_c0_g1_i1	0	0	0	0	8.81607	9.55345	16.2231	6.83629		-				-				TraesCS3D01G063500.1	46.02	113	52	5e-26	102	*-*	sp|B0C2J3|RS18_ACAM1	30S ribosomal protein S18	PF01084: Ribosomal protein S18	IPR001648: Ribosomal protein S18; IPR018275: Ribosomal protein S18, conserved site	GO:0003735 MF: structural constituent of ribosome;GO:0005622 CC: intracellular;GO:0005840 CC: ribosome;GO:0006412 BP: translation	G	PF01084	IPR001648; IPR018275
4B_DN22110_c0_g2_i2	0	0	0	0	6.44889	1.99516	12.1178	4.28251		-				-				TraesCS3D01G014700.1	40.61	197	89	1e-25	106	***	tr|A0A077RNY6|A0A077RNY6_WHEAT	3-isopropylmalate dehydrogenase	PF00180: Isocitrate/isopropylmalate dehydrogenase	IPR004429: Isopropylmalate dehydrogenase; IPR024084: Isopropylmalate dehydrogenase-like domain	GO:0003862 MF: 3-isopropylmalate dehydrogenase activity;GO:0005737 CC: cytoplasm;GO:0009098 BP: leucine biosynthetic process;GO:0016616 MF: oxidoreductase activity, acting on the CH-OH group of donors, NAD or NADP as acceptor;GO:0055114 BP: oxidation-reduction process	G	PF00180	IPR004429; IPR024084
4B_DN22262_c1_g1_i1	0	0	0	0	15.7982	59.3137	57.4897	24.4516	726	PF00225	Kinesin motor domain	12-232	3e-19	IPR001752	Kinesin motor domain	GO:0003777|GO:0005524|GO:0007018|GO:0008017	Reactome: R-HSA-6811434|Reactome: R-HSA-983189	TraesCS6B01G445700.1	80.39	306	36	4e-155	477	*-*	tr|E5GCU2|E5GCU2_CUCME	Kinesin-like protein	PF00225: Kinesin motor domain	IPR001752: Kinesin motor domain; IPR001810: F-box domain; IPR027417: P-loop containing nucleoside triphosphate hydrolase	GO:0003777 MF: microtubule motor activity;GO:0005515 MF: protein binding;GO:0005524 MF: ATP binding;GO:0007018 BP: microtubule-based movement;GO:0008017 MF: microtubule binding	G	PF00225	IPR001752; IPR001810; IPR027417
4B_DN22282_c0_g1_i1	0	0	0	0	38.6208	23.1356	58.6413	19.686		-				-				TraesCS5D01G194200.1	83.87	62	10	3e-34	120	*-*	tr|B6SVB5|B6SVB5_MAIZE	Protein kinase	PF00069: Protein kinase domain	IPR000719: Protein kinase domain; IPR008271: Serine/threonine-protein kinase, active site; IPR011009: Protein kinase-like domain; IPR017441: Protein kinase, ATP binding site	GO:0004672 MF: protein kinase activity;GO:0005524 MF: ATP binding;GO:0006468 BP: protein phosphorylation	G	PF00069	IPR000719; IPR008271; IPR011009; IPR017441
4B_DN22282_c0_g1_i5	0	0	0	0	70.1922	33.1697	51.8901	20.3218		-				-				TraesCS5A01G213800.3	70.69	58	16	1e-17	79.7	***	tr|A0A1E5WND3|A0A1E5WND3_9POAL	Protein SCAI	PF12070: Protein SCAI	IPR022709: Protein SCAI	GO:0003714 MF: transcription corepressor activity;GO:0006351 BP: transcription, DNA-templated	G	PF12070	IPR022709
4B_DN22282_c0_g1_i8	0	0	0	0	28.6769	39.51	48.2757	3.84083		-				-				TraesCS5D01G194200.1	83.67	98	15	9e-54	171	*-*	tr|B6SVB5|B6SVB5_MAIZE	Protein kinase	PF00069: Protein kinase domain	IPR000719: Protein kinase domain; IPR008271: Serine/threonine-protein kinase, active site; IPR011009: Protein kinase-like domain; IPR017441: Protein kinase, ATP binding site	GO:0004672 MF: protein kinase activity;GO:0005524 MF: ATP binding;GO:0006468 BP: protein phosphorylation	G	PF00069	IPR000719; IPR008271; IPR011009; IPR017441
4B_DN22529_c1_g1_i5	0	0	0	0	31.471	25.4497	64.6094	24.2763		-				-				TraesCS5D01G361700.1	89.55	67	7	5e-35	120	*-*	tr|A0A0E0M468|A0A0E0M468_ORYPU	Flavin-containing monooxygenase	PF00743: Flavin-binding monooxygenase-like	IPR012143: Dimethylaniline monooxygenase, N-oxide-forming; IPR020946: Flavin monooxygenase-like; IPR023753: FAD/NAD(P)-binding domain	GO:0004499 MF: N,N-dimethylaniline monooxygenase activity;GO:0016491 MF: oxidoreductase activity;GO:0050660 MF: flavin adenine dinucleotide binding;GO:0050661 MF: NADP binding;GO:0055114 BP: oxidation-reduction process	G	PF00743	IPR012143; IPR020946; IPR023753
4B_DN22559_c0_g1_i2	1.61169e-08	0	0	0	96.5183	40.3776	136.377	39.1167	389	PF13966	zinc-binding in reverse transcriptase	35-132	5e-16	IPR026960	Reverse transcriptase zinc-binding domain			TraesCS1B01G215300.1	78.88	1217	174	0	1860	***	tr|B9GZT7|B9GZT7_POPTR	4-coumarate--CoA ligase family protein	PF00501: AMP-binding enzyme; PF13193: AMP-binding enzyme C-terminal domain	IPR000873: AMP-dependent synthetase/ligase; IPR020845: AMP-binding, conserved site; IPR025110: AMP-binding enzyme C-terminal domain	GO:0003824 MF: catalytic activity;GO:0008152 BP: metabolic process	G	PF00501; PF13193	IPR000873; IPR020845; IPR025110
4B_DN22601_c0_g4_i1	0	0	0	0	11.4074	4.0234	13.6058	4.31802		-				-				TraesCS3D01G364500.1	74.19	31	5	3e-08	52.4	***	tr|D8L9N9|D8L9N9_WHEAT	Glycerol-3-phosphate acyltransferase, expressed	PF12710: haloacid dehalogenase-like hydrolase; PF01553: Acyltransferase	IPR002123: Phospholipid/glycerol acyltransferase; IPR023214: HAD-like domain	GO:0008152 BP: metabolic process;GO:0016746 MF: transferase activity, transferring acyl groups	G	PF12710; PF01553	IPR002123; IPR023214
4B_DN22656_c2_g1_i1	0	0	0	0	8.29174	3.66366	15.9568	3.27142		-				-				TraesCS4A01G022800.1	89.96	229	23	2e-139	421	***	tr|A0A0K9Q083|A0A0K9Q083_ZOSMR	DNA repair protein-like protein	PF00176: SNF2 family N-terminal domain; PF00271: Helicase conserved C-terminal domain	IPR000330: SNF2-related, N-terminal domain; IPR001650: Helicase, C-terminal; IPR014001: Helicase superfamily 1/2, ATP-binding domain; IPR027417: P-loop containing nucleoside triphosphate hydrolase	GO:0005524 MF: ATP binding	G	PF00176; PF00271	IPR000330; IPR001650; IPR014001; IPR027417
4B_DN22656_c2_g2_i6	0	0	0	0	12.7388	4.56778	23.2852	10.1614	600	PF04434	SWIM zinc finger	336-365	1.9e-05	IPR007527	Zinc finger, SWIM-type	GO:0008270		TraesCS5D01G286800.1	29.6	250	169	6e-35	139	***	sp|B5F947|MTOX_SALA4	N-methyl-L-tryptophan oxidase	PF01266: FAD dependent oxidoreductase	IPR006076: FAD dependent oxidoreductase; IPR023753: FAD/NAD(P)-binding domain	GO:0016491 MF: oxidoreductase activity;GO:0055114 BP: oxidation-reduction process	G	PF01266	IPR006076; IPR023753
4B_DN22725_c0_g2_i4	0	0	0	0	10.9266	7.09221	12.3195	4.08174	563	PF03470	XS zinc finger domain	38-78	1.8e-11	IPR005381	Zinc finger-XS domain	GO:0031047		TraesCS1A01G094500.1	94.9	549	23	0	1063	***	tr|A0A061GG53|A0A061GG53_THECC	XH/XS domain-containing protein	PF03470: XS zinc finger domain; PF03468: XS domain; PF03469: XH domain	IPR005379: Uncharacterised domain XH; IPR005380: XS domain; IPR005381: Zinc finger-XS domain	GO:0031047 BP: gene silencing by RNA	G	PF03470; PF03468; PF03469	IPR005379; IPR005380; IPR005381
4B_DN22752_c0_g1_i8	0	0	0	0	7.19574	9.44349	0.176496	3.85967		-				-				TraesCS1B01G055300.2	56.41	156	60	9e-45	158	***	tr|B6TBE4|B6TBE4_MAIZE	F-box domain containing protein		IPR001810: F-box domain; IPR015943: WD40/YVTN repeat-like-containing domain	GO:0005515 MF: protein binding	TE?		IPR001810; IPR015943
4B_DN22814_c0_g1_i1	0	0	0	0	331.704	119.939	403.973	207.239	146	PF08387	FBD	71-106	6e-07	IPR006566	FBD domain			TraesCS7D01G509600.1	81.75	263	32	2e-140	409	***	tr|A0A1E5VGS6|A0A1E5VGS6_9POAL	Formamidopyrimidine-DNA glycosylase	PF01149: Formamidopyrimidine-DNA glycosylase N-terminal domain; PF06831: Formamidopyrimidine-DNA glycosylase H2TH domain	IPR010979: Ribosomal protein S13-like, H2TH; IPR012319: Formamidopyrimidine-DNA glycosylase, catalytic domain; IPR015886: DNA glycosylase/AP lyase, H2TH DNA-binding; IPR020629: Formamidopyrimidine-DNA glycosylase	GO:0003676 MF: nucleic acid binding;GO:0003684 MF: damaged DNA binding;GO:0003906 MF: DNA-(apurinic or apyrimidinic site) lyase activity;GO:0006281 BP: DNA repair;GO:0006284 BP: base-excision repair;GO:0006289 BP: nucleotide-excision repair;GO:0008270 MF: zinc ion binding;GO:0008534 MF: oxidized purine nucleobase lesion DNA N-glycosylase activity;GO:0016799 MF: hydrolase activity, hydrolyzing N-g…	G	PF01149; PF06831	IPR010979; IPR012319; IPR015886; IPR020629
4B_DN22814_c0_g1_i2	0	0	0	0	54.8141	35.2429	72.3971	29.5598	378	PF08387	FBD	304-339	2.6e-06	IPR006566	FBD domain			TraesCS7D01G509600.1	75.3	421	50	0	602	***	tr|A0A1E5VGS6|A0A1E5VGS6_9POAL	Formamidopyrimidine-DNA glycosylase	PF01149: Formamidopyrimidine-DNA glycosylase N-terminal domain; PF06831: Formamidopyrimidine-DNA glycosylase H2TH domain	IPR010979: Ribosomal protein S13-like, H2TH; IPR012319: Formamidopyrimidine-DNA glycosylase, catalytic domain; IPR015886: DNA glycosylase/AP lyase, H2TH DNA-binding; IPR020629: Formamidopyrimidine-DNA glycosylase	GO:0003676 MF: nucleic acid binding;GO:0003684 MF: damaged DNA binding;GO:0003906 MF: DNA-(apurinic or apyrimidinic site) lyase activity;GO:0006281 BP: DNA repair;GO:0006284 BP: base-excision repair;GO:0006289 BP: nucleotide-excision repair;GO:0008270 MF: zinc ion binding;GO:0008534 MF: oxidized purine nucleobase lesion DNA N-glycosylase activity;GO:0016799 MF: hydrolase activity, hydrolyzing N-g…	G	PF01149; PF06831	IPR010979; IPR012319; IPR015886; IPR020629
4B_DN22882_c0_g3_i1	0	0	0	0	15.7354	7.85978	28.2362	9.08223	802	PF10551	MULE transposase domain	379-471	3.5e-28	IPR018289	MULE transposase domain			-
4B_DN22905_c0_g1_i4	0	0	0	0	18.687	35.6638	40.7802	21.0746		-				-				TraesCS7D01G409100.1	87.76	49	6	4e-21	95.5	*-*	tr|D7LQZ5|D7LQZ5_ARALL	Myb family transcription factor	PF00249: Myb-like DNA-binding domain; PF14379: MYB-CC type transfactor, LHEQLE motif	IPR001005: SANT/Myb domain; IPR006447: Myb domain, plants; IPR009057: Homeobox domain-like; IPR017930: Myb domain; IPR025756: MYB-CC type transcription factor, LHEQLE-containing domain	GO:0003677 MF: DNA binding	G	PF00249; PF14379	IPR001005; IPR006447; IPR009057; IPR017930; IPR025756
4B_DN22905_c0_g1_i6	0	0	0	0	20.6113	10.8044	25.2231	13.1694		-				-				TraesCS7D01G409100.1	87.76	49	6	4e-21	95.1	*-*	tr|D7LQZ5|D7LQZ5_ARALL	Myb family transcription factor	PF00249: Myb-like DNA-binding domain; PF14379: MYB-CC type transfactor, LHEQLE motif	IPR001005: SANT/Myb domain; IPR006447: Myb domain, plants; IPR009057: Homeobox domain-like; IPR017930: Myb domain; IPR025756: MYB-CC type transcription factor, LHEQLE-containing domain	GO:0003677 MF: DNA binding	G	PF00249; PF14379	IPR001005; IPR006447; IPR009057; IPR017930; IPR025756
4B_DN22907_c0_g1_i10	0	0	0	0	73.5052	23.3768	18.9048	14.1308	114	PF03763	Remorin, C-terminal region	7-86	1.2e-11	IPR005516	Remorin, C-terminal			TraesCS5B01G041700.1	75.29	85	18	2e-33	124	***	tr|A0A1E5VKY3|A0A1E5VKY3_9POAL	tRNA modification GTPase MnmE	PF10396: GTP-binding protein TrmE N-terminus; PF12631: MnmE helical domain; PF01926: 50S ribosome-binding GTPase	IPR004520: tRNA modification GTPase MnmE; IPR005225: Small GTP-binding protein domain; IPR006073: GTP binding domain; IPR018948: GTP-binding protein TrmE, N-terminal; IPR025867: MnmE, helical domain; IPR027417: P-loop containing nucleoside triphosphate hydrolase; IPR031168: TrmE-type guanine nucleotide-binding domain	GO:0003924 MF: GTPase activity;GO:0005525 MF: GTP binding;GO:0005622 CC: intracellular;GO:0006400 BP: tRNA modification	G	PF10396; PF12631; PF01926	IPR004520; IPR005225; IPR006073; IPR018948; IPR025867; IPR027417; IPR031168
4B_DN22938_c0_g1_i6	0	0	0	0	76.297	42.5056	93.2612	24.1517	282	PF00462	Glutaredoxin	201-268	9.1e-10	IPR002109	Glutaredoxin	GO:0009055|GO:0015035|GO:0045454		TraesCS7B01G090200.1	79.31	319	27	8e-157	451	*-*	tr|Q6YUW0|Q6YUW0_ORYSJ	Glutaredoxin-like	PF00462: Glutaredoxin	IPR002109: Glutaredoxin; IPR012336: Thioredoxin-like fold	GO:0009055 MF: electron carrier activity;GO:0015035 MF: protein disulfide oxidoreductase activity;GO:0045454 BP: cell redox homeostasis	G	PF00462	IPR002109; IPR012336
4B_DN23000_c0_g1_i1	0	0	0	0	6.78271	2.58783	8.44602	1.27517		-				-				TraesCS5B01G086000.1	53.33	75	35	4e-23	95.9	***	tr|Q9LW89|Q9LW89_HORVU	Adenine phosphoribosyltransferase	PF00156: Phosphoribosyl transferase domain	IPR000836: Phosphoribosyltransferase domain; IPR005764: Adenine phosphoribosyl transferase; IPR029057: Phosphoribosyltransferase-like	GO:0003999 MF: adenine phosphoribosyltransferase activity;GO:0005737 CC: cytoplasm;GO:0006168 BP: adenine salvage;GO:0009116 BP: nucleoside metabolic process	G	PF00156	IPR000836; IPR005764; IPR029057
4B_DN23004_c0_g1_i8	0	0	0	0	20.875	19.9666	6.54672	12.3283	266	PF01429	Methyl-CpG binding domain	107-156	3.7e-06	IPR001739	Methyl-CpG DNA binding	GO:0003677|GO:0005634		TraesCS2B01G090600.2	91.86	258	13	6e-177	506	*-*	tr|A0A072U5A2|A0A072U5A2_MEDTR	Methyl-CpG-binding domain protein	PF01429: Methyl-CpG binding domain	IPR000637: HMG-I/HMG-Y, DNA-binding, conserved site; IPR001739: Methyl-CpG DNA binding; IPR016177: DNA-binding domain	GO:0003677 MF: DNA binding;GO:0005634 CC: nucleus;GO:0006355 BP: regulation of transcription, DNA-templated	G	PF01429	IPR000637; IPR001739; IPR016177
4B_DN23020_c0_g2_i5	0	0	0	0	10.3658	11.4888	13.4655	3.80442		-				-				TraesCS6B01G014100.1	67.39	46	15	2e-10	60.8	***	tr|A0A0B0MI08|A0A0B0MI08_GOSAR	Epimerase family protein	PF01370: NAD dependent epimerase/dehydratase family; PF08338: Domain of unknown function (DUF1731)	IPR001509: NAD-dependent epimerase/dehydratase; IPR010099: Epimerase family protein SDR39U1; IPR013549: Domain of unknown function DUF1731; IPR016040: NAD(P)-binding domain	GO:0003824 MF: catalytic activity;GO:0050662 MF: coenzyme binding	G	PF01370; PF08338	IPR001509; IPR010099; IPR013549; IPR016040
4B_DN23036_c2_g2_i6	0	0	0	0	10.5105	9.93314	21.5117	17.7622		-				-				TraesCS5A01G423200.1	77.78	63	12	7e-25	97.8	***	tr|A0A097PRH4|A0A097PRH4_SORBI	Accelerated cell death 11	PF08718: Glycolipid transfer protein (GLTP)	IPR014830: Glycolipid transfer protein domain	GO:0005737 CC: cytoplasm;GO:0017089 MF: glycolipid transporter activity;GO:0046836 BP: glycolipid transport;GO:0051861 MF: glycolipid binding	G	PF08718	IPR014830
4B_DN23040_c0_g1_i6	0	0	0	0	8.23385	4.58381	9.73224	6.73732	191	PF03469	XH domain	128-179	5.5e-12	IPR005379	Uncharacterised domain XH			TraesCS2A01G307200.2	76.69	163	38	5e-82	253	*-*	sp|P9WH05|DEAD_MYCTU	ATP-dependent RNA helicase DeaD	PF00270: DEAD/DEAH box helicase; PF00271: Helicase conserved C-terminal domain; PF16124: RecQ zinc-binding; PF09382: RQC domain; PF00570: HRDC domain	IPR001650: Helicase, C-terminal; IPR002121: HRDC domain; IPR004589: DNA helicase, ATP-dependent, RecQ type; IPR010997: HRDC-like; IPR011545: DEAD/DEAH box helicase domain; IPR011991: Winged helix-turn-helix DNA-binding domain; IPR014001: Helicase superfamily 1/2, ATP-binding domain; IPR018982: RQC domain; IPR027417: P-loop containing nucleoside triphosphate hydrolase; IPR032284: ATP-dependent DNA…	GO:0000166 MF: nucleotide binding;GO:0003676 MF: nucleic acid binding;GO:0003824 MF: catalytic activity;GO:0005524 MF: ATP binding;GO:0005622 CC: intracellular;GO:0006260 BP: DNA replication;GO:0006281 BP: DNA repair;GO:0006310 BP: DNA recombination;GO:0008026 MF: ATP-dependent helicase activity;GO:0043140 MF: ATP-dependent 3'-5' DNA helicase activity;GO:0044237 BP: cellular metabolic process	TE?	PF00270; PF00271; PF16124; PF09382; PF00570	IPR001650; IPR002121; IPR004589; IPR010997; IPR011545; IPR011991; IPR014001; IPR018982; IPR027417; IPR032284
4B_DN23046_c1_g1_i5	0	0	0	7.55373e-05	21.9048	3.97595	26.8431	4.91607		-				-				TraesCS2D01G166000.1	72.26	155	33	3e-69	215	***	tr|Q41722|Q41722_ZINVI	Ribonuclease	PF00445: Ribonuclease T2 family	IPR001568: Ribonuclease T2-like; IPR018188: Ribonuclease T2, His active site 1; IPR033130: Ribonuclease T2, His active site 2	GO:0003723 MF: RNA binding;GO:0033897 MF: ribonuclease T2 activity	G	PF00445	IPR001568; IPR018188; IPR033130
4B_DN23068_c0_g6_i1	0	0	0	0	7.93886	6.85356	7.56096	5.51631		-				-				TraesCS1B01G160600.1	32	100	67	5e-07	50.1	***	tr|Q337P3|Q337P3_ORYSJ	Glutamine synthetase, putative, expressed	PF04909: Amidohydrolase; PF00120: Glutamine synthetase, catalytic domain	IPR006680: Amidohydrolase-related; IPR008146: Glutamine synthetase, catalytic domain; IPR008147: Glutamine synthetase, beta-Grasp domain; IPR014746: Glutamine synthetase/guanido kinase, catalytic domain; IPR032466: Metal-dependent hydrolase	GO:0003824 MF: catalytic activity;GO:0004356 MF: glutamate-ammonia ligase activity;GO:0006542 BP: glutamine biosynthetic process;GO:0006807 BP: nitrogen compound metabolic process;GO:0016787 MF: hydrolase activity	G	PF04909; PF00120	IPR006680; IPR008146; IPR008147; IPR014746; IPR032466
4B_DN23070_c0_g2_i8	0	0	0	0	6.95131	3.7523	11.0262	8.05398	185	PF10551	MULE transposase domain	5-84	3.5e-23	IPR018289	MULE transposase domain			-
4B_DN23092_c5_g1_i5	0	0	0	0	52.404	30.7952	66.6507	21.3449	195	PF03949	Malic enzyme, NAD binding domain	5-194	1e-75	IPR012302	Malic enzyme, NAD-binding	GO:0051287		TraesCS3A01G275600.1	97.41	193	5	2e-131	384	***	tr|R7W683|R7W683_AEGTA	Malic enzyme	PF00390: Malic enzyme, N-terminal domain; PF03949: Malic enzyme, NAD binding domain	IPR001891: Malic oxidoreductase; IPR012301: Malic enzyme, N-terminal domain; IPR012302: Malic enzyme, NAD-binding; IPR015884: Malic enzyme, conserved site; IPR016040: NAD(P)-binding domain	GO:0004470 MF: malic enzyme activity;GO:0004471 MF: malate dehydrogenase (decarboxylating) (NAD+) activity;GO:0006108 BP: malate metabolic process;GO:0051287 MF: NAD binding;GO:0055114 BP: oxidation-reduction process	G	PF00390; PF03949	IPR001891; IPR012301; IPR012302; IPR015884; IPR016040
4B_DN23115_c0_g1_i18	0	0	0	0	5.63653	5.88435	10.0714	5.45327	121	PF00481	Protein phosphatase 2C	65-88	0.00027	IPR001932	PPM-type phosphatase domain	GO:0003824	KEGG: 04658+3.1.3.16|KEGG: 04660+3.1.3.16	TraesCS2D01G144500.1	82.22	45	8	5e-16	75.1	***	tr|B9RSV0|B9RSV0_RICCO	Protein phosphatase 2c, putative	PF00481: Protein phosphatase 2C	IPR000222: PPM-type phosphatase, divalent cation binding; IPR001932: PPM-type phosphatase domain	GO:0003824 MF: catalytic activity;GO:0043169 MF: cation binding	G	PF00481	IPR000222; IPR001932
4B_DN23127_c0_g1_i10	0	0	0	0	12.1841	5.73228	12.9977	7.68496		-				-				TraesCS2A01G154900.1	62.96	54	16	3e-09	57.4	***	tr|M7YIZ6|M7YIZ6_TRIUA	Xylulose kinase	PF00370: FGGY family of carbohydrate kinases, N-terminal domain; PF02782: FGGY family of carbohydrate kinases, C-terminal domain	IPR018484: Carbohydrate kinase, FGGY, N-terminal; IPR018485: Carbohydrate kinase, FGGY, C-terminal	GO:0005975 BP: carbohydrate metabolic process;GO:0016773 MF: phosphotransferase activity, alcohol group as acceptor	G	PF00370; PF02782	IPR018484; IPR018485
4B_DN23127_c0_g1_i5	0	0	0	0	20.4021	13.3647	34.2512	9.88246		-				-				TraesCS3B01G028000.1	66.33	98	29	6e-36	128	***	tr|A0A077RPA4|A0A077RPA4_WHEAT	E3 ubiquitin-protein ligase	PF03145: Seven in absentia protein family	IPR008974: TRAF-like; IPR013010: Zinc finger, SIAH-type; IPR013083: Zinc finger, RING/FYVE/PHD-type; IPR018121: Seven-in-absentia protein, TRAF-like domain	GO:0005515 MF: protein binding;GO:0005634 CC: nucleus;GO:0006511 BP: ubiquitin-dependent protein catabolic process;GO:0007275 BP: multicellular organism development;GO:0008270 MF: zinc ion binding	G	PF03145	IPR008974; IPR013010; IPR013083; IPR018121
4B_DN23221_c1_g4_i1	0	0	0	0	47.7931	29.6056	55.2223	13.1479	99	PF13445	RING-type zinc-finger	39-67	8.7e-06	IPR027370	RING-type zinc-finger, LisH dimerisation motif			TraesCS4B01G092300.1	31.82	132	85	7e-15	72	***	tr|M8AFQ0|M8AFQ0_TRIUA	GTPase Der	PF01926: 50S ribosome-binding GTPase; PF14714: KH-domain-like of EngA bacterial GTPase enzymes, C-terminal	IPR005225: Small GTP-binding protein domain; IPR006073: GTP binding domain; IPR015946: K homology domain-like, alpha/beta; IPR016484: GTP-binding protein EngA; IPR027417: P-loop containing nucleoside triphosphate hydrolase; IPR031166: EngA-type guanine nucleotide-binding (G) domain; IPR032859: GTPase Der, C-terminal KH-domain-like	GO:0005525 MF: GTP binding	G	PF01926; PF14714	IPR005225; IPR006073; IPR015946; IPR016484; IPR027417; IPR031166; IPR032859
4B_DN23235_c0_g3_i2	0	0	0	0	14.7895	7.96719	13.4485	18.3203		-				-				TraesCS3D01G415000.1	84.62	117	18	4e-58	192	***	tr|B9RKT3|B9RKT3_RICCO	Aldehyde dehydrogenase, putative	PF00171: Aldehyde dehydrogenase family	IPR015590: Aldehyde dehydrogenase domain; IPR016160: Aldehyde dehydrogenase, cysteine active site; IPR016161: Aldehyde/histidinol dehydrogenase; IPR016162: Aldehyde dehydrogenase N-terminal domain; IPR029510: Aldehyde dehydrogenase, glutamic acid active site	GO:0008152 BP: metabolic process;GO:0016491 MF: oxidoreductase activity;GO:0055114 BP: oxidation-reduction process	G	PF00171	IPR015590; IPR016160; IPR016161; IPR016162; IPR029510
4B_DN23237_c0_g4_i1	0	0	0	0	7.34829	18.7101	20.3029	10.3512		-				-				TraesCS2A01G338000.1	40.78	103	51	1e-12	65.5	***	tr|B9VRI5|B9VRI5_SPIOL	Aldehyde dehydrogenase	PF00171: Aldehyde dehydrogenase family	IPR015590: Aldehyde dehydrogenase domain; IPR016160: Aldehyde dehydrogenase, cysteine active site; IPR016161: Aldehyde/histidinol dehydrogenase; IPR016162: Aldehyde dehydrogenase N-terminal domain; IPR029510: Aldehyde dehydrogenase, glutamic acid active site	GO:0008152 BP: metabolic process;GO:0016491 MF: oxidoreductase activity;GO:0055114 BP: oxidation-reduction process	G	PF00171	IPR015590; IPR016160; IPR016161; IPR016162; IPR029510
4B_DN23237_c0_g4_i2	0	0	0	0	27.6435	24.8416	77.3301	9.38859		-				-				TraesCS2A01G338000.1	40.78	103	51	1e-12	65.5	***	tr|B9VRI5|B9VRI5_SPIOL	Aldehyde dehydrogenase	PF00171: Aldehyde dehydrogenase family	IPR015590: Aldehyde dehydrogenase domain; IPR016160: Aldehyde dehydrogenase, cysteine active site; IPR016161: Aldehyde/histidinol dehydrogenase; IPR016162: Aldehyde dehydrogenase N-terminal domain; IPR029510: Aldehyde dehydrogenase, glutamic acid active site	GO:0008152 BP: metabolic process;GO:0016491 MF: oxidoreductase activity;GO:0055114 BP: oxidation-reduction process	G	PF00171	IPR015590; IPR016160; IPR016161; IPR016162; IPR029510
4B_DN23237_c0_g4_i3	0	0	0	0	1.91041	2.46486	3.8002	2.9872		-				-				TraesCS2A01G338000.1	40.78	103	51	1e-12	65.9	***	tr|B9VRI5|B9VRI5_SPIOL	Aldehyde dehydrogenase	PF00171: Aldehyde dehydrogenase family	IPR015590: Aldehyde dehydrogenase domain; IPR016160: Aldehyde dehydrogenase, cysteine active site; IPR016161: Aldehyde/histidinol dehydrogenase; IPR016162: Aldehyde dehydrogenase N-terminal domain; IPR029510: Aldehyde dehydrogenase, glutamic acid active site	GO:0008152 BP: metabolic process;GO:0016491 MF: oxidoreductase activity;GO:0055114 BP: oxidation-reduction process	G	PF00171	IPR015590; IPR016160; IPR016161; IPR016162; IPR029510
4B_DN23237_c0_g7_i1	0	0	0	0	13.7699	7.9886	17.2828	2.44927	146	PF00724	NADH:flavin oxidoreductase / NADH oxidase family	12-64	0.00019	IPR001155	NADH:flavin oxidoreductase/NADH oxidase, N-terminal	GO:0010181|GO:0016491|GO:0055114		-
4B_DN23246_c0_g1_i1	0	0	0	0	27.7894	4.77086	15.3417	1.81579	288	PF04484	QWRF family	118-283	1.7e-07	IPR007573	QWRF family			TraesCS5B01G173700.1	88.46	52	6	1e-25	104	***	tr|M8BI13|M8BI13_AEGTA	Spermidine synthase	PF01564: Spermine/spermidine synthase	IPR001045: Spermidine/spermine synthases; IPR029063: S-adenosyl-L-methionine-dependent methyltransferase; IPR030373: Polyamine biosynthesis domain, conserved site; IPR030374: Polyamine biosynthesis domain	GO:0003824 MF: catalytic activity	G	PF01564	IPR001045; IPR029063; IPR030373; IPR030374
4B_DN23246_c0_g1_i5	0	0	0	0	8.02551	2.68402	17.3581	12.2097	368	PF04484	QWRF family	84-363	1.5e-51	IPR007573	QWRF family			TraesCS5B01G173700.1	85.71	182	25	9e-102	305	***	tr|M8BI13|M8BI13_AEGTA	Spermidine synthase	PF01564: Spermine/spermidine synthase	IPR001045: Spermidine/spermine synthases; IPR029063: S-adenosyl-L-methionine-dependent methyltransferase; IPR030373: Polyamine biosynthesis domain, conserved site; IPR030374: Polyamine biosynthesis domain	GO:0003824 MF: catalytic activity	G	PF01564	IPR001045; IPR029063; IPR030373; IPR030374
4B_DN23251_c2_g2_i17	0	0	0	0	55.6201	14.815	36.1757	18.6919		-				-				TraesCS3B01G221900.1	47.58	124	64	7e-28	104	***	tr|A0A077RSE3|A0A077RSE3_WHEAT	Pyruvate kinase	PF00224: Pyruvate kinase, barrel domain; PF02887: Pyruvate kinase, alpha/beta domain	IPR001697: Pyruvate kinase; IPR011037: Pyruvate kinase-like, insert domain; IPR015793: Pyruvate kinase, barrel; IPR015795: Pyruvate kinase, C-terminal; IPR015813: Pyruvate/Phosphoenolpyruvate kinase-like domain; IPR018209: Pyruvate kinase, active site	GO:0000287 MF: magnesium ion binding;GO:0003824 MF: catalytic activity;GO:0004743 MF: pyruvate kinase activity;GO:0006096 BP: glycolytic process;GO:0030955 MF: potassium ion binding	G	PF00224; PF02887	IPR001697; IPR011037; IPR015793; IPR015795; IPR015813; IPR018209
4B_DN23251_c2_g2_i22	0	0	0	0	32.6644	18.0525	38.303	25.0759		-				-				TraesCS4A01G217500.1	76.74	43	10	8e-13	67	***	tr|A0A1D5X7C3|A0A1D5X7C3_WHEAT	Protein disulfide-isomerase	PF00085: Thioredoxin; PF13848: Thioredoxin-like domain	IPR005788: Disulphide isomerase; IPR005792: Protein disulphide isomerase; IPR012336: Thioredoxin-like fold; IPR013766: Thioredoxin domain; IPR017937: Thioredoxin, conserved site	GO:0005783 CC: endoplasmic reticulum;GO:0016853 MF: isomerase activity;GO:0045454 BP: cell redox homeostasis	G	PF00085; PF13848	IPR005788; IPR005792; IPR012336; IPR013766; IPR017937
4B_DN23251_c3_g1_i2	0	0	0	0	54.4218	20.5927	75.2264	22.5168	391	PF00646	F-box domain	18-54	0.00016	IPR001810	F-box domain	GO:0005515		TraesCS4B01G285300.2	80	390	71	0	625	***	tr|W5E5Z3|W5E5Z3_WHEAT	Ribulose-phosphate 3-epimerase	PF00834: Ribulose-phosphate 3 epimerase family	IPR000056: Ribulose-phosphate 3-epimerase-like; IPR011060: Ribulose-phosphate binding barrel; IPR013785: Aldolase-type TIM barrel; IPR026019: Ribulose-phosphate 3-epimerase	GO:0003824 MF: catalytic activity;GO:0004750 MF: ribulose-phosphate 3-epimerase activity;GO:0005975 BP: carbohydrate metabolic process;GO:0006098 BP: pentose-phosphate shunt;GO:0008152 BP: metabolic process;GO:0016857 MF: racemase and epimerase activity, acting on carbohydrates and derivatives	G	PF00834	IPR000056; IPR011060; IPR013785; IPR026019
4B_DN23251_c3_g1_i6	0	0	0	0	22.1539	22.7463	15.6567	5.26856	391	PF00646	F-box domain	18-54	0.00016	IPR001810	F-box domain	GO:0005515		TraesCS4B01G285300.2	80	390	71	0	625	***	tr|W5E5Z3|W5E5Z3_WHEAT	Ribulose-phosphate 3-epimerase	PF00834: Ribulose-phosphate 3 epimerase family	IPR000056: Ribulose-phosphate 3-epimerase-like; IPR011060: Ribulose-phosphate binding barrel; IPR013785: Aldolase-type TIM barrel; IPR026019: Ribulose-phosphate 3-epimerase	GO:0003824 MF: catalytic activity;GO:0004750 MF: ribulose-phosphate 3-epimerase activity;GO:0005975 BP: carbohydrate metabolic process;GO:0006098 BP: pentose-phosphate shunt;GO:0008152 BP: metabolic process;GO:0016857 MF: racemase and epimerase activity, acting on carbohydrates and derivatives	G	PF00834	IPR000056; IPR011060; IPR013785; IPR026019
4B_DN23270_c0_g1_i1	0	0	0	0	80.093	26.3064	87.3622	29.194	181	PF12214	Cell cycle regulated microtubule associated protein	19-108	3.6e-18	IPR027330	TPX2 central domain		Reactome: R-HSA-6804756|Reactome: R-HSA-8854518	TraesCS2A01G233300.3	70.89	158	34	8e-54	185	*-*	tr|C1E652|C1E652_MICCC	ATP-dependent DNA helicase	PF00580: UvrD/REP helicase N-terminal domain; PF13361: UvrD-like helicase C-terminal domain	IPR014016: UvrD-like helicase, ATP-binding domain; IPR014017: UvrD-like DNA helicase, C-terminal; IPR027417: P-loop containing nucleoside triphosphate hydrolase; IPR034739: UvrD/AddA helicase, N-terminal	GO:0005524 MF: ATP binding;GO:0016787 MF: hydrolase activity	TE?	PF00580; PF13361	IPR014016; IPR014017; IPR027417; IPR034739
4B_DN23270_c0_g1_i2	0	0	0	0	146.79	65.7747	190.112	48.2841	232	PF12214	Cell cycle regulated microtubule associated protein	172-229	9.5e-12	IPR027330	TPX2 central domain		Reactome: R-HSA-6804756|Reactome: R-HSA-8854518	TraesCS2B01G250000.2	64.77	193	44	2e-61	209	***	tr|A0A0A9QVX5|A0A0A9QVX5_ARUDO	ATP-dependent RNA helicase, putative	PF00270: DEAD/DEAH box helicase; PF00271: Helicase conserved C-terminal domain; PF04408: Helicase associated domain (HA2); PF07717: Oligonucleotide/oligosaccharide-binding (OB)-fold	IPR001650: Helicase, C-terminal; IPR007502: Helicase-associated domain; IPR011545: DEAD/DEAH box helicase domain; IPR011709: Domain of unknown function DUF1605; IPR014001: Helicase superfamily 1/2, ATP-binding domain; IPR027417: P-loop containing nucleoside triphosphate hydrolase	GO:0003676 MF: nucleic acid binding;GO:0004386 MF: helicase activity;GO:0005524 MF: ATP binding	TE?	PF00270; PF00271; PF04408; PF07717	IPR001650; IPR007502; IPR011545; IPR011709; IPR014001; IPR027417
4B_DN23270_c0_g1_i4	0	0	0	0	35.9084	56.1218	131.669	60.614	255	PF12214	Cell cycle regulated microtubule associated protein	93-182	6.3e-18	IPR027330	TPX2 central domain		Reactome: R-HSA-6804756|Reactome: R-HSA-8854518	TraesCS2A01G233300.3	67.3	211	49	1e-72	240	*-*	tr|C1E652|C1E652_MICCC	ATP-dependent DNA helicase	PF00580: UvrD/REP helicase N-terminal domain; PF13361: UvrD-like helicase C-terminal domain	IPR014016: UvrD-like helicase, ATP-binding domain; IPR014017: UvrD-like DNA helicase, C-terminal; IPR027417: P-loop containing nucleoside triphosphate hydrolase; IPR034739: UvrD/AddA helicase, N-terminal	GO:0005524 MF: ATP binding;GO:0016787 MF: hydrolase activity	TE?	PF00580; PF13361	IPR014016; IPR014017; IPR027417; IPR034739
4B_DN23270_c0_g4_i3	0	0	0	0	39.3869	40.7514	86.5286	12.8048		-				-				TraesCS5D01G172600.1	64.12	131	43	6e-50	160	***	tr|A0A0Q3EKS1|A0A0Q3EKS1_BRADI	DNA-directed RNA polymerase	PF14700: DNA-directed RNA polymerase N-terminal; PF00940: DNA-dependent RNA polymerase	IPR002092: DNA-directed RNA polymerase, phage-type; IPR024075: DNA-directed RNA polymerase, helix hairpin domain; IPR029262: DNA-directed RNA polymerase, N-terminal	GO:0003677 MF: DNA binding;GO:0003899 MF: DNA-directed 5'-3' RNA polymerase activity;GO:0006351 BP: transcription, DNA-templated	G	PF14700; PF00940	IPR002092; IPR024075; IPR029262
4B_DN23315_c4_g1_i2	0	0	0	0	177.081	164.32	291.939	83.6521	158	PF02902	Ulp1 protease family, C-terminal catalytic domain	9-133	5.5e-09	IPR003653	Ulp1 protease family, C-terminal catalytic domain	GO:0006508|GO:0008234		-
4B_DN23340_c0_g1_i4	0	0	0	0	3.53892	3.23461	4.16423	6.85406		-				-				TraesCS6A01G027800.1	89.52	105	11	2e-62	197	***	tr|Q575T1|Q575T1_WHEAT	Acid beta-fructofuranosidase	PF11837: Domain of unknown function (DUF3357); PF00251: Glycosyl hydrolases family 32 N-terminal domain; PF08244: Glycosyl hydrolases family 32 C terminal	IPR001362: Glycoside hydrolase, family 32; IPR013148: Glycosyl hydrolase family 32, N-terminal; IPR013189: Glycosyl hydrolase family 32, C-terminal; IPR013320: Concanavalin A-like lectin/glucanase domain; IPR018053: Glycoside hydrolase, family 32, active site; IPR021792: Beta-fructofuranosidase; IPR023296: Glycosyl hydrolase, five-bladed beta-propellor domain	GO:0004553 MF: hydrolase activity, hydrolyzing O-glycosyl compounds;GO:0004564 MF: beta-fructofuranosidase activity;GO:0004575 MF: sucrose alpha-glucosidase activity;GO:0005975 BP: carbohydrate metabolic process	G	PF11837; PF00251; PF08244	IPR001362; IPR013148; IPR013189; IPR013320; IPR018053; IPR021792; IPR023296
4B_DN23340_c0_g1_i6	0	0	0	0	2.43618	4.90579	7.12943	6.36181		-				-				TraesCS6A01G027800.1	89.52	105	11	2e-62	197	***	tr|Q575T1|Q575T1_WHEAT	Acid beta-fructofuranosidase	PF11837: Domain of unknown function (DUF3357); PF00251: Glycosyl hydrolases family 32 N-terminal domain; PF08244: Glycosyl hydrolases family 32 C terminal	IPR001362: Glycoside hydrolase, family 32; IPR013148: Glycosyl hydrolase family 32, N-terminal; IPR013189: Glycosyl hydrolase family 32, C-terminal; IPR013320: Concanavalin A-like lectin/glucanase domain; IPR018053: Glycoside hydrolase, family 32, active site; IPR021792: Beta-fructofuranosidase; IPR023296: Glycosyl hydrolase, five-bladed beta-propellor domain	GO:0004553 MF: hydrolase activity, hydrolyzing O-glycosyl compounds;GO:0004564 MF: beta-fructofuranosidase activity;GO:0004575 MF: sucrose alpha-glucosidase activity;GO:0005975 BP: carbohydrate metabolic process	G	PF11837; PF00251; PF08244	IPR001362; IPR013148; IPR013189; IPR013320; IPR018053; IPR021792; IPR023296
4B_DN23342_c2_g1_i6	0	0	0	0	2.11179	4.39941	10.8546	1.32054	750	PF13976	GAG-pre-integrase domain	75-142	1.1e-08	IPR025724	GAG-pre-integrase domain		KEGG: 00230+2.7.7.7|KEGG: 00240+2.7.7.7	TraesCS6B01G365600.1	43.35	233	125	1e-59	197	***	tr|F2Q9W0|F2Q9W0_SOLTU	Nitrite reductase	PF03460: Nitrite/Sulfite reductase ferredoxin-like half domain; PF01077: Nitrite and sulphite reductase 4Fe-4S domain	IPR005117: Nitrite/Sulfite reductase ferredoxin-like domain; IPR006066: Nitrite/sulphite reductase iron-sulphur/sirohaem-binding site; IPR006067: Nitrite/sulphite reductase 4Fe-4S domain	GO:0016491 MF: oxidoreductase activity;GO:0020037 MF: heme binding;GO:0051536 MF: iron-sulfur cluster binding;GO:0055114 BP: oxidation-reduction process	G	PF03460; PF01077	IPR005117; IPR006066; IPR006067
4B_DN23354_c0_g3_i7	0	0	0	0	140.735	100.795	108.522	55.3382		-				-				TraesCS7A01G339500.1	69.09	110	34	2e-46	160	***	tr|B9HLK9|B9HLK9_POPTR	Phosphoglucosamine mutase family protein	PF02878: Phosphoglucomutase/phosphomannomutase, alpha/beta/alpha domain I; PF02879: Phosphoglucomutase/phosphomannomutase, alpha/beta/alpha domain II; PF02880: Phosphoglucomutase/phosphomannomutase, alpha/beta/alpha domain III	IPR005841: Alpha-D-phosphohexomutase superfamily; IPR005844: Alpha-D-phosphohexomutase, alpha/beta/alpha domain I; IPR005845: Alpha-D-phosphohexomutase, alpha/beta/alpha domain II; IPR005846: Alpha-D-phosphohexomutase, alpha/beta/alpha domain III; IPR016055: Alpha-D-phosphohexomutase, alpha/beta/alpha I/II/III	GO:0005975 BP: carbohydrate metabolic process;GO:0016868 MF: intramolecular transferase activity, phosphotransferases	G	PF02878; PF02879; PF02880	IPR005841; IPR005844; IPR005845; IPR005846; IPR016055
4B_DN23367_c1_g1_i6	0	0	0	0	21.5792	8.28707	3.40863	4.42436	1470	PF00665	Integrase core domain	512-624	5.4e-14	IPR001584	Integrase, catalytic core	GO:0015074		TraesCS6D01G194800.1	92.19	538	34	0	1007	***	tr|M9VZ97|M9VZ97_ZIZJJ	Phosphate transporter	PF01384: Phosphate transporter family	IPR001204: Phosphate transporter	GO:0005315 MF: inorganic phosphate transmembrane transporter activity;GO:0006817 BP: phosphate ion transport;GO:0016020 CC: membrane	G	PF01384	IPR001204
4B_DN23367_c1_g1_i8	0	7.66731e-05	0	0	1.4183	6.89401	16.8351	3.20163	839	PF07727	Reverse transcriptase (RNA-dependent DNA polymerase)	411-601	1.1e-57	IPR013103	Reverse transcriptase, RNA-dependent DNA polymerase		KEGG: 00230+2.7.7.7|KEGG: 00240+2.7.7.7	TraesCS6D01G194800.1	92.19	538	34	0	1007	***	tr|M9VZ97|M9VZ97_ZIZJJ	Phosphate transporter	PF01384: Phosphate transporter family	IPR001204: Phosphate transporter	GO:0005315 MF: inorganic phosphate transmembrane transporter activity;GO:0006817 BP: phosphate ion transport;GO:0016020 CC: membrane	G	PF01384	IPR001204
4B_DN23388_c1_g6_i4	0	0	0	0	29.1504	23.4863	35.8802	13.0212		-				-				TraesCS3D01G100500.1	74.54	271	65	3e-143	421	***	tr|A0A0K9PK54|A0A0K9PK54_ZOSMR	Amino acid permease	PF13520: Amino acid permease	IPR002293: Amino acid/polyamine transporter I; IPR004756: Amino acid permease subfamily; IPR004840: Amino acid permease, conserved site	GO:0003333 BP: amino acid transmembrane transport;GO:0006865 BP: amino acid transport;GO:0015171 MF: amino acid transmembrane transporter activity;GO:0016020 CC: membrane;GO:0016021 CC: integral component of membrane;GO:0055085 BP: transmembrane transport	G	PF13520	IPR002293; IPR004756; IPR004840
4B_DN23390_c2_g1_i10	0	0	0	0	16.1798	6.34499	5.71822	10.0221		-				-				TraesCS3A01G140700.1	73.91	46	12	3e-13	63.9	***	tr|B6TH99|B6TH99_MAIZE	B-box zinc finger family protein	PF00643: B-box zinc finger	IPR000315: B-box-type zinc finger	GO:0005622 CC: intracellular;GO:0008270 MF: zinc ion binding	TE?	PF00643	IPR000315
4B_DN23391_c0_g6_i2	0	0	0	0	16.5223	10.8102	26.8973	13.1853		-				-				TraesCS5B01G219200.1	69.91	113	33	2e-54	170	***	tr|Q9FPK6|Q9FPK6_ORYSA	Aldehyde dehydrogenase	PF00171: Aldehyde dehydrogenase family	IPR015590: Aldehyde dehydrogenase domain; IPR016161: Aldehyde/histidinol dehydrogenase; IPR016162: Aldehyde dehydrogenase N-terminal domain; IPR029510: Aldehyde dehydrogenase, glutamic acid active site	GO:0008152 BP: metabolic process;GO:0016491 MF: oxidoreductase activity;GO:0055114 BP: oxidation-reduction process	G	PF00171	IPR015590; IPR016161; IPR016162; IPR029510
4B_DN23394_c4_g3_i13	0	0	0	0	20.7837	16.3662	37.9362	23.6553	110	PF13639	Ring finger domain	65-106	5.5e-12	IPR001841	Zinc finger, RING-type			TraesCS3B01G305200.1	90.03	321	30	0	528	*-*	AT1G04790.1	RING/U-box superfamily protein	PF13639: Ring finger domain	IPR001841: Zinc finger, RING-type; IPR011016: Zinc finger, RING-CH-type; IPR013083: Zinc finger, RING/FYVE/PHD-type	GO:0005515 MF: protein binding;GO:0008270 MF: zinc ion binding	G	PF13639	IPR001841; IPR011016; IPR013083
4B_DN23400_c0_g5_i2	0	0	0	0	6.10144	4.86891	13.15	7.63091	148	PF13966	zinc-binding in reverse transcriptase	2-35	4.3e-09	IPR026960	Reverse transcriptase zinc-binding domain			TraesCS6B01G303700.1	71.3	115	33	1e-58	182	***	tr|A0A151UHJ6|A0A151UHJ6_CAJCA	ATP synthase subunit delta	PF00213: ATP synthase delta (OSCP) subunit	IPR000711: ATPase, OSCP/delta subunit; IPR020781: ATPase, OSCP/delta subunit, conserved site; IPR026015: F1F0 ATP synthase OSCP/delta subunit, N-terminal domain	GO:0015986 BP: ATP synthesis coupled proton transport;GO:0016020 CC: membrane;GO:0046933 MF: proton-transporting ATP synthase activity, rotational mechanism	G	PF00213	IPR000711; IPR020781; IPR026015
4B_DN23412_c0_g2_i7	0	0	0	0	32.9256	9.05013	40.9723	12.8363	282	PF05699	hAT family C-terminal dimerisation region	200-260	5e-11	IPR008906	HAT, C-terminal dimerisation domain	GO:0046983		TraesCS6A01G396500.1	39.74	78	45	2e-11	62.4	***	tr|D2KZ12|D2KZ12_WHEAT	3-ketoacyl-CoA thiolase-like protein	PF00108: Thiolase, N-terminal domain; PF02803: Thiolase, C-terminal domain	IPR002155: Thiolase; IPR016039: Thiolase-like; IPR020610: Thiolase, active site; IPR020613: Thiolase, conserved site; IPR020615: Thiolase, acyl-enzyme intermediate active site; IPR020616: Thiolase, N-terminal; IPR020617: Thiolase, C-terminal	GO:0003824 MF: catalytic activity;GO:0008152 BP: metabolic process;GO:0016747 MF: transferase activity, transferring acyl groups other than amino-acyl groups	G	PF00108; PF02803	IPR002155; IPR016039; IPR020610; IPR020613; IPR020615; IPR020616; IPR020617
4B_DN23420_c1_g2_i4	0	0	0	0	37.3243	33.1959	36.1954	17.8103	148	PF02182	SAD/SRA domain	69-137	4.6e-17	IPR003105	SRA-YDG			TraesCS1D01G043400.1	90.07	141	14	5e-81	256	***	tr|A0A0K9P7F6|A0A0K9P7F6_ZOSMR	Histone-lysine N-methyltransferase	PF02182: SAD/SRA domain; PF05033: Pre-SET motif; PF00856: SET domain	IPR001214: SET domain; IPR003105: SRA-YDG; IPR007728: Pre-SET domain; IPR015947: PUA-like domain; IPR025794: Histone H3-K9 methyltransferase, plant	GO:0005515 MF: protein binding;GO:0005634 CC: nucleus;GO:0008270 MF: zinc ion binding;GO:0016571 BP: histone methylation;GO:0018024 MF: histone-lysine N-methyltransferase activity;GO:0034968 BP: histone lysine methylation;GO:0042393 MF: histone binding	G	PF02182; PF05033; PF00856	IPR001214; IPR003105; IPR007728; IPR015947; IPR025794
4B_DN23442_c0_g3_i2	0	0	0	0	12.4669	15.2384	4.72187	9.75247	120	PF13793	N-terminal domain of ribose phosphate pyrophosphokinase	2-76	2e-28	IPR029099	Ribose-phosphate pyrophosphokinase, N-terminal domain		KEGG: 00030+2.7.6.1|KEGG: 00230+2.7.6.1	TraesCS7A01G402500.1	92.11	76	6	3e-41	144	***	tr|A0A1D6CAR6|A0A1D6CAR6_WHEAT	Ribose-phosphate pyrophosphokinase	PF13793: N-terminal domain of ribose phosphate pyrophosphokinase; PF14572: Phosphoribosyl synthetase-associated domain	IPR000842: Phosphoribosyl pyrophosphate synthetase, conserved site; IPR005946: Ribose-phosphate diphosphokinase; IPR029057: Phosphoribosyltransferase-like; IPR029099: Ribose-phosphate pyrophosphokinase, N-terminal domain	GO:0000287 MF: magnesium ion binding;GO:0004749 MF: ribose phosphate diphosphokinase activity;GO:0009156 BP: ribonucleoside monophosphate biosynthetic process;GO:0009165 BP: nucleotide biosynthetic process;GO:0044249 BP: cellular biosynthetic process	G	PF13793; PF14572	IPR000842; IPR005946; IPR029057; IPR029099
4B_DN23442_c0_g3_i9	0	0	0	0	18.8101	5.22475	13.888	9.51011	120	PF13793	N-terminal domain of ribose phosphate pyrophosphokinase	2-76	2e-28	IPR029099	Ribose-phosphate pyrophosphokinase, N-terminal domain		KEGG: 00030+2.7.6.1|KEGG: 00230+2.7.6.1	TraesCS7A01G402500.1	92.11	76	6	3e-41	144	***	tr|A0A1D6CAR6|A0A1D6CAR6_WHEAT	Ribose-phosphate pyrophosphokinase	PF13793: N-terminal domain of ribose phosphate pyrophosphokinase; PF14572: Phosphoribosyl synthetase-associated domain	IPR000842: Phosphoribosyl pyrophosphate synthetase, conserved site; IPR005946: Ribose-phosphate diphosphokinase; IPR029057: Phosphoribosyltransferase-like; IPR029099: Ribose-phosphate pyrophosphokinase, N-terminal domain	GO:0000287 MF: magnesium ion binding;GO:0004749 MF: ribose phosphate diphosphokinase activity;GO:0009156 BP: ribonucleoside monophosphate biosynthetic process;GO:0009165 BP: nucleotide biosynthetic process;GO:0044249 BP: cellular biosynthetic process	G	PF13793; PF14572	IPR000842; IPR005946; IPR029057; IPR029099
4B_DN23452_c1_g1_i4	0	0	0	0	14.4472	14.3706	11.4921	2.57017	145	PF14291	Domain of unknown function (DUF4371)	2-145	8.5e-42	IPR025398	Domain of unknown function DUF4371			TraesCS7A01G195100.1	40.85	142	84	5e-30	115	***	AT1G66430.1	pfkB-like carbohydrate kinase family protein	PF00294: pfkB family carbohydrate kinase	IPR002173: Carbohydrate/puine kinase, PfkB, conserved site; IPR011611: Carbohydrate kinase PfkB; IPR029056: Ribokinase-like	GO:0016773 MF: phosphotransferase activity, alcohol group as acceptor	G	PF00294	IPR002173; IPR011611; IPR029056
4B_DN23452_c2_g1_i8	0	0	0	0	21.0711	26.0862	22.6254	6.35715	786	PF05699	hAT family C-terminal dimerisation region	690-750	1.3e-08	IPR008906	HAT, C-terminal dimerisation domain	GO:0046983		TraesCS7A01G195100.1	40.95	315	171	2e-65	227	***	AT1G66430.1	pfkB-like carbohydrate kinase family protein	PF00294: pfkB family carbohydrate kinase	IPR002173: Carbohydrate/puine kinase, PfkB, conserved site; IPR011611: Carbohydrate kinase PfkB; IPR029056: Ribokinase-like	GO:0016773 MF: phosphotransferase activity, alcohol group as acceptor	G	PF00294	IPR002173; IPR011611; IPR029056
4B_DN23464_c1_g3_i2	0	0	0	0	10.6051	2.49756	5.12758	5.59319		-				-				TraesCS2B01G012800.1	58.82	85	28	4e-16	71.6	***	tr|A0A1D5UBW6|A0A1D5UBW6_WHEAT	Peptidyl-prolyl cis-trans isomerase	PF00639: PPIC-type PPIASE domain	IPR000297: Peptidyl-prolyl cis-trans isomerase, PpiC-type; IPR023058: Peptidyl-prolyl cis-trans isomerase, PpiC-type, conserved site	GO:0016853 MF: isomerase activity	G	PF00639	IPR000297; IPR023058
4B_DN23483_c0_g1_i8	0	0	0	0	16.3547	12.1072	31.1644	11.6794		-				-				TraesCS7B01G086200.1	51.14	88	43	3e-27	103	***	tr|A0A1D6CIH2|A0A1D6CIH2_WHEAT	DNA-directed RNA polymerase subunit	PF04997: RNA polymerase Rpb1, domain 1; PF00623: RNA polymerase Rpb1, domain 2; PF04983: RNA polymerase Rpb1, domain 3; PF05000: RNA polymerase Rpb1, domain 4; PF04998: RNA polymerase Rpb1, domain 5	IPR000722: RNA polymerase, alpha subunit; IPR006592: RNA polymerase, N-terminal; IPR007066: RNA polymerase Rpb1, domain 3; IPR007080: RNA polymerase Rpb1, domain 1; IPR007081: RNA polymerase Rpb1, domain 5; IPR007083: RNA polymerase Rpb1, domain 4	GO:0003677 MF: DNA binding;GO:0003899 MF: DNA-directed 5'-3' RNA polymerase activity;GO:0006351 BP: transcription, DNA-templated	G	PF04997; PF00623; PF04983; PF05000; PF04998	IPR000722; IPR006592; IPR007066; IPR007080; IPR007081; IPR007083
4B_DN23513_c0_g6_i1	0	0	0	0	396.554	224.325	994.905	185.185	236	PF00635	MSP (Major sperm protein) domain	20-103	3.9e-26	IPR000535	Major sperm protein (MSP) domain			TraesCS6A01G247700.1	89.17	240	16	2e-155	436	***	tr|A0A0B0MV36|A0A0B0MV36_GOSAR	Vesicle-associated 1-1-like protein	PF00635: MSP (Major sperm protein) domain	IPR000535: Major sperm protein (MSP) domain; IPR008962: PapD-like; IPR013783: Immunoglobulin-like fold; IPR016763: Vesicle-associated membrane-protein-associated protein	GO:0005789 CC: endoplasmic reticulum membrane	G	PF00635	IPR000535; IPR008962; IPR013783; IPR016763
4B_DN23570_c1_g1_i9	0	0	0	0	7.71417	19.679	16.0587	17.8429		-				-				TraesCS2D01G501600.1	90.38	104	10	1e-61	189	***	tr|N1QUH4|N1QUH4_AEGTA	Molybdopterin biosynthesis protein CNX1	PF03453: MoeA N-terminal region (domain I and II); PF00994: Probable molybdopterin binding domain; PF03454: MoeA C-terminal region (domain IV)	IPR001453: MoaB/Mog domain; IPR005110: MoeA, N-terminal and linker domain; IPR005111: MoeA, C-terminal, domain IV; IPR008284: Molybdenum cofactor biosynthesis, conserved site	GO:0006777 BP: Mo-molybdopterin cofactor biosynthetic process;GO:0032324 BP: molybdopterin cofactor biosynthetic process	G	PF03453; PF00994; PF03454	IPR001453; IPR005110; IPR005111; IPR008284
4B_DN23584_c0_g1_i4	0	0	0	0	21.7769	8.93766	28.881	20.3805		-				-				TraesCS7B01G044600.1	56.06	421	157	9e-128	380	***	tr|B6TW94|B6TW94_MAIZE	F-box domain containing protein		IPR001810: F-box domain	GO:0005515 MF: protein binding	TE?		IPR001810
4B_DN23597_c3_g1_i2	0	0	0	0	1.70596	11.0494	23.0045	3.95274	297	PF00098	Zinc knuckle	257-272	3.8e-07	IPR001878	Zinc finger, CCHC-type	GO:0003676|GO:0008270		-
4B_DN23607_c1_g1_i2	0	0	0	0	22.0196	7.04499	31.4484	19.1765		-				-				TraesCSU01G077800.1	77.27	44	10	7e-15	70.9	***	tr|M8AKS7|M8AKS7_TRIUA	Protein IQ-DOMAIN 1		IPR000048: IQ motif, EF-hand binding site	GO:0005515 MF: protein binding	G		IPR000048
4B_DN23613_c0_g1_i7	0	0	0	0	27.6683	7.91564	38.0076	8.01912		-				-				TraesCS4B01G382600.1	69.05	84	24	7e-29	113	*-*	AT5G38350.1	Disease resistance protein (NBS-LRR class) family	PF00931: NB-ARC domain	IPR002182: NB-ARC; IPR011991: Winged helix-turn-helix DNA-binding domain; IPR027417: P-loop containing nucleoside triphosphate hydrolase; IPR032675: Leucine-rich repeat domain, L domain-like	GO:0043531 MF: ADP binding	G	PF00931	IPR002182; IPR011991; IPR027417; IPR032675
4B_DN23622_c3_g4_i2	0	0	0	0	39.496	27.2767	42.633	10.9772		-				-				TraesCS3A01G143300.4	95.2	125	6	3e-81	256	***	tr|A0A1D5VIG3|A0A1D5VIG3_WHEAT	Histone-lysine N-methyltransferase	PF00628: PHD-finger; PF13831: PHD-finger; PF13832: PHD-zinc-finger like domain	IPR001214: SET domain; IPR001965: Zinc finger, PHD-type; IPR010919: SAND domain-like; IPR011011: Zinc finger, FYVE/PHD-type; IPR013083: Zinc finger, RING/FYVE/PHD-type; IPR019786: Zinc finger, PHD-type, conserved site; IPR019787: Zinc finger, PHD-finger; IPR034732: Extended PHD (ePHD) domain	GO:0005515 MF: protein binding;GO:0008270 MF: zinc ion binding	G	PF00628; PF13831; PF13832	IPR001214; IPR001965; IPR010919; IPR011011; IPR013083; IPR019786; IPR019787; IPR034732
4B_DN23625_c0_g1_i3	0	0	0	0	12.6365	3.4217	15.198	5.83903		-				-				TraesCS6D01G224100.1	83.7	92	15	8e-47	154	***	tr|A0A0B0MV36|A0A0B0MV36_GOSAR	Vesicle-associated 1-1-like protein	PF00635: MSP (Major sperm protein) domain	IPR000535: Major sperm protein (MSP) domain; IPR008962: PapD-like; IPR013783: Immunoglobulin-like fold; IPR016763: Vesicle-associated membrane-protein-associated protein	GO:0005789 CC: endoplasmic reticulum membrane	G	PF00635	IPR000535; IPR008962; IPR013783; IPR016763
4B_DN23636_c1_g1_i1	0	0	0	0	11.3557	11.1374	11.7738	9.39366		-				-				TraesCS7A01G272500.1	75	48	12	2e-16	75.1	***	tr|A0A1D6CFI8|A0A1D6CFI8_WHEAT	Acyl carrier protein	PF00550: Phosphopantetheine attachment site	IPR003231: Acyl carrier protein (ACP); IPR006162: Phosphopantetheine attachment site; IPR009081: Phosphopantetheine binding ACP domain	GO:0006633 BP: fatty acid biosynthetic process	G	PF00550	IPR003231; IPR006162; IPR009081
4B_DN23649_c4_g1_i13	0	0	0	0	3.74458	6.14101	15.6129	0.159036	512	PF09280	XPC-binding domain	409-441	5.5e-10	IPR015360	XPC-binding domain	GO:0003684|GO:0006289|GO:0043161	Reactome: R-HSA-5689877|Reactome: R-HSA-5696394|Reactome: R-HSA-5696395	TraesCS6B01G177400.1	85.71	301	17	1e-153	449	***	AT1G79650.1	Rad23 UV excision repair protein family	PF00240: Ubiquitin family; PF00627: UBA/TS-N domain; PF09280: XPC-binding domain	IPR000626: Ubiquitin domain; IPR004806: UV excision repair protein Rad23; IPR006636: Heat shock chaperonin-binding; IPR009060: UBA-like; IPR015360: XPC-binding domain; IPR015940: Ubiquitin-associated domain; IPR029071: Ubiquitin-related domain	GO:0003684 MF: damaged DNA binding;GO:0005515 MF: protein binding;GO:0005634 CC: nucleus;GO:0006289 BP: nucleotide-excision repair;GO:0043161 BP: proteasome-mediated ubiquitin-dependent protein catabolic process	G	PF00240; PF00627; PF09280	IPR000626; IPR004806; IPR006636; IPR009060; IPR015360; IPR015940; IPR029071
4B_DN23649_c4_g1_i4	0	0	0	0	30.5197	6.61687	43.2957	3.55126	141	PF02042	RWP-RK domain	49-95	2.9e-22	IPR003035	RWP-RK domain			TraesCS3D01G173800.1	91.3	92	8	8e-50	166	*-*	tr|M8AUP3|M8AUP3_TRIUA	ERI1 exoribonuclease 2	PF00929: Exonuclease	IPR012337: Ribonuclease H-like domain; IPR013520: Exonuclease, RNase T/DNA polymerase III	GO:0003676 MF: nucleic acid binding	G	PF00929	IPR012337; IPR013520
4B_DN23649_c4_g1_i8	0	0	0	0	7.94083	1.16646	8.96404	11.9917	367	PF00240	Ubiquitin family	3-76	3.1e-15	IPR000626	Ubiquitin domain	GO:0005515		TraesCS6D01G138800.2	95.1	367	18	0	610	***	AT1G79650.1	Rad23 UV excision repair protein family	PF00240: Ubiquitin family; PF00627: UBA/TS-N domain; PF09280: XPC-binding domain	IPR000626: Ubiquitin domain; IPR004806: UV excision repair protein Rad23; IPR006636: Heat shock chaperonin-binding; IPR009060: UBA-like; IPR015360: XPC-binding domain; IPR015940: Ubiquitin-associated domain; IPR029071: Ubiquitin-related domain	GO:0003684 MF: damaged DNA binding;GO:0005515 MF: protein binding;GO:0005634 CC: nucleus;GO:0006289 BP: nucleotide-excision repair;GO:0043161 BP: proteasome-mediated ubiquitin-dependent protein catabolic process	G	PF00240; PF00627; PF09280	IPR000626; IPR004806; IPR006636; IPR009060; IPR015360; IPR015940; IPR029071
4B_DN23671_c0_g1_i4	0	0	0	0	20.3387	3.79344	12.4655	4.33288	542	PF03004	Plant transposase (Ptta/En/Spm family)	324-452	5.1e-23	IPR004252	Probable transposase, Ptta/En/Spm, plant			TraesCS7D01G148500.1	40.8	299	173	1e-66	231	*-*	tr|A0A0U9HJ94|A0A0U9HJ94_KLEFL	Histidine kinase	PF02518: Histidine kinase-, DNA gyrase B-, and HSP90-like ATPase; PF00072: Response regulator receiver domain	IPR001789: Signal transduction response regulator, receiver domain; IPR003594: Histidine kinase-like ATPase, C-terminal domain; IPR003661: Signal transduction histidine kinase, dimerisation/phosphoacceptor domain; IPR004358: Signal transduction histidine kinase-related protein, C-terminal; IPR005467: Histidine kinase domain; IPR011006: CheY-like superfamily	GO:0000155 MF: phosphorelay sensor kinase activity;GO:0000160 BP: phosphorelay signal transduction system;GO:0007165 BP: signal transduction;GO:0016310 BP: phosphorylation;GO:0016772 MF: transferase activity, transferring phosphorus-containing groups	G	PF02518; PF00072	IPR001789; IPR003594; IPR003661; IPR004358; IPR005467; IPR011006
4B_DN23690_c0_g3_i10	0	0	0	0	10.9448	12.4159	14.85	5.86451	118	PF14569	Zinc-binding RING-finger	31-108	3.2e-40	IPR027934	Cellulose synthase, RING-type zinc finger		KEGG: 00500+2.4.1.12|MetaCyc: PWY-1001	TraesCS1A01G116200.1	76.47	34	8	2e-11	63.5	***	tr|W5GG94|W5GG94_WHEAT	Cellulose synthase	PF14569: Zinc-binding RING-finger; PF03552: Cellulose synthase	IPR005150: Cellulose synthase; IPR013083: Zinc finger, RING/FYVE/PHD-type; IPR027934: Cellulose synthase, RING-type zinc finger; IPR029044: Nucleotide-diphospho-sugar transferases	GO:0016020 CC: membrane;GO:0016760 MF: cellulose synthase (UDP-forming) activity;GO:0030244 BP: cellulose biosynthetic process	G	PF14569; PF03552	IPR005150; IPR013083; IPR027934; IPR029044
4B_DN23690_c0_g3_i7	0	0	0	0	25.584	22.1032	22.6988	15.9305		-				-				TraesCS1B01G136200.1	76.47	34	8	3e-10	60.5	***	tr|W5GG94|W5GG94_WHEAT	Cellulose synthase	PF14569: Zinc-binding RING-finger; PF03552: Cellulose synthase	IPR005150: Cellulose synthase; IPR013083: Zinc finger, RING/FYVE/PHD-type; IPR027934: Cellulose synthase, RING-type zinc finger; IPR029044: Nucleotide-diphospho-sugar transferases	GO:0016020 CC: membrane;GO:0016760 MF: cellulose synthase (UDP-forming) activity;GO:0030244 BP: cellulose biosynthetic process	G	PF14569; PF03552	IPR005150; IPR013083; IPR027934; IPR029044
4B_DN23690_c0_g3_i8	0	0	0	0	13.135	0.560036	6.43545	6.15363	118	PF14569	Zinc-binding RING-finger	31-108	3.2e-40	IPR027934	Cellulose synthase, RING-type zinc finger		KEGG: 00500+2.4.1.12|MetaCyc: PWY-1001	TraesCS1A01G116200.1	76.47	34	8	2e-11	63.5	***	tr|W5GG94|W5GG94_WHEAT	Cellulose synthase	PF14569: Zinc-binding RING-finger; PF03552: Cellulose synthase	IPR005150: Cellulose synthase; IPR013083: Zinc finger, RING/FYVE/PHD-type; IPR027934: Cellulose synthase, RING-type zinc finger; IPR029044: Nucleotide-diphospho-sugar transferases	GO:0016020 CC: membrane;GO:0016760 MF: cellulose synthase (UDP-forming) activity;GO:0030244 BP: cellulose biosynthetic process	G	PF14569; PF03552	IPR005150; IPR013083; IPR027934; IPR029044
4B_DN23692_c2_g1_i2	0	0	0	0	90.818	38.8216	51.6629	28.6128	340	PF16135	TPL-binding domain in jasmonate signalling	67-139	1.4e-22	IPR032308	Jas TPL-binding domain			TraesCS4D01G205600.2	88.92	334	26	0	620	*-*	AT1G05380.3	Acyl-CoA N-acyltransferase with RING/FYVE/PHD-type zinc finger protein	PF16135: TPL-binding domain in jasmonate signalling	IPR000182: GNAT domain; IPR016181: Acyl-CoA N-acyltransferase; IPR032308: Jas TPL-binding domain	GO:0008080 MF: N-acetyltransferase activity	G	PF16135	IPR000182; IPR016181; IPR032308
4B_DN23707_c0_g1_i8	0.000191629	0	0	0	26.3236	13.487	55.2561	43.1146	439	PF02902	Ulp1 protease family, C-terminal catalytic domain	1-167	1.8e-28	IPR003653	Ulp1 protease family, C-terminal catalytic domain	GO:0006508|GO:0008234		TraesCS5D01G064600.1	82.5	440	46	0	730	*-*	sp|Q09353|SENP_CAEEL	Sentrin-specific protease	PF02902: Ulp1 protease family, C-terminal catalytic domain	IPR003653: Ulp1 protease family, C-terminal catalytic domain	GO:0006508 BP: proteolysis;GO:0008234 MF: cysteine-type peptidase activity	G	PF02902	IPR003653
4B_DN23709_c1_g2_i5	0	0	0	0	4.41335	2.37584	2.09264	6.29675	112	PF00098	Zinc knuckle	69-86	3.4e-05	IPR001878	Zinc finger, CCHC-type	GO:0003676|GO:0008270		-
4B_DN23714_c1_g1_i2	0	0	0	0	15.0917	7.11972	12.9744	12.6153	266	PF08711	TFIIS helical bundle-like domain	157-202	3.9e-10	IPR017923	Transcription factor IIS, N-terminal	GO:0005634		TraesCS1D01G259000.1	88.21	246	27	3e-129	382	***	tr|B9H8S4|B9H8S4_POPTR	Transcription elongation factor-related family protein	PF08711: TFIIS helical bundle-like domain	IPR003617: Transcription elongation factor, TFIIS/CRSP70, N-terminal, sub-type; IPR017923: Transcription factor IIS, N-terminal	GO:0005634 CC: nucleus	G	PF08711	IPR003617; IPR017923
4B_DN23717_c1_g1_i14	0	0	0	0	22.0943	35.4152	13.0164	7.62781		-				-				TraesCS4A01G212700.1	50	90	25	7e-09	56.2	***	tr|J7EJB7|J7EJB7_WHEAT	Abscisic stress-ripening protein	PF02496: ABA/WDS induced protein	IPR003496: ABA/WDS induced protein	GO:0006950 BP: response to stress	G	PF02496	IPR003496
4B_DN23720_c3_g1_i21	0	0	0	0	22.669	13.9255	25.5384	11.5191	130	PF02362	B3 DNA binding domain	81-129	1.1e-09	IPR003340	B3 DNA binding domain	GO:0003677		TraesCS7B01G130500.1	83.64	110	18	8e-52	181	*-*	sp|Q09353|SENP_CAEEL	Sentrin-specific protease	PF02902: Ulp1 protease family, C-terminal catalytic domain	IPR003653: Ulp1 protease family, C-terminal catalytic domain	GO:0006508 BP: proteolysis;GO:0008234 MF: cysteine-type peptidase activity	G	PF02902	IPR003653
4B_DN23720_c3_g1_i28	0	0	0	0	21.0362	19.0495	25.1547	9.95874	284	PF02902	Ulp1 protease family, C-terminal catalytic domain	168-280	5.2e-22	IPR003653	Ulp1 protease family, C-terminal catalytic domain	GO:0006508|GO:0008234		TraesCS7A01G232000.1	78.8	283	48	5e-157	452	*-*	sp|Q09353|SENP_CAEEL	Sentrin-specific protease	PF02902: Ulp1 protease family, C-terminal catalytic domain	IPR003653: Ulp1 protease family, C-terminal catalytic domain	GO:0006508 BP: proteolysis;GO:0008234 MF: cysteine-type peptidase activity	G	PF02902	IPR003653
4B_DN23720_c3_g1_i31	0	0	0	0	18.7946	19.1465	26.2305	6.93316	101	PF02902	Ulp1 protease family, C-terminal catalytic domain	6-98	4.2e-17	IPR003653	Ulp1 protease family, C-terminal catalytic domain	GO:0006508|GO:0008234		TraesCS7A01G232000.1	82.18	101	18	8e-55	181	*-*	sp|Q09353|SENP_CAEEL	Sentrin-specific protease	PF02902: Ulp1 protease family, C-terminal catalytic domain	IPR003653: Ulp1 protease family, C-terminal catalytic domain	GO:0006508 BP: proteolysis;GO:0008234 MF: cysteine-type peptidase activity	G	PF02902	IPR003653
4B_DN23720_c3_g1_i6	0	0	0	0	19.1704	20.0031	26.8343	12.4172	364	PF02902	Ulp1 protease family, C-terminal catalytic domain	141-341	1.1e-38	IPR003653	Ulp1 protease family, C-terminal catalytic domain	GO:0006508|GO:0008234		TraesCS7B01G130500.2	80.66	305	59	0	524	*-*	sp|Q09353|SENP_CAEEL	Sentrin-specific protease	PF02902: Ulp1 protease family, C-terminal catalytic domain	IPR003653: Ulp1 protease family, C-terminal catalytic domain	GO:0006508 BP: proteolysis;GO:0008234 MF: cysteine-type peptidase activity	G	PF02902	IPR003653
4B_DN23726_c0_g1_i14	0	0	0	0	201.981	220.643	328.381	106.437	242	PF00892	EamA-like transporter family	65-201	1.1e-10	IPR000620	EamA domain	GO:0016020|GO:0016021		TraesCS2D01G225400.1	96.3	243	8	3e-169	477	***	tr|W5C8C7|W5C8C7_WHEAT	WAT1-related protein	PF00892: EamA-like transporter family	IPR000620: EamA domain	GO:0016020 CC: membrane;GO:0016021 CC: integral component of membrane	G	PF00892	IPR000620
4B_DN23740_c0_g3_i3	0	0	0	0	113.115	106.1	152.572	77.5967		-				-				TraesCS5A01G288400.1	79.07	43	9	4e-15	71.6	***	tr|M7Z930|M7Z930_TRIUA	60S ribosomal protein L7a	PF01248: Ribosomal protein L7Ae/L30e/S12e/Gadd45 family	IPR001921: Ribosomal protein L7A/L8; IPR004037: Ribosomal protein L7Ae conserved site; IPR004038: Ribosomal protein L7Ae/L30e/S12e/Gadd45; IPR018492: Ribosomal protein L7Ae/L8/Nhp2 family; IPR029064: 50S ribosomal protein L30e-like	GO:0030529 CC: intracellular ribonucleoprotein complex;GO:0042254 BP: ribosome biogenesis	G	PF01248	IPR001921; IPR004037; IPR004038; IPR018492; IPR029064
4B_DN23747_c2_g6_i1	0	0	0	0	5.40625	16.3186	87.1061	6.28263		-				-				TraesCS3B01G051700.1	44.53	128	46	8e-20	85.9	***	tr|A0A077RPA4|A0A077RPA4_WHEAT	E3 ubiquitin-protein ligase	PF03145: Seven in absentia protein family	IPR008974: TRAF-like; IPR013010: Zinc finger, SIAH-type; IPR013083: Zinc finger, RING/FYVE/PHD-type; IPR018121: Seven-in-absentia protein, TRAF-like domain	GO:0005515 MF: protein binding;GO:0005634 CC: nucleus;GO:0006511 BP: ubiquitin-dependent protein catabolic process;GO:0007275 BP: multicellular organism development;GO:0008270 MF: zinc ion binding	G	PF03145	IPR008974; IPR013010; IPR013083; IPR018121
4B_DN23753_c3_g1_i2	0	0	0	0	76.43	59.2717	211.18	36.6188	501	PF03800	Nuf2 family	24-162	7.5e-28	IPR005549	Kinetochore protein Nuf2	GO:0000278|GO:0000775	Reactome: R-HSA-141444|Reactome: R-HSA-2467813|Reactome: R-HSA-2500257|Reactome: R-HSA-5663220|Reactome: R-HSA-68877	TraesCS6B01G145100.1	94.23	485	27	0	899	***	tr|B9STF6|B9STF6_RICCO	Kinetochore protein nuf2, putative	PF03800: Nuf2 family	IPR005549: Kinetochore protein Nuf2	GO:0000775 CC: chromosome, centromeric region	G	PF03800	IPR005549
4B_DN23753_c4_g1_i11	0	0	0	0	30.0011	47.6289	24.2878	6.42111	295	PF00270	DEAD/DEAH box helicase	32-217	1.3e-21	IPR011545	DEAD/DEAH box helicase domain	GO:0003676|GO:0005524		TraesCS4D01G171000.1	90.8	250	23	4e-157	475	*-*	sp|Q05549|HRQ1_YEAST	ATP-dependent helicase HRQ1	PF00270: DEAD/DEAH box helicase; PF00271: Helicase conserved C-terminal domain; PF02889: Sec63 Brl domain	IPR001650: Helicase, C-terminal; IPR004179: Sec63 domain; IPR011545: DEAD/DEAH box helicase domain; IPR014001: Helicase superfamily 1/2, ATP-binding domain; IPR027417: P-loop containing nucleoside triphosphate hydrolase	GO:0003676 MF: nucleic acid binding;GO:0005524 MF: ATP binding	TE?	PF00270; PF00271; PF02889	IPR001650; IPR004179; IPR011545; IPR014001; IPR027417
4B_DN23753_c4_g1_i16	0	0	0	0	51.6425	8.61645	33.4759	23.6321	451	PF00270	DEAD/DEAH box helicase	32-217	3.9e-21	IPR011545	DEAD/DEAH box helicase domain	GO:0003676|GO:0005524		TraesCS4D01G171000.1	94.01	451	27	0	889	*-*	sp|Q05549|HRQ1_YEAST	ATP-dependent helicase HRQ1	PF00270: DEAD/DEAH box helicase; PF00271: Helicase conserved C-terminal domain; PF02889: Sec63 Brl domain	IPR001650: Helicase, C-terminal; IPR004179: Sec63 domain; IPR011545: DEAD/DEAH box helicase domain; IPR014001: Helicase superfamily 1/2, ATP-binding domain; IPR027417: P-loop containing nucleoside triphosphate hydrolase	GO:0003676 MF: nucleic acid binding;GO:0005524 MF: ATP binding	TE?	PF00270; PF00271; PF02889	IPR001650; IPR004179; IPR011545; IPR014001; IPR027417
4B_DN23753_c4_g1_i5	0	0	0	0	13.2331	38.7499	27.9294	10.9909	267	PF00270	DEAD/DEAH box helicase	32-217	9.6e-22	IPR011545	DEAD/DEAH box helicase domain	GO:0003676|GO:0005524		TraesCS4D01G171000.1	88.76	258	29	4e-158	477	*-*	sp|Q05549|HRQ1_YEAST	ATP-dependent helicase HRQ1	PF00270: DEAD/DEAH box helicase; PF00271: Helicase conserved C-terminal domain; PF02889: Sec63 Brl domain	IPR001650: Helicase, C-terminal; IPR004179: Sec63 domain; IPR011545: DEAD/DEAH box helicase domain; IPR014001: Helicase superfamily 1/2, ATP-binding domain; IPR027417: P-loop containing nucleoside triphosphate hydrolase	GO:0003676 MF: nucleic acid binding;GO:0005524 MF: ATP binding	TE?	PF00270; PF00271; PF02889	IPR001650; IPR004179; IPR011545; IPR014001; IPR027417
4B_DN23775_c1_g4_i1	0	0	0	0	32.3473	7.76182	21.373	18.7427		-				-				TraesCS3B01G520300.1	84.24	184	23	1e-88	281	*-*	tr|W9QMB4|W9QMB4_9ROSA	Two-component response regulator	PF00072: Response regulator receiver domain; PF00249: Myb-like DNA-binding domain	IPR001005: SANT/Myb domain; IPR001789: Signal transduction response regulator, receiver domain; IPR006447: Myb domain, plants; IPR009057: Homeobox domain-like; IPR011006: CheY-like superfamily; IPR017053: Response regulator B-type, plant; IPR017930: Myb domain	GO:0000160 BP: phosphorelay signal transduction system;GO:0003677 MF: DNA binding;GO:0003700 MF: transcription factor activity, sequence-specific DNA binding;GO:0007165 BP: signal transduction	G	PF00072; PF00249	IPR001005; IPR001789; IPR006447; IPR009057; IPR011006; IPR017053; IPR017930
4B_DN23784_c0_g1_i3	0	0	0	0	3.53631	3.69627	26.3803	9.31915		-				-				TraesCS5D01G204900.1	77.05	61	12	2e-22	97.8	***	tr|W5FJ14|W5FJ14_WHEAT	Glycosyltransferase	PF00201: UDP-glucoronosyl and UDP-glucosyl transferase	IPR002213: UDP-glucuronosyl/UDP-glucosyltransferase	GO:0008152 BP: metabolic process;GO:0016758 MF: transferase activity, transferring hexosyl groups	G	PF00201	IPR002213
4B_DN23784_c0_g1_i4	0	0	0	0	98.2348	43.5527	142.534	38.5779	410	PF00612	IQ calmodulin-binding motif	163-178	0.00046	IPR000048	IQ motif, EF-hand binding site	GO:0005515		TraesCS2B01G247100.1	48.08	391	146	2e-86	290	***	tr|R7WEF9|R7WEF9_AEGTA	Abnormal spindle-like microcephaly-associated protein-like protein	PF00307: Calponin homology (CH) domain; PF00612: IQ calmodulin-binding motif	IPR000048: IQ motif, EF-hand binding site; IPR000225: Armadillo; IPR001715: Calponin homology domain; IPR011989: Armadillo-like helical; IPR016024: Armadillo-type fold	GO:0005488 MF: binding;GO:0005515 MF: protein binding	G	PF00307; PF00612	IPR000048; IPR000225; IPR001715; IPR011989; IPR016024
4B_DN23796_c4_g1_i15	0	0	0	0	13.2299	6.60436	14.19	2.82789		-				-				TraesCSU01G081900.1	71.43	49	14	2e-16	79.3	***	tr|A0A151T3S6|A0A151T3S6_CAJCA	Protein argonaute	PF16486: N-terminal domain of argonaute; PF08699: Argonaute linker 1 domain; PF02170: PAZ domain; PF16488: Argonaute linker 2 domain; PF16487: Mid domain of argonaute; PF02171: Piwi domain	IPR003100: PAZ domain; IPR003165: Piwi domain; IPR012337: Ribonuclease H-like domain; IPR014811: Argonaute, linker 1 domain; IPR032472: Argonaute linker 2 domain; IPR032473: Protein argonaute, Mid domain; IPR032474: Protein argonaute, N-terminal	GO:0003676 MF: nucleic acid binding;GO:0005515 MF: protein binding	G	PF16486; PF08699; PF02170; PF16488; PF16487; PF02171	IPR003100; IPR003165; IPR012337; IPR014811; IPR032472; IPR032473; IPR032474
4B_DN23796_c4_g1_i7	0	0	0	0	6.83622	5.00957	25.2689	8.59798		-				-				TraesCS7D01G268900.2	87.5	56	7	4e-22	97.1	***	tr|A0A1E5WJA6|A0A1E5WJA6_9POAL	Ankyrin repeat-containing protein	PF12796: Ankyrin repeats (3 copies); PF13962: Domain of unknown function	IPR002110: Ankyrin repeat; IPR020683: Ankyrin repeat-containing domain; IPR026961: PGG domain	GO:0005515 MF: protein binding	G	PF12796; PF13962	IPR002110; IPR020683; IPR026961
4B_DN23802_c2_g2_i22	0	0	0	0	67.1243	45.2475	162.008	49.6921	291	PF15628	RRM in Demeter	162-262	2.2e-47	IPR028925	Demeter, RRM-fold domain			TraesCS3A01G022500.1	91.42	571	37	0	1048	*-*	tr|A0A103YIA8|A0A103YIA8_CYNCS	DNA glycosylase	PF15628: RRM in Demeter	IPR003651: Endonuclease III-like, iron-sulphur cluster loop motif; IPR011257: DNA glycosylase; IPR023170: Helix-turn-helix, base-excision DNA repair, C-terminal; IPR028925: Demeter, RRM-fold domain	GO:0003824 MF: catalytic activity;GO:0006281 BP: DNA repair;GO:0051539 MF: 4 iron, 4 sulfur cluster binding	G	PF15628	IPR003651; IPR011257; IPR023170; IPR028925
4B_DN23845_c0_g1_i10	0	0	0	0	4.62522	11.7215	13.4949	16.1517	161	PF00225	Kinesin motor domain	2-142	1.1e-23	IPR001752	Kinesin motor domain	GO:0003777|GO:0005524|GO:0007018|GO:0008017	Reactome: R-HSA-6811434|Reactome: R-HSA-983189	TraesCS6A01G003700.1	87.66	154	19	9e-83	266	***	tr|V4T5G4|V4T5G4_9ROSI	Kinesin-like protein	PF00225: Kinesin motor domain	IPR001752: Kinesin motor domain; IPR027417: P-loop containing nucleoside triphosphate hydrolase	GO:0003777 MF: microtubule motor activity;GO:0005524 MF: ATP binding;GO:0007018 BP: microtubule-based movement;GO:0008017 MF: microtubule binding	G	PF00225	IPR001752; IPR027417
4B_DN23845_c0_g1_i16	0	0	0	0	16.5529	5.15164	16.5503	3.80708	448	PF00225	Kinesin motor domain	2-269	1.7e-52	IPR001752	Kinesin motor domain	GO:0003777|GO:0005524|GO:0007018|GO:0008017	Reactome: R-HSA-6811434|Reactome: R-HSA-983189	TraesCS6A01G003700.1	83.48	448	40	0	732	***	tr|V4T5G4|V4T5G4_9ROSI	Kinesin-like protein	PF00225: Kinesin motor domain	IPR001752: Kinesin motor domain; IPR027417: P-loop containing nucleoside triphosphate hydrolase	GO:0003777 MF: microtubule motor activity;GO:0005524 MF: ATP binding;GO:0007018 BP: microtubule-based movement;GO:0008017 MF: microtubule binding	G	PF00225	IPR001752; IPR027417
4B_DN23845_c0_g1_i19	0	0	0	0	306.241	153.689	366.909	126.711	818	PF00225	Kinesin motor domain	2-269	7.3e-52	IPR001752	Kinesin motor domain	GO:0003777|GO:0005524|GO:0007018|GO:0008017	Reactome: R-HSA-6811434|Reactome: R-HSA-983189	TraesCS6A01G003700.1	79.06	812	111	0	1222	***	tr|V4T5G4|V4T5G4_9ROSI	Kinesin-like protein	PF00225: Kinesin motor domain	IPR001752: Kinesin motor domain; IPR027417: P-loop containing nucleoside triphosphate hydrolase	GO:0003777 MF: microtubule motor activity;GO:0005524 MF: ATP binding;GO:0007018 BP: microtubule-based movement;GO:0008017 MF: microtubule binding	G	PF00225	IPR001752; IPR027417
4B_DN23845_c0_g1_i2	0	0	0	0	30.5623	15.898	50.3333	34.1929	658	PF00225	Kinesin motor domain	2-269	4.6e-52	IPR001752	Kinesin motor domain	GO:0003777|GO:0005524|GO:0007018|GO:0008017	Reactome: R-HSA-6811434|Reactome: R-HSA-983189	TraesCS6A01G003700.1	81.51	649	78	0	1014	***	tr|V4T5G4|V4T5G4_9ROSI	Kinesin-like protein	PF00225: Kinesin motor domain	IPR001752: Kinesin motor domain; IPR027417: P-loop containing nucleoside triphosphate hydrolase	GO:0003777 MF: microtubule motor activity;GO:0005524 MF: ATP binding;GO:0007018 BP: microtubule-based movement;GO:0008017 MF: microtubule binding	G	PF00225	IPR001752; IPR027417
4B_DN23845_c0_g1_i20	0	0	0	0	57.3428	18.7246	77.7351	35.8827	589	PF00225	Kinesin motor domain	2-269	3.6e-52	IPR001752	Kinesin motor domain	GO:0003777|GO:0005524|GO:0007018|GO:0008017	Reactome: R-HSA-6811434|Reactome: R-HSA-983189	TraesCS6A01G003700.1	81.91	575	66	0	911	***	tr|V4T5G4|V4T5G4_9ROSI	Kinesin-like protein	PF00225: Kinesin motor domain	IPR001752: Kinesin motor domain; IPR027417: P-loop containing nucleoside triphosphate hydrolase	GO:0003777 MF: microtubule motor activity;GO:0005524 MF: ATP binding;GO:0007018 BP: microtubule-based movement;GO:0008017 MF: microtubule binding	G	PF00225	IPR001752; IPR027417
4B_DN23845_c0_g1_i7	0	0	0	0	88.6239	39.7726	112.909	44.1098		-				-				TraesCS6A01G003700.1	63.97	136	32	5e-43	157	***	tr|V4T5G4|V4T5G4_9ROSI	Kinesin-like protein	PF00225: Kinesin motor domain	IPR001752: Kinesin motor domain; IPR027417: P-loop containing nucleoside triphosphate hydrolase	GO:0003777 MF: microtubule motor activity;GO:0005524 MF: ATP binding;GO:0007018 BP: microtubule-based movement;GO:0008017 MF: microtubule binding	G	PF00225	IPR001752; IPR027417
4B_DN23851_c0_g2_i4	0.0621661	0	0	0	154.991	108.95	227.994	63.5526	458	PF12937	F-box-like	60-100	2.2e-06	IPR001810	F-box domain	GO:0005515		TraesCS4A01G461300.1	78.74	381	67	0	584	***	tr|B6U078|B6U078_MAIZE	F-box domain containing protein	PF12937: F-box-like	IPR001810: F-box domain	GO:0005515 MF: protein binding	TE?	PF12937	IPR001810
4B_DN23856_c1_g1_i5	0	0	0	0	42.4456	46.2508	54.9983	23.4465		-				-				TraesCS4D01G169800.1	90	30	3	9e-10	58.9	***	tr|I1H5N7|I1H5N7_BRADI	Sucrose synthase	PF00862: Sucrose synthase; PF00534: Glycosyl transferases group 1	IPR000368: Sucrose synthase; IPR001296: Glycosyl transferase, family 1; IPR012820: Sucrose synthase, plant/cyanobacteria	GO:0005985 BP: sucrose metabolic process;GO:0016157 MF: sucrose synthase activity	G	PF00862; PF00534	IPR000368; IPR001296; IPR012820
4B_DN23856_c1_g1_i9	0	0	0	0	15.0669	11.3761	19.1241	11.9946	143	PF00862	Sucrose synthase	8-57	1.7e-08	IPR000368	Sucrose synthase	GO:0005985|GO:0016157		TraesCS4A01G140000.1	94.55	55	3	3e-27	109	***	tr|I1H5N7|I1H5N7_BRADI	Sucrose synthase	PF00862: Sucrose synthase; PF00534: Glycosyl transferases group 1	IPR000368: Sucrose synthase; IPR001296: Glycosyl transferase, family 1; IPR012820: Sucrose synthase, plant/cyanobacteria	GO:0005985 BP: sucrose metabolic process;GO:0016157 MF: sucrose synthase activity	G	PF00862; PF00534	IPR000368; IPR001296; IPR012820
4B_DN23865_c0_g2_i16	0	0	0	0	62.3047	37.1374	78.9474	32.8567	247	PF11926	Domain of unknown function (DUF3444)	2-152	1.3e-48	IPR024593	Domain of unknown function DUF3444			TraesCS3B01G244000.1	95.14	247	11	1e-167	494	***	tr|B9GEL6|B9GEL6_POPTR	Helicase-related family protein	PF06733: DEAD_2; PF13307: Helicase C-terminal domain	IPR006554: Helicase-like, DEXD box c2 type; IPR006555: ATP-dependent helicase, C-terminal; IPR010614: DEAD2; IPR013020: DNA helicase (DNA repair), Rad3 type; IPR014013: Helicase superfamily 1/2, ATP-binding domain, DinG/Rad3-type; IPR027417: P-loop containing nucleoside triphosphate hydrolase	GO:0003676 MF: nucleic acid binding;GO:0003677 MF: DNA binding;GO:0004003 MF: ATP-dependent DNA helicase activity;GO:0005524 MF: ATP binding;GO:0006139 BP: nucleobase-containing compound metabolic process;GO:0008026 MF: ATP-dependent helicase activity;GO:0016818 MF: hydrolase activity, acting on acid anhydrides, in phosphorus-containing anhydrides	TE?	PF06733; PF13307	IPR006554; IPR006555; IPR010614; IPR013020; IPR014013; IPR027417
4B_DN23865_c0_g2_i4	0	0	0	0	22.087	6.05537	39.1869	5.81788	952	PF00226	DnaJ domain	2-52	9.6e-16	IPR001623	DnaJ domain			TraesCS3B01G244000.4	92.19	960	64	0	1826	***	tr|B9GEL6|B9GEL6_POPTR	Helicase-related family protein	PF06733: DEAD_2; PF13307: Helicase C-terminal domain	IPR006554: Helicase-like, DEXD box c2 type; IPR006555: ATP-dependent helicase, C-terminal; IPR010614: DEAD2; IPR013020: DNA helicase (DNA repair), Rad3 type; IPR014013: Helicase superfamily 1/2, ATP-binding domain, DinG/Rad3-type; IPR027417: P-loop containing nucleoside triphosphate hydrolase	GO:0003676 MF: nucleic acid binding;GO:0003677 MF: DNA binding;GO:0004003 MF: ATP-dependent DNA helicase activity;GO:0005524 MF: ATP binding;GO:0006139 BP: nucleobase-containing compound metabolic process;GO:0008026 MF: ATP-dependent helicase activity;GO:0016818 MF: hydrolase activity, acting on acid anhydrides, in phosphorus-containing anhydrides	TE?	PF06733; PF13307	IPR006554; IPR006555; IPR010614; IPR013020; IPR014013; IPR027417
4B_DN23865_c0_g2_i8	0	0	0	0	25.887	12.8233	53.4401	25.9427	211	PF11926	Domain of unknown function (DUF3444)	1-181	1e-64	IPR024593	Domain of unknown function DUF3444			TraesCS3B01G244000.1	90.86	186	17	3e-122	374	***	tr|B9GEL6|B9GEL6_POPTR	Helicase-related family protein	PF06733: DEAD_2; PF13307: Helicase C-terminal domain	IPR006554: Helicase-like, DEXD box c2 type; IPR006555: ATP-dependent helicase, C-terminal; IPR010614: DEAD2; IPR013020: DNA helicase (DNA repair), Rad3 type; IPR014013: Helicase superfamily 1/2, ATP-binding domain, DinG/Rad3-type; IPR027417: P-loop containing nucleoside triphosphate hydrolase	GO:0003676 MF: nucleic acid binding;GO:0003677 MF: DNA binding;GO:0004003 MF: ATP-dependent DNA helicase activity;GO:0005524 MF: ATP binding;GO:0006139 BP: nucleobase-containing compound metabolic process;GO:0008026 MF: ATP-dependent helicase activity;GO:0016818 MF: hydrolase activity, acting on acid anhydrides, in phosphorus-containing anhydrides	TE?	PF06733; PF13307	IPR006554; IPR006555; IPR010614; IPR013020; IPR014013; IPR027417
4B_DN23871_c0_g1_i2	0	0	0	0	54.2698	17.9729	23.1758	33.3182		-				-				TraesCS5B01G208000.1	76.47	391	79	0	593	***	tr|B9GKT7|B9GKT7_POPTR	Rela/spot homolog 3 family protein	PF13328: HD domain; PF04607: Region found in RelA / SpoT proteins	IPR003607: HD/PDEase domain; IPR007685: RelA/SpoT	GO:0015969 BP: guanosine tetraphosphate metabolic process	G	PF13328; PF04607	IPR003607; IPR007685
4B_DN23877_c3_g5_i1	0	0	0	0	61.2163	47.7256	103.863	21.6696	298	PF13961	Domain of unknown function (DUF4219)	61-86	2.3e-08	IPR025314	Domain of unknown function DUF4219			-
4B_DN23924_c1_g1_i7	0	0	0	0	27.2275	16.028	17.4152	4.65807		-				-				TraesCS4A01G136200.1	90.83	327	30	0	583	*-*	sp|Q05549|HRQ1_YEAST	ATP-dependent helicase HRQ1	PF00270: DEAD/DEAH box helicase; PF00271: Helicase conserved C-terminal domain; PF02889: Sec63 Brl domain	IPR001650: Helicase, C-terminal; IPR004179: Sec63 domain; IPR011545: DEAD/DEAH box helicase domain; IPR014001: Helicase superfamily 1/2, ATP-binding domain; IPR027417: P-loop containing nucleoside triphosphate hydrolase	GO:0003676 MF: nucleic acid binding;GO:0005524 MF: ATP binding	TE?	PF00270; PF00271; PF02889	IPR001650; IPR004179; IPR011545; IPR014001; IPR027417
4B_DN23924_c1_g3_i3	0	0	0	0	14.5666	9.65008	15.1237	6.93701	1065	PF00385	Chromo (CHRromatin Organisation MOdifier) domain	982-1027	4.2e-06	IPR023780	Chromo domain			TraesCS1D01G040419.1	27.37	274	186	1e-25	115	***	tr|A0A1D5SN92|A0A1D5SN92_WHEAT	Poly [ADP-ribose] polymerase	PF00645: Poly(ADP-ribose) polymerase and DNA-Ligase Zn-finger region; PF08063: PADR1 (NUC008) domain; PF00533: BRCA1 C Terminus (BRCT) domain; PF05406: WGR domain; PF02877: Poly(ADP-ribose) polymerase, regulatory domain; PF00644: Poly(ADP-ribose) polymerase catalytic domain	IPR001357: BRCT domain; IPR001510: Zinc finger, PARP-type; IPR004102: Poly(ADP-ribose) polymerase, regulatory domain; IPR008893: WGR domain; IPR012317: Poly(ADP-ribose) polymerase, catalytic domain; IPR012982: PADR1 domain	GO:0003677 MF: DNA binding;GO:0003950 MF: NAD+ ADP-ribosyltransferase activity;GO:0006471 BP: protein ADP-ribosylation;GO:0008270 MF: zinc ion binding	G	PF00645; PF08063; PF00533; PF05406; PF02877; PF00644	IPR001357; IPR001510; IPR004102; IPR008893; IPR012317; IPR012982
4B_DN23924_c1_g4_i2	0	0	0	0	18.8028	15.9903	29.1431	4.57567		-				-				TraesCS3B01G279400.1	60	60	16	8e-11	57.8	***	tr|M5Y2Z1|M5Y2Z1_PRUPE	Kinesin-like protein	PF00225: Kinesin motor domain	IPR001752: Kinesin motor domain; IPR027417: P-loop containing nucleoside triphosphate hydrolase	GO:0003777 MF: microtubule motor activity;GO:0005524 MF: ATP binding;GO:0007018 BP: microtubule-based movement;GO:0008017 MF: microtubule binding	G	PF00225	IPR001752; IPR027417
4B_DN23943_c1_g2_i23	0	0	0	0	55.404	59.4955	156.278	53.788	152	PF00225	Kinesin motor domain	2-104	1.1e-40	IPR001752	Kinesin motor domain	GO:0003777|GO:0005524|GO:0007018|GO:0008017	Reactome: R-HSA-6811434|Reactome: R-HSA-983189	TraesCS2B01G229500.1	90.54	148	14	2e-83	270	***	tr|A0A1D6HK60|A0A1D6HK60_MAIZE	Kinesin-like protein	PF00225: Kinesin motor domain	IPR001752: Kinesin motor domain; IPR019821: Kinesin motor domain, conserved site; IPR027417: P-loop containing nucleoside triphosphate hydrolase	GO:0003777 MF: microtubule motor activity;GO:0005524 MF: ATP binding;GO:0007018 BP: microtubule-based movement;GO:0008017 MF: microtubule binding	G	PF00225	IPR001752; IPR019821; IPR027417
4B_DN23957_c1_g4_i4	0	0	0	0	6.14742	4.75363	18.1748	8.22592	106	PF02902	Ulp1 protease family, C-terminal catalytic domain	30-81	2.6e-09	IPR003653	Ulp1 protease family, C-terminal catalytic domain	GO:0006508|GO:0008234		TraesCS5A01G333300.1	29.9	97	64	6e-07	50.1	***	tr|B6SJH0|B6SJH0_MAIZE	3-dehydroquinate synthase	PF01761: 3-dehydroquinate synthase	IPR016037: 3-dehydroquinate synthase AroB; IPR030960: 3-dehydroquinate synthase domain	GO:0003856 MF: 3-dehydroquinate synthase activity;GO:0005737 CC: cytoplasm;GO:0009073 BP: aromatic amino acid family biosynthetic process	G	PF01761	IPR016037; IPR030960
4B_DN24512_c0_g1_i1	0	0	0	0	8.03101	4.31179	12.6542	1.54208		-				-				TraesCS6B01G299200.1	67.21	61	19	7e-18	81.3	***	tr|W5GJ80|W5GJ80_WHEAT	Phosphoribulokinase	PF00485: Phosphoribulokinase / Uridine kinase family	IPR006082: Phosphoribulokinase; IPR006083: Phosphoribulokinase/uridine kinase; IPR027417: P-loop containing nucleoside triphosphate hydrolase	GO:0005524 MF: ATP binding;GO:0005975 BP: carbohydrate metabolic process;GO:0008152 BP: metabolic process;GO:0008974 MF: phosphoribulokinase activity;GO:0016301 MF: kinase activity	G	PF00485	IPR006082; IPR006083; IPR027417
4B_DN24854_c0_g1_i1	0	0	0	0	5.62692	15.2373	11.1005	6.5419		-				-				TraesCS3B01G169600.1	93.14	204	14	9e-137	388	***	tr|A0A0P7KCU4|A0A0P7KCU4_9MOLU	tRNA N6-adenosine threonylcarbamoyltransferase	PF00814: Glycoprotease family	IPR000905: Gcp-like domain; IPR017861: Kae1/TsaD family; IPR022450: tRNA N6-adenosine threonylcarbamoyltransferase, TsaD	GO:0002949 BP: tRNA threonylcarbamoyladenosine modification;GO:0004222 MF: metalloendopeptidase activity	G	PF00814	IPR000905; IPR017861; IPR022450
4B_DN30878_c0_g1_i1	0	0	0	0	6.74666	5.82022	9.64913	10.9303	348	PF14244	gag-polypeptide of LTR copia-type	41-79	4e-06	IPR029472	Gag-polypeptide of LTR copia-type			-
4B_DN31418_c0_g1_i1	0	0	0	0	27.9205	10.8314	29.3157	14.2061	353	PF00651	BTB/POZ domain	167-274	6.5e-24	IPR000210	BTB/POZ domain	GO:0005515		TraesCS5D01G442500.1	95.75	353	15	0	707	***	tr|Q337Z5|Q337Z5_ORYSJ	BTB/POZ domain containing protein	PF00917: MATH domain; PF00651: BTB/POZ domain	IPR000210: BTB/POZ domain; IPR002083: MATH/TRAF domain; IPR008974: TRAF-like; IPR011333: SKP1/BTB/POZ domain	GO:0005515 MF: protein binding	G	PF00917; PF00651	IPR000210; IPR002083; IPR008974; IPR011333
4B_DN32301_c0_g1_i1	0	0	0	0	8.82653	5.84266	8.17737	8.97955	295	PF00113	Enolase, C-terminal TIM barrel domain	3-283	8.7e-84	IPR020810	Enolase, C-terminal TIM barrel domain		KEGG: 00010+4.2.1.11|KEGG: 00680+4.2.1.11|MetaCyc: PWY-1042|MetaCyc: PWY-1622|MetaCyc: PWY-2221|MetaCyc: PWY-5484|MetaCyc: PWY-5723|MetaCyc: PWY-6142|MetaCyc: PWY-6886|MetaCyc: PWY-6901|MetaCyc: PWY-7003|MetaCyc: PWY-7124|MetaCyc: PWY-7218	TraesCS5B01G012100.3	41.58	291	152	2e-69	226	***	tr|M4QAZ4|M4QAZ4_WHEAT	Enolase	PF03952: Enolase, N-terminal domain; PF00113: Enolase, C-terminal TIM barrel domain	IPR000941: Enolase; IPR020809: Enolase, conserved site; IPR020810: Enolase, C-terminal TIM barrel domain; IPR020811: Enolase, N-terminal; IPR029017: Enolase N-terminal domain-like; IPR029065: Enolase C-terminal domain-like	GO:0000015 CC: phosphopyruvate hydratase complex;GO:0000287 MF: magnesium ion binding;GO:0004634 MF: phosphopyruvate hydratase activity;GO:0006096 BP: glycolytic process	G	PF03952; PF00113	IPR000941; IPR020809; IPR020810; IPR020811; IPR029017; IPR029065
4B_DN3506_c0_g1_i2	0	0	0	0	10.2871	18.1301	32.0146	10.8082	476	PF03468	XS domain	14-123	6.8e-35	IPR005380	XS domain	GO:0031047		TraesCS3D01G032500.1	84.55	479	39	0	812	***	tr|A0A0K9NR31|A0A0K9NR31_ZOSMR	XH/XS domain-containing protein	PF03468: XS domain; PF03469: XH domain	IPR005379: Uncharacterised domain XH; IPR005380: XS domain	GO:0031047 BP: gene silencing by RNA	G	PF03468; PF03469	IPR005379; IPR005380
4B_DN36071_c0_g1_i1	0	0	0	0	10.3285	7.47424	13.539	8.02392		-				-				TraesCS6A01G209200.2	88.65	141	16	6e-56	178	***	tr|A0A1D6A5H9|A0A1D6A5H9_WHEAT	Phosphate transporter	PF01384: Phosphate transporter family	IPR001204: Phosphate transporter	GO:0005315 MF: inorganic phosphate transmembrane transporter activity;GO:0006817 BP: phosphate ion transport;GO:0016020 CC: membrane	G	PF01384	IPR001204
4B_DN36893_c0_g1_i1	0	0	0	0	14.0465	1.72472	18.6052	9.47438	414	PF04827	Plant transposon protein	181-382	9.4e-97	IPR006912	Harbinger transposase-derived protein	GO:0016788		-
4B_DN38681_c0_g1_i1	0	0	0	0	25.3835	13.735	20.0549	14.7419		-				-				TraesCS5D01G567900.1	51.85	135	59	1e-30	112	***	tr|Q5PXH0|Q5PXH0_VITVI	Aquaporin	PF00230: Major intrinsic protein	IPR000425: Major intrinsic protein; IPR022357: Major intrinsic protein, conserved site; IPR023271: Aquaporin-like	GO:0005215 MF: transporter activity;GO:0006810 BP: transport;GO:0016020 CC: membrane	G	PF00230	IPR000425; IPR022357; IPR023271
4B_DN39715_c0_g1_i1	0	0	0	0	35.0807	29.2174	51.13	21.9514		-				-				TraesCS2A01G322200.1	35.33	150	86	8e-20	89.7	***	tr|A0A1D5TDG9|A0A1D5TDG9_WHEAT	Glucose-6-phosphate 1-dehydrogenase	PF00479: Glucose-6-phosphate dehydrogenase, NAD binding domain; PF02781: Glucose-6-phosphate dehydrogenase, C-terminal domain	IPR001282: Glucose-6-phosphate dehydrogenase; IPR016040: NAD(P)-binding domain; IPR019796: Glucose-6-phosphate dehydrogenase, active site; IPR022674: Glucose-6-phosphate dehydrogenase, NAD-binding; IPR022675: Glucose-6-phosphate dehydrogenase, C-terminal	GO:0004345 MF: glucose-6-phosphate dehydrogenase activity;GO:0006006 BP: glucose metabolic process;GO:0050661 MF: NADP binding;GO:0055114 BP: oxidation-reduction process	G	PF00479; PF02781	IPR001282; IPR016040; IPR019796; IPR022674; IPR022675
4B_DN42543_c0_g1_i1	0	0	0	0	6.84598	1.84758	14.9332	5.94847	328	PF13961	Domain of unknown function (DUF4219)	61-86	2e-07	IPR025314	Domain of unknown function DUF4219			-
4B_DN42627_c0_g1_i1	0	0	0	0	13.6036	12.8492	17.5354	5.90989		-				-				TraesCS7A01G038000.1	69.05	42	12	8e-07	52	***	tr|A0A0K9NTD2|A0A0K9NTD2_ZOSMR	60 kDa chaperonin	PF00118: TCP-1/cpn60 chaperonin family	IPR001844: Chaperonin Cpn60; IPR002423: Chaperonin Cpn60/TCP-1 family; IPR018370: Chaperonin Cpn60, conserved site; IPR027409: GroEL-like apical domain; IPR027413: GroEL-like equatorial domain	GO:0005524 MF: ATP binding;GO:0005737 CC: cytoplasm;GO:0006457 BP: protein folding;GO:0042026 BP: protein refolding	G	PF00118	IPR001844; IPR002423; IPR018370; IPR027409; IPR027413
4B_DN43920_c0_g1_i1	0	0	0	0	12.7692	9.26696	33.3487	9.94845	176	PF10551	MULE transposase domain	1-76	1.6e-25	IPR018289	MULE transposase domain			-
4B_DN5869_c0_g1_i2	0	0	0	0	10.963	5.91138	17.4199	6.34373		-				-				TraesCS2A01G079400.1	95.5	111	3	2e-74	228	***	tr|A0A1B2LUN9|A0A1B2LUN9_9CARY	Elongation factor 1 alpha	PF00009: Elongation factor Tu GTP binding domain; PF03144: Elongation factor Tu domain 2; PF03143: Elongation factor Tu C-terminal domain	IPR000795: Transcription factor, GTP-binding domain; IPR004160: Translation elongation factor EFTu/EF1A, C-terminal; IPR004161: Translation elongation factor EFTu-like, domain 2; IPR009000: Translation protein, beta-barrel domain; IPR009001: Translation elongation factor EF1A/initiation factor IF2gamma, C-terminal; IPR027417: P-loop containing nucleoside triphosphate hydrolase; IPR031157: Tr-type…	GO:0003924 MF: GTPase activity;GO:0005525 MF: GTP binding	G	PF00009; PF03144; PF03143	IPR000795; IPR004160; IPR004161; IPR009000; IPR009001; IPR027417; IPR031157
4B_DN6081_c0_g2_i1	0	0	0	0	13.9673	10.1491	40.0492	16.3474	167	PF03101	FAR1 DNA-binding domain	104-167	1.4e-08	IPR004330	FAR1 DNA binding domain			-
4B_DN7196_c0_g1_i1	0	0	0	0	6.04366	8.70679	11.1697	2.33611		-				-				TraesCS6B01G068200.1	25.84	209	126	4e-10	60.8	***	tr|M7YSP1|M7YSP1_TRIUA	60S ribosomal protein L13	PF01294: Ribosomal protein L13e	IPR001380: Ribosomal protein L13e; IPR018256: Ribosomal protein L13e, conserved site	GO:0003735 MF: structural constituent of ribosome;GO:0005622 CC: intracellular;GO:0005840 CC: ribosome;GO:0006412 BP: translation	G	PF01294	IPR001380; IPR018256
4B_DN7829_c0_g1_i1	0	0	0	0	4.85469	3.92472	30.6605	1.40389	488	PF13976	GAG-pre-integrase domain	77-144	5.6e-14	IPR025724	GAG-pre-integrase domain		KEGG: 00230+2.7.7.7|KEGG: 00240+2.7.7.7	-
4B_DN9279_c0_g2_i1	0	0	0	0	15.0282	6.51534	18.9555	10.4906		-				-				TraesCS1D01G347600.1	46.56	131	68	7e-35	126	***	tr|A0A1E5VLP5|A0A1E5VLP5_9POAL	Mitochondrial-processing peptidase subunit alpha	PF00675: Insulinase (Peptidase family M16); PF05193: Peptidase M16 inactive domain	IPR001431: Peptidase M16, zinc-binding site; IPR007863: Peptidase M16, C-terminal; IPR011249: Metalloenzyme, LuxS/M16 peptidase-like; IPR011765: Peptidase M16, N-terminal	GO:0003824 MF: catalytic activity;GO:0004222 MF: metalloendopeptidase activity;GO:0006508 BP: proteolysis;GO:0046872 MF: metal ion binding	G	PF00675; PF05193	IPR001431; IPR007863; IPR011249; IPR011765

## Sheet: 4B_wheat
Supplemental Dataset 7 Rye 4B specific transcripts identified in wheat and annotated based on the Interproscan and BLASTP against Triticum aestivum
target_id	tpm (wheat, B0) sample 1	tpm (wheat, B0) sample 2	tpm (wheat, B0) sample 3	tpm (wheat, B0) sample 4	tpm (wheat, B4) sample 1	tpm (wheat, B4) sample 2	tpm (wheat, B4) sample 3	tpm (wheat, B4) sample 4	Sequence length	Pfam	Signature description	Start-stop_location	Score	Interpro	Description	GO term	KEGG/reactome	Blastp-Triticum	Percentage of identical matches	Alignment length	Number of mismatches	Expectation value (E-value)	Bit score	AHRD-Quality-Code	Blast-Hit-Accession	Human-Readable-Description	Pfam-IDs-(Description)	Interpro-IDs-(Description)	GO-IDs-(Description)-via-Interpro	Gene-or-TE-TE?-U (via-function)	Pfam-IDs	Interpro-IDs	GO-IDs-via-Interpro
2B_DN12378_c0_g1_i1	0	0	0	0	61.5443	43.6993	15.0177	56.3757	281	PF00098	Zinc knuckle	246-263	7.5e-05	IPR001878	Zinc finger, CCHC-type	GO:0003676|GO:0008270		-
2B_DN15309_c1_g1_i1	0	0	0	0	23.7388	27.0344	8.12203	13.7308	179	PF07727	Reverse transcriptase (RNA-dependent DNA polymerase)	46-179	4.9e-43	IPR013103	Reverse transcriptase, RNA-dependent DNA polymerase		KEGG: 00230+2.7.7.7|KEGG: 00240+2.7.7.7	-
2B_DN15450_c0_g1_i1	0	0	0	0	31.5275	12.5015	11.618	12.6221	647	PF13966	zinc-binding in reverse transcriptase	364-467	1.6e-16	IPR026960	Reverse transcriptase zinc-binding domain			TraesCS5D01G192900.1	43.01	93	49	2e-09	59.7	*-*	tr|B6SVB5|B6SVB5_MAIZE	Protein kinase	PF00069: Protein kinase domain	IPR000719: Protein kinase domain; IPR008271: Serine/threonine-protein kinase, active site; IPR011009: Protein kinase-like domain; IPR017441: Protein kinase, ATP binding site	GO:0004672 MF: protein kinase activity;GO:0005524 MF: ATP binding;GO:0006468 BP: protein phosphorylation	G	PF00069	IPR000719; IPR008271; IPR011009; IPR017441
2B_DN18063_c0_g2_i1	0	0	0	0	8.35233	6.83655	5.78259	11.2221	220	PF00078	Reverse transcriptase (RNA-dependent DNA polymerase)	75-220	9.2e-28	IPR000477	Reverse transcriptase domain			TraesCS2A01G273400.1	50	200	54	2e-56	191	*-*	tr|A0A061GTK7|A0A061GTK7_THECC	RNA-binding family protein	PF00076: RNA recognition motif. (a.k.a. RRM, RBD, or RNP domain); PF10275: Peptidase C65 Otubain	IPR000504: RNA recognition motif domain; IPR008111: RNA-binding motif protein 8; IPR019400: Peptidase C65, otubain	GO:0003676 MF: nucleic acid binding;GO:0003723 MF: RNA binding;GO:0005634 CC: nucleus;GO:0005737 CC: cytoplasm;GO:0006396 BP: RNA processing	G	PF00076; PF10275	IPR000504; IPR008111; IPR019400
2B_DN20054_c0_g1_i1	0	0	0	0	49.5585	21.6222	22.2209	45.3999		-				-				TraesCS6D01G102000.1	51.22	164	60	7e-24	101	*-*	tr|M8C8P6|M8C8P6_AEGTA	B3 domain-containing protein	PF02362: B3 DNA binding domain	IPR003340: B3 DNA binding domain; IPR015300: DNA-binding pseudobarrel domain	GO:0003677 MF: DNA binding	G	PF02362	IPR003340; IPR015300
2B_DN22066_c0_g1_i1	0	0	0	0	94.7391	119.783	143.229	170.154		-				-				TraesCS7B01G099000.1	29.69	128	78	3e-07	50.8	***	tr|A0A0B0MSC8|A0A0B0MSC8_GOSAR	Transcription factor protein	PF00010: Helix-loop-helix DNA-binding domain	IPR011598: Myc-type, basic helix-loop-helix (bHLH) domain	GO:0046983 MF: protein dimerization activity	G	PF00010	IPR011598
2B_DN22613_c4_g1_i1	0	0.00228499	0	0	65.2872	91.1335	65.7388	57.1034		-				-				TraesCS6A01G417400.2	90.48	126	12	1e-75	235	***	tr|A0A1D1YF50|A0A1D1YF50_9ARAE	F-box protein		IPR001810: F-box domain	GO:0005515 MF: protein binding	TE?		IPR001810
2B_DN22833_c0_g2_i1	0	0	0	0	40.6278	39.1897	21.8447	17.7662	298	PF03732	Retrotransposon gag protein	138-208	3.1e-05	IPR005162	Retrotransposon gag domain			-
2B_DN22833_c0_g5_i1	0	0	0	0	43.7223	14.7073	13.1568	10.7822	365	PF07727	Reverse transcriptase (RNA-dependent DNA polymerase)	2-226	1.2e-67	IPR013103	Reverse transcriptase, RNA-dependent DNA polymerase		KEGG: 00230+2.7.7.7|KEGG: 00240+2.7.7.7	-
2B_DN22936_c1_g7_i1	0	0	0	0	66.7042	9.33533	3.24574	13.1162	134	PF00665	Integrase core domain	36-131	3.2e-10	IPR001584	Integrase, catalytic core	GO:0015074		-
2B_DN22951_c2_g3_i3	0	0	0	0	43.5212	23.1723	56.8542	41.1925		-				-				TraesCS3A01G504000.3	81.82	77	8	2e-31	116	*-*	tr|D7MHY1|D7MHY1_ARALL	Polyubiquitin	PF00240: Ubiquitin family	IPR000626: Ubiquitin domain; IPR019954: Ubiquitin conserved site; IPR019956: Ubiquitin; IPR029071: Ubiquitin-related domain	GO:0005515 MF: protein binding	G	PF00240	IPR000626; IPR019954; IPR019956; IPR029071
2B_DN23178_c2_g1_i10	0	0	0	0	104.061	80.8456	40.5836	38.9927		-				-				TraesCS3D01G274200.1	82.69	52	9	1e-22	92.8	***	tr|N1R4P1|N1R4P1_AEGTA	Dolichyl-diphosphooligosaccharide--protein glycosyltransferase subunit STT3A	PF02516: Oligosaccharyl transferase STT3 subunit	IPR003674: Oligosaccharyl transferase, STT3 subunit	GO:0004576 MF: oligosaccharyl transferase activity;GO:0006486 BP: protein glycosylation;GO:0016020 CC: membrane	G	PF02516	IPR003674
2B_DN23338_c4_g11_i1	0	0	0	0	58.7139	57.3838	35.1114	33.1715	335	PF03145	Seven in absentia protein family	79-155	6.3e-12	IPR018121	Seven-in-absentia protein, TRAF-like domain	GO:0005634|GO:0006511|GO:0007275	MetaCyc: PWY-7511	TraesCS3D01G029600.1	92.24	335	26	0	632	***	tr|M0YQC5|M0YQC5_HORVV	E3 ubiquitin-protein ligase	PF03145: Seven in absentia protein family	IPR008974: TRAF-like; IPR013010: Zinc finger, SIAH-type; IPR013083: Zinc finger, RING/FYVE/PHD-type; IPR018121: Seven-in-absentia protein, TRAF-like domain	GO:0005515 MF: protein binding;GO:0005634 CC: nucleus;GO:0006511 BP: ubiquitin-dependent protein catabolic process;GO:0007275 BP: multicellular organism development;GO:0008270 MF: zinc ion binding	G	PF03145	IPR008974; IPR013010; IPR013083; IPR018121
2B_DN23485_c0_g5_i2	0	0	0	0	26.203	24.6679	14.8141	12.9548		-				-				TraesCS1D01G259000.2	84.38	160	23	1e-64	211	***	tr|B9H8S4|B9H8S4_POPTR	Transcription elongation factor-related family protein	PF08711: TFIIS helical bundle-like domain	IPR003617: Transcription elongation factor, TFIIS/CRSP70, N-terminal, sub-type; IPR017923: Transcription factor IIS, N-terminal	GO:0005634 CC: nucleus	G	PF08711	IPR003617; IPR017923
2B_DN23487_c1_g7_i1	0	0	0	0	32.0113	26.833	11.4214	24.725	150	PF00390	Malic enzyme, N-terminal domain	76-150	5.2e-25	IPR012301	Malic enzyme, N-terminal domain	GO:0004471|GO:0055114		TraesCS3A01G275600.2	92.7	137	10	9e-90	276	***	tr|M7ZWF9|M7ZWF9_TRIUA	Malic enzyme	PF00390: Malic enzyme, N-terminal domain; PF03949: Malic enzyme, NAD binding domain	IPR001891: Malic oxidoreductase; IPR012301: Malic enzyme, N-terminal domain; IPR012302: Malic enzyme, NAD-binding; IPR015884: Malic enzyme, conserved site; IPR016040: NAD(P)-binding domain	GO:0004470 MF: malic enzyme activity;GO:0004471 MF: malate dehydrogenase (decarboxylating) (NAD+) activity;GO:0006108 BP: malate metabolic process;GO:0051287 MF: NAD binding;GO:0055114 BP: oxidation-reduction process	G	PF00390; PF03949	IPR001891; IPR012301; IPR012302; IPR015884; IPR016040
2B_DN23540_c0_g11_i1	0	0	0	0	78.1445	105.321	57.5724	80.5709		-				-				TraesCS5A01G358300.1	72.94	85	20	2e-31	112	***	tr|A0A1D1XM00|A0A1D1XM00_9ARAE	Cysteine--tRNA ligase	PF01406: tRNA synthetases class I (C) catalytic domain	IPR009080: Aminoacyl-tRNA synthetase, class Ia, anticodon-binding; IPR014729: Rossmann-like alpha/beta/alpha sandwich fold; IPR015273: Cysteinyl-tRNA synthetase, class Ia, DALR; IPR015803: Cysteine-tRNA ligase; IPR024909: Cysteinyl-tRNA synthetase/mycothiol ligase; IPR032678: tRNA synthetases class I, catalytic domain	GO:0000166 MF: nucleotide binding;GO:0004812 MF: aminoacyl-tRNA ligase activity;GO:0004817 MF: cysteine-tRNA ligase activity;GO:0005524 MF: ATP binding;GO:0005737 CC: cytoplasm;GO:0006418 BP: tRNA aminoacylation for protein translation;GO:0006423 BP: cysteinyl-tRNA aminoacylation	G	PF01406	IPR009080; IPR014729; IPR015273; IPR015803; IPR024909; IPR032678
2B_DN24248_c0_g1_i1	0	0	0	0	36.5139	50.2802	41.8431	44.7655		-				-				TraesCS3B01G474800.1	40.2	102	58	2e-18	80.9	***	tr|A0A1E5W9T0|A0A1E5W9T0_9POAL	Transaldolase	PF00923: Transaldolase/Fructose-6-phosphate aldolase	IPR001585: Transaldolase/Fructose-6-phosphate aldolase; IPR004732: Transaldolase type 2; IPR013785: Aldolase-type TIM barrel; IPR018225: Transaldolase, active site	GO:0003824 MF: catalytic activity;GO:0004801 MF: sedoheptulose-7-phosphate:D-glyceraldehyde-3-phosphate glyceronetransferase activity;GO:0005737 CC: cytoplasm;GO:0005975 BP: carbohydrate metabolic process;GO:0006098 BP: pentose-phosphate shunt	G	PF00923	IPR001585; IPR004732; IPR013785; IPR018225
2B_DN26263_c0_g1_i1	0	0	0	0	6.40706	12.4052	5.90444	7.5521	293	PF00078	Reverse transcriptase (RNA-dependent DNA polymerase)	2-111	8.1e-20	IPR000477	Reverse transcriptase domain			TraesCS1D01G040419.1	27.41	270	186	6e-27	113	***	tr|A0A1D5SN92|A0A1D5SN92_WHEAT	Poly [ADP-ribose] polymerase	PF00645: Poly(ADP-ribose) polymerase and DNA-Ligase Zn-finger region; PF08063: PADR1 (NUC008) domain; PF00533: BRCA1 C Terminus (BRCT) domain; PF05406: WGR domain; PF02877: Poly(ADP-ribose) polymerase, regulatory domain; PF00644: Poly(ADP-ribose) polymerase catalytic domain	IPR001357: BRCT domain; IPR001510: Zinc finger, PARP-type; IPR004102: Poly(ADP-ribose) polymerase, regulatory domain; IPR008893: WGR domain; IPR012317: Poly(ADP-ribose) polymerase, catalytic domain; IPR012982: PADR1 domain	GO:0003677 MF: DNA binding;GO:0003950 MF: NAD+ ADP-ribosyltransferase activity;GO:0006471 BP: protein ADP-ribosylation;GO:0008270 MF: zinc ion binding	G	PF00645; PF08063; PF00533; PF05406; PF02877; PF00644	IPR001357; IPR001510; IPR004102; IPR008893; IPR012317; IPR012982
2B_DN269_c0_g1_i1	0	0	0	0	62.5279	117.095	78.3173	66.1173		-				-				TraesCS5B01G129600.1	66.67	54	18	4e-11	58.9	*-*	sp|Q9CP21|CCA_PASMU	Multifunctional CCA protein	PF01743: Poly A polymerase head domain; PF12627: Probable RNA and SrmB- binding site of polymerase A	IPR002646: Poly A polymerase, head domain; IPR032828: tRNA nucleotidyltransferase/poly(A) polymerase, RNA and SrmB- binding domain	GO:0003723 MF: RNA binding;GO:0006396 BP: RNA processing;GO:0016779 MF: nucleotidyltransferase activity	G	PF01743; PF12627	IPR002646; IPR032828
2B_DN27378_c0_g1_i1	0	0	0	0	18.4539	18.1952	33.2585	29.2035	103	PF13976	GAG-pre-integrase domain	40-93	9.6e-12	IPR025724	GAG-pre-integrase domain		KEGG: 00230+2.7.7.7|KEGG: 00240+2.7.7.7	-
2B_DN28730_c0_g1_i1	0	0	0	0	35.3724	29.7407	13.7465	27.7341		-				-				TraesCS1B01G256700.1	85	160	19	2e-74	247	*-*	tr|A0A0K9Q083|A0A0K9Q083_ZOSMR	DNA repair protein-like protein	PF00176: SNF2 family N-terminal domain; PF00271: Helicase conserved C-terminal domain	IPR000330: SNF2-related, N-terminal domain; IPR001650: Helicase, C-terminal; IPR014001: Helicase superfamily 1/2, ATP-binding domain; IPR027417: P-loop containing nucleoside triphosphate hydrolase	GO:0005524 MF: ATP binding	G	PF00176; PF00271	IPR000330; IPR001650; IPR014001; IPR027417
2B_DN3010_c0_g1_i1	0	0	0	0	20.6283	11.6918	5.28684	2.64216		-				-				TraesCS4A01G022800.1	89.64	222	23	1e-133	405	***	tr|A0A0K9Q083|A0A0K9Q083_ZOSMR	DNA repair protein-like protein	PF00176: SNF2 family N-terminal domain; PF00271: Helicase conserved C-terminal domain	IPR000330: SNF2-related, N-terminal domain; IPR001650: Helicase, C-terminal; IPR014001: Helicase superfamily 1/2, ATP-binding domain; IPR027417: P-loop containing nucleoside triphosphate hydrolase	GO:0005524 MF: ATP binding	G	PF00176; PF00271	IPR000330; IPR001650; IPR014001; IPR027417
2B_DN30659_c0_g1_i1	0	0	0	0	45.9251	18.6655	2.62042	5.31955	211	PF13976	GAG-pre-integrase domain	107-161	9.3e-11	IPR025724	GAG-pre-integrase domain		KEGG: 00230+2.7.7.7|KEGG: 00240+2.7.7.7	-
2B_DN30843_c0_g1_i1	0	0	0	0	17.8553	19.0055	17.66	18.8486	679	PF13966	zinc-binding in reverse transcriptase	324-428	1.1e-15	IPR026960	Reverse transcriptase zinc-binding domain			TraesCS2A01G118400.1	30.35	201	130	8e-19	89	*-*	tr|M8CGJ0|M8CGJ0_AEGTA	GTPase obg	PF01018: GTP1/OBG; PF01926: 50S ribosome-binding GTPase; PF09269: Domain of unknown function (DUF1967)	IPR006073: GTP binding domain; IPR006074: GTP1/OBG, conserved site; IPR006169: GTP1/OBG domain; IPR014100: GTP-binding protein Obg/CgtA; IPR015349: GTP-binding protein OBG, C-terminal; IPR027417: P-loop containing nucleoside triphosphate hydrolase; IPR031167: OBG-type guanine nucleotide-binding (G) domain	GO:0000166 MF: nucleotide binding;GO:0000287 MF: magnesium ion binding;GO:0003924 MF: GTPase activity;GO:0005525 MF: GTP binding	G	PF01018; PF01926; PF09269	IPR006073; IPR006074; IPR006169; IPR014100; IPR015349; IPR027417; IPR031167
2B_DN31168_c0_g1_i1	0	0	0	0	9.08642	24.2751	10.2524	5.53438	169	PF00378	Enoyl-CoA hydratase/isomerase	51-160	3.8e-14	IPR001753	Crotonase superfamily	GO:0003824|GO:0008152		-
2B_DN34895_c0_g1_i1	0	0	0	0	17.3344	10.9025	15.5496	8.8552		-				-				TraesCS1A01G176100.1	60.35	285	113	7e-112	341	*-*	tr|A0A0N7IZQ6|A0A0N7IZQ6_ZOSMR	Monothiol glutaredoxin	PF00085: Thioredoxin; PF00462: Glutaredoxin	IPR002109: Glutaredoxin; IPR004480: Monothiol glutaredoxin-related; IPR012336: Thioredoxin-like fold; IPR013766: Thioredoxin domain	GO:0009055 MF: electron carrier activity;GO:0015035 MF: protein disulfide oxidoreductase activity;GO:0045454 BP: cell redox homeostasis	G	PF00085; PF00462	IPR002109; IPR004480; IPR012336; IPR013766
2B_DN35381_c0_g1_i1	0	0	0	0	6.97158	6.89798	4.69046	9.3805	142	PF14111	Domain of unknown function (DUF4283)	27-138	7.2e-21	IPR025558	Domain of unknown function DUF4283			TraesCS7B01G325000.2	77.86	140	31	4e-77	238	***	tr|N1QQA7|N1QQA7_AEGTA	Serrate RNA effector molecule	PF12066: Domain of unknown function (DUF3546); PF04959: Arsenite-resistance protein 2	IPR007042: Arsenite-resistance protein 2; IPR013087: Zinc finger C2H2-type; IPR021933: Protein of unknown function DUF3546	GO:0003676 MF: nucleic acid binding	G	PF12066; PF04959	IPR007042; IPR013087; IPR021933
2B_DN35705_c0_g1_i1	0	0	0	0	14.2549	37.2376	22.6601	32.706	161	PF01485	IBR domain, a half RING-finger domain	102-146	2e-07	IPR002867	IBR domain			TraesCS2D01G171200.2	96.27	161	6	2e-106	337	***	tr|B9S9D0|B9S9D0_RICCO	ATP-dependent RNA helicase, putative	PF00270: DEAD/DEAH box helicase; PF00271: Helicase conserved C-terminal domain; PF04408: Helicase associated domain (HA2); PF07717: Oligonucleotide/oligosaccharide-binding (OB)-fold; PF01485: IBR domain, a half RING-finger domain	IPR000504: RNA recognition motif domain; IPR001650: Helicase, C-terminal; IPR001841: Zinc finger, RING-type; IPR002464: DNA/RNA helicase, ATP-dependent, DEAH-box type, conserved site; IPR002867: IBR domain; IPR004088: K Homology domain, type 1; IPR007502: Helicase-associated domain; IPR011545: DEAD/DEAH box helicase domain; IPR011709: Domain of unknown function DUF1605; IPR013083: Zinc finger, RI…	GO:0003676 MF: nucleic acid binding;GO:0003723 MF: RNA binding;GO:0004386 MF: helicase activity;GO:0005515 MF: protein binding;GO:0005524 MF: ATP binding;GO:0008026 MF: ATP-dependent helicase activity;GO:0008270 MF: zinc ion binding	TE?	PF00270; PF00271; PF04408; PF07717; PF01485	IPR000504; IPR001650; IPR001841; IPR002464; IPR002867; IPR004088; IPR007502; IPR011545; IPR011709; IPR013083; IPR013087; IPR014001; IPR017907; IPR027417
2B_DN39916_c0_g1_i1	0	0	0	0	40.0149	60.5885	16.359	16.6535	112	PF00639	PPIC-type PPIASE domain	53-99	0.0001	IPR000297	Peptidyl-prolyl cis-trans isomerase, PpiC-type	GO:0016853		TraesCS2B01G012800.1	59.77	87	28	2e-17	75.5	***	tr|A0A1D5UBW6|A0A1D5UBW6_WHEAT	Peptidyl-prolyl cis-trans isomerase	PF00639: PPIC-type PPIASE domain	IPR000297: Peptidyl-prolyl cis-trans isomerase, PpiC-type; IPR023058: Peptidyl-prolyl cis-trans isomerase, PpiC-type, conserved site	GO:0016853 MF: isomerase activity	G	PF00639	IPR000297; IPR023058
2B_DN6308_c0_g1_i1	0	0	0	0	126.268	103.635	95.8669	109.344		-				-				TraesCS3D01G459400.1	71.43	133	37	1e-46	159	***	tr|A0A1E5UY40|A0A1E5UY40_9POAL	Spermatogenesis-associated protein 20	PF03190: Protein of unknown function, DUF255	IPR004879: Domain of unknown function DUF255; IPR008928: Six-hairpin glycosidase-like; IPR012336: Thioredoxin-like fold; IPR024705: Spermatogenesis-associated protein 20	GO:0003824 MF: catalytic activity	G	PF03190	IPR004879; IPR008928; IPR012336; IPR024705
2B_DN9473_c0_g1_i2	0	0	0	0	31.6915	40.2403	26.0345	36.4813		-				-				TraesCS3D01G173800.1	97.47	198	5	7e-139	395	*-*	tr|M8AUP3|M8AUP3_TRIUA	ERI1 exoribonuclease 2	PF00929: Exonuclease	IPR012337: Ribonuclease H-like domain; IPR013520: Exonuclease, RNase T/DNA polymerase III	GO:0003676 MF: nucleic acid binding	G	PF00929	IPR012337; IPR013520
4B_DN14595_c0_g1_i1	0	0	0	0	13.3094	14.6866	14.2327	4.96778	112	PF04178	Got1/Sft2-like family	3-103	1.2e-31	IPR007305	Vesicle transport protein, Got1/SFT2-like	GO:0016192		TraesCS3B01G170500.1	99.11	112	1	2e-74	223	***	tr|W5CVD5|W5CVD5_WHEAT	Vesicle transport protein	PF04178: Got1/Sft2-like family	IPR007305: Vesicle transport protein, Got1/SFT2-like	GO:0016192 BP: vesicle-mediated transport	G	PF04178	IPR007305
4B_DN15803_c0_g2_i1	0	0	0	0	21.883	11.1627	8.1429	18.1157		-				-				TraesCS3D01G531400.1	84.88	172	26	1e-102	300	***	tr|M8BUC4|M8BUC4_AEGTA	Glutamate decarboxylase	PF00282: Pyridoxal-dependent decarboxylase conserved domain	IPR002129: Pyridoxal phosphate-dependent decarboxylase; IPR010107: Glutamate decarboxylase; IPR015421: Pyridoxal phosphate-dependent transferase, major region, subdomain 1; IPR015422: Pyridoxal phosphate-dependent transferase, subdomain 2; IPR015424: Pyridoxal phosphate-dependent transferase	GO:0003824 MF: catalytic activity;GO:0004351 MF: glutamate decarboxylase activity;GO:0006536 BP: glutamate metabolic process;GO:0016831 MF: carboxy-lyase activity;GO:0019752 BP: carboxylic acid metabolic process;GO:0030170 MF: pyridoxal phosphate binding	G	PF00282	IPR002129; IPR010107; IPR015421; IPR015422; IPR015424
4B_DN16966_c0_g1_i1	0	0	0	0	14.2379	12.3667	13.8344	7.1023	468	PF03108	MuDR family transposase	3-55	7.9e-12	IPR004332	Transposase, MuDR, plant			TraesCS5D01G286800.1	25.17	151	99	9e-09	59.3	***	sp|B5F947|MTOX_SALA4	N-methyl-L-tryptophan oxidase	PF01266: FAD dependent oxidoreductase	IPR006076: FAD dependent oxidoreductase; IPR023753: FAD/NAD(P)-binding domain	GO:0016491 MF: oxidoreductase activity;GO:0055114 BP: oxidation-reduction process	G	PF01266	IPR006076; IPR023753
4B_DN17641_c0_g1_i1	0	0	0	0	14.6943	12.617	16.9767	12.7698	153	PF02441	Flavoprotein	1-94	1.6e-27	IPR003382	Flavoprotein	GO:0003824	Reactome: R-HSA-196783	TraesCS3B01G161300.1	93.05	187	13	5e-121	362	***	tr|B9SN31|B9SN31_RICCO	Pentatricopeptide repeat-containing protein, putative	PF01535: PPR repeat; PF13041: PPR repeat family	IPR002885: Pentatricopeptide repeat; IPR011990: Tetratricopeptide-like helical domain	GO:0005515 MF: protein binding	G	PF01535; PF13041	IPR002885; IPR011990
4B_DN17697_c0_g1_i1	0	0	0	0	26.1864	20.2226	24.3026	19.4766		-				-				TraesCS1D01G322900.1	62.3	122	37	2e-37	136	***	tr|W4ZZM2|W4ZZM2_WHEAT	Structural maintenance of chromosomes protein	PF02463: RecF/RecN/SMC N terminal domain; PF06470: SMC proteins Flexible Hinge Domain	IPR003395: RecF/RecN/SMC, N-terminal; IPR010935: SMCs flexible hinge; IPR024704: Structural maintenance of chromosomes protein; IPR027417: P-loop containing nucleoside triphosphate hydrolase	GO:0005515 MF: protein binding;GO:0005524 MF: ATP binding;GO:0005694 CC: chromosome;GO:0051276 BP: chromosome organization	G	PF02463; PF06470	IPR003395; IPR010935; IPR024704; IPR027417
4B_DN17821_c1_g1_i1	0	0	0	0	22.6432	14.5669	11.1851	9.47983		-				-				TraesCS2D01G098300.2	90.24	625	48	0	1085	***	tr|A0A1E5VGF3|A0A1E5VGF3_9POAL	Calmodulin	PF13499: EF-hand domain pair	IPR002048: EF-hand domain; IPR011992: EF-hand domain pair; IPR018247: EF-Hand 1, calcium-binding site; IPR023198: Phosphoglycolate phosphatase, domain 2	GO:0005509 MF: calcium ion binding	G	PF13499	IPR002048; IPR011992; IPR018247; IPR023198
4B_DN18036_c0_g1_i1	0	0	0	0	26.32	28.6037	20.524	7.01691	413	PF03108	MuDR family transposase	4-63	7.1e-06	IPR004332	Transposase, MuDR, plant			-
4B_DN18952_c0_g1_i1	0	0	0	0	27.6561	14.9752	11.1397	9.76234		-				-				TraesCS2D01G171200.2	96.07	178	7	3e-113	357	***	tr|B9S9D0|B9S9D0_RICCO	ATP-dependent RNA helicase, putative	PF00270: DEAD/DEAH box helicase; PF00271: Helicase conserved C-terminal domain; PF04408: Helicase associated domain (HA2); PF07717: Oligonucleotide/oligosaccharide-binding (OB)-fold; PF01485: IBR domain, a half RING-finger domain	IPR000504: RNA recognition motif domain; IPR001650: Helicase, C-terminal; IPR001841: Zinc finger, RING-type; IPR002464: DNA/RNA helicase, ATP-dependent, DEAH-box type, conserved site; IPR002867: IBR domain; IPR004088: K Homology domain, type 1; IPR007502: Helicase-associated domain; IPR011545: DEAD/DEAH box helicase domain; IPR011709: Domain of unknown function DUF1605; IPR013083: Zinc finger, RI…	GO:0003676 MF: nucleic acid binding;GO:0003723 MF: RNA binding;GO:0004386 MF: helicase activity;GO:0005515 MF: protein binding;GO:0005524 MF: ATP binding;GO:0008026 MF: ATP-dependent helicase activity;GO:0008270 MF: zinc ion binding	TE?	PF00270; PF00271; PF04408; PF07717; PF01485	IPR000504; IPR001650; IPR001841; IPR002464; IPR002867; IPR004088; IPR007502; IPR011545; IPR011709; IPR013083; IPR013087; IPR014001; IPR017907; IPR027417
4B_DN19416_c0_g1_i1	0	0	0	0	35.818	21.1616	33.7331	30.5523		-				-				TraesCS1A01G376000.1	69	200	59	1e-91	284	*-*	AT1G60410.1	F-box family protein		IPR001810: F-box domain; IPR032675: Leucine-rich repeat domain, L domain-like	GO:0005515 MF: protein binding	TE?		IPR001810; IPR032675
4B_DN1944_c0_g1_i3	0	0	0	0	19.6586	15.8088	13.9273	16.3954	116	PF00004	ATPase family associated with various cellular activities (AAA)	9-101	4.5e-15	IPR003959	ATPase, AAA-type, core	GO:0005524		TraesCS2D01G337000.1	96	100	3	5e-58	190	*-*	sp|Q67T82|FTSH2_SYMTH	ATP-dependent zinc metalloprotease FtsH 2	PF00004: ATPase family associated with various cellular activities (AAA)	IPR001270: ClpA/B family; IPR003593: AAA+ ATPase domain; IPR003959: ATPase, AAA-type, core; IPR003960: ATPase, AAA-type, conserved site; IPR027417: P-loop containing nucleoside triphosphate hydrolase	GO:0005524 MF: ATP binding	G	PF00004	IPR001270; IPR003593; IPR003959; IPR003960; IPR027417
4B_DN19624_c0_g2_i1	0	0	0	0	7.23693	9.7789	9.03965	14.4363	148	PF00078	Reverse transcriptase (RNA-dependent DNA polymerase)	22-148	4.5e-22	IPR000477	Reverse transcriptase domain			TraesCS3B01G142600.1	61.45	83	28	6e-25	98.2	***	tr|A0A077RU45|A0A077RU45_WHEAT	Ubiquitinyl hydrolase 1	PF02148: Zn-finger in ubiquitin-hydrolases and other protein; PF00443: Ubiquitin carboxyl-terminal hydrolase; PF00627: UBA/TS-N domain	IPR001394: Peptidase C19, ubiquitin carboxyl-terminal hydrolase; IPR001607: Zinc finger, UBP-type; IPR009060: UBA-like; IPR013083: Zinc finger, RING/FYVE/PHD-type; IPR015940: Ubiquitin-associated domain; IPR016652: Ubiquitinyl hydrolase; IPR018200: Ubiquitin specific protease, conserved site; IPR028889: Ubiquitin specific protease domain	GO:0004843 MF: thiol-dependent ubiquitin-specific protease activity;GO:0005515 MF: protein binding;GO:0006511 BP: ubiquitin-dependent protein catabolic process;GO:0008270 MF: zinc ion binding;GO:0016579 BP: protein deubiquitination;GO:0036459 MF: thiol-dependent ubiquitinyl hydrolase activity	G	PF02148; PF00443; PF00627	IPR001394; IPR001607; IPR009060; IPR013083; IPR015940; IPR016652; IPR018200; IPR028889
4B_DN19624_c0_g3_i1	0	0	0	0	16.3062	12.3666	12.2307	13.1937	410	PF00665	Integrase core domain	43-150	2e-12	IPR001584	Integrase, catalytic core	GO:0015074		TraesCS1D01G040419.1	26.37	201	138	2e-17	85.5	***	tr|A0A1D5SN92|A0A1D5SN92_WHEAT	Poly [ADP-ribose] polymerase	PF00645: Poly(ADP-ribose) polymerase and DNA-Ligase Zn-finger region; PF08063: PADR1 (NUC008) domain; PF00533: BRCA1 C Terminus (BRCT) domain; PF05406: WGR domain; PF02877: Poly(ADP-ribose) polymerase, regulatory domain; PF00644: Poly(ADP-ribose) polymerase catalytic domain	IPR001357: BRCT domain; IPR001510: Zinc finger, PARP-type; IPR004102: Poly(ADP-ribose) polymerase, regulatory domain; IPR008893: WGR domain; IPR012317: Poly(ADP-ribose) polymerase, catalytic domain; IPR012982: PADR1 domain	GO:0003677 MF: DNA binding;GO:0003950 MF: NAD+ ADP-ribosyltransferase activity;GO:0006471 BP: protein ADP-ribosylation;GO:0008270 MF: zinc ion binding	G	PF00645; PF08063; PF00533; PF05406; PF02877; PF00644	IPR001357; IPR001510; IPR004102; IPR008893; IPR012317; IPR012982
4B_DN20362_c0_g1_i1	0	0	0	0	51.3812	38.9455	20.0613	37.8793		-				-				TraesCS6D01G102000.1	49.47	188	81	4e-49	170	*-*	tr|M8C8P6|M8C8P6_AEGTA	B3 domain-containing protein	PF02362: B3 DNA binding domain	IPR003340: B3 DNA binding domain; IPR015300: DNA-binding pseudobarrel domain	GO:0003677 MF: DNA binding	G	PF02362	IPR003340; IPR015300
4B_DN20523_c0_g1_i1	0	0	0	0	91.0086	88.4178	92.9126	121.473		-				-				TraesCS1B01G001200.1	54.42	147	57	9e-36	127	***	tr|Q7XZQ2|Q7XZQ2_MAIZE	UDP-glucose-4-epimerase	PF16363: GDP-mannose 4,6 dehydratase	IPR005886: UDP-glucose 4-epimerase; IPR016040: NAD(P)-binding domain	GO:0003978 MF: UDP-glucose 4-epimerase activity;GO:0006012 BP: galactose metabolic process	G	PF16363	IPR005886; IPR016040
4B_DN21159_c0_g1_i2	0	0	0	0	40.5	26.2038	26.0418	24.6758		-				-				TraesCS2D01G480000.1	79.49	39	8	6e-15	71.2	***	tr|Q2HV89|Q2HV89_MEDTR	Aldehyde dehydrogenase	PF00171: Aldehyde dehydrogenase family	IPR010061: Methylmalonate-semialdehyde dehydrogenase; IPR015590: Aldehyde dehydrogenase domain; IPR016160: Aldehyde dehydrogenase, cysteine active site; IPR016161: Aldehyde/histidinol dehydrogenase; IPR016162: Aldehyde dehydrogenase N-terminal domain	GO:0004491 MF: methylmalonate-semialdehyde dehydrogenase (acylating) activity;GO:0008152 BP: metabolic process;GO:0016491 MF: oxidoreductase activity;GO:0055114 BP: oxidation-reduction process	G	PF00171	IPR010061; IPR015590; IPR016160; IPR016161; IPR016162
4B_DN21781_c0_g1_i1	0	0	0	0	77.9188	86.3039	79.2495	86.8792		-				-				TraesCS3B01G344100.1	35.81	377	160	3e-38	147	***	tr|G7JBL0|G7JBL0_MEDTR	ATP-binding ABC transporter	PF00005: ABC transporter	IPR003439: ABC transporter-like; IPR003593: AAA+ ATPase domain; IPR017871: ABC transporter, conserved site; IPR027417: P-loop containing nucleoside triphosphate hydrolase	GO:0005524 MF: ATP binding;GO:0016887 MF: ATPase activity	G	PF00005	IPR003439; IPR003593; IPR017871; IPR027417
4B_DN21818_c0_g3_i1	0	0	0	0	6.22444	12.0484	10.0418	5.15664	230	PF12852	Cupin	10-93	5.3e-17	IPR032783	AraC-type transcription regulator, ligand-binding domain			-
4B_DN21870_c0_g1_i1	0	0	0	0	21.3947	15.6136	20.5538	14.5968	1023	PF03732	Retrotransposon gag protein	294-386	5.1e-11	IPR005162	Retrotransposon gag domain			TraesCS1D01G040419.1	30	180	125	2e-19	95.9	***	tr|A0A1D5SN92|A0A1D5SN92_WHEAT	Poly [ADP-ribose] polymerase	PF00645: Poly(ADP-ribose) polymerase and DNA-Ligase Zn-finger region; PF08063: PADR1 (NUC008) domain; PF00533: BRCA1 C Terminus (BRCT) domain; PF05406: WGR domain; PF02877: Poly(ADP-ribose) polymerase, regulatory domain; PF00644: Poly(ADP-ribose) polymerase catalytic domain	IPR001357: BRCT domain; IPR001510: Zinc finger, PARP-type; IPR004102: Poly(ADP-ribose) polymerase, regulatory domain; IPR008893: WGR domain; IPR012317: Poly(ADP-ribose) polymerase, catalytic domain; IPR012982: PADR1 domain	GO:0003677 MF: DNA binding;GO:0003950 MF: NAD+ ADP-ribosyltransferase activity;GO:0006471 BP: protein ADP-ribosylation;GO:0008270 MF: zinc ion binding	G	PF00645; PF08063; PF00533; PF05406; PF02877; PF00644	IPR001357; IPR001510; IPR004102; IPR008893; IPR012317; IPR012982
4B_DN21936_c0_g1_i1	0	0	0	0	67.9365	61.1496	56.9225	68.4283	109	PF13976	GAG-pre-integrase domain	32-99	5.1e-14	IPR025724	GAG-pre-integrase domain		KEGG: 00230+2.7.7.7|KEGG: 00240+2.7.7.7	-
4B_DN22022_c0_g1_i3	0	0	0	0	150.359	170.793	164.471	160.431		-				-				TraesCS1D01G351000.1	86.06	208	21	1e-101	323	*-*	tr|A0A0B0MNI3|A0A0B0MNI3_GOSAR	Zinc finger protein	PF12874: Zinc-finger of C2H2 type	IPR003604: Matrin/U1-C-like, C2H2-type zinc finger; IPR013087: Zinc finger C2H2-type	GO:0003676 MF: nucleic acid binding;GO:0008270 MF: zinc ion binding	TE?	PF12874	IPR003604; IPR013087
4B_DN22110_c0_g1_i1	0	0	0	0	29.9894	16.2162	29.7427	27.9311		-				-				TraesCS3D01G063500.1	46.02	113	52	5e-26	102	*-*	sp|B0C2J3|RS18_ACAM1	30S ribosomal protein S18	PF01084: Ribosomal protein S18	IPR001648: Ribosomal protein S18; IPR018275: Ribosomal protein S18, conserved site	GO:0003735 MF: structural constituent of ribosome;GO:0005622 CC: intracellular;GO:0005840 CC: ribosome;GO:0006412 BP: translation	G	PF01084	IPR001648; IPR018275
4B_DN22110_c0_g2_i2	0	0	0	0	37.3466	15.4719	28.6909	11.3451		-				-				TraesCS3D01G014700.1	40.61	197	89	1e-25	106	***	tr|A0A077RNY6|A0A077RNY6_WHEAT	3-isopropylmalate dehydrogenase	PF00180: Isocitrate/isopropylmalate dehydrogenase	IPR004429: Isopropylmalate dehydrogenase; IPR024084: Isopropylmalate dehydrogenase-like domain	GO:0003862 MF: 3-isopropylmalate dehydrogenase activity;GO:0005737 CC: cytoplasm;GO:0009098 BP: leucine biosynthetic process;GO:0016616 MF: oxidoreductase activity, acting on the CH-OH group of donors, NAD or NADP as acceptor;GO:0055114 BP: oxidation-reduction process	G	PF00180	IPR004429; IPR024084
4B_DN22262_c1_g1_i1	0	0	0	0	47.4438	108.074	86.5222	43.8839	726	PF00225	Kinesin motor domain	12-232	3e-19	IPR001752	Kinesin motor domain	GO:0003777|GO:0005524|GO:0007018|GO:0008017	Reactome: R-HSA-6811434|Reactome: R-HSA-983189	TraesCS6B01G445700.1	80.39	306	36	4e-155	477	*-*	tr|E5GCU2|E5GCU2_CUCME	Kinesin-like protein	PF00225: Kinesin motor domain	IPR001752: Kinesin motor domain; IPR001810: F-box domain; IPR027417: P-loop containing nucleoside triphosphate hydrolase	GO:0003777 MF: microtubule motor activity;GO:0005515 MF: protein binding;GO:0005524 MF: ATP binding;GO:0007018 BP: microtubule-based movement;GO:0008017 MF: microtubule binding	G	PF00225	IPR001752; IPR001810; IPR027417
4B_DN22282_c0_g1_i1	0	0	0	0	69.4472	58.7234	65.8733	42.9103		-				-				TraesCS5D01G194200.1	83.87	62	10	3e-34	120	*-*	tr|B6SVB5|B6SVB5_MAIZE	Protein kinase	PF00069: Protein kinase domain	IPR000719: Protein kinase domain; IPR008271: Serine/threonine-protein kinase, active site; IPR011009: Protein kinase-like domain; IPR017441: Protein kinase, ATP binding site	GO:0004672 MF: protein kinase activity;GO:0005524 MF: ATP binding;GO:0006468 BP: protein phosphorylation	G	PF00069	IPR000719; IPR008271; IPR011009; IPR017441
4B_DN22282_c0_g1_i5	0	0	0	0	66.9419	47.7691	73.2119	82.2626		-				-				TraesCS5A01G213800.3	70.69	58	16	1e-17	79.7	***	tr|A0A1E5WND3|A0A1E5WND3_9POAL	Protein SCAI	PF12070: Protein SCAI	IPR022709: Protein SCAI	GO:0003714 MF: transcription corepressor activity;GO:0006351 BP: transcription, DNA-templated	G	PF12070	IPR022709
4B_DN22282_c0_g1_i8	0	0	0	0	55.5962	72.894	55.0327	60.1789		-				-				TraesCS5D01G194200.1	83.67	98	15	9e-54	171	*-*	tr|B6SVB5|B6SVB5_MAIZE	Protein kinase	PF00069: Protein kinase domain	IPR000719: Protein kinase domain; IPR008271: Serine/threonine-protein kinase, active site; IPR011009: Protein kinase-like domain; IPR017441: Protein kinase, ATP binding site	GO:0004672 MF: protein kinase activity;GO:0005524 MF: ATP binding;GO:0006468 BP: protein phosphorylation	G	PF00069	IPR000719; IPR008271; IPR011009; IPR017441
4B_DN22529_c1_g1_i5	0	0	0	0	89.4015	49.5137	43.7283	49.0652		-				-				TraesCS5D01G361700.1	89.55	67	7	5e-35	120	*-*	tr|A0A0E0M468|A0A0E0M468_ORYPU	Flavin-containing monooxygenase	PF00743: Flavin-binding monooxygenase-like	IPR012143: Dimethylaniline monooxygenase, N-oxide-forming; IPR020946: Flavin monooxygenase-like; IPR023753: FAD/NAD(P)-binding domain	GO:0004499 MF: N,N-dimethylaniline monooxygenase activity;GO:0016491 MF: oxidoreductase activity;GO:0050660 MF: flavin adenine dinucleotide binding;GO:0050661 MF: NADP binding;GO:0055114 BP: oxidation-reduction process	G	PF00743	IPR012143; IPR020946; IPR023753
4B_DN22559_c0_g1_i2	1.61169e-08	0	0	0	183.298	116.121	112.219	83.5137	389	PF13966	zinc-binding in reverse transcriptase	35-132	5e-16	IPR026960	Reverse transcriptase zinc-binding domain			TraesCS1B01G215300.1	78.88	1217	174	0	1860	***	tr|B9GZT7|B9GZT7_POPTR	4-coumarate--CoA ligase family protein	PF00501: AMP-binding enzyme; PF13193: AMP-binding enzyme C-terminal domain	IPR000873: AMP-dependent synthetase/ligase; IPR020845: AMP-binding, conserved site; IPR025110: AMP-binding enzyme C-terminal domain	GO:0003824 MF: catalytic activity;GO:0008152 BP: metabolic process	G	PF00501; PF13193	IPR000873; IPR020845; IPR025110
4B_DN22601_c0_g4_i1	0	0	0	0	16.7376	27.8174	19.022	18.5453		-				-				TraesCS3D01G364500.1	74.19	31	5	3e-08	52.4	***	tr|D8L9N9|D8L9N9_WHEAT	Glycerol-3-phosphate acyltransferase, expressed	PF12710: haloacid dehalogenase-like hydrolase; PF01553: Acyltransferase	IPR002123: Phospholipid/glycerol acyltransferase; IPR023214: HAD-like domain	GO:0008152 BP: metabolic process;GO:0016746 MF: transferase activity, transferring acyl groups	G	PF12710; PF01553	IPR002123; IPR023214
4B_DN22656_c2_g1_i1	0	0	0	0	15.3824	26.1736	22.6142	23.3146		-				-				TraesCS4A01G022800.1	89.96	229	23	2e-139	421	***	tr|A0A0K9Q083|A0A0K9Q083_ZOSMR	DNA repair protein-like protein	PF00176: SNF2 family N-terminal domain; PF00271: Helicase conserved C-terminal domain	IPR000330: SNF2-related, N-terminal domain; IPR001650: Helicase, C-terminal; IPR014001: Helicase superfamily 1/2, ATP-binding domain; IPR027417: P-loop containing nucleoside triphosphate hydrolase	GO:0005524 MF: ATP binding	G	PF00176; PF00271	IPR000330; IPR001650; IPR014001; IPR027417
4B_DN22656_c2_g2_i6	0	0	0	0	28.7698	25.2855	19.863	26.4607	600	PF04434	SWIM zinc finger	336-365	1.9e-05	IPR007527	Zinc finger, SWIM-type	GO:0008270		TraesCS5D01G286800.1	29.6	250	169	6e-35	139	***	sp|B5F947|MTOX_SALA4	N-methyl-L-tryptophan oxidase	PF01266: FAD dependent oxidoreductase	IPR006076: FAD dependent oxidoreductase; IPR023753: FAD/NAD(P)-binding domain	GO:0016491 MF: oxidoreductase activity;GO:0055114 BP: oxidation-reduction process	G	PF01266	IPR006076; IPR023753
4B_DN22725_c0_g2_i4	0	0	0	0	11.2089	14.6284	8.8221	9.1117	563	PF03470	XS zinc finger domain	38-78	1.8e-11	IPR005381	Zinc finger-XS domain	GO:0031047		TraesCS1A01G094500.1	94.9	549	23	0	1063	***	tr|A0A061GG53|A0A061GG53_THECC	XH/XS domain-containing protein	PF03470: XS zinc finger domain; PF03468: XS domain; PF03469: XH domain	IPR005379: Uncharacterised domain XH; IPR005380: XS domain; IPR005381: Zinc finger-XS domain	GO:0031047 BP: gene silencing by RNA	G	PF03470; PF03468; PF03469	IPR005379; IPR005380; IPR005381
4B_DN22752_c0_g1_i8	0	0	0	0	13.5973	26.6938	17.9684	16.3697										TraesCS1B01G055300.2	56.41	156	60	9e-45	158	***	tr|B6TBE4|B6TBE4_MAIZE	F-box domain containing protein		IPR001810: F-box domain; IPR015943: WD40/YVTN repeat-like-containing domain	GO:0005515 MF: protein binding	TE?		IPR001810; IPR015943
4B_DN22814_c0_g1_i1	0	0	0	0	645.093	446.813	511.198	446.176	146	PF08387	FBD	71-106	6e-07	IPR006566	FBD domain			TraesCS7D01G509600.1	81.75	263	32	2e-140	409	***	tr|A0A1E5VGS6|A0A1E5VGS6_9POAL	Formamidopyrimidine-DNA glycosylase	PF01149: Formamidopyrimidine-DNA glycosylase N-terminal domain; PF06831: Formamidopyrimidine-DNA glycosylase H2TH domain	IPR010979: Ribosomal protein S13-like, H2TH; IPR012319: Formamidopyrimidine-DNA glycosylase, catalytic domain; IPR015886: DNA glycosylase/AP lyase, H2TH DNA-binding; IPR020629: Formamidopyrimidine-DNA glycosylase	GO:0003676 MF: nucleic acid binding;GO:0003684 MF: damaged DNA binding;GO:0003906 MF: DNA-(apurinic or apyrimidinic site) lyase activity;GO:0006281 BP: DNA repair;GO:0006284 BP: base-excision repair;GO:0006289 BP: nucleotide-excision repair;GO:0008270 MF: zinc ion binding;GO:0008534 MF: oxidized purine nucleobase lesion DNA N-glycosylase activity;GO:0016799 MF: hydrolase activity, hydrolyzing N-g…	G	PF01149; PF06831	IPR010979; IPR012319; IPR015886; IPR020629
4B_DN22814_c0_g1_i2	0	0	0	0	111.341	76.4043	104.552	68.3074	378	PF08387	FBD	304-339	2.6e-06	IPR006566	FBD domain			TraesCS7D01G509600.1	75.3	421	50	0	602	***	tr|A0A1E5VGS6|A0A1E5VGS6_9POAL	Formamidopyrimidine-DNA glycosylase	PF01149: Formamidopyrimidine-DNA glycosylase N-terminal domain; PF06831: Formamidopyrimidine-DNA glycosylase H2TH domain	IPR010979: Ribosomal protein S13-like, H2TH; IPR012319: Formamidopyrimidine-DNA glycosylase, catalytic domain; IPR015886: DNA glycosylase/AP lyase, H2TH DNA-binding; IPR020629: Formamidopyrimidine-DNA glycosylase	GO:0003676 MF: nucleic acid binding;GO:0003684 MF: damaged DNA binding;GO:0003906 MF: DNA-(apurinic or apyrimidinic site) lyase activity;GO:0006281 BP: DNA repair;GO:0006284 BP: base-excision repair;GO:0006289 BP: nucleotide-excision repair;GO:0008270 MF: zinc ion binding;GO:0008534 MF: oxidized purine nucleobase lesion DNA N-glycosylase activity;GO:0016799 MF: hydrolase activity, hydrolyzing N-g…	G	PF01149; PF06831	IPR010979; IPR012319; IPR015886; IPR020629
4B_DN22882_c0_g3_i1	0	0	0	0	38.0596	23.4018	19.5779	22.4228	802	PF10551	MULE transposase domain	379-471	3.5e-28	IPR018289	MULE transposase domain			-
4B_DN22905_c0_g1_i4	0	0	0	0	37.8759	88.9424	45.3649	48.6715		-				-				TraesCS7D01G409100.1	87.76	49	6	4e-21	95.5	*-*	tr|D7LQZ5|D7LQZ5_ARALL	Myb family transcription factor	PF00249: Myb-like DNA-binding domain; PF14379: MYB-CC type transfactor, LHEQLE motif	IPR001005: SANT/Myb domain; IPR006447: Myb domain, plants; IPR009057: Homeobox domain-like; IPR017930: Myb domain; IPR025756: MYB-CC type transcription factor, LHEQLE-containing domain	GO:0003677 MF: DNA binding	G	PF00249; PF14379	IPR001005; IPR006447; IPR009057; IPR017930; IPR025756
4B_DN22905_c0_g1_i6	0	0	0	0	28.5757	27.8457	34.0962	25.7318		-				-				TraesCS7D01G409100.1	87.76	49	6	4e-21	95.1	*-*	tr|D7LQZ5|D7LQZ5_ARALL	Myb family transcription factor	PF00249: Myb-like DNA-binding domain; PF14379: MYB-CC type transfactor, LHEQLE motif	IPR001005: SANT/Myb domain; IPR006447: Myb domain, plants; IPR009057: Homeobox domain-like; IPR017930: Myb domain; IPR025756: MYB-CC type transcription factor, LHEQLE-containing domain	GO:0003677 MF: DNA binding	G	PF00249; PF14379	IPR001005; IPR006447; IPR009057; IPR017930; IPR025756
4B_DN22907_c0_g1_i10	0	0	0	0	0.947634	35.2234	28.1173	3.7753	114	PF03763	Remorin, C-terminal region	7-86	1.2e-11	IPR005516	Remorin, C-terminal			TraesCS5B01G041700.1	75.29	85	18	2e-33	124	***	tr|A0A1E5VKY3|A0A1E5VKY3_9POAL	tRNA modification GTPase MnmE	PF10396: GTP-binding protein TrmE N-terminus; PF12631: MnmE helical domain; PF01926: 50S ribosome-binding GTPase	IPR004520: tRNA modification GTPase MnmE; IPR005225: Small GTP-binding protein domain; IPR006073: GTP binding domain; IPR018948: GTP-binding protein TrmE, N-terminal; IPR025867: MnmE, helical domain; IPR027417: P-loop containing nucleoside triphosphate hydrolase; IPR031168: TrmE-type guanine nucleotide-binding domain	GO:0003924 MF: GTPase activity;GO:0005525 MF: GTP binding;GO:0005622 CC: intracellular;GO:0006400 BP: tRNA modification	G	PF10396; PF12631; PF01926	IPR004520; IPR005225; IPR006073; IPR018948; IPR025867; IPR027417; IPR031168
4B_DN22938_c0_g1_i6	0	0	0	0	140.798	88.529	66.4978	104.583	282	PF00462	Glutaredoxin	201-268	9.1e-10	IPR002109	Glutaredoxin	GO:0009055|GO:0015035|GO:0045454		TraesCS7B01G090200.1	79.31	319	27	8e-157	451	*-*	tr|Q6YUW0|Q6YUW0_ORYSJ	Glutaredoxin-like	PF00462: Glutaredoxin	IPR002109: Glutaredoxin; IPR012336: Thioredoxin-like fold	GO:0009055 MF: electron carrier activity;GO:0015035 MF: protein disulfide oxidoreductase activity;GO:0045454 BP: cell redox homeostasis	G	PF00462	IPR002109; IPR012336
4B_DN23000_c0_g1_i1	0	0	0	0	21.8075	15.0855	7.95277	8.43544		-				-				TraesCS5B01G086000.1	53.33	75	35	4e-23	95.9	***	tr|Q9LW89|Q9LW89_HORVU	Adenine phosphoribosyltransferase	PF00156: Phosphoribosyl transferase domain	IPR000836: Phosphoribosyltransferase domain; IPR005764: Adenine phosphoribosyl transferase; IPR029057: Phosphoribosyltransferase-like	GO:0003999 MF: adenine phosphoribosyltransferase activity;GO:0005737 CC: cytoplasm;GO:0006168 BP: adenine salvage;GO:0009116 BP: nucleoside metabolic process	G	PF00156	IPR000836; IPR005764; IPR029057
4B_DN23004_c0_g1_i8	0	0	0	0	34.8003	89.3702	27.9423	16.5194	266	PF01429	Methyl-CpG binding domain	107-156	3.7e-06	IPR001739	Methyl-CpG DNA binding	GO:0003677|GO:0005634		TraesCS2B01G090600.2	91.86	258	13	6e-177	506	*-*	tr|A0A072U5A2|A0A072U5A2_MEDTR	Methyl-CpG-binding domain protein	PF01429: Methyl-CpG binding domain	IPR000637: HMG-I/HMG-Y, DNA-binding, conserved site; IPR001739: Methyl-CpG DNA binding; IPR016177: DNA-binding domain	GO:0003677 MF: DNA binding;GO:0005634 CC: nucleus;GO:0006355 BP: regulation of transcription, DNA-templated	G	PF01429	IPR000637; IPR001739; IPR016177
4B_DN23020_c0_g2_i5	0	0	0	0	33.2539	28.2793	7.30857	13.1808		-				-				TraesCS6B01G014100.1	67.39	46	15	2e-10	60.8	***	tr|A0A0B0MI08|A0A0B0MI08_GOSAR	Epimerase family protein	PF01370: NAD dependent epimerase/dehydratase family; PF08338: Domain of unknown function (DUF1731)	IPR001509: NAD-dependent epimerase/dehydratase; IPR010099: Epimerase family protein SDR39U1; IPR013549: Domain of unknown function DUF1731; IPR016040: NAD(P)-binding domain	GO:0003824 MF: catalytic activity;GO:0050662 MF: coenzyme binding	G	PF01370; PF08338	IPR001509; IPR010099; IPR013549; IPR016040
4B_DN23036_c2_g2_i6	0	0	0	0	23.3816	28.0241	24.2125	22.5905		-				-				TraesCS5A01G423200.1	77.78	63	12	7e-25	97.8	***	tr|A0A097PRH4|A0A097PRH4_SORBI	Accelerated cell death 11	PF08718: Glycolipid transfer protein (GLTP)	IPR014830: Glycolipid transfer protein domain	GO:0005737 CC: cytoplasm;GO:0017089 MF: glycolipid transporter activity;GO:0046836 BP: glycolipid transport;GO:0051861 MF: glycolipid binding	G	PF08718	IPR014830
4B_DN23040_c0_g1_i6	0	0	0	0	25.129	10.2267	19.5687	17.6357	191	PF03469	XH domain	128-179	5.5e-12	IPR005379	Uncharacterised domain XH			TraesCS2A01G307200.2	76.69	163	38	5e-82	253	*-*	sp|P9WH05|DEAD_MYCTU	ATP-dependent RNA helicase DeaD	PF00270: DEAD/DEAH box helicase; PF00271: Helicase conserved C-terminal domain; PF16124: RecQ zinc-binding; PF09382: RQC domain; PF00570: HRDC domain	IPR001650: Helicase, C-terminal; IPR002121: HRDC domain; IPR004589: DNA helicase, ATP-dependent, RecQ type; IPR010997: HRDC-like; IPR011545: DEAD/DEAH box helicase domain; IPR011991: Winged helix-turn-helix DNA-binding domain; IPR014001: Helicase superfamily 1/2, ATP-binding domain; IPR018982: RQC domain; IPR027417: P-loop containing nucleoside triphosphate hydrolase; IPR032284: ATP-dependent DNA…	GO:0000166 MF: nucleotide binding;GO:0003676 MF: nucleic acid binding;GO:0003824 MF: catalytic activity;GO:0005524 MF: ATP binding;GO:0005622 CC: intracellular;GO:0006260 BP: DNA replication;GO:0006281 BP: DNA repair;GO:0006310 BP: DNA recombination;GO:0008026 MF: ATP-dependent helicase activity;GO:0043140 MF: ATP-dependent 3'-5' DNA helicase activity;GO:0044237 BP: cellular metabolic process	TE?	PF00270; PF00271; PF16124; PF09382; PF00570	IPR001650; IPR002121; IPR004589; IPR010997; IPR011545; IPR011991; IPR014001; IPR018982; IPR027417; IPR032284
4B_DN23046_c1_g1_i5	0	0	0	7.55373e-05	46.2897	31.651	19.5198	29.2521		-				-				TraesCS2D01G166000.1	72.26	155	33	3e-69	215	***	tr|Q41722|Q41722_ZINVI	Ribonuclease	PF00445: Ribonuclease T2 family	IPR001568: Ribonuclease T2-like; IPR018188: Ribonuclease T2, His active site 1; IPR033130: Ribonuclease T2, His active site 2	GO:0003723 MF: RNA binding;GO:0033897 MF: ribonuclease T2 activity	G	PF00445	IPR001568; IPR018188; IPR033130
4B_DN23068_c0_g6_i1	0	0	0	0	5.33705	8.59778	9.8572	10.1036		-				-				TraesCS1B01G160600.1	32	100	67	5e-07	50.1	***	tr|Q337P3|Q337P3_ORYSJ	Glutamine synthetase, putative, expressed	PF04909: Amidohydrolase; PF00120: Glutamine synthetase, catalytic domain	IPR006680: Amidohydrolase-related; IPR008146: Glutamine synthetase, catalytic domain; IPR008147: Glutamine synthetase, beta-Grasp domain; IPR014746: Glutamine synthetase/guanido kinase, catalytic domain; IPR032466: Metal-dependent hydrolase	GO:0003824 MF: catalytic activity;GO:0004356 MF: glutamate-ammonia ligase activity;GO:0006542 BP: glutamine biosynthetic process;GO:0006807 BP: nitrogen compound metabolic process;GO:0016787 MF: hydrolase activity	G	PF04909; PF00120	IPR006680; IPR008146; IPR008147; IPR014746; IPR032466
4B_DN23070_c0_g2_i8	0	0	0	0	10.2409	11.3161	13.4907	8.28995	185	PF10551	MULE transposase domain	5-84	3.5e-23	IPR018289	MULE transposase domain			-
4B_DN23092_c5_g1_i5	0	0	0	0	66.6068	58.6679	31.881	44.8457	195	PF03949	Malic enzyme, NAD binding domain	5-194	1e-75	IPR012302	Malic enzyme, NAD-binding	GO:0051287		TraesCS3A01G275600.1	97.41	193	5	2e-131	384	***	tr|R7W683|R7W683_AEGTA	Malic enzyme	PF00390: Malic enzyme, N-terminal domain; PF03949: Malic enzyme, NAD binding domain	IPR001891: Malic oxidoreductase; IPR012301: Malic enzyme, N-terminal domain; IPR012302: Malic enzyme, NAD-binding; IPR015884: Malic enzyme, conserved site; IPR016040: NAD(P)-binding domain	GO:0004470 MF: malic enzyme activity;GO:0004471 MF: malate dehydrogenase (decarboxylating) (NAD+) activity;GO:0006108 BP: malate metabolic process;GO:0051287 MF: NAD binding;GO:0055114 BP: oxidation-reduction process	G	PF00390; PF03949	IPR001891; IPR012301; IPR012302; IPR015884; IPR016040
4B_DN23115_c0_g1_i18	0	0	0	0	8.83559	12.9156	13.0803	3.2791	121	PF00481	Protein phosphatase 2C	65-88	0.00027	IPR001932	PPM-type phosphatase domain	GO:0003824	KEGG: 04658+3.1.3.16|KEGG: 04660+3.1.3.16	TraesCS2D01G144500.1	82.22	45	8	5e-16	75.1	***	tr|B9RSV0|B9RSV0_RICCO	Protein phosphatase 2c, putative	PF00481: Protein phosphatase 2C	IPR000222: PPM-type phosphatase, divalent cation binding; IPR001932: PPM-type phosphatase domain	GO:0003824 MF: catalytic activity;GO:0043169 MF: cation binding	G	PF00481	IPR000222; IPR001932
4B_DN23127_c0_g1_i10	0	0	0	0	18.7803	12.4335	9.14373	11.4518		-				-				TraesCS2A01G154900.1	62.96	54	16	3e-09	57.4	***	tr|M7YIZ6|M7YIZ6_TRIUA	Xylulose kinase	PF00370: FGGY family of carbohydrate kinases, N-terminal domain; PF02782: FGGY family of carbohydrate kinases, C-terminal domain	IPR018484: Carbohydrate kinase, FGGY, N-terminal; IPR018485: Carbohydrate kinase, FGGY, C-terminal	GO:0005975 BP: carbohydrate metabolic process;GO:0016773 MF: phosphotransferase activity, alcohol group as acceptor	G	PF00370; PF02782	IPR018484; IPR018485
4B_DN23127_c0_g1_i5	0	0	0	0	23.4534	19.8794	36.49	19.359		-				-				TraesCS3B01G028000.1	66.33	98	29	6e-36	128	***	tr|A0A077RPA4|A0A077RPA4_WHEAT	E3 ubiquitin-protein ligase	PF03145: Seven in absentia protein family	IPR008974: TRAF-like; IPR013010: Zinc finger, SIAH-type; IPR013083: Zinc finger, RING/FYVE/PHD-type; IPR018121: Seven-in-absentia protein, TRAF-like domain	GO:0005515 MF: protein binding;GO:0005634 CC: nucleus;GO:0006511 BP: ubiquitin-dependent protein catabolic process;GO:0007275 BP: multicellular organism development;GO:0008270 MF: zinc ion binding	G	PF03145	IPR008974; IPR013010; IPR013083; IPR018121
4B_DN23221_c1_g4_i1	0	0	0	0	66.9158	57.6327	57.9963	54.1381	99	PF13445	RING-type zinc-finger	39-67	8.7e-06	IPR027370	RING-type zinc-finger, LisH dimerisation motif			TraesCS4B01G092300.1	31.82	132	85	7e-15	72	***	tr|M8AFQ0|M8AFQ0_TRIUA	GTPase Der	PF01926: 50S ribosome-binding GTPase; PF14714: KH-domain-like of EngA bacterial GTPase enzymes, C-terminal	IPR005225: Small GTP-binding protein domain; IPR006073: GTP binding domain; IPR015946: K homology domain-like, alpha/beta; IPR016484: GTP-binding protein EngA; IPR027417: P-loop containing nucleoside triphosphate hydrolase; IPR031166: EngA-type guanine nucleotide-binding (G) domain; IPR032859: GTPase Der, C-terminal KH-domain-like	GO:0005525 MF: GTP binding	G	PF01926; PF14714	IPR005225; IPR006073; IPR015946; IPR016484; IPR027417; IPR031166; IPR032859
4B_DN23235_c0_g3_i2	0	0	0	0	30.6284	17.0349	26.2005	24.4088		-				-				TraesCS3D01G415000.1	84.62	117	18	4e-58	192	***	tr|B9RKT3|B9RKT3_RICCO	Aldehyde dehydrogenase, putative	PF00171: Aldehyde dehydrogenase family	IPR015590: Aldehyde dehydrogenase domain; IPR016160: Aldehyde dehydrogenase, cysteine active site; IPR016161: Aldehyde/histidinol dehydrogenase; IPR016162: Aldehyde dehydrogenase N-terminal domain; IPR029510: Aldehyde dehydrogenase, glutamic acid active site	GO:0008152 BP: metabolic process;GO:0016491 MF: oxidoreductase activity;GO:0055114 BP: oxidation-reduction process	G	PF00171	IPR015590; IPR016160; IPR016161; IPR016162; IPR029510
4B_DN23237_c0_g4_i1	0	0	0	0	34.468	26.6148	31.1661	20.6301		-				-				TraesCS2A01G338000.1	40.78	103	51	1e-12	65.5	***	tr|B9VRI5|B9VRI5_SPIOL	Aldehyde dehydrogenase	PF00171: Aldehyde dehydrogenase family	IPR015590: Aldehyde dehydrogenase domain; IPR016160: Aldehyde dehydrogenase, cysteine active site; IPR016161: Aldehyde/histidinol dehydrogenase; IPR016162: Aldehyde dehydrogenase N-terminal domain; IPR029510: Aldehyde dehydrogenase, glutamic acid active site	GO:0008152 BP: metabolic process;GO:0016491 MF: oxidoreductase activity;GO:0055114 BP: oxidation-reduction process	G	PF00171	IPR015590; IPR016160; IPR016161; IPR016162; IPR029510
4B_DN23237_c0_g4_i2	0	0	0	0	56.474	45.7514	31.3817	43.5349		-				-				TraesCS2A01G338000.1	40.78	103	51	1e-12	65.5	***	tr|B9VRI5|B9VRI5_SPIOL	Aldehyde dehydrogenase	PF00171: Aldehyde dehydrogenase family	IPR015590: Aldehyde dehydrogenase domain; IPR016160: Aldehyde dehydrogenase, cysteine active site; IPR016161: Aldehyde/histidinol dehydrogenase; IPR016162: Aldehyde dehydrogenase N-terminal domain; IPR029510: Aldehyde dehydrogenase, glutamic acid active site	GO:0008152 BP: metabolic process;GO:0016491 MF: oxidoreductase activity;GO:0055114 BP: oxidation-reduction process	G	PF00171	IPR015590; IPR016160; IPR016161; IPR016162; IPR029510
4B_DN23237_c0_g4_i3	0	0	0	0	4.8639	7.75003	1.73459	6.0695		-				-				TraesCS2A01G338000.1	40.78	103	51	1e-12	65.9	***	tr|B9VRI5|B9VRI5_SPIOL	Aldehyde dehydrogenase	PF00171: Aldehyde dehydrogenase family	IPR015590: Aldehyde dehydrogenase domain; IPR016160: Aldehyde dehydrogenase, cysteine active site; IPR016161: Aldehyde/histidinol dehydrogenase; IPR016162: Aldehyde dehydrogenase N-terminal domain; IPR029510: Aldehyde dehydrogenase, glutamic acid active site	GO:0008152 BP: metabolic process;GO:0016491 MF: oxidoreductase activity;GO:0055114 BP: oxidation-reduction process	G	PF00171	IPR015590; IPR016160; IPR016161; IPR016162; IPR029510
4B_DN23237_c0_g7_i1	0	0	0	0	20.0804	19.3587	28.7338	27.0057	146	PF00724	NADH:flavin oxidoreductase / NADH oxidase family	12-64	0.00019	IPR001155	NADH:flavin oxidoreductase/NADH oxidase, N-terminal	GO:0010181|GO:0016491|GO:0055114		-
4B_DN23246_c0_g1_i1	0	0	0	0	23.5348	21.5344	19.3769	15.3172	288	PF04484	QWRF family	118-283	1.7e-07	IPR007573	QWRF family			TraesCS5B01G173700.1	88.46	52	6	1e-25	104	***	tr|M8BI13|M8BI13_AEGTA	Spermidine synthase	PF01564: Spermine/spermidine synthase	IPR001045: Spermidine/spermine synthases; IPR029063: S-adenosyl-L-methionine-dependent methyltransferase; IPR030373: Polyamine biosynthesis domain, conserved site; IPR030374: Polyamine biosynthesis domain	GO:0003824 MF: catalytic activity	G	PF01564	IPR001045; IPR029063; IPR030373; IPR030374
4B_DN23246_c0_g1_i5	0	0	0	0	8.43961	37.7389	11.9082	17.1561	368	PF04484	QWRF family	84-363	1.5e-51	IPR007573	QWRF family			TraesCS5B01G173700.1	85.71	182	25	9e-102	305	***	tr|M8BI13|M8BI13_AEGTA	Spermidine synthase	PF01564: Spermine/spermidine synthase	IPR001045: Spermidine/spermine synthases; IPR029063: S-adenosyl-L-methionine-dependent methyltransferase; IPR030373: Polyamine biosynthesis domain, conserved site; IPR030374: Polyamine biosynthesis domain	GO:0003824 MF: catalytic activity	G	PF01564	IPR001045; IPR029063; IPR030373; IPR030374
4B_DN23251_c2_g2_i17	0	0	0	0	76.319	52.0752	88.4973	31.8058		-				-				TraesCS3B01G221900.1	47.58	124	64	7e-28	104	***	tr|A0A077RSE3|A0A077RSE3_WHEAT	Pyruvate kinase	PF00224: Pyruvate kinase, barrel domain; PF02887: Pyruvate kinase, alpha/beta domain	IPR001697: Pyruvate kinase; IPR011037: Pyruvate kinase-like, insert domain; IPR015793: Pyruvate kinase, barrel; IPR015795: Pyruvate kinase, C-terminal; IPR015813: Pyruvate/Phosphoenolpyruvate kinase-like domain; IPR018209: Pyruvate kinase, active site	GO:0000287 MF: magnesium ion binding;GO:0003824 MF: catalytic activity;GO:0004743 MF: pyruvate kinase activity;GO:0006096 BP: glycolytic process;GO:0030955 MF: potassium ion binding	G	PF00224; PF02887	IPR001697; IPR011037; IPR015793; IPR015795; IPR015813; IPR018209
4B_DN23251_c2_g2_i22	0	0	0	0	46.0005	48.7977	71.2386	71.9587		-				-				TraesCS4A01G217500.1	76.74	43	10	8e-13	67	***	tr|A0A1D5X7C3|A0A1D5X7C3_WHEAT	Protein disulfide-isomerase	PF00085: Thioredoxin; PF13848: Thioredoxin-like domain	IPR005788: Disulphide isomerase; IPR005792: Protein disulphide isomerase; IPR012336: Thioredoxin-like fold; IPR013766: Thioredoxin domain; IPR017937: Thioredoxin, conserved site	GO:0005783 CC: endoplasmic reticulum;GO:0016853 MF: isomerase activity;GO:0045454 BP: cell redox homeostasis	G	PF00085; PF13848	IPR005788; IPR005792; IPR012336; IPR013766; IPR017937
4B_DN23251_c3_g1_i2	0	0	0	0	103.447	83.8974	83.1556	115.373	391	PF00646	F-box domain	18-54	0.00016	IPR001810	F-box domain	GO:0005515		TraesCS4B01G285300.2	80	390	71	0	625	***	tr|W5E5Z3|W5E5Z3_WHEAT	Ribulose-phosphate 3-epimerase	PF00834: Ribulose-phosphate 3 epimerase family	IPR000056: Ribulose-phosphate 3-epimerase-like; IPR011060: Ribulose-phosphate binding barrel; IPR013785: Aldolase-type TIM barrel; IPR026019: Ribulose-phosphate 3-epimerase	GO:0003824 MF: catalytic activity;GO:0004750 MF: ribulose-phosphate 3-epimerase activity;GO:0005975 BP: carbohydrate metabolic process;GO:0006098 BP: pentose-phosphate shunt;GO:0008152 BP: metabolic process;GO:0016857 MF: racemase and epimerase activity, acting on carbohydrates and derivatives	G	PF00834	IPR000056; IPR011060; IPR013785; IPR026019
4B_DN23251_c3_g1_i6	0	0	0	0	32.6101	32.9142	38.2265	18.7413	391	PF00646	F-box domain	18-54	0.00016	IPR001810	F-box domain	GO:0005515		TraesCS4B01G285300.2	80	390	71	0	625	***	tr|W5E5Z3|W5E5Z3_WHEAT	Ribulose-phosphate 3-epimerase	PF00834: Ribulose-phosphate 3 epimerase family	IPR000056: Ribulose-phosphate 3-epimerase-like; IPR011060: Ribulose-phosphate binding barrel; IPR013785: Aldolase-type TIM barrel; IPR026019: Ribulose-phosphate 3-epimerase	GO:0003824 MF: catalytic activity;GO:0004750 MF: ribulose-phosphate 3-epimerase activity;GO:0005975 BP: carbohydrate metabolic process;GO:0006098 BP: pentose-phosphate shunt;GO:0008152 BP: metabolic process;GO:0016857 MF: racemase and epimerase activity, acting on carbohydrates and derivatives	G	PF00834	IPR000056; IPR011060; IPR013785; IPR026019
4B_DN23270_c0_g1_i1	0	0	0	0	125.939	111.058	83.2711	108.566	181	PF12214	Cell cycle regulated microtubule associated protein	19-108	3.6e-18	IPR027330	TPX2 central domain		Reactome: R-HSA-6804756|Reactome: R-HSA-8854518	TraesCS2A01G233300.3	70.89	158	34	8e-54	185	*-*	tr|C1E652|C1E652_MICCC	ATP-dependent DNA helicase	PF00580: UvrD/REP helicase N-terminal domain; PF13361: UvrD-like helicase C-terminal domain	IPR014016: UvrD-like helicase, ATP-binding domain; IPR014017: UvrD-like DNA helicase, C-terminal; IPR027417: P-loop containing nucleoside triphosphate hydrolase; IPR034739: UvrD/AddA helicase, N-terminal	GO:0005524 MF: ATP binding;GO:0016787 MF: hydrolase activity	TE?	PF00580; PF13361	IPR014016; IPR014017; IPR027417; IPR034739
4B_DN23270_c0_g1_i2	0	0	0	0	204.74	191.666	101.929	195.528	232	PF12214	Cell cycle regulated microtubule associated protein	172-229	9.5e-12	IPR027330	TPX2 central domain		Reactome: R-HSA-6804756|Reactome: R-HSA-8854518	TraesCS2B01G250000.2	64.77	193	44	2e-61	209	***	tr|A0A0A9QVX5|A0A0A9QVX5_ARUDO	ATP-dependent RNA helicase, putative	PF00270: DEAD/DEAH box helicase; PF00271: Helicase conserved C-terminal domain; PF04408: Helicase associated domain (HA2); PF07717: Oligonucleotide/oligosaccharide-binding (OB)-fold	IPR001650: Helicase, C-terminal; IPR007502: Helicase-associated domain; IPR011545: DEAD/DEAH box helicase domain; IPR011709: Domain of unknown function DUF1605; IPR014001: Helicase superfamily 1/2, ATP-binding domain; IPR027417: P-loop containing nucleoside triphosphate hydrolase	GO:0003676 MF: nucleic acid binding;GO:0004386 MF: helicase activity;GO:0005524 MF: ATP binding	TE?	PF00270; PF00271; PF04408; PF07717	IPR001650; IPR007502; IPR011545; IPR011709; IPR014001; IPR027417
4B_DN23270_c0_g1_i4	0	0	0	0	132.769	78.4221	32.6963	52.2797	255	PF12214	Cell cycle regulated microtubule associated protein	93-182	6.3e-18	IPR027330	TPX2 central domain		Reactome: R-HSA-6804756|Reactome: R-HSA-8854518	TraesCS2A01G233300.3	67.3	211	49	1e-72	240	*-*	tr|C1E652|C1E652_MICCC	ATP-dependent DNA helicase	PF00580: UvrD/REP helicase N-terminal domain; PF13361: UvrD-like helicase C-terminal domain	IPR014016: UvrD-like helicase, ATP-binding domain; IPR014017: UvrD-like DNA helicase, C-terminal; IPR027417: P-loop containing nucleoside triphosphate hydrolase; IPR034739: UvrD/AddA helicase, N-terminal	GO:0005524 MF: ATP binding;GO:0016787 MF: hydrolase activity	TE?	PF00580; PF13361	IPR014016; IPR014017; IPR027417; IPR034739
4B_DN23270_c0_g4_i3	0	0	0	0	52.2992	90.3142	42.5321	65.4525		-				-				TraesCS5D01G172600.1	64.12	131	43	6e-50	160	***	tr|A0A0Q3EKS1|A0A0Q3EKS1_BRADI	DNA-directed RNA polymerase	PF14700: DNA-directed RNA polymerase N-terminal; PF00940: DNA-dependent RNA polymerase	IPR002092: DNA-directed RNA polymerase, phage-type; IPR024075: DNA-directed RNA polymerase, helix hairpin domain; IPR029262: DNA-directed RNA polymerase, N-terminal	GO:0003677 MF: DNA binding;GO:0003899 MF: DNA-directed 5'-3' RNA polymerase activity;GO:0006351 BP: transcription, DNA-templated	G	PF14700; PF00940	IPR002092; IPR024075; IPR029262
4B_DN23315_c4_g1_i2	0	0	0	0	404.856	341.582	380.185	373.555	158	PF02902	Ulp1 protease family, C-terminal catalytic domain	9-133	5.5e-09	IPR003653	Ulp1 protease family, C-terminal catalytic domain	GO:0006508|GO:0008234		-
4B_DN23340_c0_g1_i6	0	0	0	0	11.6268	12.5522	15.917	3.69228		-				-				TraesCS6A01G027800.1	89.52	105	11	2e-62	197	***	tr|Q575T1|Q575T1_WHEAT	Acid beta-fructofuranosidase	PF11837: Domain of unknown function (DUF3357); PF00251: Glycosyl hydrolases family 32 N-terminal domain; PF08244: Glycosyl hydrolases family 32 C terminal	IPR001362: Glycoside hydrolase, family 32; IPR013148: Glycosyl hydrolase family 32, N-terminal; IPR013189: Glycosyl hydrolase family 32, C-terminal; IPR013320: Concanavalin A-like lectin/glucanase domain; IPR018053: Glycoside hydrolase, family 32, active site; IPR021792: Beta-fructofuranosidase; IPR023296: Glycosyl hydrolase, five-bladed beta-propellor domain	GO:0004553 MF: hydrolase activity, hydrolyzing O-glycosyl compounds;GO:0004564 MF: beta-fructofuranosidase activity;GO:0004575 MF: sucrose alpha-glucosidase activity;GO:0005975 BP: carbohydrate metabolic process	G	PF11837; PF00251; PF08244	IPR001362; IPR013148; IPR013189; IPR013320; IPR018053; IPR021792; IPR023296
4B_DN23354_c0_g3_i7	0	0	0	0	254.227	250.865	229.101	284.137		-				-				TraesCS7A01G339500.1	69.09	110	34	2e-46	160	***	tr|B9HLK9|B9HLK9_POPTR	Phosphoglucosamine mutase family protein	PF02878: Phosphoglucomutase/phosphomannomutase, alpha/beta/alpha domain I; PF02879: Phosphoglucomutase/phosphomannomutase, alpha/beta/alpha domain II; PF02880: Phosphoglucomutase/phosphomannomutase, alpha/beta/alpha domain III	IPR005841: Alpha-D-phosphohexomutase superfamily; IPR005844: Alpha-D-phosphohexomutase, alpha/beta/alpha domain I; IPR005845: Alpha-D-phosphohexomutase, alpha/beta/alpha domain II; IPR005846: Alpha-D-phosphohexomutase, alpha/beta/alpha domain III; IPR016055: Alpha-D-phosphohexomutase, alpha/beta/alpha I/II/III	GO:0005975 BP: carbohydrate metabolic process;GO:0016868 MF: intramolecular transferase activity, phosphotransferases	G	PF02878; PF02879; PF02880	IPR005841; IPR005844; IPR005845; IPR005846; IPR016055
4B_DN23367_c1_g1_i6	0	0	0	0	13.3525	14.8771	17.8741	17.5643	1470	PF00665	Integrase core domain	512-624	5.4e-14	IPR001584	Integrase, catalytic core	GO:0015074		TraesCS6D01G194800.1	92.19	538	34	0	1007	***	tr|M9VZ97|M9VZ97_ZIZJJ	Phosphate transporter	PF01384: Phosphate transporter family	IPR001204: Phosphate transporter	GO:0005315 MF: inorganic phosphate transmembrane transporter activity;GO:0006817 BP: phosphate ion transport;GO:0016020 CC: membrane	G	PF01384	IPR001204
4B_DN23388_c1_g6_i4	0	0	0	0	49.039	52.1808	36.1041	31.2729		-				-				TraesCS3D01G100500.1	74.54	271	65	3e-143	421	***	tr|A0A0K9PK54|A0A0K9PK54_ZOSMR	Amino acid permease	PF13520: Amino acid permease	IPR002293: Amino acid/polyamine transporter I; IPR004756: Amino acid permease subfamily; IPR004840: Amino acid permease, conserved site	GO:0003333 BP: amino acid transmembrane transport;GO:0006865 BP: amino acid transport;GO:0015171 MF: amino acid transmembrane transporter activity;GO:0016020 CC: membrane;GO:0016021 CC: integral component of membrane;GO:0055085 BP: transmembrane transport	G	PF13520	IPR002293; IPR004756; IPR004840
4B_DN23390_c2_g1_i10	0	0	0	0	0.930827	10.5457	15.2618	31.0484		-				-				TraesCS3A01G140700.1	73.91	46	12	3e-13	63.9	***	tr|B6TH99|B6TH99_MAIZE	B-box zinc finger family protein	PF00643: B-box zinc finger	IPR000315: B-box-type zinc finger	GO:0005622 CC: intracellular;GO:0008270 MF: zinc ion binding	TE?	PF00643	IPR000315
4B_DN23391_c0_g6_i2	0	0	0	0	43.1174	25.6939	24.9216	24.0135		-				-				TraesCS5B01G219200.1	69.91	113	33	2e-54	170	***	tr|Q9FPK6|Q9FPK6_ORYSA	Aldehyde dehydrogenase	PF00171: Aldehyde dehydrogenase family	IPR015590: Aldehyde dehydrogenase domain; IPR016161: Aldehyde/histidinol dehydrogenase; IPR016162: Aldehyde dehydrogenase N-terminal domain; IPR029510: Aldehyde dehydrogenase, glutamic acid active site	GO:0008152 BP: metabolic process;GO:0016491 MF: oxidoreductase activity;GO:0055114 BP: oxidation-reduction process	G	PF00171	IPR015590; IPR016161; IPR016162; IPR029510
4B_DN23394_c4_g3_i13	0	0	0	0	41.9094	73.1671	69.8253	47.8024	110	PF13639	Ring finger domain	65-106	5.5e-12	IPR001841	Zinc finger, RING-type			TraesCS3B01G305200.1	90.03	321	30	0	528	*-*	AT1G04790.1	RING/U-box superfamily protein	PF13639: Ring finger domain	IPR001841: Zinc finger, RING-type; IPR011016: Zinc finger, RING-CH-type; IPR013083: Zinc finger, RING/FYVE/PHD-type	GO:0005515 MF: protein binding;GO:0008270 MF: zinc ion binding	G	PF13639	IPR001841; IPR011016; IPR013083
4B_DN23400_c0_g5_i2	0	0	0	0	16.2153	11.9374	11.8668	12.012	148	PF13966	zinc-binding in reverse transcriptase	2-35	4.3e-09	IPR026960	Reverse transcriptase zinc-binding domain			TraesCS6B01G303700.1	71.3	115	33	1e-58	182	***	tr|A0A151UHJ6|A0A151UHJ6_CAJCA	ATP synthase subunit delta	PF00213: ATP synthase delta (OSCP) subunit	IPR000711: ATPase, OSCP/delta subunit; IPR020781: ATPase, OSCP/delta subunit, conserved site; IPR026015: F1F0 ATP synthase OSCP/delta subunit, N-terminal domain	GO:0015986 BP: ATP synthesis coupled proton transport;GO:0016020 CC: membrane;GO:0046933 MF: proton-transporting ATP synthase activity, rotational mechanism	G	PF00213	IPR000711; IPR020781; IPR026015
4B_DN23412_c0_g2_i7	0	0	0	0	43.8484	41.1988	43.1913	26.8348	282	PF05699	hAT family C-terminal dimerisation region	200-260	5e-11	IPR008906	HAT, C-terminal dimerisation domain	GO:0046983		TraesCS6A01G396500.1	39.74	78	45	2e-11	62.4	***	tr|D2KZ12|D2KZ12_WHEAT	3-ketoacyl-CoA thiolase-like protein	PF00108: Thiolase, N-terminal domain; PF02803: Thiolase, C-terminal domain	IPR002155: Thiolase; IPR016039: Thiolase-like; IPR020610: Thiolase, active site; IPR020613: Thiolase, conserved site; IPR020615: Thiolase, acyl-enzyme intermediate active site; IPR020616: Thiolase, N-terminal; IPR020617: Thiolase, C-terminal	GO:0003824 MF: catalytic activity;GO:0008152 BP: metabolic process;GO:0016747 MF: transferase activity, transferring acyl groups other than amino-acyl groups	G	PF00108; PF02803	IPR002155; IPR016039; IPR020610; IPR020613; IPR020615; IPR020616; IPR020617
4B_DN23420_c1_g2_i4	0	0	0	0	64.1016	72.155	55.9385	58.2283	148	PF02182	SAD/SRA domain	69-137	4.6e-17	IPR003105	SRA-YDG			TraesCS1D01G043400.1	90.07	141	14	5e-81	256	***	tr|A0A0K9P7F6|A0A0K9P7F6_ZOSMR	Histone-lysine N-methyltransferase	PF02182: SAD/SRA domain; PF05033: Pre-SET motif; PF00856: SET domain	IPR001214: SET domain; IPR003105: SRA-YDG; IPR007728: Pre-SET domain; IPR015947: PUA-like domain; IPR025794: Histone H3-K9 methyltransferase, plant	GO:0005515 MF: protein binding;GO:0005634 CC: nucleus;GO:0008270 MF: zinc ion binding;GO:0016571 BP: histone methylation;GO:0018024 MF: histone-lysine N-methyltransferase activity;GO:0034968 BP: histone lysine methylation;GO:0042393 MF: histone binding	G	PF02182; PF05033; PF00856	IPR001214; IPR003105; IPR007728; IPR015947; IPR025794
4B_DN23442_c0_g3_i2	0	0	0	0	10.2928	43.0858	28.6227	13.8101	120	PF13793	N-terminal domain of ribose phosphate pyrophosphokinase	2-76	2e-28	IPR029099	Ribose-phosphate pyrophosphokinase, N-terminal domain		KEGG: 00030+2.7.6.1|KEGG: 00230+2.7.6.1	TraesCS7A01G402500.1	92.11	76	6	3e-41	144	***	tr|A0A1D6CAR6|A0A1D6CAR6_WHEAT	Ribose-phosphate pyrophosphokinase	PF13793: N-terminal domain of ribose phosphate pyrophosphokinase; PF14572: Phosphoribosyl synthetase-associated domain	IPR000842: Phosphoribosyl pyrophosphate synthetase, conserved site; IPR005946: Ribose-phosphate diphosphokinase; IPR029057: Phosphoribosyltransferase-like; IPR029099: Ribose-phosphate pyrophosphokinase, N-terminal domain	GO:0000287 MF: magnesium ion binding;GO:0004749 MF: ribose phosphate diphosphokinase activity;GO:0009156 BP: ribonucleoside monophosphate biosynthetic process;GO:0009165 BP: nucleotide biosynthetic process;GO:0044249 BP: cellular biosynthetic process	G	PF13793; PF14572	IPR000842; IPR005946; IPR029057; IPR029099
4B_DN23442_c0_g3_i9	0	0	0	0	29.9847	5.36801	19.8559	17.4831	120	PF13793	N-terminal domain of ribose phosphate pyrophosphokinase	2-76	2e-28	IPR029099	Ribose-phosphate pyrophosphokinase, N-terminal domain		KEGG: 00030+2.7.6.1|KEGG: 00230+2.7.6.1	TraesCS7A01G402500.1	92.11	76	6	3e-41	144	***	tr|A0A1D6CAR6|A0A1D6CAR6_WHEAT	Ribose-phosphate pyrophosphokinase	PF13793: N-terminal domain of ribose phosphate pyrophosphokinase; PF14572: Phosphoribosyl synthetase-associated domain	IPR000842: Phosphoribosyl pyrophosphate synthetase, conserved site; IPR005946: Ribose-phosphate diphosphokinase; IPR029057: Phosphoribosyltransferase-like; IPR029099: Ribose-phosphate pyrophosphokinase, N-terminal domain	GO:0000287 MF: magnesium ion binding;GO:0004749 MF: ribose phosphate diphosphokinase activity;GO:0009156 BP: ribonucleoside monophosphate biosynthetic process;GO:0009165 BP: nucleotide biosynthetic process;GO:0044249 BP: cellular biosynthetic process	G	PF13793; PF14572	IPR000842; IPR005946; IPR029057; IPR029099
4B_DN23452_c1_g1_i4	0	0	0	0	14.8786	13.1519	17.2291	13.2795	145	PF14291	Domain of unknown function (DUF4371)	2-145	8.5e-42	IPR025398	Domain of unknown function DUF4371			TraesCS7A01G195100.1	40.85	142	84	5e-30	115	***	AT1G66430.1	pfkB-like carbohydrate kinase family protein	PF00294: pfkB family carbohydrate kinase	IPR002173: Carbohydrate/puine kinase, PfkB, conserved site; IPR011611: Carbohydrate kinase PfkB; IPR029056: Ribokinase-like	GO:0016773 MF: phosphotransferase activity, alcohol group as acceptor	G	PF00294	IPR002173; IPR011611; IPR029056
4B_DN23452_c2_g1_i8	0	0	0	0	33.6023	43.3948	29.8955	23.9992	786	PF05699	hAT family C-terminal dimerisation region	690-750	1.3e-08	IPR008906	HAT, C-terminal dimerisation domain	GO:0046983		TraesCS7A01G195100.1	40.95	315	171	2e-65	227	***	AT1G66430.1	pfkB-like carbohydrate kinase family protein	PF00294: pfkB family carbohydrate kinase	IPR002173: Carbohydrate/puine kinase, PfkB, conserved site; IPR011611: Carbohydrate kinase PfkB; IPR029056: Ribokinase-like	GO:0016773 MF: phosphotransferase activity, alcohol group as acceptor	G	PF00294	IPR002173; IPR011611; IPR029056
4B_DN23464_c1_g3_i2	0	0	0	0	11.5064	21.9554	16.4992	15.3963		-				-				TraesCS2B01G012800.1	58.82	85	28	4e-16	71.6	***	tr|A0A1D5UBW6|A0A1D5UBW6_WHEAT	Peptidyl-prolyl cis-trans isomerase	PF00639: PPIC-type PPIASE domain	IPR000297: Peptidyl-prolyl cis-trans isomerase, PpiC-type; IPR023058: Peptidyl-prolyl cis-trans isomerase, PpiC-type, conserved site	GO:0016853 MF: isomerase activity	G	PF00639	IPR000297; IPR023058
4B_DN23483_c0_g1_i8	0	0	0	0	45.234	28.0547	28.6611	22.9646		-				-				TraesCS7B01G086200.1	51.14	88	43	3e-27	103	***	tr|A0A1D6CIH2|A0A1D6CIH2_WHEAT	DNA-directed RNA polymerase subunit	PF04997: RNA polymerase Rpb1, domain 1; PF00623: RNA polymerase Rpb1, domain 2; PF04983: RNA polymerase Rpb1, domain 3; PF05000: RNA polymerase Rpb1, domain 4; PF04998: RNA polymerase Rpb1, domain 5	IPR000722: RNA polymerase, alpha subunit; IPR006592: RNA polymerase, N-terminal; IPR007066: RNA polymerase Rpb1, domain 3; IPR007080: RNA polymerase Rpb1, domain 1; IPR007081: RNA polymerase Rpb1, domain 5; IPR007083: RNA polymerase Rpb1, domain 4	GO:0003677 MF: DNA binding;GO:0003899 MF: DNA-directed 5'-3' RNA polymerase activity;GO:0006351 BP: transcription, DNA-templated	G	PF04997; PF00623; PF04983; PF05000; PF04998	IPR000722; IPR006592; IPR007066; IPR007080; IPR007081; IPR007083
4B_DN23513_c0_g6_i1	0	0	0	0	865.422	626.983	344.833	604.127	236	PF00635	MSP (Major sperm protein) domain	20-103	3.9e-26	IPR000535	Major sperm protein (MSP) domain			TraesCS6A01G247700.1	89.17	240	16	2e-155	436	***	tr|A0A0B0MV36|A0A0B0MV36_GOSAR	Vesicle-associated 1-1-like protein	PF00635: MSP (Major sperm protein) domain	IPR000535: Major sperm protein (MSP) domain; IPR008962: PapD-like; IPR013783: Immunoglobulin-like fold; IPR016763: Vesicle-associated membrane-protein-associated protein	GO:0005789 CC: endoplasmic reticulum membrane	G	PF00635	IPR000535; IPR008962; IPR013783; IPR016763
4B_DN23570_c1_g1_i9	0	0	0	0	36.207	27.7225	15.2355	29.6853		-				-				TraesCS2D01G501600.1	90.38	104	10	1e-61	189	***	tr|N1QUH4|N1QUH4_AEGTA	Molybdopterin biosynthesis protein CNX1	PF03453: MoeA N-terminal region (domain I and II); PF00994: Probable molybdopterin binding domain; PF03454: MoeA C-terminal region (domain IV)	IPR001453: MoaB/Mog domain; IPR005110: MoeA, N-terminal and linker domain; IPR005111: MoeA, C-terminal, domain IV; IPR008284: Molybdenum cofactor biosynthesis, conserved site	GO:0006777 BP: Mo-molybdopterin cofactor biosynthetic process;GO:0032324 BP: molybdopterin cofactor biosynthetic process	G	PF03453; PF00994; PF03454	IPR001453; IPR005110; IPR005111; IPR008284
4B_DN23584_c0_g1_i4	0	0	0	0	38.1541	50.1529	38.5774	33.8774		-				-				TraesCS7B01G044600.1	56.06	421	157	9e-128	380	***	tr|B6TW94|B6TW94_MAIZE	F-box domain containing protein		IPR001810: F-box domain	GO:0005515 MF: protein binding	TE?		IPR001810
4B_DN23597_c3_g1_i2	0	0	0	0	24.875	5.55179	9.26962	14.921	297	PF00098	Zinc knuckle	257-272	3.8e-07	IPR001878	Zinc finger, CCHC-type	GO:0003676|GO:0008270		-
4B_DN23607_c1_g1_i2	0	0	0	0	49.8538	29.068	32.7998	29.3001		-				-				TraesCSU01G077800.1	77.27	44	10	7e-15	70.9	***	tr|M8AKS7|M8AKS7_TRIUA	Protein IQ-DOMAIN 1		IPR000048: IQ motif, EF-hand binding site	GO:0005515 MF: protein binding	G		IPR000048
4B_DN23613_c0_g1_i7	0	0	0	0	46.4661	38.8491	32.6628	27.9211		-				-				TraesCS4B01G382600.1	69.05	84	24	7e-29	113	*-*	AT5G38350.1	Disease resistance protein (NBS-LRR class) family	PF00931: NB-ARC domain	IPR002182: NB-ARC; IPR011991: Winged helix-turn-helix DNA-binding domain; IPR027417: P-loop containing nucleoside triphosphate hydrolase; IPR032675: Leucine-rich repeat domain, L domain-like	GO:0043531 MF: ADP binding	G	PF00931	IPR002182; IPR011991; IPR027417; IPR032675
4B_DN23622_c3_g4_i2	0	0	0	0	37.1701	56.4557	50.2649	35.1869		-				-				TraesCS3A01G143300.4	95.2	125	6	3e-81	256	***	tr|A0A1D5VIG3|A0A1D5VIG3_WHEAT	Histone-lysine N-methyltransferase	PF00628: PHD-finger; PF13831: PHD-finger; PF13832: PHD-zinc-finger like domain	IPR001214: SET domain; IPR001965: Zinc finger, PHD-type; IPR010919: SAND domain-like; IPR011011: Zinc finger, FYVE/PHD-type; IPR013083: Zinc finger, RING/FYVE/PHD-type; IPR019786: Zinc finger, PHD-type, conserved site; IPR019787: Zinc finger, PHD-finger; IPR034732: Extended PHD (ePHD) domain	GO:0005515 MF: protein binding;GO:0008270 MF: zinc ion binding	G	PF00628; PF13831; PF13832	IPR001214; IPR001965; IPR010919; IPR011011; IPR013083; IPR019786; IPR019787; IPR034732
4B_DN23649_c4_g1_i13	0	0	0	0	9.32519	9.83753	8.63425	10.3431	512	PF09280	XPC-binding domain	409-441	5.5e-10	IPR015360	XPC-binding domain	GO:0003684|GO:0006289|GO:0043161	Reactome: R-HSA-5689877|Reactome: R-HSA-5696394|Reactome: R-HSA-5696395	TraesCS6B01G177400.1	85.71	301	17	1e-153	449	***	AT1G79650.1	Rad23 UV excision repair protein family	PF00240: Ubiquitin family; PF00627: UBA/TS-N domain; PF09280: XPC-binding domain	IPR000626: Ubiquitin domain; IPR004806: UV excision repair protein Rad23; IPR006636: Heat shock chaperonin-binding; IPR009060: UBA-like; IPR015360: XPC-binding domain; IPR015940: Ubiquitin-associated domain; IPR029071: Ubiquitin-related domain	GO:0003684 MF: damaged DNA binding;GO:0005515 MF: protein binding;GO:0005634 CC: nucleus;GO:0006289 BP: nucleotide-excision repair;GO:0043161 BP: proteasome-mediated ubiquitin-dependent protein catabolic process	G	PF00240; PF00627; PF09280	IPR000626; IPR004806; IPR006636; IPR009060; IPR015360; IPR015940; IPR029071
4B_DN23649_c4_g1_i4	0	0	0	0	55.4233	64.0967	33.2746	58.81	141	PF02042	RWP-RK domain	49-95	2.9e-22	IPR003035	RWP-RK domain			TraesCS3D01G173800.1	91.3	92	8	8e-50	166	*-*	tr|M8AUP3|M8AUP3_TRIUA	ERI1 exoribonuclease 2	PF00929: Exonuclease	IPR012337: Ribonuclease H-like domain; IPR013520: Exonuclease, RNase T/DNA polymerase III	GO:0003676 MF: nucleic acid binding	G	PF00929	IPR012337; IPR013520
4B_DN23649_c4_g1_i8	0	0	0	0	2.16271	19.0972	10.1147	19.9497	367	PF00240	Ubiquitin family	3-76	3.1e-15	IPR000626	Ubiquitin domain	GO:0005515		TraesCS6D01G138800.2	95.1	367	18	0	610	***	AT1G79650.1	Rad23 UV excision repair protein family	PF00240: Ubiquitin family; PF00627: UBA/TS-N domain; PF09280: XPC-binding domain	IPR000626: Ubiquitin domain; IPR004806: UV excision repair protein Rad23; IPR006636: Heat shock chaperonin-binding; IPR009060: UBA-like; IPR015360: XPC-binding domain; IPR015940: Ubiquitin-associated domain; IPR029071: Ubiquitin-related domain	GO:0003684 MF: damaged DNA binding;GO:0005515 MF: protein binding;GO:0005634 CC: nucleus;GO:0006289 BP: nucleotide-excision repair;GO:0043161 BP: proteasome-mediated ubiquitin-dependent protein catabolic process	G	PF00240; PF00627; PF09280	IPR000626; IPR004806; IPR006636; IPR009060; IPR015360; IPR015940; IPR029071
4B_DN23671_c0_g1_i4	0	0	0	0	20.6208	7.99034	16.383	14.9849	542	PF03004	Plant transposase (Ptta/En/Spm family)	324-452	5.1e-23	IPR004252	Probable transposase, Ptta/En/Spm, plant			TraesCS7D01G148500.1	40.8	299	173	1e-66	231	*-*	tr|A0A0U9HJ94|A0A0U9HJ94_KLEFL	Histidine kinase	PF02518: Histidine kinase-, DNA gyrase B-, and HSP90-like ATPase; PF00072: Response regulator receiver domain	IPR001789: Signal transduction response regulator, receiver domain; IPR003594: Histidine kinase-like ATPase, C-terminal domain; IPR003661: Signal transduction histidine kinase, dimerisation/phosphoacceptor domain; IPR004358: Signal transduction histidine kinase-related protein, C-terminal; IPR005467: Histidine kinase domain; IPR011006: CheY-like superfamily	GO:0000155 MF: phosphorelay sensor kinase activity;GO:0000160 BP: phosphorelay signal transduction system;GO:0007165 BP: signal transduction;GO:0016310 BP: phosphorylation;GO:0016772 MF: transferase activity, transferring phosphorus-containing groups	G	PF02518; PF00072	IPR001789; IPR003594; IPR003661; IPR004358; IPR005467; IPR011006
4B_DN23690_c0_g3_i10	0	0	0	0	30.2465	17.6882	17.0274	12.6386	118	PF14569	Zinc-binding RING-finger	31-108	3.2e-40	IPR027934	Cellulose synthase, RING-type zinc finger		KEGG: 00500+2.4.1.12|MetaCyc: PWY-1001	TraesCS1A01G116200.1	76.47	34	8	2e-11	63.5	***	tr|W5GG94|W5GG94_WHEAT	Cellulose synthase	PF14569: Zinc-binding RING-finger; PF03552: Cellulose synthase	IPR005150: Cellulose synthase; IPR013083: Zinc finger, RING/FYVE/PHD-type; IPR027934: Cellulose synthase, RING-type zinc finger; IPR029044: Nucleotide-diphospho-sugar transferases	GO:0016020 CC: membrane;GO:0016760 MF: cellulose synthase (UDP-forming) activity;GO:0030244 BP: cellulose biosynthetic process	G	PF14569; PF03552	IPR005150; IPR013083; IPR027934; IPR029044
4B_DN23690_c0_g3_i7	0	0	0	0	49.7591	44.6626	51.7711	47.2378		-				-				TraesCS1B01G136200.1	76.47	34	8	3e-10	60.5	***	tr|W5GG94|W5GG94_WHEAT	Cellulose synthase	PF14569: Zinc-binding RING-finger; PF03552: Cellulose synthase	IPR005150: Cellulose synthase; IPR013083: Zinc finger, RING/FYVE/PHD-type; IPR027934: Cellulose synthase, RING-type zinc finger; IPR029044: Nucleotide-diphospho-sugar transferases	GO:0016020 CC: membrane;GO:0016760 MF: cellulose synthase (UDP-forming) activity;GO:0030244 BP: cellulose biosynthetic process	G	PF14569; PF03552	IPR005150; IPR013083; IPR027934; IPR029044
4B_DN23690_c0_g3_i8	0	0	0	0	9.91401	3.42178	5.75668	8.90547	118	PF14569	Zinc-binding RING-finger	31-108	3.2e-40	IPR027934	Cellulose synthase, RING-type zinc finger		KEGG: 00500+2.4.1.12|MetaCyc: PWY-1001	TraesCS1A01G116200.1	76.47	34	8	2e-11	63.5	***	tr|W5GG94|W5GG94_WHEAT	Cellulose synthase	PF14569: Zinc-binding RING-finger; PF03552: Cellulose synthase	IPR005150: Cellulose synthase; IPR013083: Zinc finger, RING/FYVE/PHD-type; IPR027934: Cellulose synthase, RING-type zinc finger; IPR029044: Nucleotide-diphospho-sugar transferases	GO:0016020 CC: membrane;GO:0016760 MF: cellulose synthase (UDP-forming) activity;GO:0030244 BP: cellulose biosynthetic process	G	PF14569; PF03552	IPR005150; IPR013083; IPR027934; IPR029044
4B_DN23692_c2_g1_i2	0	0	0	0	135.834	67.8317	114.114	76.6849	340	PF16135	TPL-binding domain in jasmonate signalling	67-139	1.4e-22	IPR032308	Jas TPL-binding domain			TraesCS4D01G205600.2	88.92	334	26	0	620	*-*	AT1G05380.3	Acyl-CoA N-acyltransferase with RING/FYVE/PHD-type zinc finger protein	PF16135: TPL-binding domain in jasmonate signalling	IPR000182: GNAT domain; IPR016181: Acyl-CoA N-acyltransferase; IPR032308: Jas TPL-binding domain	GO:0008080 MF: N-acetyltransferase activity	G	PF16135	IPR000182; IPR016181; IPR032308
4B_DN23707_c0_g1_i8	0.000191629	0	0	0	72.8169	87.5007	39.6175	70.4787	439	PF02902	Ulp1 protease family, C-terminal catalytic domain	1-167	1.8e-28	IPR003653	Ulp1 protease family, C-terminal catalytic domain	GO:0006508|GO:0008234		TraesCS5D01G064600.1	82.5	440	46	0	730	*-*	sp|Q09353|SENP_CAEEL	Sentrin-specific protease	PF02902: Ulp1 protease family, C-terminal catalytic domain	IPR003653: Ulp1 protease family, C-terminal catalytic domain	GO:0006508 BP: proteolysis;GO:0008234 MF: cysteine-type peptidase activity	G	PF02902	IPR003653
4B_DN23709_c1_g2_i5	0	0	0	0	5.84269	15.0942	17.1986	11.763	112	PF00098	Zinc knuckle	69-86	3.4e-05	IPR001878	Zinc finger, CCHC-type	GO:0003676|GO:0008270		-
4B_DN23714_c1_g1_i2	0	0	0	0	18.8515	28.8488	23.4711	18.1768	266	PF08711	TFIIS helical bundle-like domain	157-202	3.9e-10	IPR017923	Transcription factor IIS, N-terminal	GO:0005634		TraesCS1D01G259000.1	88.21	246	27	3e-129	382	***	tr|B9H8S4|B9H8S4_POPTR	Transcription elongation factor-related family protein	PF08711: TFIIS helical bundle-like domain	IPR003617: Transcription elongation factor, TFIIS/CRSP70, N-terminal, sub-type; IPR017923: Transcription factor IIS, N-terminal	GO:0005634 CC: nucleus	G	PF08711	IPR003617; IPR017923
4B_DN23717_c1_g1_i14	0	0	0	0	14.2632	13.209	17.2646	15.9659		-				-				TraesCS4A01G212700.1	50	90	25	7e-09	56.2	***	tr|J7EJB7|J7EJB7_WHEAT	Abscisic stress-ripening protein	PF02496: ABA/WDS induced protein	IPR003496: ABA/WDS induced protein	GO:0006950 BP: response to stress	G	PF02496	IPR003496
4B_DN23720_c3_g1_i21	0	0	0	0	31.091	33.3301	31.5058	31.4952	130	PF02362	B3 DNA binding domain	81-129	1.1e-09	IPR003340	B3 DNA binding domain	GO:0003677		TraesCS7B01G130500.1	83.64	110	18	8e-52	181	*-*	sp|Q09353|SENP_CAEEL	Sentrin-specific protease	PF02902: Ulp1 protease family, C-terminal catalytic domain	IPR003653: Ulp1 protease family, C-terminal catalytic domain	GO:0006508 BP: proteolysis;GO:0008234 MF: cysteine-type peptidase activity	G	PF02902	IPR003653
4B_DN23720_c3_g1_i28	0	0	0	0	59.9836	59.9822	33.993	27.0434	284	PF02902	Ulp1 protease family, C-terminal catalytic domain	168-280	5.2e-22	IPR003653	Ulp1 protease family, C-terminal catalytic domain	GO:0006508|GO:0008234		TraesCS7A01G232000.1	78.8	283	48	5e-157	452	*-*	sp|Q09353|SENP_CAEEL	Sentrin-specific protease	PF02902: Ulp1 protease family, C-terminal catalytic domain	IPR003653: Ulp1 protease family, C-terminal catalytic domain	GO:0006508 BP: proteolysis;GO:0008234 MF: cysteine-type peptidase activity	G	PF02902	IPR003653
4B_DN23720_c3_g1_i31	0	0	0	0	56.9586	17.6592	16.3789	22.9549	101	PF02902	Ulp1 protease family, C-terminal catalytic domain	6-98	4.2e-17	IPR003653	Ulp1 protease family, C-terminal catalytic domain	GO:0006508|GO:0008234		TraesCS7A01G232000.1	82.18	101	18	8e-55	181	*-*	sp|Q09353|SENP_CAEEL	Sentrin-specific protease	PF02902: Ulp1 protease family, C-terminal catalytic domain	IPR003653: Ulp1 protease family, C-terminal catalytic domain	GO:0006508 BP: proteolysis;GO:0008234 MF: cysteine-type peptidase activity	G	PF02902	IPR003653
4B_DN23720_c3_g1_i6	0	0	0	0	38.3007	22.3924	23.1833	19.6311	364	PF02902	Ulp1 protease family, C-terminal catalytic domain	141-341	1.1e-38	IPR003653	Ulp1 protease family, C-terminal catalytic domain	GO:0006508|GO:0008234		TraesCS7B01G130500.2	80.66	305	59	0	524	*-*	sp|Q09353|SENP_CAEEL	Sentrin-specific protease	PF02902: Ulp1 protease family, C-terminal catalytic domain	IPR003653: Ulp1 protease family, C-terminal catalytic domain	GO:0006508 BP: proteolysis;GO:0008234 MF: cysteine-type peptidase activity	G	PF02902	IPR003653
4B_DN23726_c0_g1_i14	0	0	0	0	336.668	389.474	342.108	383.394	242	PF00892	EamA-like transporter family	65-201	1.1e-10	IPR000620	EamA domain	GO:0016020|GO:0016021		TraesCS2D01G225400.1	96.3	243	8	3e-169	477	***	tr|W5C8C7|W5C8C7_WHEAT	WAT1-related protein	PF00892: EamA-like transporter family	IPR000620: EamA domain	GO:0016020 CC: membrane;GO:0016021 CC: integral component of membrane	G	PF00892	IPR000620
4B_DN23740_c0_g3_i3	0	0	0	0	137.547	259.35	206.04	168.185		-				-				TraesCS5A01G288400.1	79.07	43	9	4e-15	71.6	***	tr|M7Z930|M7Z930_TRIUA	60S ribosomal protein L7a	PF01248: Ribosomal protein L7Ae/L30e/S12e/Gadd45 family	IPR001921: Ribosomal protein L7A/L8; IPR004037: Ribosomal protein L7Ae conserved site; IPR004038: Ribosomal protein L7Ae/L30e/S12e/Gadd45; IPR018492: Ribosomal protein L7Ae/L8/Nhp2 family; IPR029064: 50S ribosomal protein L30e-like	GO:0030529 CC: intracellular ribonucleoprotein complex;GO:0042254 BP: ribosome biogenesis	G	PF01248	IPR001921; IPR004037; IPR004038; IPR018492; IPR029064
4B_DN23747_c2_g6_i1	0	0	0	0	25.2475	20.8134	11.6195	25.7101		-				-				TraesCS3B01G051700.1	44.53	128	46	8e-20	85.9	***	tr|A0A077RPA4|A0A077RPA4_WHEAT	E3 ubiquitin-protein ligase	PF03145: Seven in absentia protein family	IPR008974: TRAF-like; IPR013010: Zinc finger, SIAH-type; IPR013083: Zinc finger, RING/FYVE/PHD-type; IPR018121: Seven-in-absentia protein, TRAF-like domain	GO:0005515 MF: protein binding;GO:0005634 CC: nucleus;GO:0006511 BP: ubiquitin-dependent protein catabolic process;GO:0007275 BP: multicellular organism development;GO:0008270 MF: zinc ion binding	G	PF03145	IPR008974; IPR013010; IPR013083; IPR018121
4B_DN23753_c3_g1_i2	0	0	0	0	184.722	131.248	74.9506	106.403	501	PF03800	Nuf2 family	24-162	7.5e-28	IPR005549	Kinetochore protein Nuf2	GO:0000278|GO:0000775	Reactome: R-HSA-141444|Reactome: R-HSA-2467813|Reactome: R-HSA-2500257|Reactome: R-HSA-5663220|Reactome: R-HSA-68877	TraesCS6B01G145100.1	94.23	485	27	0	899	***	tr|B9STF6|B9STF6_RICCO	Kinetochore protein nuf2, putative	PF03800: Nuf2 family	IPR005549: Kinetochore protein Nuf2	GO:0000775 CC: chromosome, centromeric region	G	PF03800	IPR005549
4B_DN23753_c4_g1_i11	0	0	0	0	32.5393	35.0895	24.6861	33.7428	295	PF00270	DEAD/DEAH box helicase	32-217	1.3e-21	IPR011545	DEAD/DEAH box helicase domain	GO:0003676|GO:0005524		TraesCS4D01G171000.1	90.8	250	23	4e-157	475	*-*	sp|Q05549|HRQ1_YEAST	ATP-dependent helicase HRQ1	PF00270: DEAD/DEAH box helicase; PF00271: Helicase conserved C-terminal domain; PF02889: Sec63 Brl domain	IPR001650: Helicase, C-terminal; IPR004179: Sec63 domain; IPR011545: DEAD/DEAH box helicase domain; IPR014001: Helicase superfamily 1/2, ATP-binding domain; IPR027417: P-loop containing nucleoside triphosphate hydrolase	GO:0003676 MF: nucleic acid binding;GO:0005524 MF: ATP binding	TE?	PF00270; PF00271; PF02889	IPR001650; IPR004179; IPR011545; IPR014001; IPR027417
4B_DN23753_c4_g1_i16	0	0	0	0	69.3127	70.4619	56.1053	47.1654	451	PF00270	DEAD/DEAH box helicase	32-217	3.9e-21	IPR011545	DEAD/DEAH box helicase domain	GO:0003676|GO:0005524		TraesCS4D01G171000.1	94.01	451	27	0	889	*-*	sp|Q05549|HRQ1_YEAST	ATP-dependent helicase HRQ1	PF00270: DEAD/DEAH box helicase; PF00271: Helicase conserved C-terminal domain; PF02889: Sec63 Brl domain	IPR001650: Helicase, C-terminal; IPR004179: Sec63 domain; IPR011545: DEAD/DEAH box helicase domain; IPR014001: Helicase superfamily 1/2, ATP-binding domain; IPR027417: P-loop containing nucleoside triphosphate hydrolase	GO:0003676 MF: nucleic acid binding;GO:0005524 MF: ATP binding	TE?	PF00270; PF00271; PF02889	IPR001650; IPR004179; IPR011545; IPR014001; IPR027417
4B_DN23753_c4_g1_i5	0	0	0	0	46.9537	48.0773	30.5314	35.6071	267	PF00270	DEAD/DEAH box helicase	32-217	9.6e-22	IPR011545	DEAD/DEAH box helicase domain	GO:0003676|GO:0005524		TraesCS4D01G171000.1	88.76	258	29	4e-158	477	*-*	sp|Q05549|HRQ1_YEAST	ATP-dependent helicase HRQ1	PF00270: DEAD/DEAH box helicase; PF00271: Helicase conserved C-terminal domain; PF02889: Sec63 Brl domain	IPR001650: Helicase, C-terminal; IPR004179: Sec63 domain; IPR011545: DEAD/DEAH box helicase domain; IPR014001: Helicase superfamily 1/2, ATP-binding domain; IPR027417: P-loop containing nucleoside triphosphate hydrolase	GO:0003676 MF: nucleic acid binding;GO:0005524 MF: ATP binding	TE?	PF00270; PF00271; PF02889	IPR001650; IPR004179; IPR011545; IPR014001; IPR027417
4B_DN23775_c1_g4_i1	0	0	0	0	48.4155	60.5095	47.4387	45.7119			-			-				TraesCS3B01G520300.1	84.24	184	23	1e-88	281	*-*	tr|W9QMB4|W9QMB4_9ROSA	Two-component response regulator	PF00072: Response regulator receiver domain; PF00249: Myb-like DNA-binding domain	IPR001005: SANT/Myb domain; IPR001789: Signal transduction response regulator, receiver domain; IPR006447: Myb domain, plants; IPR009057: Homeobox domain-like; IPR011006: CheY-like superfamily; IPR017053: Response regulator B-type, plant; IPR017930: Myb domain	GO:0000160 BP: phosphorelay signal transduction system;GO:0003677 MF: DNA binding;GO:0003700 MF: transcription factor activity, sequence-specific DNA binding;GO:0007165 BP: signal transduction	G	PF00072; PF00249	IPR001005; IPR001789; IPR006447; IPR009057; IPR011006; IPR017053; IPR017930
4B_DN23784_c0_g1_i3	0	0	0	0	19.1492	13.3761	7.01682	16.2705			-			-				TraesCS5D01G204900.1	77.05	61	12	2e-22	97.8	***	tr|W5FJ14|W5FJ14_WHEAT	Glycosyltransferase	PF00201: UDP-glucoronosyl and UDP-glucosyl transferase	IPR002213: UDP-glucuronosyl/UDP-glucosyltransferase	GO:0008152 BP: metabolic process;GO:0016758 MF: transferase activity, transferring hexosyl groups	G	PF00201	IPR002213
4B_DN23784_c0_g1_i4	0	0	0	0	173.789	130.92	71.2279	112.189	410	PF00612	IQ calmodulin-binding motif	163-178	0.00046	IPR000048	IQ motif, EF-hand binding site	GO:0005515		TraesCS2B01G247100.1	48.08	391	146	2e-86	290	***	tr|R7WEF9|R7WEF9_AEGTA	Abnormal spindle-like microcephaly-associated protein-like protein	PF00307: Calponin homology (CH) domain; PF00612: IQ calmodulin-binding motif	IPR000048: IQ motif, EF-hand binding site; IPR000225: Armadillo; IPR001715: Calponin homology domain; IPR011989: Armadillo-like helical; IPR016024: Armadillo-type fold	GO:0005488 MF: binding;GO:0005515 MF: protein binding	G	PF00307; PF00612	IPR000048; IPR000225; IPR001715; IPR011989; IPR016024
4B_DN23796_c4_g1_i15	0	0	0	0	15.2487	20.0515	12.7771	10.445			-			-				TraesCSU01G081900.1	71.43	49	14	2e-16	79.3	***	tr|A0A151T3S6|A0A151T3S6_CAJCA	Protein argonaute	PF16486: N-terminal domain of argonaute; PF08699: Argonaute linker 1 domain; PF02170: PAZ domain; PF16488: Argonaute linker 2 domain; PF16487: Mid domain of argonaute; PF02171: Piwi domain	IPR003100: PAZ domain; IPR003165: Piwi domain; IPR012337: Ribonuclease H-like domain; IPR014811: Argonaute, linker 1 domain; IPR032472: Argonaute linker 2 domain; IPR032473: Protein argonaute, Mid domain; IPR032474: Protein argonaute, N-terminal	GO:0003676 MF: nucleic acid binding;GO:0005515 MF: protein binding	G	PF16486; PF08699; PF02170; PF16488; PF16487; PF02171	IPR003100; IPR003165; IPR012337; IPR014811; IPR032472; IPR032473; IPR032474
4B_DN23796_c4_g1_i7	0	0	0	0	18.7802	9.19289	10.3828	19.9037			-			-				TraesCS7D01G268900.2	87.5	56	7	4e-22	97.1	***	tr|A0A1E5WJA6|A0A1E5WJA6_9POAL	Ankyrin repeat-containing protein	PF12796: Ankyrin repeats (3 copies); PF13962: Domain of unknown function	IPR002110: Ankyrin repeat; IPR020683: Ankyrin repeat-containing domain; IPR026961: PGG domain	GO:0005515 MF: protein binding	G	PF12796; PF13962	IPR002110; IPR020683; IPR026961
4B_DN23802_c2_g2_i22	0	0	0	0	128.47	87.8558	66.0599	92.0344	291	PF15628	RRM in Demeter	162-262	2.2e-47	IPR028925	Demeter, RRM-fold domain			TraesCS3A01G022500.1	91.42	571	37	0	1048	*-*	tr|A0A103YIA8|A0A103YIA8_CYNCS	DNA glycosylase	PF15628: RRM in Demeter	IPR003651: Endonuclease III-like, iron-sulphur cluster loop motif; IPR011257: DNA glycosylase; IPR023170: Helix-turn-helix, base-excision DNA repair, C-terminal; IPR028925: Demeter, RRM-fold domain	GO:0003824 MF: catalytic activity;GO:0006281 BP: DNA repair;GO:0051539 MF: 4 iron, 4 sulfur cluster binding	G	PF15628	IPR003651; IPR011257; IPR023170; IPR028925
4B_DN23845_c0_g1_i10	0	0	0	0	52.5861	54.7337	16.9622	16.9502	161	PF00225	Kinesin motor domain	2-142	1.1e-23	IPR001752	Kinesin motor domain	GO:0003777|GO:0005524|GO:0007018|GO:0008017	Reactome: R-HSA-6811434|Reactome: R-HSA-983189	TraesCS6A01G003700.1	87.66	154	19	9e-83	266	***	tr|V4T5G4|V4T5G4_9ROSI	Kinesin-like protein	PF00225: Kinesin motor domain	IPR001752: Kinesin motor domain; IPR027417: P-loop containing nucleoside triphosphate hydrolase	GO:0003777 MF: microtubule motor activity;GO:0005524 MF: ATP binding;GO:0007018 BP: microtubule-based movement;GO:0008017 MF: microtubule binding	G	PF00225	IPR001752; IPR027417
4B_DN23845_c0_g1_i16	0	0	0	0	19.708	19.3314	8.9629	15.8256	448	PF00225	Kinesin motor domain	2-269	1.7e-52	IPR001752	Kinesin motor domain	GO:0003777|GO:0005524|GO:0007018|GO:0008017	Reactome: R-HSA-6811434|Reactome: R-HSA-983189	TraesCS6A01G003700.1	83.48	448	40	0	732	***	tr|V4T5G4|V4T5G4_9ROSI	Kinesin-like protein	PF00225: Kinesin motor domain	IPR001752: Kinesin motor domain; IPR027417: P-loop containing nucleoside triphosphate hydrolase	GO:0003777 MF: microtubule motor activity;GO:0005524 MF: ATP binding;GO:0007018 BP: microtubule-based movement;GO:0008017 MF: microtubule binding	G	PF00225	IPR001752; IPR027417
4B_DN23845_c0_g1_i19	0	0	0	0	442.876	341.567	200.157	304.385	818	PF00225	Kinesin motor domain	2-269	7.3e-52	IPR001752	Kinesin motor domain	GO:0003777|GO:0005524|GO:0007018|GO:0008017	Reactome: R-HSA-6811434|Reactome: R-HSA-983189	TraesCS6A01G003700.1	79.06	812	111	0	1222	***	tr|V4T5G4|V4T5G4_9ROSI	Kinesin-like protein	PF00225: Kinesin motor domain	IPR001752: Kinesin motor domain; IPR027417: P-loop containing nucleoside triphosphate hydrolase	GO:0003777 MF: microtubule motor activity;GO:0005524 MF: ATP binding;GO:0007018 BP: microtubule-based movement;GO:0008017 MF: microtubule binding	G	PF00225	IPR001752; IPR027417
4B_DN23845_c0_g1_i2	0	0	0	0	70.0833	74.6725	18.0434	62.5141	658	PF00225	Kinesin motor domain	2-269	4.6e-52	IPR001752	Kinesin motor domain	GO:0003777|GO:0005524|GO:0007018|GO:0008017	Reactome: R-HSA-6811434|Reactome: R-HSA-983189	TraesCS6A01G003700.1	81.51	649	78	0	1014	***	tr|V4T5G4|V4T5G4_9ROSI	Kinesin-like protein	PF00225: Kinesin motor domain	IPR001752: Kinesin motor domain; IPR027417: P-loop containing nucleoside triphosphate hydrolase	GO:0003777 MF: microtubule motor activity;GO:0005524 MF: ATP binding;GO:0007018 BP: microtubule-based movement;GO:0008017 MF: microtubule binding	G	PF00225	IPR001752; IPR027417
4B_DN23845_c0_g1_i20	0	0	0	0	102.227	140.71	76.9312	108.573	589	PF00225	Kinesin motor domain	2-269	3.6e-52	IPR001752	Kinesin motor domain	GO:0003777|GO:0005524|GO:0007018|GO:0008017	Reactome: R-HSA-6811434|Reactome: R-HSA-983189	TraesCS6A01G003700.1	81.91	575	66	0	911	***	tr|V4T5G4|V4T5G4_9ROSI	Kinesin-like protein	PF00225: Kinesin motor domain	IPR001752: Kinesin motor domain; IPR027417: P-loop containing nucleoside triphosphate hydrolase	GO:0003777 MF: microtubule motor activity;GO:0005524 MF: ATP binding;GO:0007018 BP: microtubule-based movement;GO:0008017 MF: microtubule binding	G	PF00225	IPR001752; IPR027417
4B_DN23845_c0_g1_i7	0	0	0	0	146.757	128.116	75.6699	118.967			-			-				TraesCS6A01G003700.1	63.97	136	32	5e-43	157	***	tr|V4T5G4|V4T5G4_9ROSI	Kinesin-like protein	PF00225: Kinesin motor domain	IPR001752: Kinesin motor domain; IPR027417: P-loop containing nucleoside triphosphate hydrolase	GO:0003777 MF: microtubule motor activity;GO:0005524 MF: ATP binding;GO:0007018 BP: microtubule-based movement;GO:0008017 MF: microtubule binding	G	PF00225	IPR001752; IPR027417
4B_DN23851_c0_g2_i4	0.0621661	0	0	0	262.69	241.781	223.398	241.638	458	PF12937	F-box-like	60-100	2.2e-06	IPR001810	F-box domain	GO:0005515		TraesCS4A01G461300.1	78.74	381	67	0	584	***	tr|B6U078|B6U078_MAIZE	F-box domain containing protein	PF12937: F-box-like	IPR001810: F-box domain	GO:0005515 MF: protein binding	TE?	PF12937	IPR001810
4B_DN23856_c1_g1_i5	0	0	0	0	68.1861	90.729	55.6087	79.8348			-			-				TraesCS4D01G169800.1	90	30	3	9e-10	58.9	***	tr|I1H5N7|I1H5N7_BRADI	Sucrose synthase	PF00862: Sucrose synthase; PF00534: Glycosyl transferases group 1	IPR000368: Sucrose synthase; IPR001296: Glycosyl transferase, family 1; IPR012820: Sucrose synthase, plant/cyanobacteria	GO:0005985 BP: sucrose metabolic process;GO:0016157 MF: sucrose synthase activity	G	PF00862; PF00534	IPR000368; IPR001296; IPR012820
4B_DN23856_c1_g1_i9	0	0	0	0	18.0071	34.9207	28.5668	23.8671	143	PF00862	Sucrose synthase	8-57	1.7e-08	IPR000368	Sucrose synthase	GO:0005985|GO:0016157		TraesCS4A01G140000.1	94.55	55	3	3e-27	109	***	tr|I1H5N7|I1H5N7_BRADI	Sucrose synthase	PF00862: Sucrose synthase; PF00534: Glycosyl transferases group 1	IPR000368: Sucrose synthase; IPR001296: Glycosyl transferase, family 1; IPR012820: Sucrose synthase, plant/cyanobacteria	GO:0005985 BP: sucrose metabolic process;GO:0016157 MF: sucrose synthase activity	G	PF00862; PF00534	IPR000368; IPR001296; IPR012820
4B_DN23865_c0_g2_i16	0	0	0	0	100.976	92.7669	74.0474	79.816	247	PF11926	Domain of unknown function (DUF3444)	2-152	1.3e-48	IPR024593	Domain of unknown function DUF3444			TraesCS3B01G244000.1	95.14	247	11	1e-167	494	***	tr|B9GEL6|B9GEL6_POPTR	Helicase-related family protein	PF06733: DEAD_2; PF13307: Helicase C-terminal domain	IPR006554: Helicase-like, DEXD box c2 type; IPR006555: ATP-dependent helicase, C-terminal; IPR010614: DEAD2; IPR013020: DNA helicase (DNA repair), Rad3 type; IPR014013: Helicase superfamily 1/2, ATP-binding domain, DinG/Rad3-type; IPR027417: P-loop containing nucleoside triphosphate hydrolase	GO:0003676 MF: nucleic acid binding;GO:0003677 MF: DNA binding;GO:0004003 MF: ATP-dependent DNA helicase activity;GO:0005524 MF: ATP binding;GO:0006139 BP: nucleobase-containing compound metabolic process;GO:0008026 MF: ATP-dependent helicase activity;GO:0016818 MF: hydrolase activity, acting on acid anhydrides, in phosphorus-containing anhydrides	TE?	PF06733; PF13307	IPR006554; IPR006555; IPR010614; IPR013020; IPR014013; IPR027417
4B_DN23865_c0_g2_i4	0	0	0	0	75.296	51.5643	38.2172	41.045	952	PF00226	DnaJ domain	2-52	9.6e-16	IPR001623	DnaJ domain			TraesCS3B01G244000.4	92.19	960	64	0	1826	***	tr|B9GEL6|B9GEL6_POPTR	Helicase-related family protein	PF06733: DEAD_2; PF13307: Helicase C-terminal domain	IPR006554: Helicase-like, DEXD box c2 type; IPR006555: ATP-dependent helicase, C-terminal; IPR010614: DEAD2; IPR013020: DNA helicase (DNA repair), Rad3 type; IPR014013: Helicase superfamily 1/2, ATP-binding domain, DinG/Rad3-type; IPR027417: P-loop containing nucleoside triphosphate hydrolase	GO:0003676 MF: nucleic acid binding;GO:0003677 MF: DNA binding;GO:0004003 MF: ATP-dependent DNA helicase activity;GO:0005524 MF: ATP binding;GO:0006139 BP: nucleobase-containing compound metabolic process;GO:0008026 MF: ATP-dependent helicase activity;GO:0016818 MF: hydrolase activity, acting on acid anhydrides, in phosphorus-containing anhydrides	TE?	PF06733; PF13307	IPR006554; IPR006555; IPR010614; IPR013020; IPR014013; IPR027417
4B_DN23865_c0_g2_i8	0	0	0	0	50.1328	124.626	82.8197	34.9892	211	PF11926	Domain of unknown function (DUF3444)	1-181	1e-64	IPR024593	Domain of unknown function DUF3444			TraesCS3B01G244000.1	90.86	186	17	3e-122	374	***	tr|B9GEL6|B9GEL6_POPTR	Helicase-related family protein	PF06733: DEAD_2; PF13307: Helicase C-terminal domain	IPR006554: Helicase-like, DEXD box c2 type; IPR006555: ATP-dependent helicase, C-terminal; IPR010614: DEAD2; IPR013020: DNA helicase (DNA repair), Rad3 type; IPR014013: Helicase superfamily 1/2, ATP-binding domain, DinG/Rad3-type; IPR027417: P-loop containing nucleoside triphosphate hydrolase	GO:0003676 MF: nucleic acid binding;GO:0003677 MF: DNA binding;GO:0004003 MF: ATP-dependent DNA helicase activity;GO:0005524 MF: ATP binding;GO:0006139 BP: nucleobase-containing compound metabolic process;GO:0008026 MF: ATP-dependent helicase activity;GO:0016818 MF: hydrolase activity, acting on acid anhydrides, in phosphorus-containing anhydrides	TE?	PF06733; PF13307	IPR006554; IPR006555; IPR010614; IPR013020; IPR014013; IPR027417
4B_DN23871_c0_g1_i2	0	0	0	0	44.844	44.6628	78.0632	65.4312			-			-				TraesCS5B01G208000.1	76.47	391	79	0	593	***	tr|B9GKT7|B9GKT7_POPTR	Rela/spot homolog 3 family protein	PF13328: HD domain; PF04607: Region found in RelA / SpoT proteins	IPR003607: HD/PDEase domain; IPR007685: RelA/SpoT	GO:0015969 BP: guanosine tetraphosphate metabolic process	G	PF13328; PF04607	IPR003607; IPR007685
4B_DN23877_c3_g5_i1	0	0	0	0	204.07	90.3798	59.3974	75.7178	298	PF13961	Domain of unknown function (DUF4219)	61-86	2.3e-08	IPR025314	Domain of unknown function DUF4219			-
4B_DN23924_c1_g1_i7	0	0	0	0	24.145	48.7536	53.4415	36.0133			-			-				TraesCS4A01G136200.1	90.83	327	30	0	583	*-*	sp|Q05549|HRQ1_YEAST	ATP-dependent helicase HRQ1	PF00270: DEAD/DEAH box helicase; PF00271: Helicase conserved C-terminal domain; PF02889: Sec63 Brl domain	IPR001650: Helicase, C-terminal; IPR004179: Sec63 domain; IPR011545: DEAD/DEAH box helicase domain; IPR014001: Helicase superfamily 1/2, ATP-binding domain; IPR027417: P-loop containing nucleoside triphosphate hydrolase	GO:0003676 MF: nucleic acid binding;GO:0005524 MF: ATP binding	TE?	PF00270; PF00271; PF02889	IPR001650; IPR004179; IPR011545; IPR014001; IPR027417
4B_DN23924_c1_g3_i3	0	0	0	0	20.0157	19.9275	21.5875	17.3937	1065	PF00385	Chromo (CHRromatin Organisation MOdifier) domain	982-1027	4.2e-06	IPR023780	Chromo domain			TraesCS1D01G040419.1	27.37	274	186	1e-25	115	***	tr|A0A1D5SN92|A0A1D5SN92_WHEAT	Poly [ADP-ribose] polymerase	PF00645: Poly(ADP-ribose) polymerase and DNA-Ligase Zn-finger region; PF08063: PADR1 (NUC008) domain; PF00533: BRCA1 C Terminus (BRCT) domain; PF05406: WGR domain; PF02877: Poly(ADP-ribose) polymerase, regulatory domain; PF00644: Poly(ADP-ribose) polymerase catalytic domain	IPR001357: BRCT domain; IPR001510: Zinc finger, PARP-type; IPR004102: Poly(ADP-ribose) polymerase, regulatory domain; IPR008893: WGR domain; IPR012317: Poly(ADP-ribose) polymerase, catalytic domain; IPR012982: PADR1 domain	GO:0003677 MF: DNA binding;GO:0003950 MF: NAD+ ADP-ribosyltransferase activity;GO:0006471 BP: protein ADP-ribosylation;GO:0008270 MF: zinc ion binding	G	PF00645; PF08063; PF00533; PF05406; PF02877; PF00644	IPR001357; IPR001510; IPR004102; IPR008893; IPR012317; IPR012982
4B_DN23924_c1_g4_i2	0	0	0	0	43.0131	32.9499	19.9393	22.0822			-			-				TraesCS3B01G279400.1	60	60	16	8e-11	57.8	***	tr|M5Y2Z1|M5Y2Z1_PRUPE	Kinesin-like protein	PF00225: Kinesin motor domain	IPR001752: Kinesin motor domain; IPR027417: P-loop containing nucleoside triphosphate hydrolase	GO:0003777 MF: microtubule motor activity;GO:0005524 MF: ATP binding;GO:0007018 BP: microtubule-based movement;GO:0008017 MF: microtubule binding	G	PF00225	IPR001752; IPR027417
4B_DN23943_c1_g2_i23	0	0	0	0	137.907	166.844	64.6645	75.7127	152	PF00225	Kinesin motor domain	2-104	1.1e-40	IPR001752	Kinesin motor domain	GO:0003777|GO:0005524|GO:0007018|GO:0008017	Reactome: R-HSA-6811434|Reactome: R-HSA-983189	TraesCS2B01G229500.1	90.54	148	14	2e-83	270	***	tr|A0A1D6HK60|A0A1D6HK60_MAIZE	Kinesin-like protein	PF00225: Kinesin motor domain	IPR001752: Kinesin motor domain; IPR019821: Kinesin motor domain, conserved site; IPR027417: P-loop containing nucleoside triphosphate hydrolase	GO:0003777 MF: microtubule motor activity;GO:0005524 MF: ATP binding;GO:0007018 BP: microtubule-based movement;GO:0008017 MF: microtubule binding	G	PF00225	IPR001752; IPR019821; IPR027417
4B_DN23957_c1_g4_i4	0	0	0	0	39.1497	14.0099	22.2027	11.1977	106	PF02902	Ulp1 protease family, C-terminal catalytic domain	30-81	2.6e-09	IPR003653	Ulp1 protease family, C-terminal catalytic domain	GO:0006508|GO:0008234		TraesCS5A01G333300.1	29.9	97	64	6e-07	50.1	***	tr|B6SJH0|B6SJH0_MAIZE	3-dehydroquinate synthase	PF01761: 3-dehydroquinate synthase	IPR016037: 3-dehydroquinate synthase AroB; IPR030960: 3-dehydroquinate synthase domain	GO:0003856 MF: 3-dehydroquinate synthase activity;GO:0005737 CC: cytoplasm;GO:0009073 BP: aromatic amino acid family biosynthetic process	G	PF01761	IPR016037; IPR030960
4B_DN24512_c0_g1_i1	0	0	0	0	24.8281	7.09122	11.3823	14.5218			-			-				TraesCS6B01G299200.1	67.21	61	19	7e-18	81.3	***	tr|W5GJ80|W5GJ80_WHEAT	Phosphoribulokinase	PF00485: Phosphoribulokinase / Uridine kinase family	IPR006082: Phosphoribulokinase; IPR006083: Phosphoribulokinase/uridine kinase; IPR027417: P-loop containing nucleoside triphosphate hydrolase	GO:0005524 MF: ATP binding;GO:0005975 BP: carbohydrate metabolic process;GO:0008152 BP: metabolic process;GO:0008974 MF: phosphoribulokinase activity;GO:0016301 MF: kinase activity	G	PF00485	IPR006082; IPR006083; IPR027417
4B_DN24854_c0_g1_i1	0	0	0	0	44.614	9.29931	13.1374	20.0634			-			-				TraesCS3B01G169600.1	93.14	204	14	9e-137	388	***	tr|A0A0P7KCU4|A0A0P7KCU4_9MOLU	tRNA N6-adenosine threonylcarbamoyltransferase	PF00814: Glycoprotease family	IPR000905: Gcp-like domain; IPR017861: Kae1/TsaD family; IPR022450: tRNA N6-adenosine threonylcarbamoyltransferase, TsaD	GO:0002949 BP: tRNA threonylcarbamoyladenosine modification;GO:0004222 MF: metalloendopeptidase activity	G	PF00814	IPR000905; IPR017861; IPR022450
4B_DN30878_c0_g1_i1	0	0	0	0	10.5604	20.3908	16.7445	23.6301	348	PF14244	gag-polypeptide of LTR copia-type	41-79	4e-06	IPR029472	Gag-polypeptide of LTR copia-type			-
4B_DN31418_c0_g1_i1	0	0	0	0	52.3351	40.8554	26.8375	41.814	353	PF00651	BTB/POZ domain	167-274	6.5e-24	IPR000210	BTB/POZ domain	GO:0005515		TraesCS5D01G442500.1	95.75	353	15	0	707	***	tr|Q337Z5|Q337Z5_ORYSJ	BTB/POZ domain containing protein	PF00917: MATH domain; PF00651: BTB/POZ domain	IPR000210: BTB/POZ domain; IPR002083: MATH/TRAF domain; IPR008974: TRAF-like; IPR011333: SKP1/BTB/POZ domain	GO:0005515 MF: protein binding	G	PF00917; PF00651	IPR000210; IPR002083; IPR008974; IPR011333
4B_DN3506_c0_g1_i2	0	0	0	0	42.7113	23.0848	19.5649	12.6719	476	PF03468	XS domain	14-123	6.8e-35	IPR005380	XS domain	GO:0031047		TraesCS3D01G032500.1	84.55	479	39	0	812	***	tr|A0A0K9NR31|A0A0K9NR31_ZOSMR	XH/XS domain-containing protein	PF03468: XS domain; PF03469: XH domain	IPR005379: Uncharacterised domain XH; IPR005380: XS domain	GO:0031047 BP: gene silencing by RNA	G	PF03468; PF03469	IPR005379; IPR005380
4B_DN36071_c0_g1_i1	0	0	0	0	15.6841	7.65354	24.1522	10.8903			-			-				TraesCS6A01G209200.2	88.65	141	16	6e-56	178	***	tr|A0A1D6A5H9|A0A1D6A5H9_WHEAT	Phosphate transporter	PF01384: Phosphate transporter family	IPR001204: Phosphate transporter	GO:0005315 MF: inorganic phosphate transmembrane transporter activity;GO:0006817 BP: phosphate ion transport;GO:0016020 CC: membrane	G	PF01384	IPR001204
4B_DN36893_c0_g1_i1	0	0	0	0	11.4718	17.414	15.5423	22.6899	414	PF04827	Plant transposon protein	181-382	9.4e-97	IPR006912	Harbinger transposase-derived protein	GO:0016788		-
4B_DN38681_c0_g1_i1	0	0	0	0	43.0258	39.002	53.3051	42.2724			-			-				TraesCS5D01G567900.1	51.85	135	59	1e-30	112	***	tr|Q5PXH0|Q5PXH0_VITVI	Aquaporin	PF00230: Major intrinsic protein	IPR000425: Major intrinsic protein; IPR022357: Major intrinsic protein, conserved site; IPR023271: Aquaporin-like	GO:0005215 MF: transporter activity;GO:0006810 BP: transport;GO:0016020 CC: membrane	G	PF00230	IPR000425; IPR022357; IPR023271
4B_DN39715_c0_g1_i1	0	0	0	0	64.1226	83.107	71.3776	70.5831			-			-				TraesCS2A01G322200.1	35.33	150	86	8e-20	89.7	***	tr|A0A1D5TDG9|A0A1D5TDG9_WHEAT	Glucose-6-phosphate 1-dehydrogenase	PF00479: Glucose-6-phosphate dehydrogenase, NAD binding domain; PF02781: Glucose-6-phosphate dehydrogenase, C-terminal domain	IPR001282: Glucose-6-phosphate dehydrogenase; IPR016040: NAD(P)-binding domain; IPR019796: Glucose-6-phosphate dehydrogenase, active site; IPR022674: Glucose-6-phosphate dehydrogenase, NAD-binding; IPR022675: Glucose-6-phosphate dehydrogenase, C-terminal	GO:0004345 MF: glucose-6-phosphate dehydrogenase activity;GO:0006006 BP: glucose metabolic process;GO:0050661 MF: NADP binding;GO:0055114 BP: oxidation-reduction process	G	PF00479; PF02781	IPR001282; IPR016040; IPR019796; IPR022674; IPR022675
4B_DN42543_c0_g1_i1	0	0	0	0	21.1175	1.85675	3.98564	13.6084	328	PF13961	Domain of unknown function (DUF4219)	61-86	2e-07	IPR025314	Domain of unknown function DUF4219			-
4B_DN42627_c0_g1_i1	0	0	0	0	26.7008	23.9783	23.759	31.0984			-			-				TraesCS7A01G038000.1	69.05	42	12	8e-07	52	***	tr|A0A0K9NTD2|A0A0K9NTD2_ZOSMR	60 kDa chaperonin	PF00118: TCP-1/cpn60 chaperonin family	IPR001844: Chaperonin Cpn60; IPR002423: Chaperonin Cpn60/TCP-1 family; IPR018370: Chaperonin Cpn60, conserved site; IPR027409: GroEL-like apical domain; IPR027413: GroEL-like equatorial domain	GO:0005524 MF: ATP binding;GO:0005737 CC: cytoplasm;GO:0006457 BP: protein folding;GO:0042026 BP: protein refolding	G	PF00118	IPR001844; IPR002423; IPR018370; IPR027409; IPR027413
4B_DN43920_c0_g1_i1	0	0	0	0	43.9563	28.7239	19.9511	20.1427	176	PF10551	MULE transposase domain	1-76	1.6e-25	IPR018289	MULE transposase domain			-
4B_DN5869_c0_g1_i2	0	0	0	0	7.66225	13.3167	13.8178	4.36311			-			-				TraesCS2A01G079400.1	95.5	111	3	2e-74	228	***	tr|A0A1B2LUN9|A0A1B2LUN9_9CARY	Elongation factor 1 alpha	PF00009: Elongation factor Tu GTP binding domain; PF03144: Elongation factor Tu domain 2; PF03143: Elongation factor Tu C-terminal domain	IPR000795: Transcription factor, GTP-binding domain; IPR004160: Translation elongation factor EFTu/EF1A, C-terminal; IPR004161: Translation elongation factor EFTu-like, domain 2; IPR009000: Translation protein, beta-barrel domain; IPR009001: Translation elongation factor EF1A/initiation factor IF2gamma, C-terminal; IPR027417: P-loop containing nucleoside triphosphate hydrolase; IPR031157: Tr-type…	GO:0003924 MF: GTPase activity;GO:0005525 MF: GTP binding	G	PF00009; PF03144; PF03143	IPR000795; IPR004160; IPR004161; IPR009000; IPR009001; IPR027417; IPR031157
4B_DN7196_c0_g1_i1	0	0	0	0	15.8608	13.1689	6.25963	11.202			-			-				TraesCS6B01G068200.1	25.84	209	126	4e-10	60.8	***	tr|M7YSP1|M7YSP1_TRIUA	60S ribosomal protein L13	PF01294: Ribosomal protein L13e	IPR001380: Ribosomal protein L13e; IPR018256: Ribosomal protein L13e, conserved site	GO:0003735 MF: structural constituent of ribosome;GO:0005622 CC: intracellular;GO:0005840 CC: ribosome;GO:0006412 BP: translation	G	PF01294	IPR001380; IPR018256
4B_DN7829_c0_g1_i1	0	0	0	0	33.8827	16.9987	9.41017	15.4643	488	PF13976	GAG-pre-integrase domain	77-144	5.6e-14	IPR025724	GAG-pre-integrase domain		KEGG: 00230+2.7.7.7|KEGG: 00240+2.7.7.7	-
4B_DN9279_c0_g2_i1	0	0	0	0	23.8697	26.5616	16.3825	19.0409			-			-				TraesCS1D01G347600.1	46.56	131	68	7e-35	126	***	tr|A0A1E5VLP5|A0A1E5VLP5_9POAL	Mitochondrial-processing peptidase subunit alpha	PF00675: Insulinase (Peptidase family M16); PF05193: Peptidase M16 inactive domain	IPR001431: Peptidase M16, zinc-binding site; IPR007863: Peptidase M16, C-terminal; IPR011249: Metalloenzyme, LuxS/M16 peptidase-like; IPR011765: Peptidase M16, N-terminal	GO:0003824 MF: catalytic activity;GO:0004222 MF: metalloendopeptidase activity;GO:0006508 BP: proteolysis;GO:0046872 MF: metal ion binding	G	PF00675; PF05193	IPR001431; IPR007863; IPR011249; IPR011765

## Sheet: 2B&4B_wheat
											Supplemental Dataset 7 Common rye 2B and 4B specific transcripts identified in wheat and annotated based on the Interproscan and BLASTP against Triticum aestivum
target_id	tpm (wheat, B0) sample 1	tpm (wheat, B0) sample 2	tpm (wheat, B0) sample 3	tpm (wheat, B0) sample 4	tpm (wheat, B2) sample 1	tpm (wheat, B2) sample 2	tpm (wheat, B2) sample 3	tpm (wheat, B2) sample 4	tpm (wheat, B4) sample 1	tpm (wheat, B4) sample 2	tpm (wheat, B4) sample 3	tpm (wheat, B4) sample 4	Sequence length	Pfam	Signature description	Start-stop_location	Score	Interpro	Description	GO term	KEGG/reactome	Blastp-Triticum	Percentage of identical matches	Alignment length	Number of mismatches	Expectation value (E-value)	Bit score	AHRD-Quality-Code	Blast-Hit-Accession	Human-Readable-Description	Pfam-IDs-(Description)	Interpro-IDs-(Description)	GO-IDs-(Description)-via-Interpro	Gene-or-TE-TE?-U (via-function)	Pfam-IDs	Interpro-IDs	GO-IDs-via-Interpro
2B_DN12378_c0_g1_i1	0	0	0	0	29.0701	18.7875	50.907	6.72007	61.5443	43.6993	15.0177	56.3757	281	PF00098	Zinc knuckle	246-263	7.5e-05	IPR001878	Zinc finger, CCHC-type	GO:0003676|GO:0008270		-
2B_DN15309_c1_g1_i1	0	0	0	0	27.7831	3.7703	16.3871	12.1428	23.7388	27.0344	8.12203	13.7308	179	PF07727	Reverse transcriptase (RNA-dependent DNA polymerase)	46-179	4.9e-43	IPR013103	Reverse transcriptase, RNA-dependent DNA polymerase		KEGG: 00230+2.7.7.7|KEGG: 00240+2.7.7.7	-
2B_DN15450_c0_g1_i1	0	0	0	0	8.332	14.3537	23.2276	15.4022	31.5275	12.5015	11.618	12.6221	647	PF13966	zinc-binding in reverse transcriptase	364-467	1.6e-16	IPR026960	Reverse transcriptase zinc-binding domain			TraesCS5D01G192900.1	43.01	93	49	2e-09	59.7	*-*	tr|B6SVB5|B6SVB5_MAIZE	Protein kinase	PF00069: Protein kinase domain	IPR000719: Protein kinase domain; IPR008271: Serine/threonine-protein kinase, active site; IPR011009: Protein kinase-like domain; IPR017441: Protein kinase, ATP binding site	GO:0004672 MF: protein kinase activity;GO:0005524 MF: ATP binding;GO:0006468 BP: protein phosphorylation	G	PF00069	IPR000719; IPR008271; IPR011009; IPR017441
2B_DN18063_c0_g2_i1	0	0	0	0	15.6061	1.87202	21.5832	2.87665	8.35233	6.83655	5.78259	11.2221	220	PF00078	Reverse transcriptase (RNA-dependent DNA polymerase)	75-220	9.2e-28	IPR000477	Reverse transcriptase domain			TraesCS2A01G273400.1	50	200	54	2e-56	191	*-*	tr|A0A061GTK7|A0A061GTK7_THECC	RNA-binding family protein	PF00076: RNA recognition motif. (a.k.a. RRM, RBD, or RNP domain); PF10275: Peptidase C65 Otubain	IPR000504: RNA recognition motif domain; IPR008111: RNA-binding motif protein 8; IPR019400: Peptidase C65, otubain	GO:0003676 MF: nucleic acid binding;GO:0003723 MF: RNA binding;GO:0005634 CC: nucleus;GO:0005737 CC: cytoplasm;GO:0006396 BP: RNA processing	G	PF00076; PF10275	IPR000504; IPR008111; IPR019400
2B_DN20054_c0_g1_i1	0	0	0	0	28.5933	7.13345	59.179	7.6561	49.5585	21.6222	22.2209	45.3999		-				-				TraesCS6D01G102000.1	51.22	164	60	7e-24	101	*-*	tr|M8C8P6|M8C8P6_AEGTA	B3 domain-containing protein	PF02362: B3 DNA binding domain	IPR003340: B3 DNA binding domain; IPR015300: DNA-binding pseudobarrel domain	GO:0003677 MF: DNA binding	G	PF02362	IPR003340; IPR015300
2B_DN22066_c0_g1_i1	0	0	0	0	78.0833	48.3258	41.8149	87.5301	94.7391	119.783	143.229	170.154		-				-				TraesCS7B01G099000.1	29.69	128	78	3e-07	50.8	***	tr|A0A0B0MSC8|A0A0B0MSC8_GOSAR	Transcription factor protein	PF00010: Helix-loop-helix DNA-binding domain	IPR011598: Myc-type, basic helix-loop-helix (bHLH) domain	GO:0046983 MF: protein dimerization activity	G	PF00010	IPR011598
2B_DN22613_c4_g1_i1	0	0.00228499	0	0	36.3544	25.021	57.8643	28.0168	65.2872	91.1335	65.7388	57.1034		-				-				TraesCS6A01G417400.2	90.48	126	12	1e-75	235	***	tr|A0A1D1YF50|A0A1D1YF50_9ARAE	F-box protein		IPR001810: F-box domain	GO:0005515 MF: protein binding	TE?		IPR001810
2B_DN22833_c0_g2_i1	0	0	0	0	24.6546	11.3882	52.2821	6.7893	40.6278	39.1897	21.8447	17.7662	298	PF03732	Retrotransposon gag protein	138-208	3.1e-05	IPR005162	Retrotransposon gag domain			-
2B_DN22833_c0_g5_i1	0	0	0	0	16.9499	1.82967	20.1686	9.81797	43.7223	14.7073	13.1568	10.7822	365	PF07727	Reverse transcriptase (RNA-dependent DNA polymerase)	2-226	1.2e-67	IPR013103	Reverse transcriptase, RNA-dependent DNA polymerase		KEGG: 00230+2.7.7.7|KEGG: 00240+2.7.7.7	-
2B_DN22936_c1_g7_i1	0	0	0	0	8.31188	4.52274	39.0906	4.85533	66.7042	9.33533	3.24574	13.1162	134	PF00665	Integrase core domain	36-131	3.2e-10	IPR001584	Integrase, catalytic core	GO:0015074		-
2B_DN22951_c2_g3_i3	0	0	0	0	38.2018	30.1624	30.0431	12.1428	43.5212	23.1723	56.8542	41.1925		-				-				TraesCS3A01G504000.3	81.82	77	8	2e-31	116	*-*	tr|D7MHY1|D7MHY1_ARALL	Polyubiquitin	PF00240: Ubiquitin family	IPR000626: Ubiquitin domain; IPR019954: Ubiquitin conserved site; IPR019956: Ubiquitin; IPR029071: Ubiquitin-related domain	GO:0005515 MF: protein binding	G	PF00240	IPR000626; IPR019954; IPR019956; IPR029071
2B_DN23178_c2_g1_i10	0	0	0	0	40.1836	26.58	96.9896	7.13596	104.061	80.8456	40.5836	38.9927		-				-				TraesCS3D01G274200.1	82.69	52	9	1e-22	92.8	***	tr|N1R4P1|N1R4P1_AEGTA	Dolichyl-diphosphooligosaccharide--protein glycosyltransferase subunit STT3A	PF02516: Oligosaccharyl transferase STT3 subunit	IPR003674: Oligosaccharyl transferase, STT3 subunit	GO:0004576 MF: oligosaccharyl transferase activity;GO:0006486 BP: protein glycosylation;GO:0016020 CC: membrane	G	PF02516	IPR003674
2B_DN23338_c4_g11_i1	0	0	0	0	35.1425	14.9401	56.6942	21.3755	58.7139	57.3838	35.1114	33.1715	335	PF03145	Seven in absentia protein family	79-155	6.3e-12	IPR018121	Seven-in-absentia protein, TRAF-like domain	GO:0005634|GO:0006511|GO:0007275	MetaCyc: PWY-7511	TraesCS3D01G029600.1	92.24	335	26	0	632	***	tr|M0YQC5|M0YQC5_HORVV	E3 ubiquitin-protein ligase	PF03145: Seven in absentia protein family	IPR008974: TRAF-like; IPR013010: Zinc finger, SIAH-type; IPR013083: Zinc finger, RING/FYVE/PHD-type; IPR018121: Seven-in-absentia protein, TRAF-like domain	GO:0005515 MF: protein binding;GO:0005634 CC: nucleus;GO:0006511 BP: ubiquitin-dependent protein catabolic process;GO:0007275 BP: multicellular organism development;GO:0008270 MF: zinc ion binding	G	PF03145	IPR008974; IPR013010; IPR013083; IPR018121
2B_DN23485_c0_g5_i2	0	0	0	0	7.08013	9.5477	12.4844	10.119	26.203	24.6679	14.8141	12.9548		-				-				TraesCS1D01G259000.2	84.38	160	23	1e-64	211	***	tr|B9H8S4|B9H8S4_POPTR	Transcription elongation factor-related family protein	PF08711: TFIIS helical bundle-like domain	IPR003617: Transcription elongation factor, TFIIS/CRSP70, N-terminal, sub-type; IPR017923: Transcription factor IIS, N-terminal	GO:0005634 CC: nucleus	G	PF08711	IPR003617; IPR017923
2B_DN23487_c1_g7_i1	0	0	0	0	16.3677	13.7812	35.5189	13.449	32.0113	26.833	11.4214	24.725	150	PF00390	Malic enzyme, N-terminal domain	76-150	5.2e-25	IPR012301	Malic enzyme, N-terminal domain	GO:0004471|GO:0055114		TraesCS3A01G275600.2	92.7	137	10	9e-90	276	***	tr|M7ZWF9|M7ZWF9_TRIUA	Malic enzyme	PF00390: Malic enzyme, N-terminal domain; PF03949: Malic enzyme, NAD binding domain	IPR001891: Malic oxidoreductase; IPR012301: Malic enzyme, N-terminal domain; IPR012302: Malic enzyme, NAD-binding; IPR015884: Malic enzyme, conserved site; IPR016040: NAD(P)-binding domain	GO:0004470 MF: malic enzyme activity;GO:0004471 MF: malate dehydrogenase (decarboxylating) (NAD+) activity;GO:0006108 BP: malate metabolic process;GO:0051287 MF: NAD binding;GO:0055114 BP: oxidation-reduction process	G	PF00390; PF03949	IPR001891; IPR012301; IPR012302; IPR015884; IPR016040
2B_DN23540_c0_g11_i1	0	0	0	0	42.5641	9.26696	80.0368	34.8196	78.1445	105.321	57.5724	80.5709		-				-				TraesCS5A01G358300.1	72.94	85	20	2e-31	112	***	tr|A0A1D1XM00|A0A1D1XM00_9ARAE	Cysteine--tRNA ligase	PF01406: tRNA synthetases class I (C) catalytic domain	IPR009080: Aminoacyl-tRNA synthetase, class Ia, anticodon-binding; IPR014729: Rossmann-like alpha/beta/alpha sandwich fold; IPR015273: Cysteinyl-tRNA synthetase, class Ia, DALR; IPR015803: Cysteine-tRNA ligase; IPR024909: Cysteinyl-tRNA synthetase/mycothiol ligase; IPR032678: tRNA synthetases class I, catalytic domain	GO:0000166 MF: nucleotide binding;GO:0004812 MF: aminoacyl-tRNA ligase activity;GO:0004817 MF: cysteine-tRNA ligase activity;GO:0005524 MF: ATP binding;GO:0005737 CC: cytoplasm;GO:0006418 BP: tRNA aminoacylation for protein translation;GO:0006423 BP: cysteinyl-tRNA aminoacylation	G	PF01406	IPR009080; IPR014729; IPR015273; IPR015803; IPR024909; IPR032678
2B_DN24248_c0_g1_i1	0	0	0	0	32.272	20.3821	46.7118	21.8761	36.5139	50.2802	41.8431	44.7655		-				-				TraesCS3B01G474800.1	40.2	102	58	2e-18	80.9	***	tr|A0A1E5W9T0|A0A1E5W9T0_9POAL	Transaldolase	PF00923: Transaldolase/Fructose-6-phosphate aldolase	IPR001585: Transaldolase/Fructose-6-phosphate aldolase; IPR004732: Transaldolase type 2; IPR013785: Aldolase-type TIM barrel; IPR018225: Transaldolase, active site	GO:0003824 MF: catalytic activity;GO:0004801 MF: sedoheptulose-7-phosphate:D-glyceraldehyde-3-phosphate glyceronetransferase activity;GO:0005737 CC: cytoplasm;GO:0005975 BP: carbohydrate metabolic process;GO:0006098 BP: pentose-phosphate shunt	G	PF00923	IPR001585; IPR004732; IPR013785; IPR018225
2B_DN26263_c0_g1_i1	0	0	0	0	9.50375	4.10608	18.076	11.0169	6.40706	12.4052	5.90444	7.5521	293	PF00078	Reverse transcriptase (RNA-dependent DNA polymerase)	2-111	8.1e-20	IPR000477	Reverse transcriptase domain			TraesCS1D01G040419.1	27.41	270	186	6e-27	113	***	tr|A0A1D5SN92|A0A1D5SN92_WHEAT	Poly [ADP-ribose] polymerase	PF00645: Poly(ADP-ribose) polymerase and DNA-Ligase Zn-finger region; PF08063: PADR1 (NUC008) domain; PF00533: BRCA1 C Terminus (BRCT) domain; PF05406: WGR domain; PF02877: Poly(ADP-ribose) polymerase, regulatory domain; PF00644: Poly(ADP-ribose) polymerase catalytic domain	IPR001357: BRCT domain; IPR001510: Zinc finger, PARP-type; IPR004102: Poly(ADP-ribose) polymerase, regulatory domain; IPR008893: WGR domain; IPR012317: Poly(ADP-ribose) polymerase, catalytic domain; IPR012982: PADR1 domain	GO:0003677 MF: DNA binding;GO:0003950 MF: NAD+ ADP-ribosyltransferase activity;GO:0006471 BP: protein ADP-ribosylation;GO:0008270 MF: zinc ion binding	G	PF00645; PF08063; PF00533; PF05406; PF02877; PF00644	IPR001357; IPR001510; IPR004102; IPR008893; IPR012317; IPR012982
2B_DN269_c0_g1_i1	0	0	0	0	34.0002	19.928	33.1301	31.9689	62.5279	117.095	78.3173	66.1173		-				-				TraesCS5B01G129600.1	66.67	54	18	4e-11	58.9	*-*	sp|Q9CP21|CCA_PASMU	Multifunctional CCA protein	PF01743: Poly A polymerase head domain; PF12627: Probable RNA and SrmB- binding site of polymerase A	IPR002646: Poly A polymerase, head domain; IPR032828: tRNA nucleotidyltransferase/poly(A) polymerase, RNA and SrmB- binding domain	GO:0003723 MF: RNA binding;GO:0006396 BP: RNA processing;GO:0016779 MF: nucleotidyltransferase activity	G	PF01743; PF12627	IPR002646; IPR032828
2B_DN27378_c0_g1_i1	0	0	0	0	5.30786	5.79909	20.6882	6.22659	18.4539	18.1952	33.2585	29.2035	103	PF13976	GAG-pre-integrase domain	40-93	9.6e-12	IPR025724	GAG-pre-integrase domain		KEGG: 00230+2.7.7.7|KEGG: 00240+2.7.7.7	-
2B_DN28730_c0_g1_i1	0	0	0	0	8.79616	9.579	20.66	5.14203	35.3724	29.7407	13.7465	27.7341		-				-				TraesCS1B01G256700.1	85	160	19	2e-74	247	*-*	tr|A0A0K9Q083|A0A0K9Q083_ZOSMR	DNA repair protein-like protein	PF00176: SNF2 family N-terminal domain; PF00271: Helicase conserved C-terminal domain	IPR000330: SNF2-related, N-terminal domain; IPR001650: Helicase, C-terminal; IPR014001: Helicase superfamily 1/2, ATP-binding domain; IPR027417: P-loop containing nucleoside triphosphate hydrolase	GO:0005524 MF: ATP binding	G	PF00176; PF00271	IPR000330; IPR001650; IPR014001; IPR027417
2B_DN3010_c0_g1_i1	0	0	0	0	4.55008	4.76898	9.25843	11.0411	20.6283	11.6918	5.28684	2.64216		-				-				TraesCS4A01G022800.1	89.64	222	23	1e-133	405	***	tr|A0A0K9Q083|A0A0K9Q083_ZOSMR	DNA repair protein-like protein	PF00176: SNF2 family N-terminal domain; PF00271: Helicase conserved C-terminal domain	IPR000330: SNF2-related, N-terminal domain; IPR001650: Helicase, C-terminal; IPR014001: Helicase superfamily 1/2, ATP-binding domain; IPR027417: P-loop containing nucleoside triphosphate hydrolase	GO:0005524 MF: ATP binding	G	PF00176; PF00271	IPR000330; IPR001650; IPR014001; IPR027417
2B_DN30659_c0_g1_i1	0	0	0	0	3.36267	36.4904	47.6256	11.7515	45.9251	18.6655	2.62042	5.31955	211	PF13976	GAG-pre-integrase domain	107-161	9.3e-11	IPR025724	GAG-pre-integrase domain		KEGG: 00230+2.7.7.7|KEGG: 00240+2.7.7.7	-
2B_DN30843_c0_g1_i1	0	0	0	0	16.0421	6.36378	20.1741	8.77966	17.8553	19.0055	17.66	18.8486	679	PF13966	zinc-binding in reverse transcriptase	324-428	1.1e-15	IPR026960	Reverse transcriptase zinc-binding domain			TraesCS2A01G118400.1	30.35	201	130	8e-19	89	*-*	tr|M8CGJ0|M8CGJ0_AEGTA	GTPase obg	PF01018: GTP1/OBG; PF01926: 50S ribosome-binding GTPase; PF09269: Domain of unknown function (DUF1967)	IPR006073: GTP binding domain; IPR006074: GTP1/OBG, conserved site; IPR006169: GTP1/OBG domain; IPR014100: GTP-binding protein Obg/CgtA; IPR015349: GTP-binding protein OBG, C-terminal; IPR027417: P-loop containing nucleoside triphosphate hydrolase; IPR031167: OBG-type guanine nucleotide-binding (G) domain	GO:0000166 MF: nucleotide binding;GO:0000287 MF: magnesium ion binding;GO:0003924 MF: GTPase activity;GO:0005525 MF: GTP binding	G	PF01018; PF01926; PF09269	IPR006073; IPR006074; IPR006169; IPR014100; IPR015349; IPR027417; IPR031167
2B_DN31168_c0_g1_i1	0	0	0	0	11.7165	8.57915	8.23285	5.35334	9.08642	24.2751	10.2524	5.53438	169	PF00378	Enoyl-CoA hydratase/isomerase	51-160	3.8e-14	IPR001753	Crotonase superfamily	GO:0003824|GO:0008152		-
2B_DN34895_c0_g1_i1	0	0	0	0	6.00541	5.75972	30.1276	4.64246	17.3344	10.9025	15.5496	8.8552		-				-				TraesCS1A01G176100.1	60.35	285	113	7e-112	341	*-*	tr|A0A0N7IZQ6|A0A0N7IZQ6_ZOSMR	Monothiol glutaredoxin	PF00085: Thioredoxin; PF00462: Glutaredoxin	IPR002109: Glutaredoxin; IPR004480: Monothiol glutaredoxin-related; IPR012336: Thioredoxin-like fold; IPR013766: Thioredoxin domain	GO:0009055 MF: electron carrier activity;GO:0015035 MF: protein disulfide oxidoreductase activity;GO:0045454 BP: cell redox homeostasis	G	PF00085; PF00462	IPR002109; IPR004480; IPR012336; IPR013766
2B_DN35381_c0_g1_i1	0	0	0	0	11.9549	6.54559	13.9337	14.0557	6.97158	6.89798	4.69046	9.3805	142	PF14111	Domain of unknown function (DUF4283)	27-138	7.2e-21	IPR025558	Domain of unknown function DUF4283			TraesCS7B01G325000.2	77.86	140	31	4e-77	238	***	tr|N1QQA7|N1QQA7_AEGTA	Serrate RNA effector molecule	PF12066: Domain of unknown function (DUF3546); PF04959: Arsenite-resistance protein 2	IPR007042: Arsenite-resistance protein 2; IPR013087: Zinc finger C2H2-type; IPR021933: Protein of unknown function DUF3546	GO:0003676 MF: nucleic acid binding	G	PF12066; PF04959	IPR007042; IPR013087; IPR021933
2B_DN35705_c0_g1_i1	0	0	0	0	8.2901	22.5536	38.9902	14.5273	14.2549	37.2376	22.6601	32.706	161	PF01485	IBR domain, a half RING-finger domain	102-146	2e-07	IPR002867	IBR domain			TraesCS2D01G171200.2	96.27	161	6	2e-106	337	***	tr|B9S9D0|B9S9D0_RICCO	ATP-dependent RNA helicase, putative	PF00270: DEAD/DEAH box helicase; PF00271: Helicase conserved C-terminal domain; PF04408: Helicase associated domain (HA2); PF07717: Oligonucleotide/oligosaccharide-binding (OB)-fold; PF01485: IBR domain, a half RING-finger domain	IPR000504: RNA recognition motif domain; IPR001650: Helicase, C-terminal; IPR001841: Zinc finger, RING-type; IPR002464: DNA/RNA helicase, ATP-dependent, DEAH-box type, conserved site; IPR002867: IBR domain; IPR004088: K Homology domain, type 1; IPR007502: Helicase-associated domain; IPR011545: DEAD/DEAH box helicase domain; IPR011709: Domain of unknown function DUF1605; IPR013083: Zinc finger, RI…	GO:0003676 MF: nucleic acid binding;GO:0003723 MF: RNA binding;GO:0004386 MF: helicase activity;GO:0005515 MF: protein binding;GO:0005524 MF: ATP binding;GO:0008026 MF: ATP-dependent helicase activity;GO:0008270 MF: zinc ion binding	TE?	PF00270; PF00271; PF04408; PF07717; PF01485	IPR000504; IPR001650; IPR001841; IPR002464; IPR002867; IPR004088; IPR007502; IPR011545; IPR011709; IPR013083; IPR013087; IPR014001; IPR017907; IPR027417
2B_DN39916_c0_g1_i1	0	0	0	0	33.688	16.432	33.9588	9.78874	40.0149	60.5885	16.359	16.6535	112	PF00639	PPIC-type PPIASE domain	53-99	0.0001	IPR000297	Peptidyl-prolyl cis-trans isomerase, PpiC-type	GO:0016853		TraesCS2B01G012800.1	59.77	87	28	2e-17	75.5	***	tr|A0A1D5UBW6|A0A1D5UBW6_WHEAT	Peptidyl-prolyl cis-trans isomerase	PF00639: PPIC-type PPIASE domain	IPR000297: Peptidyl-prolyl cis-trans isomerase, PpiC-type; IPR023058: Peptidyl-prolyl cis-trans isomerase, PpiC-type, conserved site	GO:0016853 MF: isomerase activity	G	PF00639	IPR000297; IPR023058
2B_DN6308_c0_g1_i1	0	0	0	0	29.3428	19.9959	112.788	12.5177	126.268	103.635	95.8669	109.344		-				-				TraesCS3D01G459400.1	71.43	133	37	1e-46	159	***	tr|A0A1E5UY40|A0A1E5UY40_9POAL	Spermatogenesis-associated protein 20	PF03190: Protein of unknown function, DUF255	IPR004879: Domain of unknown function DUF255; IPR008928: Six-hairpin glycosidase-like; IPR012336: Thioredoxin-like fold; IPR024705: Spermatogenesis-associated protein 20	GO:0003824 MF: catalytic activity	G	PF03190	IPR004879; IPR008928; IPR012336; IPR024705
2B_DN9473_c0_g1_i2	0	0	0	0	19.4148	11.4337	22.256	14.3159	31.6915	40.2403	26.0345	36.4813		-				-				TraesCS3D01G173800.1	97.47	198	5	7e-139	395	*-*	tr|M8AUP3|M8AUP3_TRIUA	ERI1 exoribonuclease 2	PF00929: Exonuclease	IPR012337: Ribonuclease H-like domain; IPR013520: Exonuclease, RNase T/DNA polymerase III	GO:0003676 MF: nucleic acid binding	G	PF00929	IPR012337; IPR013520
4B_DN14595_c0_g1_i1	0	0	0	0	10.2957	2.22517	8.39314	13.0089	13.3094	14.6866	14.2327	4.96778	112	PF04178	Got1/Sft2-like family	3-103	1.2e-31	IPR007305	Vesicle transport protein, Got1/SFT2-like	GO:0016192		TraesCS3B01G170500.1	99.11	112	1	2e-74	223	***	tr|W5CVD5|W5CVD5_WHEAT	Vesicle transport protein	PF04178: Got1/Sft2-like family	IPR007305: Vesicle transport protein, Got1/SFT2-like	GO:0016192 BP: vesicle-mediated transport	G	PF04178	IPR007305
4B_DN15803_c0_g2_i1	0	0	0	0	6.17099	20.163	25.8207	3.03366	21.883	11.1627	8.1429	18.1157		-				-				TraesCS3D01G531400.1	84.88	172	26	1e-102	300	***	tr|M8BUC4|M8BUC4_AEGTA	Glutamate decarboxylase	PF00282: Pyridoxal-dependent decarboxylase conserved domain	IPR002129: Pyridoxal phosphate-dependent decarboxylase; IPR010107: Glutamate decarboxylase; IPR015421: Pyridoxal phosphate-dependent transferase, major region, subdomain 1; IPR015422: Pyridoxal phosphate-dependent transferase, subdomain 2; IPR015424: Pyridoxal phosphate-dependent transferase	GO:0003824 MF: catalytic activity;GO:0004351 MF: glutamate decarboxylase activity;GO:0006536 BP: glutamate metabolic process;GO:0016831 MF: carboxy-lyase activity;GO:0019752 BP: carboxylic acid metabolic process;GO:0030170 MF: pyridoxal phosphate binding	G	PF00282	IPR002129; IPR010107; IPR015421; IPR015422; IPR015424
4B_DN16966_c0_g1_i1	0	0	0	0	9.01862	8.96044	5.52895	4.42292	14.2379	12.3667	13.8344	7.1023	468	PF03108	MuDR family transposase	3-55	7.9e-12	IPR004332	Transposase, MuDR, plant			TraesCS5D01G286800.1	25.17	151	99	9e-09	59.3	***	sp|B5F947|MTOX_SALA4	N-methyl-L-tryptophan oxidase	PF01266: FAD dependent oxidoreductase	IPR006076: FAD dependent oxidoreductase; IPR023753: FAD/NAD(P)-binding domain	GO:0016491 MF: oxidoreductase activity;GO:0055114 BP: oxidation-reduction process	G	PF01266	IPR006076; IPR023753
4B_DN17641_c0_g1_i1	0	0	0	0	6.66221	3.14738	4.63425	5.06644	14.6943	12.617	16.9767	12.7698	153	PF02441	Flavoprotein	1-94	1.6e-27	IPR003382	Flavoprotein	GO:0003824	Reactome: R-HSA-196783	TraesCS3B01G161300.1	93.05	187	13	5e-121	362	***	tr|B9SN31|B9SN31_RICCO	Pentatricopeptide repeat-containing protein, putative	PF01535: PPR repeat; PF13041: PPR repeat family	IPR002885: Pentatricopeptide repeat; IPR011990: Tetratricopeptide-like helical domain	GO:0005515 MF: protein binding	G	PF01535; PF13041	IPR002885; IPR011990
4B_DN17697_c0_g1_i1	0	0	0	0	17.7687	22.5219	39.9208	15.7091	26.1864	20.2226	24.3026	19.4766		-				-				TraesCS1D01G322900.1	62.3	122	37	2e-37	136	***	tr|W4ZZM2|W4ZZM2_WHEAT	Structural maintenance of chromosomes protein	PF02463: RecF/RecN/SMC N terminal domain; PF06470: SMC proteins Flexible Hinge Domain	IPR003395: RecF/RecN/SMC, N-terminal; IPR010935: SMCs flexible hinge; IPR024704: Structural maintenance of chromosomes protein; IPR027417: P-loop containing nucleoside triphosphate hydrolase	GO:0005515 MF: protein binding;GO:0005524 MF: ATP binding;GO:0005694 CC: chromosome;GO:0051276 BP: chromosome organization	G	PF02463; PF06470	IPR003395; IPR010935; IPR024704; IPR027417
4B_DN17821_c1_g1_i1	0	0	0	0	8.49309	6.40147	11.4992	2.94389	22.6432	14.5669	11.1851	9.47983		-				-				TraesCS2D01G098300.2	90.24	625	48	0	1085	***	tr|A0A1E5VGF3|A0A1E5VGF3_9POAL	Calmodulin	PF13499: EF-hand domain pair	IPR002048: EF-hand domain; IPR011992: EF-hand domain pair; IPR018247: EF-Hand 1, calcium-binding site; IPR023198: Phosphoglycolate phosphatase, domain 2	GO:0005509 MF: calcium ion binding	G	PF13499	IPR002048; IPR011992; IPR018247; IPR023198
4B_DN18036_c0_g1_i1	0	0	0	0	14.6972	12.9934	9.33694	3.40286	26.32	28.6037	20.524	7.01691	413	PF03108	MuDR family transposase	4-63	7.1e-06	IPR004332	Transposase, MuDR, plant			-
4B_DN18952_c0_g1_i1	0	0	0	0	8.19391	6.64073	9.73367	11.8785	27.6561	14.9752	11.1397	9.76234		-				-				TraesCS2D01G171200.2	96.07	178	7	3e-113	357	***	tr|B9S9D0|B9S9D0_RICCO	ATP-dependent RNA helicase, putative	PF00270: DEAD/DEAH box helicase; PF00271: Helicase conserved C-terminal domain; PF04408: Helicase associated domain (HA2); PF07717: Oligonucleotide/oligosaccharide-binding (OB)-fold; PF01485: IBR domain, a half RING-finger domain	IPR000504: RNA recognition motif domain; IPR001650: Helicase, C-terminal; IPR001841: Zinc finger, RING-type; IPR002464: DNA/RNA helicase, ATP-dependent, DEAH-box type, conserved site; IPR002867: IBR domain; IPR004088: K Homology domain, type 1; IPR007502: Helicase-associated domain; IPR011545: DEAD/DEAH box helicase domain; IPR011709: Domain of unknown function DUF1605; IPR013083: Zinc finger, RI…	GO:0003676 MF: nucleic acid binding;GO:0003723 MF: RNA binding;GO:0004386 MF: helicase activity;GO:0005515 MF: protein binding;GO:0005524 MF: ATP binding;GO:0008026 MF: ATP-dependent helicase activity;GO:0008270 MF: zinc ion binding	TE?	PF00270; PF00271; PF04408; PF07717; PF01485	IPR000504; IPR001650; IPR001841; IPR002464; IPR002867; IPR004088; IPR007502; IPR011545; IPR011709; IPR013083; IPR013087; IPR014001; IPR017907; IPR027417
4B_DN19416_c0_g1_i1	0	0	0	0	18.6536	15.6306	26.3883	15.5748	35.818	21.1616	33.7331	30.5523		-				-				TraesCS1A01G376000.1	69	200	59	1e-91	284	*-*	AT1G60410.1	F-box family protein		IPR001810: F-box domain; IPR032675: Leucine-rich repeat domain, L domain-like	GO:0005515 MF: protein binding	TE?		IPR001810; IPR032675
4B_DN1944_c0_g1_i3	0	0	0	0	9.39223	13.9189	12.222	5.43144	19.6586	15.8088	13.9273	16.3954	116	PF00004	ATPase family associated with various cellular activities (AAA)	9-101	4.5e-15	IPR003959	ATPase, AAA-type, core	GO:0005524		TraesCS2D01G337000.1	96	100	3	5e-58	190	*-*	sp|Q67T82|FTSH2_SYMTH	ATP-dependent zinc metalloprotease FtsH 2	PF00004: ATPase family associated with various cellular activities (AAA)	IPR001270: ClpA/B family; IPR003593: AAA+ ATPase domain; IPR003959: ATPase, AAA-type, core; IPR003960: ATPase, AAA-type, conserved site; IPR027417: P-loop containing nucleoside triphosphate hydrolase	GO:0005524 MF: ATP binding	G	PF00004	IPR001270; IPR003593; IPR003959; IPR003960; IPR027417
4B_DN19624_c0_g2_i1	0	0	0	0	3.88555	2.79288	6.17618	2.99711	7.23693	9.7789	9.03965	14.4363	148	PF00078	Reverse transcriptase (RNA-dependent DNA polymerase)	22-148	4.5e-22	IPR000477	Reverse transcriptase domain			TraesCS3B01G142600.1	61.45	83	28	6e-25	98.2	***	tr|A0A077RU45|A0A077RU45_WHEAT	Ubiquitinyl hydrolase 1	PF02148: Zn-finger in ubiquitin-hydrolases and other protein; PF00443: Ubiquitin carboxyl-terminal hydrolase; PF00627: UBA/TS-N domain	IPR001394: Peptidase C19, ubiquitin carboxyl-terminal hydrolase; IPR001607: Zinc finger, UBP-type; IPR009060: UBA-like; IPR013083: Zinc finger, RING/FYVE/PHD-type; IPR015940: Ubiquitin-associated domain; IPR016652: Ubiquitinyl hydrolase; IPR018200: Ubiquitin specific protease, conserved site; IPR028889: Ubiquitin specific protease domain	GO:0004843 MF: thiol-dependent ubiquitin-specific protease activity;GO:0005515 MF: protein binding;GO:0006511 BP: ubiquitin-dependent protein catabolic process;GO:0008270 MF: zinc ion binding;GO:0016579 BP: protein deubiquitination;GO:0036459 MF: thiol-dependent ubiquitinyl hydrolase activity	G	PF02148; PF00443; PF00627	IPR001394; IPR001607; IPR009060; IPR013083; IPR015940; IPR016652; IPR018200; IPR028889
4B_DN19624_c0_g3_i1	0	0	0	0	3.35164	10.1115	10.5917	8.68577	16.3062	12.3666	12.2307	13.1937	410	PF00665	Integrase core domain	43-150	2e-12	IPR001584	Integrase, catalytic core	GO:0015074		TraesCS1D01G040419.1	26.37	201	138	2e-17	85.5	***	tr|A0A1D5SN92|A0A1D5SN92_WHEAT	Poly [ADP-ribose] polymerase	PF00645: Poly(ADP-ribose) polymerase and DNA-Ligase Zn-finger region; PF08063: PADR1 (NUC008) domain; PF00533: BRCA1 C Terminus (BRCT) domain; PF05406: WGR domain; PF02877: Poly(ADP-ribose) polymerase, regulatory domain; PF00644: Poly(ADP-ribose) polymerase catalytic domain	IPR001357: BRCT domain; IPR001510: Zinc finger, PARP-type; IPR004102: Poly(ADP-ribose) polymerase, regulatory domain; IPR008893: WGR domain; IPR012317: Poly(ADP-ribose) polymerase, catalytic domain; IPR012982: PADR1 domain	GO:0003677 MF: DNA binding;GO:0003950 MF: NAD+ ADP-ribosyltransferase activity;GO:0006471 BP: protein ADP-ribosylation;GO:0008270 MF: zinc ion binding	G	PF00645; PF08063; PF00533; PF05406; PF02877; PF00644	IPR001357; IPR001510; IPR004102; IPR008893; IPR012317; IPR012982
4B_DN20362_c0_g1_i1	0	0	0	0	23.8406	4.29288	17.3121	9.2145	51.3812	38.9455	20.0613	37.8793		-				-				TraesCS6D01G102000.1	49.47	188	81	4e-49	170	*-*	tr|M8C8P6|M8C8P6_AEGTA	B3 domain-containing protein	PF02362: B3 DNA binding domain	IPR003340: B3 DNA binding domain; IPR015300: DNA-binding pseudobarrel domain	GO:0003677 MF: DNA binding	G	PF02362	IPR003340; IPR015300
4B_DN20523_c0_g1_i1	0	0	0	0	72.7075	25.2957	92.2926	30.1661	91.0086	88.4178	92.9126	121.473		-				-				TraesCS1B01G001200.1	54.42	147	57	9e-36	127	***	tr|Q7XZQ2|Q7XZQ2_MAIZE	UDP-glucose-4-epimerase	PF16363: GDP-mannose 4,6 dehydratase	IPR005886: UDP-glucose 4-epimerase; IPR016040: NAD(P)-binding domain	GO:0003978 MF: UDP-glucose 4-epimerase activity;GO:0006012 BP: galactose metabolic process	G	PF16363	IPR005886; IPR016040
4B_DN21159_c0_g1_i2	0	0	0	0	7.17735	5.1759	34.0481	11.1104	40.5	26.2038	26.0418	24.6758		-				-				TraesCS2D01G480000.1	79.49	39	8	6e-15	71.2	***	tr|Q2HV89|Q2HV89_MEDTR	Aldehyde dehydrogenase	PF00171: Aldehyde dehydrogenase family	IPR010061: Methylmalonate-semialdehyde dehydrogenase; IPR015590: Aldehyde dehydrogenase domain; IPR016160: Aldehyde dehydrogenase, cysteine active site; IPR016161: Aldehyde/histidinol dehydrogenase; IPR016162: Aldehyde dehydrogenase N-terminal domain	GO:0004491 MF: methylmalonate-semialdehyde dehydrogenase (acylating) activity;GO:0008152 BP: metabolic process;GO:0016491 MF: oxidoreductase activity;GO:0055114 BP: oxidation-reduction process	G	PF00171	IPR010061; IPR015590; IPR016160; IPR016161; IPR016162
4B_DN21781_c0_g1_i1	0	0	0	0	40.2743	35.9393	81.7182	31.6405	77.9188	86.3039	79.2495	86.8792		-				-				TraesCS3B01G344100.1	35.81	377	160	3e-38	147	***	tr|G7JBL0|G7JBL0_MEDTR	ATP-binding ABC transporter	PF00005: ABC transporter	IPR003439: ABC transporter-like; IPR003593: AAA+ ATPase domain; IPR017871: ABC transporter, conserved site; IPR027417: P-loop containing nucleoside triphosphate hydrolase	GO:0005524 MF: ATP binding;GO:0016887 MF: ATPase activity	G	PF00005	IPR003439; IPR003593; IPR017871; IPR027417
4B_DN21818_c0_g3_i1	0	0	0	0	7.38983	2.24144	4.3934	7.10102	6.22444	12.0484	10.0418	5.15664	230	PF12852	Cupin	10-93	5.3e-17	IPR032783	AraC-type transcription regulator, ligand-binding domain			-
4B_DN21870_c0_g1_i1	0	0	0	0	6.254	6.16639	7.58491	4.21568	21.3947	15.6136	20.5538	14.5968	1023	PF03732	Retrotransposon gag protein	294-386	5.1e-11	IPR005162	Retrotransposon gag domain			TraesCS1D01G040419.1	30	180	125	2e-19	95.9	***	tr|A0A1D5SN92|A0A1D5SN92_WHEAT	Poly [ADP-ribose] polymerase	PF00645: Poly(ADP-ribose) polymerase and DNA-Ligase Zn-finger region; PF08063: PADR1 (NUC008) domain; PF00533: BRCA1 C Terminus (BRCT) domain; PF05406: WGR domain; PF02877: Poly(ADP-ribose) polymerase, regulatory domain; PF00644: Poly(ADP-ribose) polymerase catalytic domain	IPR001357: BRCT domain; IPR001510: Zinc finger, PARP-type; IPR004102: Poly(ADP-ribose) polymerase, regulatory domain; IPR008893: WGR domain; IPR012317: Poly(ADP-ribose) polymerase, catalytic domain; IPR012982: PADR1 domain	GO:0003677 MF: DNA binding;GO:0003950 MF: NAD+ ADP-ribosyltransferase activity;GO:0006471 BP: protein ADP-ribosylation;GO:0008270 MF: zinc ion binding	G	PF00645; PF08063; PF00533; PF05406; PF02877; PF00644	IPR001357; IPR001510; IPR004102; IPR008893; IPR012317; IPR012982
4B_DN21936_c0_g1_i1	0	0	0	0	25.8544	41.9204	46.0445	7.49858	67.9365	61.1496	56.9225	68.4283	109	PF13976	GAG-pre-integrase domain	32-99	5.1e-14	IPR025724	GAG-pre-integrase domain		KEGG: 00230+2.7.7.7|KEGG: 00240+2.7.7.7	-
4B_DN22022_c0_g1_i3	0	0	0	0	88.0251	66.8802	125.909	47.2994	150.359	170.793	164.471	160.431		-				-				TraesCS1D01G351000.1	86.06	208	21	1e-101	323	*-*	tr|A0A0B0MNI3|A0A0B0MNI3_GOSAR	Zinc finger protein	PF12874: Zinc-finger of C2H2 type	IPR003604: Matrin/U1-C-like, C2H2-type zinc finger; IPR013087: Zinc finger C2H2-type	GO:0003676 MF: nucleic acid binding;GO:0008270 MF: zinc ion binding	TE?	PF12874	IPR003604; IPR013087
4B_DN22110_c0_g1_i1	0	0	0	0	8.81607	9.55345	16.2231	6.83629	29.9894	16.2162	29.7427	27.9311		-				-				TraesCS3D01G063500.1	46.02	113	52	5e-26	102	*-*	sp|B0C2J3|RS18_ACAM1	30S ribosomal protein S18	PF01084: Ribosomal protein S18	IPR001648: Ribosomal protein S18; IPR018275: Ribosomal protein S18, conserved site	GO:0003735 MF: structural constituent of ribosome;GO:0005622 CC: intracellular;GO:0005840 CC: ribosome;GO:0006412 BP: translation	G	PF01084	IPR001648; IPR018275
4B_DN22110_c0_g2_i2	0	0	0	0	6.44889	1.99516	12.1178	4.28251	37.3466	15.4719	28.6909	11.3451		-				-				TraesCS3D01G014700.1	40.61	197	89	1e-25	106	***	tr|A0A077RNY6|A0A077RNY6_WHEAT	3-isopropylmalate dehydrogenase	PF00180: Isocitrate/isopropylmalate dehydrogenase	IPR004429: Isopropylmalate dehydrogenase; IPR024084: Isopropylmalate dehydrogenase-like domain	GO:0003862 MF: 3-isopropylmalate dehydrogenase activity;GO:0005737 CC: cytoplasm;GO:0009098 BP: leucine biosynthetic process;GO:0016616 MF: oxidoreductase activity, acting on the CH-OH group of donors, NAD or NADP as acceptor;GO:0055114 BP: oxidation-reduction process	G	PF00180	IPR004429; IPR024084
4B_DN22262_c1_g1_i1	0	0	0	0	15.7982	59.3137	57.4897	24.4516	47.4438	108.074	86.5222	43.8839	726	PF00225	Kinesin motor domain	12-232	3e-19	IPR001752	Kinesin motor domain	GO:0003777|GO:0005524|GO:0007018|GO:0008017	Reactome: R-HSA-6811434|Reactome: R-HSA-983189	TraesCS6B01G445700.1	80.39	306	36	4e-155	477	*-*	tr|E5GCU2|E5GCU2_CUCME	Kinesin-like protein	PF00225: Kinesin motor domain	IPR001752: Kinesin motor domain; IPR001810: F-box domain; IPR027417: P-loop containing nucleoside triphosphate hydrolase	GO:0003777 MF: microtubule motor activity;GO:0005515 MF: protein binding;GO:0005524 MF: ATP binding;GO:0007018 BP: microtubule-based movement;GO:0008017 MF: microtubule binding	G	PF00225	IPR001752; IPR001810; IPR027417
4B_DN22282_c0_g1_i1	0	0	0	0	38.6208	23.1356	58.6413	19.686	69.4472	58.7234	65.8733	42.9103		-				-				TraesCS5D01G194200.1	83.87	62	10	3e-34	120	*-*	tr|B6SVB5|B6SVB5_MAIZE	Protein kinase	PF00069: Protein kinase domain	IPR000719: Protein kinase domain; IPR008271: Serine/threonine-protein kinase, active site; IPR011009: Protein kinase-like domain; IPR017441: Protein kinase, ATP binding site	GO:0004672 MF: protein kinase activity;GO:0005524 MF: ATP binding;GO:0006468 BP: protein phosphorylation	G	PF00069	IPR000719; IPR008271; IPR011009; IPR017441
4B_DN22282_c0_g1_i5	0	0	0	0	70.1922	33.1697	51.8901	20.3218	66.9419	47.7691	73.2119	82.2626		-				-				TraesCS5A01G213800.3	70.69	58	16	1e-17	79.7	***	tr|A0A1E5WND3|A0A1E5WND3_9POAL	Protein SCAI	PF12070: Protein SCAI	IPR022709: Protein SCAI	GO:0003714 MF: transcription corepressor activity;GO:0006351 BP: transcription, DNA-templated	G	PF12070	IPR022709
4B_DN22282_c0_g1_i8	0	0	0	0	28.6769	39.51	48.2757	3.84083	55.5962	72.894	55.0327	60.1789		-				-				TraesCS5D01G194200.1	83.67	98	15	9e-54	171	*-*	tr|B6SVB5|B6SVB5_MAIZE	Protein kinase	PF00069: Protein kinase domain	IPR000719: Protein kinase domain; IPR008271: Serine/threonine-protein kinase, active site; IPR011009: Protein kinase-like domain; IPR017441: Protein kinase, ATP binding site	GO:0004672 MF: protein kinase activity;GO:0005524 MF: ATP binding;GO:0006468 BP: protein phosphorylation	G	PF00069	IPR000719; IPR008271; IPR011009; IPR017441
4B_DN22529_c1_g1_i5	0	0	0	0	31.471	25.4497	64.6094	24.2763	89.4015	49.5137	43.7283	49.0652		-				-				TraesCS5D01G361700.1	89.55	67	7	5e-35	120	*-*	tr|A0A0E0M468|A0A0E0M468_ORYPU	Flavin-containing monooxygenase	PF00743: Flavin-binding monooxygenase-like	IPR012143: Dimethylaniline monooxygenase, N-oxide-forming; IPR020946: Flavin monooxygenase-like; IPR023753: FAD/NAD(P)-binding domain	GO:0004499 MF: N,N-dimethylaniline monooxygenase activity;GO:0016491 MF: oxidoreductase activity;GO:0050660 MF: flavin adenine dinucleotide binding;GO:0050661 MF: NADP binding;GO:0055114 BP: oxidation-reduction process	G	PF00743	IPR012143; IPR020946; IPR023753
4B_DN22559_c0_g1_i2	1.61169e-08	0	0	0	96.5183	40.3776	136.377	39.1167	183.298	116.121	112.219	83.5137	389	PF13966	zinc-binding in reverse transcriptase	35-132	5e-16	IPR026960	Reverse transcriptase zinc-binding domain			TraesCS1B01G215300.1	78.88	1217	174	0	1860	***	tr|B9GZT7|B9GZT7_POPTR	4-coumarate--CoA ligase family protein	PF00501: AMP-binding enzyme; PF13193: AMP-binding enzyme C-terminal domain	IPR000873: AMP-dependent synthetase/ligase; IPR020845: AMP-binding, conserved site; IPR025110: AMP-binding enzyme C-terminal domain	GO:0003824 MF: catalytic activity;GO:0008152 BP: metabolic process	G	PF00501; PF13193	IPR000873; IPR020845; IPR025110
4B_DN22601_c0_g4_i1	0	0	0	0	11.4074	4.0234	13.6058	4.31802	16.7376	27.8174	19.022	18.5453		-				-				TraesCS3D01G364500.1	74.19	31	5	3e-08	52.4	***	tr|D8L9N9|D8L9N9_WHEAT	Glycerol-3-phosphate acyltransferase, expressed	PF12710: haloacid dehalogenase-like hydrolase; PF01553: Acyltransferase	IPR002123: Phospholipid/glycerol acyltransferase; IPR023214: HAD-like domain	GO:0008152 BP: metabolic process;GO:0016746 MF: transferase activity, transferring acyl groups	G	PF12710; PF01553	IPR002123; IPR023214
4B_DN22656_c2_g1_i1	0	0	0	0	8.29174	3.66366	15.9568	3.27142	15.3824	26.1736	22.6142	23.3146		-				-				TraesCS4A01G022800.1	89.96	229	23	2e-139	421	***	tr|A0A0K9Q083|A0A0K9Q083_ZOSMR	DNA repair protein-like protein	PF00176: SNF2 family N-terminal domain; PF00271: Helicase conserved C-terminal domain	IPR000330: SNF2-related, N-terminal domain; IPR001650: Helicase, C-terminal; IPR014001: Helicase superfamily 1/2, ATP-binding domain; IPR027417: P-loop containing nucleoside triphosphate hydrolase	GO:0005524 MF: ATP binding	G	PF00176; PF00271	IPR000330; IPR001650; IPR014001; IPR027417
4B_DN22656_c2_g2_i6	0	0	0	0	12.7388	4.56778	23.2852	10.1614	28.7698	25.2855	19.863	26.4607	600	PF04434	SWIM zinc finger	336-365	1.9e-05	IPR007527	Zinc finger, SWIM-type	GO:0008270		TraesCS5D01G286800.1	29.6	250	169	6e-35	139	***	sp|B5F947|MTOX_SALA4	N-methyl-L-tryptophan oxidase	PF01266: FAD dependent oxidoreductase	IPR006076: FAD dependent oxidoreductase; IPR023753: FAD/NAD(P)-binding domain	GO:0016491 MF: oxidoreductase activity;GO:0055114 BP: oxidation-reduction process	G	PF01266	IPR006076; IPR023753
4B_DN22725_c0_g2_i4	0	0	0	0	10.9266	7.09221	12.3195	4.08174	11.2089	14.6284	8.8221	9.1117	563	PF03470	XS zinc finger domain	38-78	1.8e-11	IPR005381	Zinc finger-XS domain	GO:0031047		TraesCS1A01G094500.1	94.9	549	23	0	1063	***	tr|A0A061GG53|A0A061GG53_THECC	XH/XS domain-containing protein	PF03470: XS zinc finger domain; PF03468: XS domain; PF03469: XH domain	IPR005379: Uncharacterised domain XH; IPR005380: XS domain; IPR005381: Zinc finger-XS domain	GO:0031047 BP: gene silencing by RNA	G	PF03470; PF03468; PF03469	IPR005379; IPR005380; IPR005381
4B_DN22752_c0_g1_i8	0	0	0	0	7.19574	9.44349	0.176496	3.85967	13.5973	26.6938	17.9684	16.3697		-				-				TraesCS1B01G055300.2	56.41	156	60	9e-45	158	***	tr|B6TBE4|B6TBE4_MAIZE	F-box domain containing protein		IPR001810: F-box domain; IPR015943: WD40/YVTN repeat-like-containing domain	GO:0005515 MF: protein binding	TE?		IPR001810; IPR015943
4B_DN22814_c0_g1_i1	0	0	0	0	331.704	119.939	403.973	207.239	645.093	446.813	511.198	446.176	146	PF08387	FBD	71-106	6e-07	IPR006566	FBD domain			TraesCS7D01G509600.1	81.75	263	32	2e-140	409	***	tr|A0A1E5VGS6|A0A1E5VGS6_9POAL	Formamidopyrimidine-DNA glycosylase	PF01149: Formamidopyrimidine-DNA glycosylase N-terminal domain; PF06831: Formamidopyrimidine-DNA glycosylase H2TH domain	IPR010979: Ribosomal protein S13-like, H2TH; IPR012319: Formamidopyrimidine-DNA glycosylase, catalytic domain; IPR015886: DNA glycosylase/AP lyase, H2TH DNA-binding; IPR020629: Formamidopyrimidine-DNA glycosylase	GO:0003676 MF: nucleic acid binding;GO:0003684 MF: damaged DNA binding;GO:0003906 MF: DNA-(apurinic or apyrimidinic site) lyase activity;GO:0006281 BP: DNA repair;GO:0006284 BP: base-excision repair;GO:0006289 BP: nucleotide-excision repair;GO:0008270 MF: zinc ion binding;GO:0008534 MF: oxidized purine nucleobase lesion DNA N-glycosylase activity;GO:0016799 MF: hydrolase activity, hydrolyzing N-g…	G	PF01149; PF06831	IPR010979; IPR012319; IPR015886; IPR020629
4B_DN22814_c0_g1_i2	0	0	0	0	54.8141	35.2429	72.3971	29.5598	111.341	76.4043	104.552	68.3074	378	PF08387	FBD	304-339	2.6e-06	IPR006566	FBD domain			TraesCS7D01G509600.1	75.3	421	50	0	602	***	tr|A0A1E5VGS6|A0A1E5VGS6_9POAL	Formamidopyrimidine-DNA glycosylase	PF01149: Formamidopyrimidine-DNA glycosylase N-terminal domain; PF06831: Formamidopyrimidine-DNA glycosylase H2TH domain	IPR010979: Ribosomal protein S13-like, H2TH; IPR012319: Formamidopyrimidine-DNA glycosylase, catalytic domain; IPR015886: DNA glycosylase/AP lyase, H2TH DNA-binding; IPR020629: Formamidopyrimidine-DNA glycosylase	GO:0003676 MF: nucleic acid binding;GO:0003684 MF: damaged DNA binding;GO:0003906 MF: DNA-(apurinic or apyrimidinic site) lyase activity;GO:0006281 BP: DNA repair;GO:0006284 BP: base-excision repair;GO:0006289 BP: nucleotide-excision repair;GO:0008270 MF: zinc ion binding;GO:0008534 MF: oxidized purine nucleobase lesion DNA N-glycosylase activity;GO:0016799 MF: hydrolase activity, hydrolyzing N-g…	G	PF01149; PF06831	IPR010979; IPR012319; IPR015886; IPR020629
4B_DN22882_c0_g3_i1	0	0	0	0	15.7354	7.85978	28.2362	9.08223	38.0596	23.4018	19.5779	22.4228	802	PF10551	MULE transposase domain	379-471	3.5e-28	IPR018289	MULE transposase domain			-
4B_DN22905_c0_g1_i4	0	0	0	0	18.687	35.6638	40.7802	21.0746	37.8759	88.9424	45.3649	48.6715		-				-				TraesCS7D01G409100.1	87.76	49	6	4e-21	95.5	*-*	tr|D7LQZ5|D7LQZ5_ARALL	Myb family transcription factor	PF00249: Myb-like DNA-binding domain; PF14379: MYB-CC type transfactor, LHEQLE motif	IPR001005: SANT/Myb domain; IPR006447: Myb domain, plants; IPR009057: Homeobox domain-like; IPR017930: Myb domain; IPR025756: MYB-CC type transcription factor, LHEQLE-containing domain	GO:0003677 MF: DNA binding	G	PF00249; PF14379	IPR001005; IPR006447; IPR009057; IPR017930; IPR025756
4B_DN22905_c0_g1_i6	0	0	0	0	20.6113	10.8044	25.2231	13.1694	28.5757	27.8457	34.0962	25.7318		-				-				TraesCS7D01G409100.1	87.76	49	6	4e-21	95.1	*-*	tr|D7LQZ5|D7LQZ5_ARALL	Myb family transcription factor	PF00249: Myb-like DNA-binding domain; PF14379: MYB-CC type transfactor, LHEQLE motif	IPR001005: SANT/Myb domain; IPR006447: Myb domain, plants; IPR009057: Homeobox domain-like; IPR017930: Myb domain; IPR025756: MYB-CC type transcription factor, LHEQLE-containing domain	GO:0003677 MF: DNA binding	G	PF00249; PF14379	IPR001005; IPR006447; IPR009057; IPR017930; IPR025756
4B_DN22907_c0_g1_i10	0	0	0	0	73.5052	23.3768	18.9048	14.1308	0.947634	35.2234	28.1173	3.7753	114	PF03763	Remorin, C-terminal region	7-86	1.2e-11	IPR005516	Remorin, C-terminal			TraesCS5B01G041700.1	75.29	85	18	2e-33	124	***	tr|A0A1E5VKY3|A0A1E5VKY3_9POAL	tRNA modification GTPase MnmE	PF10396: GTP-binding protein TrmE N-terminus; PF12631: MnmE helical domain; PF01926: 50S ribosome-binding GTPase	IPR004520: tRNA modification GTPase MnmE; IPR005225: Small GTP-binding protein domain; IPR006073: GTP binding domain; IPR018948: GTP-binding protein TrmE, N-terminal; IPR025867: MnmE, helical domain; IPR027417: P-loop containing nucleoside triphosphate hydrolase; IPR031168: TrmE-type guanine nucleotide-binding domain	GO:0003924 MF: GTPase activity;GO:0005525 MF: GTP binding;GO:0005622 CC: intracellular;GO:0006400 BP: tRNA modification	G	PF10396; PF12631; PF01926	IPR004520; IPR005225; IPR006073; IPR018948; IPR025867; IPR027417; IPR031168
4B_DN22938_c0_g1_i6	0	0	0	0	76.297	42.5056	93.2612	24.1517	140.798	88.529	66.4978	104.583	282	PF00462	Glutaredoxin	201-268	9.1e-10	IPR002109	Glutaredoxin	GO:0009055|GO:0015035|GO:0045454		TraesCS7B01G090200.1	79.31	319	27	8e-157	451	*-*	tr|Q6YUW0|Q6YUW0_ORYSJ	Glutaredoxin-like	PF00462: Glutaredoxin	IPR002109: Glutaredoxin; IPR012336: Thioredoxin-like fold	GO:0009055 MF: electron carrier activity;GO:0015035 MF: protein disulfide oxidoreductase activity;GO:0045454 BP: cell redox homeostasis	G	PF00462	IPR002109; IPR012336
4B_DN23000_c0_g1_i1	0	0	0	0	6.78271	2.58783	8.44602	1.27517	21.8075	15.0855	7.95277	8.43544		-				-				TraesCS5B01G086000.1	53.33	75	35	4e-23	95.9	***	tr|Q9LW89|Q9LW89_HORVU	Adenine phosphoribosyltransferase	PF00156: Phosphoribosyl transferase domain	IPR000836: Phosphoribosyltransferase domain; IPR005764: Adenine phosphoribosyl transferase; IPR029057: Phosphoribosyltransferase-like	GO:0003999 MF: adenine phosphoribosyltransferase activity;GO:0005737 CC: cytoplasm;GO:0006168 BP: adenine salvage;GO:0009116 BP: nucleoside metabolic process	G	PF00156	IPR000836; IPR005764; IPR029057
4B_DN23004_c0_g1_i8	0	0	0	0	20.875	19.9666	6.54672	12.3283	34.8003	89.3702	27.9423	16.5194	266	PF01429	Methyl-CpG binding domain	107-156	3.7e-06	IPR001739	Methyl-CpG DNA binding	GO:0003677|GO:0005634		TraesCS2B01G090600.2	91.86	258	13	6e-177	506	*-*	tr|A0A072U5A2|A0A072U5A2_MEDTR	Methyl-CpG-binding domain protein	PF01429: Methyl-CpG binding domain	IPR000637: HMG-I/HMG-Y, DNA-binding, conserved site; IPR001739: Methyl-CpG DNA binding; IPR016177: DNA-binding domain	GO:0003677 MF: DNA binding;GO:0005634 CC: nucleus;GO:0006355 BP: regulation of transcription, DNA-templated	G	PF01429	IPR000637; IPR001739; IPR016177
4B_DN23020_c0_g2_i5	0	0	0	0	10.3658	11.4888	13.4655	3.80442	33.2539	28.2793	7.30857	13.1808		-				-				TraesCS6B01G014100.1	67.39	46	15	2e-10	60.8	***	tr|A0A0B0MI08|A0A0B0MI08_GOSAR	Epimerase family protein	PF01370: NAD dependent epimerase/dehydratase family; PF08338: Domain of unknown function (DUF1731)	IPR001509: NAD-dependent epimerase/dehydratase; IPR010099: Epimerase family protein SDR39U1; IPR013549: Domain of unknown function DUF1731; IPR016040: NAD(P)-binding domain	GO:0003824 MF: catalytic activity;GO:0050662 MF: coenzyme binding	G	PF01370; PF08338	IPR001509; IPR010099; IPR013549; IPR016040
4B_DN23036_c2_g2_i6	0	0	0	0	10.5105	9.93314	21.5117	17.7622	23.3816	28.0241	24.2125	22.5905		-				-				TraesCS5A01G423200.1	77.78	63	12	7e-25	97.8	***	tr|A0A097PRH4|A0A097PRH4_SORBI	Accelerated cell death 11	PF08718: Glycolipid transfer protein (GLTP)	IPR014830: Glycolipid transfer protein domain	GO:0005737 CC: cytoplasm;GO:0017089 MF: glycolipid transporter activity;GO:0046836 BP: glycolipid transport;GO:0051861 MF: glycolipid binding	G	PF08718	IPR014830
4B_DN23040_c0_g1_i6	0	0	0	0	8.23385	4.58381	9.73224	6.73732	25.129	10.2267	19.5687	17.6357	191	PF03469	XH domain	128-179	5.5e-12	IPR005379	Uncharacterised domain XH			TraesCS2A01G307200.2	76.69	163	38	5e-82	253	*-*	sp|P9WH05|DEAD_MYCTU	ATP-dependent RNA helicase DeaD	PF00270: DEAD/DEAH box helicase; PF00271: Helicase conserved C-terminal domain; PF16124: RecQ zinc-binding; PF09382: RQC domain; PF00570: HRDC domain	IPR001650: Helicase, C-terminal; IPR002121: HRDC domain; IPR004589: DNA helicase, ATP-dependent, RecQ type; IPR010997: HRDC-like; IPR011545: DEAD/DEAH box helicase domain; IPR011991: Winged helix-turn-helix DNA-binding domain; IPR014001: Helicase superfamily 1/2, ATP-binding domain; IPR018982: RQC domain; IPR027417: P-loop containing nucleoside triphosphate hydrolase; IPR032284: ATP-dependent DNA…	GO:0000166 MF: nucleotide binding;GO:0003676 MF: nucleic acid binding;GO:0003824 MF: catalytic activity;GO:0005524 MF: ATP binding;GO:0005622 CC: intracellular;GO:0006260 BP: DNA replication;GO:0006281 BP: DNA repair;GO:0006310 BP: DNA recombination;GO:0008026 MF: ATP-dependent helicase activity;GO:0043140 MF: ATP-dependent 3'-5' DNA helicase activity;GO:0044237 BP: cellular metabolic process	TE?	PF00270; PF00271; PF16124; PF09382; PF00570	IPR001650; IPR002121; IPR004589; IPR010997; IPR011545; IPR011991; IPR014001; IPR018982; IPR027417; IPR032284
4B_DN23046_c1_g1_i5	0	0	0	7.55373e-05	21.9048	3.97595	26.8431	4.91607	46.2897	31.651	19.5198	29.2521		-				-				TraesCS2D01G166000.1	72.26	155	33	3e-69	215	***	tr|Q41722|Q41722_ZINVI	Ribonuclease	PF00445: Ribonuclease T2 family	IPR001568: Ribonuclease T2-like; IPR018188: Ribonuclease T2, His active site 1; IPR033130: Ribonuclease T2, His active site 2	GO:0003723 MF: RNA binding;GO:0033897 MF: ribonuclease T2 activity	G	PF00445	IPR001568; IPR018188; IPR033130
4B_DN23068_c0_g6_i1	0	0	0	0	7.93886	6.85356	7.56096	5.51631	5.33705	8.59778	9.8572	10.1036		-				-				TraesCS1B01G160600.1	32	100	67	5e-07	50.1	***	tr|Q337P3|Q337P3_ORYSJ	Glutamine synthetase, putative, expressed	PF04909: Amidohydrolase; PF00120: Glutamine synthetase, catalytic domain	IPR006680: Amidohydrolase-related; IPR008146: Glutamine synthetase, catalytic domain; IPR008147: Glutamine synthetase, beta-Grasp domain; IPR014746: Glutamine synthetase/guanido kinase, catalytic domain; IPR032466: Metal-dependent hydrolase	GO:0003824 MF: catalytic activity;GO:0004356 MF: glutamate-ammonia ligase activity;GO:0006542 BP: glutamine biosynthetic process;GO:0006807 BP: nitrogen compound metabolic process;GO:0016787 MF: hydrolase activity	G	PF04909; PF00120	IPR006680; IPR008146; IPR008147; IPR014746; IPR032466
4B_DN23070_c0_g2_i8	0	0	0	0	6.95131	3.7523	11.0262	8.05398	10.2409	11.3161	13.4907	8.28995	185	PF10551	MULE transposase domain	5-84	3.5e-23	IPR018289	MULE transposase domain			-
4B_DN23092_c5_g1_i5	0	0	0	0	52.404	30.7952	66.6507	21.3449	66.6068	58.6679	31.881	44.8457	195	PF03949	Malic enzyme, NAD binding domain	5-194	1e-75	IPR012302	Malic enzyme, NAD-binding	GO:0051287		TraesCS3A01G275600.1	97.41	193	5	2e-131	384	***	tr|R7W683|R7W683_AEGTA	Malic enzyme	PF00390: Malic enzyme, N-terminal domain; PF03949: Malic enzyme, NAD binding domain	IPR001891: Malic oxidoreductase; IPR012301: Malic enzyme, N-terminal domain; IPR012302: Malic enzyme, NAD-binding; IPR015884: Malic enzyme, conserved site; IPR016040: NAD(P)-binding domain	GO:0004470 MF: malic enzyme activity;GO:0004471 MF: malate dehydrogenase (decarboxylating) (NAD+) activity;GO:0006108 BP: malate metabolic process;GO:0051287 MF: NAD binding;GO:0055114 BP: oxidation-reduction process	G	PF00390; PF03949	IPR001891; IPR012301; IPR012302; IPR015884; IPR016040
4B_DN23115_c0_g1_i18	0	0	0	0	5.63653	5.88435	10.0714	5.45327	8.83559	12.9156	13.0803	3.2791	121	PF00481	Protein phosphatase 2C	65-88	0.00027	IPR001932	PPM-type phosphatase domain	GO:0003824	KEGG: 04658+3.1.3.16|KEGG: 04660+3.1.3.16	TraesCS2D01G144500.1	82.22	45	8	5e-16	75.1	***	tr|B9RSV0|B9RSV0_RICCO	Protein phosphatase 2c, putative	PF00481: Protein phosphatase 2C	IPR000222: PPM-type phosphatase, divalent cation binding; IPR001932: PPM-type phosphatase domain	GO:0003824 MF: catalytic activity;GO:0043169 MF: cation binding	G	PF00481	IPR000222; IPR001932
4B_DN23127_c0_g1_i10	0	0	0	0	12.1841	5.73228	12.9977	7.68496	18.7803	12.4335	9.14373	11.4518		-				-				TraesCS2A01G154900.1	62.96	54	16	3e-09	57.4	***	tr|M7YIZ6|M7YIZ6_TRIUA	Xylulose kinase	PF00370: FGGY family of carbohydrate kinases, N-terminal domain; PF02782: FGGY family of carbohydrate kinases, C-terminal domain	IPR018484: Carbohydrate kinase, FGGY, N-terminal; IPR018485: Carbohydrate kinase, FGGY, C-terminal	GO:0005975 BP: carbohydrate metabolic process;GO:0016773 MF: phosphotransferase activity, alcohol group as acceptor	G	PF00370; PF02782	IPR018484; IPR018485
4B_DN23127_c0_g1_i5	0	0	0	0	20.4021	13.3647	34.2512	9.88246	23.4534	19.8794	36.49	19.359		-				-				TraesCS3B01G028000.1	66.33	98	29	6e-36	128	***	tr|A0A077RPA4|A0A077RPA4_WHEAT	E3 ubiquitin-protein ligase	PF03145: Seven in absentia protein family	IPR008974: TRAF-like; IPR013010: Zinc finger, SIAH-type; IPR013083: Zinc finger, RING/FYVE/PHD-type; IPR018121: Seven-in-absentia protein, TRAF-like domain	GO:0005515 MF: protein binding;GO:0005634 CC: nucleus;GO:0006511 BP: ubiquitin-dependent protein catabolic process;GO:0007275 BP: multicellular organism development;GO:0008270 MF: zinc ion binding	G	PF03145	IPR008974; IPR013010; IPR013083; IPR018121
4B_DN23221_c1_g4_i1	0	0	0	0	47.7931	29.6056	55.2223	13.1479	66.9158	57.6327	57.9963	54.1381	99	PF13445	RING-type zinc-finger	39-67	8.7e-06	IPR027370	RING-type zinc-finger, LisH dimerisation motif			TraesCS4B01G092300.1	31.82	132	85	7e-15	72	***	tr|M8AFQ0|M8AFQ0_TRIUA	GTPase Der	PF01926: 50S ribosome-binding GTPase; PF14714: KH-domain-like of EngA bacterial GTPase enzymes, C-terminal	IPR005225: Small GTP-binding protein domain; IPR006073: GTP binding domain; IPR015946: K homology domain-like, alpha/beta; IPR016484: GTP-binding protein EngA; IPR027417: P-loop containing nucleoside triphosphate hydrolase; IPR031166: EngA-type guanine nucleotide-binding (G) domain; IPR032859: GTPase Der, C-terminal KH-domain-like	GO:0005525 MF: GTP binding	G	PF01926; PF14714	IPR005225; IPR006073; IPR015946; IPR016484; IPR027417; IPR031166; IPR032859
4B_DN23235_c0_g3_i2	0	0	0	0	14.7895	7.96719	13.4485	18.3203	30.6284	17.0349	26.2005	24.4088		-				-				TraesCS3D01G415000.1	84.62	117	18	4e-58	192	***	tr|B9RKT3|B9RKT3_RICCO	Aldehyde dehydrogenase, putative	PF00171: Aldehyde dehydrogenase family	IPR015590: Aldehyde dehydrogenase domain; IPR016160: Aldehyde dehydrogenase, cysteine active site; IPR016161: Aldehyde/histidinol dehydrogenase; IPR016162: Aldehyde dehydrogenase N-terminal domain; IPR029510: Aldehyde dehydrogenase, glutamic acid active site	GO:0008152 BP: metabolic process;GO:0016491 MF: oxidoreductase activity;GO:0055114 BP: oxidation-reduction process	G	PF00171	IPR015590; IPR016160; IPR016161; IPR016162; IPR029510
4B_DN23237_c0_g4_i1	0	0	0	0	7.34829	18.7101	20.3029	10.3512	34.468	26.6148	31.1661	20.6301		-				-				TraesCS2A01G338000.1	40.78	103	51	1e-12	65.5	***	tr|B9VRI5|B9VRI5_SPIOL	Aldehyde dehydrogenase	PF00171: Aldehyde dehydrogenase family	IPR015590: Aldehyde dehydrogenase domain; IPR016160: Aldehyde dehydrogenase, cysteine active site; IPR016161: Aldehyde/histidinol dehydrogenase; IPR016162: Aldehyde dehydrogenase N-terminal domain; IPR029510: Aldehyde dehydrogenase, glutamic acid active site	GO:0008152 BP: metabolic process;GO:0016491 MF: oxidoreductase activity;GO:0055114 BP: oxidation-reduction process	G	PF00171	IPR015590; IPR016160; IPR016161; IPR016162; IPR029510
4B_DN23237_c0_g4_i2	0	0	0	0	27.6435	24.8416	77.3301	9.38859	56.474	45.7514	31.3817	43.5349		-				-				TraesCS2A01G338000.1	40.78	103	51	1e-12	65.5	***	tr|B9VRI5|B9VRI5_SPIOL	Aldehyde dehydrogenase	PF00171: Aldehyde dehydrogenase family	IPR015590: Aldehyde dehydrogenase domain; IPR016160: Aldehyde dehydrogenase, cysteine active site; IPR016161: Aldehyde/histidinol dehydrogenase; IPR016162: Aldehyde dehydrogenase N-terminal domain; IPR029510: Aldehyde dehydrogenase, glutamic acid active site	GO:0008152 BP: metabolic process;GO:0016491 MF: oxidoreductase activity;GO:0055114 BP: oxidation-reduction process	G	PF00171	IPR015590; IPR016160; IPR016161; IPR016162; IPR029510
4B_DN23237_c0_g4_i3	0	0	0	0	1.91041	2.46486	3.8002	2.9872	4.8639	7.75003	1.73459	6.0695		-				-				TraesCS2A01G338000.1	40.78	103	51	1e-12	65.9	***	tr|B9VRI5|B9VRI5_SPIOL	Aldehyde dehydrogenase	PF00171: Aldehyde dehydrogenase family	IPR015590: Aldehyde dehydrogenase domain; IPR016160: Aldehyde dehydrogenase, cysteine active site; IPR016161: Aldehyde/histidinol dehydrogenase; IPR016162: Aldehyde dehydrogenase N-terminal domain; IPR029510: Aldehyde dehydrogenase, glutamic acid active site	GO:0008152 BP: metabolic process;GO:0016491 MF: oxidoreductase activity;GO:0055114 BP: oxidation-reduction process	G	PF00171	IPR015590; IPR016160; IPR016161; IPR016162; IPR029510
4B_DN23237_c0_g7_i1	0	0	0	0	13.7699	7.9886	17.2828	2.44927	20.0804	19.3587	28.7338	27.0057	146	PF00724	NADH:flavin oxidoreductase / NADH oxidase family	12-64	0.00019	IPR001155	NADH:flavin oxidoreductase/NADH oxidase, N-terminal	GO:0010181|GO:0016491|GO:0055114		-
4B_DN23246_c0_g1_i1	0	0	0	0	27.7894	4.77086	15.3417	1.81579	23.5348	21.5344	19.3769	15.3172	288	PF04484	QWRF family	118-283	1.7e-07	IPR007573	QWRF family			TraesCS5B01G173700.1	88.46	52	6	1e-25	104	***	tr|M8BI13|M8BI13_AEGTA	Spermidine synthase	PF01564: Spermine/spermidine synthase	IPR001045: Spermidine/spermine synthases; IPR029063: S-adenosyl-L-methionine-dependent methyltransferase; IPR030373: Polyamine biosynthesis domain, conserved site; IPR030374: Polyamine biosynthesis domain	GO:0003824 MF: catalytic activity	G	PF01564	IPR001045; IPR029063; IPR030373; IPR030374
4B_DN23246_c0_g1_i5	0	0	0	0	8.02551	2.68402	17.3581	12.2097	8.43961	37.7389	11.9082	17.1561	368	PF04484	QWRF family	84-363	1.5e-51	IPR007573	QWRF family			TraesCS5B01G173700.1	85.71	182	25	9e-102	305	***	tr|M8BI13|M8BI13_AEGTA	Spermidine synthase	PF01564: Spermine/spermidine synthase	IPR001045: Spermidine/spermine synthases; IPR029063: S-adenosyl-L-methionine-dependent methyltransferase; IPR030373: Polyamine biosynthesis domain, conserved site; IPR030374: Polyamine biosynthesis domain	GO:0003824 MF: catalytic activity	G	PF01564	IPR001045; IPR029063; IPR030373; IPR030374
4B_DN23251_c2_g2_i17	0	0	0	0	55.6201	14.815	36.1757	18.6919	76.319	52.0752	88.4973	31.8058		-				-				TraesCS3B01G221900.1	47.58	124	64	7e-28	104	***	tr|A0A077RSE3|A0A077RSE3_WHEAT	Pyruvate kinase	PF00224: Pyruvate kinase, barrel domain; PF02887: Pyruvate kinase, alpha/beta domain	IPR001697: Pyruvate kinase; IPR011037: Pyruvate kinase-like, insert domain; IPR015793: Pyruvate kinase, barrel; IPR015795: Pyruvate kinase, C-terminal; IPR015813: Pyruvate/Phosphoenolpyruvate kinase-like domain; IPR018209: Pyruvate kinase, active site	GO:0000287 MF: magnesium ion binding;GO:0003824 MF: catalytic activity;GO:0004743 MF: pyruvate kinase activity;GO:0006096 BP: glycolytic process;GO:0030955 MF: potassium ion binding	G	PF00224; PF02887	IPR001697; IPR011037; IPR015793; IPR015795; IPR015813; IPR018209
4B_DN23251_c2_g2_i22	0	0	0	0	32.6644	18.0525	38.303	25.0759	46.0005	48.7977	71.2386	71.9587		-				-				TraesCS4A01G217500.1	76.74	43	10	8e-13	67	***	tr|A0A1D5X7C3|A0A1D5X7C3_WHEAT	Protein disulfide-isomerase	PF00085: Thioredoxin; PF13848: Thioredoxin-like domain	IPR005788: Disulphide isomerase; IPR005792: Protein disulphide isomerase; IPR012336: Thioredoxin-like fold; IPR013766: Thioredoxin domain; IPR017937: Thioredoxin, conserved site	GO:0005783 CC: endoplasmic reticulum;GO:0016853 MF: isomerase activity;GO:0045454 BP: cell redox homeostasis	G	PF00085; PF13848	IPR005788; IPR005792; IPR012336; IPR013766; IPR017937
4B_DN23251_c3_g1_i2	0	0	0	0	54.4218	20.5927	75.2264	22.5168	103.447	83.8974	83.1556	115.373	391	PF00646	F-box domain	18-54	0.00016	IPR001810	F-box domain	GO:0005515		TraesCS4B01G285300.2	80	390	71	0	625	***	tr|W5E5Z3|W5E5Z3_WHEAT	Ribulose-phosphate 3-epimerase	PF00834: Ribulose-phosphate 3 epimerase family	IPR000056: Ribulose-phosphate 3-epimerase-like; IPR011060: Ribulose-phosphate binding barrel; IPR013785: Aldolase-type TIM barrel; IPR026019: Ribulose-phosphate 3-epimerase	GO:0003824 MF: catalytic activity;GO:0004750 MF: ribulose-phosphate 3-epimerase activity;GO:0005975 BP: carbohydrate metabolic process;GO:0006098 BP: pentose-phosphate shunt;GO:0008152 BP: metabolic process;GO:0016857 MF: racemase and epimerase activity, acting on carbohydrates and derivatives	G	PF00834	IPR000056; IPR011060; IPR013785; IPR026019
4B_DN23251_c3_g1_i6	0	0	0	0	22.1539	22.7463	15.6567	5.26856	32.6101	32.9142	38.2265	18.7413	391	PF00646	F-box domain	18-54	0.00016	IPR001810	F-box domain	GO:0005515		TraesCS4B01G285300.2	80	390	71	0	625	***	tr|W5E5Z3|W5E5Z3_WHEAT	Ribulose-phosphate 3-epimerase	PF00834: Ribulose-phosphate 3 epimerase family	IPR000056: Ribulose-phosphate 3-epimerase-like; IPR011060: Ribulose-phosphate binding barrel; IPR013785: Aldolase-type TIM barrel; IPR026019: Ribulose-phosphate 3-epimerase	GO:0003824 MF: catalytic activity;GO:0004750 MF: ribulose-phosphate 3-epimerase activity;GO:0005975 BP: carbohydrate metabolic process;GO:0006098 BP: pentose-phosphate shunt;GO:0008152 BP: metabolic process;GO:0016857 MF: racemase and epimerase activity, acting on carbohydrates and derivatives	G	PF00834	IPR000056; IPR011060; IPR013785; IPR026019
4B_DN23270_c0_g1_i1	0	0	0	0	80.093	26.3064	87.3622	29.194	125.939	111.058	83.2711	108.566	181	PF12214	Cell cycle regulated microtubule associated protein	19-108	3.6e-18	IPR027330	TPX2 central domain		Reactome: R-HSA-6804756|Reactome: R-HSA-8854518	TraesCS2A01G233300.3	70.89	158	34	8e-54	185	*-*	tr|C1E652|C1E652_MICCC	ATP-dependent DNA helicase	PF00580: UvrD/REP helicase N-terminal domain; PF13361: UvrD-like helicase C-terminal domain	IPR014016: UvrD-like helicase, ATP-binding domain; IPR014017: UvrD-like DNA helicase, C-terminal; IPR027417: P-loop containing nucleoside triphosphate hydrolase; IPR034739: UvrD/AddA helicase, N-terminal	GO:0005524 MF: ATP binding;GO:0016787 MF: hydrolase activity	TE?	PF00580; PF13361	IPR014016; IPR014017; IPR027417; IPR034739
4B_DN23270_c0_g1_i2	0	0	0	0	146.79	65.7747	190.112	48.2841	204.74	191.666	101.929	195.528	232	PF12214	Cell cycle regulated microtubule associated protein	172-229	9.5e-12	IPR027330	TPX2 central domain		Reactome: R-HSA-6804756|Reactome: R-HSA-8854518	TraesCS2B01G250000.2	64.77	193	44	2e-61	209	***	tr|A0A0A9QVX5|A0A0A9QVX5_ARUDO	ATP-dependent RNA helicase, putative	PF00270: DEAD/DEAH box helicase; PF00271: Helicase conserved C-terminal domain; PF04408: Helicase associated domain (HA2); PF07717: Oligonucleotide/oligosaccharide-binding (OB)-fold	IPR001650: Helicase, C-terminal; IPR007502: Helicase-associated domain; IPR011545: DEAD/DEAH box helicase domain; IPR011709: Domain of unknown function DUF1605; IPR014001: Helicase superfamily 1/2, ATP-binding domain; IPR027417: P-loop containing nucleoside triphosphate hydrolase	GO:0003676 MF: nucleic acid binding;GO:0004386 MF: helicase activity;GO:0005524 MF: ATP binding	TE?	PF00270; PF00271; PF04408; PF07717	IPR001650; IPR007502; IPR011545; IPR011709; IPR014001; IPR027417
4B_DN23270_c0_g1_i4	0	0	0	0	35.9084	56.1218	131.669	60.614	132.769	78.4221	32.6963	52.2797	255	PF12214	Cell cycle regulated microtubule associated protein	93-182	6.3e-18	IPR027330	TPX2 central domain		Reactome: R-HSA-6804756|Reactome: R-HSA-8854518	TraesCS2A01G233300.3	67.3	211	49	1e-72	240	*-*	tr|C1E652|C1E652_MICCC	ATP-dependent DNA helicase	PF00580: UvrD/REP helicase N-terminal domain; PF13361: UvrD-like helicase C-terminal domain	IPR014016: UvrD-like helicase, ATP-binding domain; IPR014017: UvrD-like DNA helicase, C-terminal; IPR027417: P-loop containing nucleoside triphosphate hydrolase; IPR034739: UvrD/AddA helicase, N-terminal	GO:0005524 MF: ATP binding;GO:0016787 MF: hydrolase activity	TE?	PF00580; PF13361	IPR014016; IPR014017; IPR027417; IPR034739
4B_DN23270_c0_g4_i3	0	0	0	0	39.3869	40.7514	86.5286	12.8048	52.2992	90.3142	42.5321	65.4525		-				-				TraesCS5D01G172600.1	64.12	131	43	6e-50	160	***	tr|A0A0Q3EKS1|A0A0Q3EKS1_BRADI	DNA-directed RNA polymerase	PF14700: DNA-directed RNA polymerase N-terminal; PF00940: DNA-dependent RNA polymerase	IPR002092: DNA-directed RNA polymerase, phage-type; IPR024075: DNA-directed RNA polymerase, helix hairpin domain; IPR029262: DNA-directed RNA polymerase, N-terminal	GO:0003677 MF: DNA binding;GO:0003899 MF: DNA-directed 5'-3' RNA polymerase activity;GO:0006351 BP: transcription, DNA-templated	G	PF14700; PF00940	IPR002092; IPR024075; IPR029262
4B_DN23315_c4_g1_i2	0	0	0	0	177.081	164.32	291.939	83.6521	404.856	341.582	380.185	373.555	158	PF02902	Ulp1 protease family, C-terminal catalytic domain	9-133	5.5e-09	IPR003653	Ulp1 protease family, C-terminal catalytic domain	GO:0006508|GO:0008234		-
4B_DN23340_c0_g1_i6	0	0	0	0	2.43618	4.90579	7.12943	6.36181	11.6268	12.5522	15.917	3.69228		-				-				TraesCS6A01G027800.1	89.52	105	11	2e-62	197	***	tr|Q575T1|Q575T1_WHEAT	Acid beta-fructofuranosidase	PF11837: Domain of unknown function (DUF3357); PF00251: Glycosyl hydrolases family 32 N-terminal domain; PF08244: Glycosyl hydrolases family 32 C terminal	IPR001362: Glycoside hydrolase, family 32; IPR013148: Glycosyl hydrolase family 32, N-terminal; IPR013189: Glycosyl hydrolase family 32, C-terminal; IPR013320: Concanavalin A-like lectin/glucanase domain; IPR018053: Glycoside hydrolase, family 32, active site; IPR021792: Beta-fructofuranosidase; IPR023296: Glycosyl hydrolase, five-bladed beta-propellor domain	GO:0004553 MF: hydrolase activity, hydrolyzing O-glycosyl compounds;GO:0004564 MF: beta-fructofuranosidase activity;GO:0004575 MF: sucrose alpha-glucosidase activity;GO:0005975 BP: carbohydrate metabolic process	G	PF11837; PF00251; PF08244	IPR001362; IPR013148; IPR013189; IPR013320; IPR018053; IPR021792; IPR023296
4B_DN23354_c0_g3_i7	0	0	0	0	140.735	100.795	108.522	55.3382	254.227	250.865	229.101	284.137		-				-				TraesCS7A01G339500.1	69.09	110	34	2e-46	160	***	tr|B9HLK9|B9HLK9_POPTR	Phosphoglucosamine mutase family protein	PF02878: Phosphoglucomutase/phosphomannomutase, alpha/beta/alpha domain I; PF02879: Phosphoglucomutase/phosphomannomutase, alpha/beta/alpha domain II; PF02880: Phosphoglucomutase/phosphomannomutase, alpha/beta/alpha domain III	IPR005841: Alpha-D-phosphohexomutase superfamily; IPR005844: Alpha-D-phosphohexomutase, alpha/beta/alpha domain I; IPR005845: Alpha-D-phosphohexomutase, alpha/beta/alpha domain II; IPR005846: Alpha-D-phosphohexomutase, alpha/beta/alpha domain III; IPR016055: Alpha-D-phosphohexomutase, alpha/beta/alpha I/II/III	GO:0005975 BP: carbohydrate metabolic process;GO:0016868 MF: intramolecular transferase activity, phosphotransferases	G	PF02878; PF02879; PF02880	IPR005841; IPR005844; IPR005845; IPR005846; IPR016055
4B_DN23367_c1_g1_i6	0	0	0	0	21.5792	8.28707	3.40863	4.42436	13.3525	14.8771	17.8741	17.5643	1470	PF00665	Integrase core domain	512-624	5.4e-14	IPR001584	Integrase, catalytic core	GO:0015074		TraesCS6D01G194800.1	92.19	538	34	0	1007	***	tr|M9VZ97|M9VZ97_ZIZJJ	Phosphate transporter	PF01384: Phosphate transporter family	IPR001204: Phosphate transporter	GO:0005315 MF: inorganic phosphate transmembrane transporter activity;GO:0006817 BP: phosphate ion transport;GO:0016020 CC: membrane	G	PF01384	IPR001204
4B_DN23388_c1_g6_i4	0	0	0	0	29.1504	23.4863	35.8802	13.0212	49.039	52.1808	36.1041	31.2729		-				-				TraesCS3D01G100500.1	74.54	271	65	3e-143	421	***	tr|A0A0K9PK54|A0A0K9PK54_ZOSMR	Amino acid permease	PF13520: Amino acid permease	IPR002293: Amino acid/polyamine transporter I; IPR004756: Amino acid permease subfamily; IPR004840: Amino acid permease, conserved site	GO:0003333 BP: amino acid transmembrane transport;GO:0006865 BP: amino acid transport;GO:0015171 MF: amino acid transmembrane transporter activity;GO:0016020 CC: membrane;GO:0016021 CC: integral component of membrane;GO:0055085 BP: transmembrane transport	G	PF13520	IPR002293; IPR004756; IPR004840
4B_DN23390_c2_g1_i10	0	0	0	0	16.1798	6.34499	5.71822	10.0221	0.930827	10.5457	15.2618	31.0484		-				-				TraesCS3A01G140700.1	73.91	46	12	3e-13	63.9	***	tr|B6TH99|B6TH99_MAIZE	B-box zinc finger family protein	PF00643: B-box zinc finger	IPR000315: B-box-type zinc finger	GO:0005622 CC: intracellular;GO:0008270 MF: zinc ion binding	TE?	PF00643	IPR000315
4B_DN23391_c0_g6_i2	0	0	0	0	16.5223	10.8102	26.8973	13.1853	43.1174	25.6939	24.9216	24.0135		-				-				TraesCS5B01G219200.1	69.91	113	33	2e-54	170	***	tr|Q9FPK6|Q9FPK6_ORYSA	Aldehyde dehydrogenase	PF00171: Aldehyde dehydrogenase family	IPR015590: Aldehyde dehydrogenase domain; IPR016161: Aldehyde/histidinol dehydrogenase; IPR016162: Aldehyde dehydrogenase N-terminal domain; IPR029510: Aldehyde dehydrogenase, glutamic acid active site	GO:0008152 BP: metabolic process;GO:0016491 MF: oxidoreductase activity;GO:0055114 BP: oxidation-reduction process	G	PF00171	IPR015590; IPR016161; IPR016162; IPR029510
4B_DN23394_c4_g3_i13	0	0	0	0	20.7837	16.3662	37.9362	23.6553	41.9094	73.1671	69.8253	47.8024	110	PF13639	Ring finger domain	65-106	5.5e-12	IPR001841	Zinc finger, RING-type			TraesCS3B01G305200.1	90.03	321	30	0	528	*-*	AT1G04790.1	RING/U-box superfamily protein	PF13639: Ring finger domain	IPR001841: Zinc finger, RING-type; IPR011016: Zinc finger, RING-CH-type; IPR013083: Zinc finger, RING/FYVE/PHD-type	GO:0005515 MF: protein binding;GO:0008270 MF: zinc ion binding	G	PF13639	IPR001841; IPR011016; IPR013083
4B_DN23400_c0_g5_i2	0	0	0	0	6.10144	4.86891	13.15	7.63091	16.2153	11.9374	11.8668	12.012	148	PF13966	zinc-binding in reverse transcriptase	2-35	4.3e-09	IPR026960	Reverse transcriptase zinc-binding domain			TraesCS6B01G303700.1	71.3	115	33	1e-58	182	***	tr|A0A151UHJ6|A0A151UHJ6_CAJCA	ATP synthase subunit delta	PF00213: ATP synthase delta (OSCP) subunit	IPR000711: ATPase, OSCP/delta subunit; IPR020781: ATPase, OSCP/delta subunit, conserved site; IPR026015: F1F0 ATP synthase OSCP/delta subunit, N-terminal domain	GO:0015986 BP: ATP synthesis coupled proton transport;GO:0016020 CC: membrane;GO:0046933 MF: proton-transporting ATP synthase activity, rotational mechanism	G	PF00213	IPR000711; IPR020781; IPR026015
4B_DN23412_c0_g2_i7	0	0	0	0	32.9256	9.05013	40.9723	12.8363	43.8484	41.1988	43.1913	26.8348	282	PF05699	hAT family C-terminal dimerisation region	200-260	5e-11	IPR008906	HAT, C-terminal dimerisation domain	GO:0046983		TraesCS6A01G396500.1	39.74	78	45	2e-11	62.4	***	tr|D2KZ12|D2KZ12_WHEAT	3-ketoacyl-CoA thiolase-like protein	PF00108: Thiolase, N-terminal domain; PF02803: Thiolase, C-terminal domain	IPR002155: Thiolase; IPR016039: Thiolase-like; IPR020610: Thiolase, active site; IPR020613: Thiolase, conserved site; IPR020615: Thiolase, acyl-enzyme intermediate active site; IPR020616: Thiolase, N-terminal; IPR020617: Thiolase, C-terminal	GO:0003824 MF: catalytic activity;GO:0008152 BP: metabolic process;GO:0016747 MF: transferase activity, transferring acyl groups other than amino-acyl groups	G	PF00108; PF02803	IPR002155; IPR016039; IPR020610; IPR020613; IPR020615; IPR020616; IPR020617
4B_DN23420_c1_g2_i4	0	0	0	0	37.3243	33.1959	36.1954	17.8103	64.1016	72.155	55.9385	58.2283	148	PF02182	SAD/SRA domain	69-137	4.6e-17	IPR003105	SRA-YDG			TraesCS1D01G043400.1	90.07	141	14	5e-81	256	***	tr|A0A0K9P7F6|A0A0K9P7F6_ZOSMR	Histone-lysine N-methyltransferase	PF02182: SAD/SRA domain; PF05033: Pre-SET motif; PF00856: SET domain	IPR001214: SET domain; IPR003105: SRA-YDG; IPR007728: Pre-SET domain; IPR015947: PUA-like domain; IPR025794: Histone H3-K9 methyltransferase, plant	GO:0005515 MF: protein binding;GO:0005634 CC: nucleus;GO:0008270 MF: zinc ion binding;GO:0016571 BP: histone methylation;GO:0018024 MF: histone-lysine N-methyltransferase activity;GO:0034968 BP: histone lysine methylation;GO:0042393 MF: histone binding	G	PF02182; PF05033; PF00856	IPR001214; IPR003105; IPR007728; IPR015947; IPR025794
4B_DN23442_c0_g3_i2	0	0	0	0	12.4669	15.2384	4.72187	9.75247	10.2928	43.0858	28.6227	13.8101	120	PF13793	N-terminal domain of ribose phosphate pyrophosphokinase	2-76	2e-28	IPR029099	Ribose-phosphate pyrophosphokinase, N-terminal domain		KEGG: 00030+2.7.6.1|KEGG: 00230+2.7.6.1	TraesCS7A01G402500.1	92.11	76	6	3e-41	144	***	tr|A0A1D6CAR6|A0A1D6CAR6_WHEAT	Ribose-phosphate pyrophosphokinase	PF13793: N-terminal domain of ribose phosphate pyrophosphokinase; PF14572: Phosphoribosyl synthetase-associated domain	IPR000842: Phosphoribosyl pyrophosphate synthetase, conserved site; IPR005946: Ribose-phosphate diphosphokinase; IPR029057: Phosphoribosyltransferase-like; IPR029099: Ribose-phosphate pyrophosphokinase, N-terminal domain	GO:0000287 MF: magnesium ion binding;GO:0004749 MF: ribose phosphate diphosphokinase activity;GO:0009156 BP: ribonucleoside monophosphate biosynthetic process;GO:0009165 BP: nucleotide biosynthetic process;GO:0044249 BP: cellular biosynthetic process	G	PF13793; PF14572	IPR000842; IPR005946; IPR029057; IPR029099
4B_DN23442_c0_g3_i9	0	0	0	0	18.8101	5.22475	13.888	9.51011	29.9847	5.36801	19.8559	17.4831	120	PF13793	N-terminal domain of ribose phosphate pyrophosphokinase	2-76	2e-28	IPR029099	Ribose-phosphate pyrophosphokinase, N-terminal domain		KEGG: 00030+2.7.6.1|KEGG: 00230+2.7.6.1	TraesCS7A01G402500.1	92.11	76	6	3e-41	144	***	tr|A0A1D6CAR6|A0A1D6CAR6_WHEAT	Ribose-phosphate pyrophosphokinase	PF13793: N-terminal domain of ribose phosphate pyrophosphokinase; PF14572: Phosphoribosyl synthetase-associated domain	IPR000842: Phosphoribosyl pyrophosphate synthetase, conserved site; IPR005946: Ribose-phosphate diphosphokinase; IPR029057: Phosphoribosyltransferase-like; IPR029099: Ribose-phosphate pyrophosphokinase, N-terminal domain	GO:0000287 MF: magnesium ion binding;GO:0004749 MF: ribose phosphate diphosphokinase activity;GO:0009156 BP: ribonucleoside monophosphate biosynthetic process;GO:0009165 BP: nucleotide biosynthetic process;GO:0044249 BP: cellular biosynthetic process	G	PF13793; PF14572	IPR000842; IPR005946; IPR029057; IPR029099
4B_DN23452_c1_g1_i4	0	0	0	0	14.4472	14.3706	11.4921	2.57017	14.8786	13.1519	17.2291	13.2795	145	PF14291	Domain of unknown function (DUF4371)	2-145	8.5e-42	IPR025398	Domain of unknown function DUF4371			TraesCS7A01G195100.1	40.85	142	84	5e-30	115	***	AT1G66430.1	pfkB-like carbohydrate kinase family protein	PF00294: pfkB family carbohydrate kinase	IPR002173: Carbohydrate/puine kinase, PfkB, conserved site; IPR011611: Carbohydrate kinase PfkB; IPR029056: Ribokinase-like	GO:0016773 MF: phosphotransferase activity, alcohol group as acceptor	G	PF00294	IPR002173; IPR011611; IPR029056
4B_DN23452_c2_g1_i8	0	0	0	0	21.0711	26.0862	22.6254	6.35715	33.6023	43.3948	29.8955	23.9992	786	PF05699	hAT family C-terminal dimerisation region	690-750	1.3e-08	IPR008906	HAT, C-terminal dimerisation domain	GO:0046983		TraesCS7A01G195100.1	40.95	315	171	2e-65	227	***	AT1G66430.1	pfkB-like carbohydrate kinase family protein	PF00294: pfkB family carbohydrate kinase	IPR002173: Carbohydrate/puine kinase, PfkB, conserved site; IPR011611: Carbohydrate kinase PfkB; IPR029056: Ribokinase-like	GO:0016773 MF: phosphotransferase activity, alcohol group as acceptor	G	PF00294	IPR002173; IPR011611; IPR029056
4B_DN23464_c1_g3_i2	0	0	0	0	10.6051	2.49756	5.12758	5.59319	11.5064	21.9554	16.4992	15.3963		-				-				TraesCS2B01G012800.1	58.82	85	28	4e-16	71.6	***	tr|A0A1D5UBW6|A0A1D5UBW6_WHEAT	Peptidyl-prolyl cis-trans isomerase	PF00639: PPIC-type PPIASE domain	IPR000297: Peptidyl-prolyl cis-trans isomerase, PpiC-type; IPR023058: Peptidyl-prolyl cis-trans isomerase, PpiC-type, conserved site	GO:0016853 MF: isomerase activity	G	PF00639	IPR000297; IPR023058
4B_DN23483_c0_g1_i8	0	0	0	0	16.3547	12.1072	31.1644	11.6794	45.234	28.0547	28.6611	22.9646		-				-				TraesCS7B01G086200.1	51.14	88	43	3e-27	103	***	tr|A0A1D6CIH2|A0A1D6CIH2_WHEAT	DNA-directed RNA polymerase subunit	PF04997: RNA polymerase Rpb1, domain 1; PF00623: RNA polymerase Rpb1, domain 2; PF04983: RNA polymerase Rpb1, domain 3; PF05000: RNA polymerase Rpb1, domain 4; PF04998: RNA polymerase Rpb1, domain 5	IPR000722: RNA polymerase, alpha subunit; IPR006592: RNA polymerase, N-terminal; IPR007066: RNA polymerase Rpb1, domain 3; IPR007080: RNA polymerase Rpb1, domain 1; IPR007081: RNA polymerase Rpb1, domain 5; IPR007083: RNA polymerase Rpb1, domain 4	GO:0003677 MF: DNA binding;GO:0003899 MF: DNA-directed 5'-3' RNA polymerase activity;GO:0006351 BP: transcription, DNA-templated	G	PF04997; PF00623; PF04983; PF05000; PF04998	IPR000722; IPR006592; IPR007066; IPR007080; IPR007081; IPR007083
4B_DN23513_c0_g6_i1	0	0	0	0	396.554	224.325	994.905	185.185	865.422	626.983	344.833	604.127	236	PF00635	MSP (Major sperm protein) domain	20-103	3.9e-26	IPR000535	Major sperm protein (MSP) domain			TraesCS6A01G247700.1	89.17	240	16	2e-155	436	***	tr|A0A0B0MV36|A0A0B0MV36_GOSAR	Vesicle-associated 1-1-like protein	PF00635: MSP (Major sperm protein) domain	IPR000535: Major sperm protein (MSP) domain; IPR008962: PapD-like; IPR013783: Immunoglobulin-like fold; IPR016763: Vesicle-associated membrane-protein-associated protein	GO:0005789 CC: endoplasmic reticulum membrane	G	PF00635	IPR000535; IPR008962; IPR013783; IPR016763
4B_DN23570_c1_g1_i9	0	0	0	0	7.71417	19.679	16.0587	17.8429	36.207	27.7225	15.2355	29.6853		-				-				TraesCS2D01G501600.1	90.38	104	10	1e-61	189	***	tr|N1QUH4|N1QUH4_AEGTA	Molybdopterin biosynthesis protein CNX1	PF03453: MoeA N-terminal region (domain I and II); PF00994: Probable molybdopterin binding domain; PF03454: MoeA C-terminal region (domain IV)	IPR001453: MoaB/Mog domain; IPR005110: MoeA, N-terminal and linker domain; IPR005111: MoeA, C-terminal, domain IV; IPR008284: Molybdenum cofactor biosynthesis, conserved site	GO:0006777 BP: Mo-molybdopterin cofactor biosynthetic process;GO:0032324 BP: molybdopterin cofactor biosynthetic process	G	PF03453; PF00994; PF03454	IPR001453; IPR005110; IPR005111; IPR008284
4B_DN23584_c0_g1_i4	0	0	0	0	21.7769	8.93766	28.881	20.3805	38.1541	50.1529	38.5774	33.8774		-				-				TraesCS7B01G044600.1	56.06	421	157	9e-128	380	***	tr|B6TW94|B6TW94_MAIZE	F-box domain containing protein		IPR001810: F-box domain	GO:0005515 MF: protein binding	TE?		IPR001810
4B_DN23597_c3_g1_i2	0	0	0	0	1.70596	11.0494	23.0045	3.95274	24.875	5.55179	9.26962	14.921	297	PF00098	Zinc knuckle	257-272	3.8e-07	IPR001878	Zinc finger, CCHC-type	GO:0003676|GO:0008270		-
4B_DN23607_c1_g1_i2	0	0	0	0	22.0196	7.04499	31.4484	19.1765	49.8538	29.068	32.7998	29.3001		-				-				TraesCSU01G077800.1	77.27	44	10	7e-15	70.9	***	tr|M8AKS7|M8AKS7_TRIUA	Protein IQ-DOMAIN 1		IPR000048: IQ motif, EF-hand binding site	GO:0005515 MF: protein binding	G		IPR000048
4B_DN23613_c0_g1_i7	0	0	0	0	27.6683	7.91564	38.0076	8.01912	46.4661	38.8491	32.6628	27.9211		-				-				TraesCS4B01G382600.1	69.05	84	24	7e-29	113	*-*	AT5G38350.1	Disease resistance protein (NBS-LRR class) family	PF00931: NB-ARC domain	IPR002182: NB-ARC; IPR011991: Winged helix-turn-helix DNA-binding domain; IPR027417: P-loop containing nucleoside triphosphate hydrolase; IPR032675: Leucine-rich repeat domain, L domain-like	GO:0043531 MF: ADP binding	G	PF00931	IPR002182; IPR011991; IPR027417; IPR032675
4B_DN23622_c3_g4_i2	0	0	0	0	39.496	27.2767	42.633	10.9772	37.1701	56.4557	50.2649	35.1869		-				-				TraesCS3A01G143300.4	95.2	125	6	3e-81	256	***	tr|A0A1D5VIG3|A0A1D5VIG3_WHEAT	Histone-lysine N-methyltransferase	PF00628: PHD-finger; PF13831: PHD-finger; PF13832: PHD-zinc-finger like domain	IPR001214: SET domain; IPR001965: Zinc finger, PHD-type; IPR010919: SAND domain-like; IPR011011: Zinc finger, FYVE/PHD-type; IPR013083: Zinc finger, RING/FYVE/PHD-type; IPR019786: Zinc finger, PHD-type, conserved site; IPR019787: Zinc finger, PHD-finger; IPR034732: Extended PHD (ePHD) domain	GO:0005515 MF: protein binding;GO:0008270 MF: zinc ion binding	G	PF00628; PF13831; PF13832	IPR001214; IPR001965; IPR010919; IPR011011; IPR013083; IPR019786; IPR019787; IPR034732
4B_DN23649_c4_g1_i13	0	0	0	0	3.74458	6.14101	15.6129	0.159036	9.32519	9.83753	8.63425	10.3431	512	PF09280	XPC-binding domain	409-441	5.5e-10	IPR015360	XPC-binding domain	GO:0003684|GO:0006289|GO:0043161	Reactome: R-HSA-5689877|Reactome: R-HSA-5696394|Reactome: R-HSA-5696395	TraesCS6B01G177400.1	85.71	301	17	1e-153	449	***	AT1G79650.1	Rad23 UV excision repair protein family	PF00240: Ubiquitin family; PF00627: UBA/TS-N domain; PF09280: XPC-binding domain	IPR000626: Ubiquitin domain; IPR004806: UV excision repair protein Rad23; IPR006636: Heat shock chaperonin-binding; IPR009060: UBA-like; IPR015360: XPC-binding domain; IPR015940: Ubiquitin-associated domain; IPR029071: Ubiquitin-related domain	GO:0003684 MF: damaged DNA binding;GO:0005515 MF: protein binding;GO:0005634 CC: nucleus;GO:0006289 BP: nucleotide-excision repair;GO:0043161 BP: proteasome-mediated ubiquitin-dependent protein catabolic process	G	PF00240; PF00627; PF09280	IPR000626; IPR004806; IPR006636; IPR009060; IPR015360; IPR015940; IPR029071
4B_DN23649_c4_g1_i4	0	0	0	0	30.5197	6.61687	43.2957	3.55126	55.4233	64.0967	33.2746	58.81	141	PF02042	RWP-RK domain	49-95	2.9e-22	IPR003035	RWP-RK domain			TraesCS3D01G173800.1	91.3	92	8	8e-50	166	*-*	tr|M8AUP3|M8AUP3_TRIUA	ERI1 exoribonuclease 2	PF00929: Exonuclease	IPR012337: Ribonuclease H-like domain; IPR013520: Exonuclease, RNase T/DNA polymerase III	GO:0003676 MF: nucleic acid binding	G	PF00929	IPR012337; IPR013520
4B_DN23649_c4_g1_i8	0	0	0	0	7.94083	1.16646	8.96404	11.9917	2.16271	19.0972	10.1147	19.9497	367	PF00240	Ubiquitin family	3-76	3.1e-15	IPR000626	Ubiquitin domain	GO:0005515		TraesCS6D01G138800.2	95.1	367	18	0	610	***	AT1G79650.1	Rad23 UV excision repair protein family	PF00240: Ubiquitin family; PF00627: UBA/TS-N domain; PF09280: XPC-binding domain	IPR000626: Ubiquitin domain; IPR004806: UV excision repair protein Rad23; IPR006636: Heat shock chaperonin-binding; IPR009060: UBA-like; IPR015360: XPC-binding domain; IPR015940: Ubiquitin-associated domain; IPR029071: Ubiquitin-related domain	GO:0003684 MF: damaged DNA binding;GO:0005515 MF: protein binding;GO:0005634 CC: nucleus;GO:0006289 BP: nucleotide-excision repair;GO:0043161 BP: proteasome-mediated ubiquitin-dependent protein catabolic process	G	PF00240; PF00627; PF09280	IPR000626; IPR004806; IPR006636; IPR009060; IPR015360; IPR015940; IPR029071
4B_DN23671_c0_g1_i4	0	0	0	0	20.3387	3.79344	12.4655	4.33288	20.6208	7.99034	16.383	14.9849	542	PF03004	Plant transposase (Ptta/En/Spm family)	324-452	5.1e-23	IPR004252	Probable transposase, Ptta/En/Spm, plant			TraesCS7D01G148500.1	40.8	299	173	1e-66	231	*-*	tr|A0A0U9HJ94|A0A0U9HJ94_KLEFL	Histidine kinase	PF02518: Histidine kinase-, DNA gyrase B-, and HSP90-like ATPase; PF00072: Response regulator receiver domain	IPR001789: Signal transduction response regulator, receiver domain; IPR003594: Histidine kinase-like ATPase, C-terminal domain; IPR003661: Signal transduction histidine kinase, dimerisation/phosphoacceptor domain; IPR004358: Signal transduction histidine kinase-related protein, C-terminal; IPR005467: Histidine kinase domain; IPR011006: CheY-like superfamily	GO:0000155 MF: phosphorelay sensor kinase activity;GO:0000160 BP: phosphorelay signal transduction system;GO:0007165 BP: signal transduction;GO:0016310 BP: phosphorylation;GO:0016772 MF: transferase activity, transferring phosphorus-containing groups	G	PF02518; PF00072	IPR001789; IPR003594; IPR003661; IPR004358; IPR005467; IPR011006
4B_DN23690_c0_g3_i10	0	0	0	0	10.9448	12.4159	14.85	5.86451	30.2465	17.6882	17.0274	12.6386	118	PF14569	Zinc-binding RING-finger	31-108	3.2e-40	IPR027934	Cellulose synthase, RING-type zinc finger		KEGG: 00500+2.4.1.12|MetaCyc: PWY-1001	TraesCS1A01G116200.1	76.47	34	8	2e-11	63.5	***	tr|W5GG94|W5GG94_WHEAT	Cellulose synthase	PF14569: Zinc-binding RING-finger; PF03552: Cellulose synthase	IPR005150: Cellulose synthase; IPR013083: Zinc finger, RING/FYVE/PHD-type; IPR027934: Cellulose synthase, RING-type zinc finger; IPR029044: Nucleotide-diphospho-sugar transferases	GO:0016020 CC: membrane;GO:0016760 MF: cellulose synthase (UDP-forming) activity;GO:0030244 BP: cellulose biosynthetic process	G	PF14569; PF03552	IPR005150; IPR013083; IPR027934; IPR029044
4B_DN23690_c0_g3_i7	0	0	0	0	25.584	22.1032	22.6988	15.9305	49.7591	44.6626	51.7711	47.2378		-				-				TraesCS1B01G136200.1	76.47	34	8	3e-10	60.5	***	tr|W5GG94|W5GG94_WHEAT	Cellulose synthase	PF14569: Zinc-binding RING-finger; PF03552: Cellulose synthase	IPR005150: Cellulose synthase; IPR013083: Zinc finger, RING/FYVE/PHD-type; IPR027934: Cellulose synthase, RING-type zinc finger; IPR029044: Nucleotide-diphospho-sugar transferases	GO:0016020 CC: membrane;GO:0016760 MF: cellulose synthase (UDP-forming) activity;GO:0030244 BP: cellulose biosynthetic process	G	PF14569; PF03552	IPR005150; IPR013083; IPR027934; IPR029044
4B_DN23690_c0_g3_i8	0	0	0	0	13.135	0.560036	6.43545	6.15363	9.91401	3.42178	5.75668	8.90547	118	PF14569	Zinc-binding RING-finger	31-108	3.2e-40	IPR027934	Cellulose synthase, RING-type zinc finger		KEGG: 00500+2.4.1.12|MetaCyc: PWY-1001	TraesCS1A01G116200.1	76.47	34	8	2e-11	63.5	***	tr|W5GG94|W5GG94_WHEAT	Cellulose synthase	PF14569: Zinc-binding RING-finger; PF03552: Cellulose synthase	IPR005150: Cellulose synthase; IPR013083: Zinc finger, RING/FYVE/PHD-type; IPR027934: Cellulose synthase, RING-type zinc finger; IPR029044: Nucleotide-diphospho-sugar transferases	GO:0016020 CC: membrane;GO:0016760 MF: cellulose synthase (UDP-forming) activity;GO:0030244 BP: cellulose biosynthetic process	G	PF14569; PF03552	IPR005150; IPR013083; IPR027934; IPR029044
4B_DN23692_c2_g1_i2	0	0	0	0	90.818	38.8216	51.6629	28.6128	135.834	67.8317	114.114	76.6849	340	PF16135	TPL-binding domain in jasmonate signalling	67-139	1.4e-22	IPR032308	Jas TPL-binding domain			TraesCS4D01G205600.2	88.92	334	26	0	620	*-*	AT1G05380.3	Acyl-CoA N-acyltransferase with RING/FYVE/PHD-type zinc finger protein	PF16135: TPL-binding domain in jasmonate signalling	IPR000182: GNAT domain; IPR016181: Acyl-CoA N-acyltransferase; IPR032308: Jas TPL-binding domain	GO:0008080 MF: N-acetyltransferase activity	G	PF16135	IPR000182; IPR016181; IPR032308
4B_DN23707_c0_g1_i8	0.000191629	0	0	0	26.3236	13.487	55.2561	43.1146	72.8169	87.5007	39.6175	70.4787	439	PF02902	Ulp1 protease family, C-terminal catalytic domain	1-167	1.8e-28	IPR003653	Ulp1 protease family, C-terminal catalytic domain	GO:0006508|GO:0008234		TraesCS5D01G064600.1	82.5	440	46	0	730	*-*	sp|Q09353|SENP_CAEEL	Sentrin-specific protease	PF02902: Ulp1 protease family, C-terminal catalytic domain	IPR003653: Ulp1 protease family, C-terminal catalytic domain	GO:0006508 BP: proteolysis;GO:0008234 MF: cysteine-type peptidase activity	G	PF02902	IPR003653
4B_DN23709_c1_g2_i5	0	0	0	0	4.41335	2.37584	2.09264	6.29675	5.84269	15.0942	17.1986	11.763	112	PF00098	Zinc knuckle	69-86	3.4e-05	IPR001878	Zinc finger, CCHC-type	GO:0003676|GO:0008270		-
4B_DN23714_c1_g1_i2	0	0	0	0	15.0917	7.11972	12.9744	12.6153	18.8515	28.8488	23.4711	18.1768	266	PF08711	TFIIS helical bundle-like domain	157-202	3.9e-10	IPR017923	Transcription factor IIS, N-terminal	GO:0005634		TraesCS1D01G259000.1	88.21	246	27	3e-129	382	***	tr|B9H8S4|B9H8S4_POPTR	Transcription elongation factor-related family protein	PF08711: TFIIS helical bundle-like domain	IPR003617: Transcription elongation factor, TFIIS/CRSP70, N-terminal, sub-type; IPR017923: Transcription factor IIS, N-terminal	GO:0005634 CC: nucleus	G	PF08711	IPR003617; IPR017923
4B_DN23717_c1_g1_i14	0	0	0	0	22.0943	35.4152	13.0164	7.62781	14.2632	13.209	17.2646	15.9659		-				-				TraesCS4A01G212700.1	50	90	25	7e-09	56.2	***	tr|J7EJB7|J7EJB7_WHEAT	Abscisic stress-ripening protein	PF02496: ABA/WDS induced protein	IPR003496: ABA/WDS induced protein	GO:0006950 BP: response to stress	G	PF02496	IPR003496
4B_DN23720_c3_g1_i21	0	0	0	0	22.669	13.9255	25.5384	11.5191	31.091	33.3301	31.5058	31.4952	130	PF02362	B3 DNA binding domain	81-129	1.1e-09	IPR003340	B3 DNA binding domain	GO:0003677		TraesCS7B01G130500.1	83.64	110	18	8e-52	181	*-*	sp|Q09353|SENP_CAEEL	Sentrin-specific protease	PF02902: Ulp1 protease family, C-terminal catalytic domain	IPR003653: Ulp1 protease family, C-terminal catalytic domain	GO:0006508 BP: proteolysis;GO:0008234 MF: cysteine-type peptidase activity	G	PF02902	IPR003653
4B_DN23720_c3_g1_i28	0	0	0	0	21.0362	19.0495	25.1547	9.95874	59.9836	59.9822	33.993	27.0434	284	PF02902	Ulp1 protease family, C-terminal catalytic domain	168-280	5.2e-22	IPR003653	Ulp1 protease family, C-terminal catalytic domain	GO:0006508|GO:0008234		TraesCS7A01G232000.1	78.8	283	48	5e-157	452	*-*	sp|Q09353|SENP_CAEEL	Sentrin-specific protease	PF02902: Ulp1 protease family, C-terminal catalytic domain	IPR003653: Ulp1 protease family, C-terminal catalytic domain	GO:0006508 BP: proteolysis;GO:0008234 MF: cysteine-type peptidase activity	G	PF02902	IPR003653
4B_DN23720_c3_g1_i31	0	0	0	0	18.7946	19.1465	26.2305	6.93316	56.9586	17.6592	16.3789	22.9549	101	PF02902	Ulp1 protease family, C-terminal catalytic domain	6-98	4.2e-17	IPR003653	Ulp1 protease family, C-terminal catalytic domain	GO:0006508|GO:0008234		TraesCS7A01G232000.1	82.18	101	18	8e-55	181	*-*	sp|Q09353|SENP_CAEEL	Sentrin-specific protease	PF02902: Ulp1 protease family, C-terminal catalytic domain	IPR003653: Ulp1 protease family, C-terminal catalytic domain	GO:0006508 BP: proteolysis;GO:0008234 MF: cysteine-type peptidase activity	G	PF02902	IPR003653
4B_DN23720_c3_g1_i6	0	0	0	0	19.1704	20.0031	26.8343	12.4172	38.3007	22.3924	23.1833	19.6311	364	PF02902	Ulp1 protease family, C-terminal catalytic domain	141-341	1.1e-38	IPR003653	Ulp1 protease family, C-terminal catalytic domain	GO:0006508|GO:0008234		TraesCS7B01G130500.2	80.66	305	59	0	524	*-*	sp|Q09353|SENP_CAEEL	Sentrin-specific protease	PF02902: Ulp1 protease family, C-terminal catalytic domain	IPR003653: Ulp1 protease family, C-terminal catalytic domain	GO:0006508 BP: proteolysis;GO:0008234 MF: cysteine-type peptidase activity	G	PF02902	IPR003653
4B_DN23726_c0_g1_i14	0	0	0	0	201.981	220.643	328.381	106.437	336.668	389.474	342.108	383.394	242	PF00892	EamA-like transporter family	65-201	1.1e-10	IPR000620	EamA domain	GO:0016020|GO:0016021		TraesCS2D01G225400.1	96.3	243	8	3e-169	477	***	tr|W5C8C7|W5C8C7_WHEAT	WAT1-related protein	PF00892: EamA-like transporter family	IPR000620: EamA domain	GO:0016020 CC: membrane;GO:0016021 CC: integral component of membrane	G	PF00892	IPR000620
4B_DN23740_c0_g3_i3	0	0	0	0	113.115	106.1	152.572	77.5967	137.547	259.35	206.04	168.185		-				-				TraesCS5A01G288400.1	79.07	43	9	4e-15	71.6	***	tr|M7Z930|M7Z930_TRIUA	60S ribosomal protein L7a	PF01248: Ribosomal protein L7Ae/L30e/S12e/Gadd45 family	IPR001921: Ribosomal protein L7A/L8; IPR004037: Ribosomal protein L7Ae conserved site; IPR004038: Ribosomal protein L7Ae/L30e/S12e/Gadd45; IPR018492: Ribosomal protein L7Ae/L8/Nhp2 family; IPR029064: 50S ribosomal protein L30e-like	GO:0030529 CC: intracellular ribonucleoprotein complex;GO:0042254 BP: ribosome biogenesis	G	PF01248	IPR001921; IPR004037; IPR004038; IPR018492; IPR029064
4B_DN23747_c2_g6_i1	0	0	0	0	5.40625	16.3186	87.1061	6.28263	25.2475	20.8134	11.6195	25.7101		-				-				TraesCS3B01G051700.1	44.53	128	46	8e-20	85.9	***	tr|A0A077RPA4|A0A077RPA4_WHEAT	E3 ubiquitin-protein ligase	PF03145: Seven in absentia protein family	IPR008974: TRAF-like; IPR013010: Zinc finger, SIAH-type; IPR013083: Zinc finger, RING/FYVE/PHD-type; IPR018121: Seven-in-absentia protein, TRAF-like domain	GO:0005515 MF: protein binding;GO:0005634 CC: nucleus;GO:0006511 BP: ubiquitin-dependent protein catabolic process;GO:0007275 BP: multicellular organism development;GO:0008270 MF: zinc ion binding	G	PF03145	IPR008974; IPR013010; IPR013083; IPR018121
4B_DN23753_c3_g1_i2	0	0	0	0	76.43	59.2717	211.18	36.6188	184.722	131.248	74.9506	106.403	501	PF03800	Nuf2 family	24-162	7.5e-28	IPR005549	Kinetochore protein Nuf2	GO:0000278|GO:0000775	Reactome: R-HSA-141444|Reactome: R-HSA-2467813|Reactome: R-HSA-2500257|Reactome: R-HSA-5663220|Reactome: R-HSA-68877	TraesCS6B01G145100.1	94.23	485	27	0	899	***	tr|B9STF6|B9STF6_RICCO	Kinetochore protein nuf2, putative	PF03800: Nuf2 family	IPR005549: Kinetochore protein Nuf2	GO:0000775 CC: chromosome, centromeric region	G	PF03800	IPR005549
4B_DN23753_c4_g1_i11	0	0	0	0	30.0011	47.6289	24.2878	6.42111	32.5393	35.0895	24.6861	33.7428	295	PF00270	DEAD/DEAH box helicase	32-217	1.3e-21	IPR011545	DEAD/DEAH box helicase domain	GO:0003676|GO:0005524		TraesCS4D01G171000.1	90.8	250	23	4e-157	475	*-*	sp|Q05549|HRQ1_YEAST	ATP-dependent helicase HRQ1	PF00270: DEAD/DEAH box helicase; PF00271: Helicase conserved C-terminal domain; PF02889: Sec63 Brl domain	IPR001650: Helicase, C-terminal; IPR004179: Sec63 domain; IPR011545: DEAD/DEAH box helicase domain; IPR014001: Helicase superfamily 1/2, ATP-binding domain; IPR027417: P-loop containing nucleoside triphosphate hydrolase	GO:0003676 MF: nucleic acid binding;GO:0005524 MF: ATP binding	TE?	PF00270; PF00271; PF02889	IPR001650; IPR004179; IPR011545; IPR014001; IPR027417
4B_DN23753_c4_g1_i16	0	0	0	0	51.6425	8.61645	33.4759	23.6321	69.3127	70.4619	56.1053	47.1654	451	PF00270	DEAD/DEAH box helicase	32-217	3.9e-21	IPR011545	DEAD/DEAH box helicase domain	GO:0003676|GO:0005524		TraesCS4D01G171000.1	94.01	451	27	0	889	*-*	sp|Q05549|HRQ1_YEAST	ATP-dependent helicase HRQ1	PF00270: DEAD/DEAH box helicase; PF00271: Helicase conserved C-terminal domain; PF02889: Sec63 Brl domain	IPR001650: Helicase, C-terminal; IPR004179: Sec63 domain; IPR011545: DEAD/DEAH box helicase domain; IPR014001: Helicase superfamily 1/2, ATP-binding domain; IPR027417: P-loop containing nucleoside triphosphate hydrolase	GO:0003676 MF: nucleic acid binding;GO:0005524 MF: ATP binding	TE?	PF00270; PF00271; PF02889	IPR001650; IPR004179; IPR011545; IPR014001; IPR027417
4B_DN23753_c4_g1_i5	0	0	0	0	13.2331	38.7499	27.9294	10.9909	46.9537	48.0773	30.5314	35.6071	267	PF00270	DEAD/DEAH box helicase	32-217	9.6e-22	IPR011545	DEAD/DEAH box helicase domain	GO:0003676|GO:0005524		TraesCS4D01G171000.1	88.76	258	29	4e-158	477	*-*	sp|Q05549|HRQ1_YEAST	ATP-dependent helicase HRQ1	PF00270: DEAD/DEAH box helicase; PF00271: Helicase conserved C-terminal domain; PF02889: Sec63 Brl domain	IPR001650: Helicase, C-terminal; IPR004179: Sec63 domain; IPR011545: DEAD/DEAH box helicase domain; IPR014001: Helicase superfamily 1/2, ATP-binding domain; IPR027417: P-loop containing nucleoside triphosphate hydrolase	GO:0003676 MF: nucleic acid binding;GO:0005524 MF: ATP binding	TE?	PF00270; PF00271; PF02889	IPR001650; IPR004179; IPR011545; IPR014001; IPR027417
4B_DN23775_c1_g4_i1	0	0	0	0	32.3473	7.76182	21.373	18.7427	48.4155	60.5095	47.4387	45.7119		-				-				TraesCS3B01G520300.1	84.24	184	23	1e-88	281	*-*	tr|W9QMB4|W9QMB4_9ROSA	Two-component response regulator	PF00072: Response regulator receiver domain; PF00249: Myb-like DNA-binding domain	IPR001005: SANT/Myb domain; IPR001789: Signal transduction response regulator, receiver domain; IPR006447: Myb domain, plants; IPR009057: Homeobox domain-like; IPR011006: CheY-like superfamily; IPR017053: Response regulator B-type, plant; IPR017930: Myb domain	GO:0000160 BP: phosphorelay signal transduction system;GO:0003677 MF: DNA binding;GO:0003700 MF: transcription factor activity, sequence-specific DNA binding;GO:0007165 BP: signal transduction	G	PF00072; PF00249	IPR001005; IPR001789; IPR006447; IPR009057; IPR011006; IPR017053; IPR017930
4B_DN23784_c0_g1_i3	0	0	0	0	3.53631	3.69627	26.3803	9.31915	19.1492	13.3761	7.01682	16.2705		-				-				TraesCS5D01G204900.1	77.05	61	12	2e-22	97.8	***	tr|W5FJ14|W5FJ14_WHEAT	Glycosyltransferase	PF00201: UDP-glucoronosyl and UDP-glucosyl transferase	IPR002213: UDP-glucuronosyl/UDP-glucosyltransferase	GO:0008152 BP: metabolic process;GO:0016758 MF: transferase activity, transferring hexosyl groups	G	PF00201	IPR002213
4B_DN23784_c0_g1_i4	0	0	0	0	98.2348	43.5527	142.534	38.5779	173.789	130.92	71.2279	112.189	410	PF00612	IQ calmodulin-binding motif	163-178	0.00046	IPR000048	IQ motif, EF-hand binding site	GO:0005515		TraesCS2B01G247100.1	48.08	391	146	2e-86	290	***	tr|R7WEF9|R7WEF9_AEGTA	Abnormal spindle-like microcephaly-associated protein-like protein	PF00307: Calponin homology (CH) domain; PF00612: IQ calmodulin-binding motif	IPR000048: IQ motif, EF-hand binding site; IPR000225: Armadillo; IPR001715: Calponin homology domain; IPR011989: Armadillo-like helical; IPR016024: Armadillo-type fold	GO:0005488 MF: binding;GO:0005515 MF: protein binding	G	PF00307; PF00612	IPR000048; IPR000225; IPR001715; IPR011989; IPR016024
4B_DN23796_c4_g1_i15	0	0	0	0	13.2299	6.60436	14.19	2.82789	15.2487	20.0515	12.7771	10.445		-				-				TraesCSU01G081900.1	71.43	49	14	2e-16	79.3	***	tr|A0A151T3S6|A0A151T3S6_CAJCA	Protein argonaute	PF16486: N-terminal domain of argonaute; PF08699: Argonaute linker 1 domain; PF02170: PAZ domain; PF16488: Argonaute linker 2 domain; PF16487: Mid domain of argonaute; PF02171: Piwi domain	IPR003100: PAZ domain; IPR003165: Piwi domain; IPR012337: Ribonuclease H-like domain; IPR014811: Argonaute, linker 1 domain; IPR032472: Argonaute linker 2 domain; IPR032473: Protein argonaute, Mid domain; IPR032474: Protein argonaute, N-terminal	GO:0003676 MF: nucleic acid binding;GO:0005515 MF: protein binding	G	PF16486; PF08699; PF02170; PF16488; PF16487; PF02171	IPR003100; IPR003165; IPR012337; IPR014811; IPR032472; IPR032473; IPR032474
4B_DN23796_c4_g1_i7	0	0	0	0	6.83622	5.00957	25.2689	8.59798	18.7802	9.19289	10.3828	19.9037		-				-				TraesCS7D01G268900.2	87.5	56	7	4e-22	97.1	***	tr|A0A1E5WJA6|A0A1E5WJA6_9POAL	Ankyrin repeat-containing protein	PF12796: Ankyrin repeats (3 copies); PF13962: Domain of unknown function	IPR002110: Ankyrin repeat; IPR020683: Ankyrin repeat-containing domain; IPR026961: PGG domain	GO:0005515 MF: protein binding	G	PF12796; PF13962	IPR002110; IPR020683; IPR026961
4B_DN23802_c2_g2_i22	0	0	0	0	67.1243	45.2475	162.008	49.6921	128.47	87.8558	66.0599	92.0344	291	PF15628	RRM in Demeter	162-262	2.2e-47	IPR028925	Demeter, RRM-fold domain			TraesCS3A01G022500.1	91.42	571	37	0	1048	*-*	tr|A0A103YIA8|A0A103YIA8_CYNCS	DNA glycosylase	PF15628: RRM in Demeter	IPR003651: Endonuclease III-like, iron-sulphur cluster loop motif; IPR011257: DNA glycosylase; IPR023170: Helix-turn-helix, base-excision DNA repair, C-terminal; IPR028925: Demeter, RRM-fold domain	GO:0003824 MF: catalytic activity;GO:0006281 BP: DNA repair;GO:0051539 MF: 4 iron, 4 sulfur cluster binding	G	PF15628	IPR003651; IPR011257; IPR023170; IPR028925
4B_DN23845_c0_g1_i10	0	0	0	0	4.62522	11.7215	13.4949	16.1517	52.5861	54.7337	16.9622	16.9502	161	PF00225	Kinesin motor domain	2-142	1.1e-23	IPR001752	Kinesin motor domain	GO:0003777|GO:0005524|GO:0007018|GO:0008017	Reactome: R-HSA-6811434|Reactome: R-HSA-983189	TraesCS6A01G003700.1	87.66	154	19	9e-83	266	***	tr|V4T5G4|V4T5G4_9ROSI	Kinesin-like protein	PF00225: Kinesin motor domain	IPR001752: Kinesin motor domain; IPR027417: P-loop containing nucleoside triphosphate hydrolase	GO:0003777 MF: microtubule motor activity;GO:0005524 MF: ATP binding;GO:0007018 BP: microtubule-based movement;GO:0008017 MF: microtubule binding	G	PF00225	IPR001752; IPR027417
4B_DN23845_c0_g1_i16	0	0	0	0	16.5529	5.15164	16.5503	3.80708	19.708	19.3314	8.9629	15.8256	448	PF00225	Kinesin motor domain	2-269	1.7e-52	IPR001752	Kinesin motor domain	GO:0003777|GO:0005524|GO:0007018|GO:0008017	Reactome: R-HSA-6811434|Reactome: R-HSA-983189	TraesCS6A01G003700.1	83.48	448	40	0	732	***	tr|V4T5G4|V4T5G4_9ROSI	Kinesin-like protein	PF00225: Kinesin motor domain	IPR001752: Kinesin motor domain; IPR027417: P-loop containing nucleoside triphosphate hydrolase	GO:0003777 MF: microtubule motor activity;GO:0005524 MF: ATP binding;GO:0007018 BP: microtubule-based movement;GO:0008017 MF: microtubule binding	G	PF00225	IPR001752; IPR027417
4B_DN23845_c0_g1_i19	0	0	0	0	306.241	153.689	366.909	126.711	442.876	341.567	200.157	304.385	818	PF00225	Kinesin motor domain	2-269	7.3e-52	IPR001752	Kinesin motor domain	GO:0003777|GO:0005524|GO:0007018|GO:0008017	Reactome: R-HSA-6811434|Reactome: R-HSA-983189	TraesCS6A01G003700.1	79.06	812	111	0	1222	***	tr|V4T5G4|V4T5G4_9ROSI	Kinesin-like protein	PF00225: Kinesin motor domain	IPR001752: Kinesin motor domain; IPR027417: P-loop containing nucleoside triphosphate hydrolase	GO:0003777 MF: microtubule motor activity;GO:0005524 MF: ATP binding;GO:0007018 BP: microtubule-based movement;GO:0008017 MF: microtubule binding	G	PF00225	IPR001752; IPR027417
4B_DN23845_c0_g1_i2	0	0	0	0	30.5623	15.898	50.3333	34.1929	70.0833	74.6725	18.0434	62.5141	658	PF00225	Kinesin motor domain	2-269	4.6e-52	IPR001752	Kinesin motor domain	GO:0003777|GO:0005524|GO:0007018|GO:0008017	Reactome: R-HSA-6811434|Reactome: R-HSA-983189	TraesCS6A01G003700.1	81.51	649	78	0	1014	***	tr|V4T5G4|V4T5G4_9ROSI	Kinesin-like protein	PF00225: Kinesin motor domain	IPR001752: Kinesin motor domain; IPR027417: P-loop containing nucleoside triphosphate hydrolase	GO:0003777 MF: microtubule motor activity;GO:0005524 MF: ATP binding;GO:0007018 BP: microtubule-based movement;GO:0008017 MF: microtubule binding	G	PF00225	IPR001752; IPR027417
4B_DN23845_c0_g1_i20	0	0	0	0	57.3428	18.7246	77.7351	35.8827	102.227	140.71	76.9312	108.573	589	PF00225	Kinesin motor domain	2-269	3.6e-52	IPR001752	Kinesin motor domain	GO:0003777|GO:0005524|GO:0007018|GO:0008017	Reactome: R-HSA-6811434|Reactome: R-HSA-983189	TraesCS6A01G003700.1	81.91	575	66	0	911	***	tr|V4T5G4|V4T5G4_9ROSI	Kinesin-like protein	PF00225: Kinesin motor domain	IPR001752: Kinesin motor domain; IPR027417: P-loop containing nucleoside triphosphate hydrolase	GO:0003777 MF: microtubule motor activity;GO:0005524 MF: ATP binding;GO:0007018 BP: microtubule-based movement;GO:0008017 MF: microtubule binding	G	PF00225	IPR001752; IPR027417
4B_DN23845_c0_g1_i7	0	0	0	0	88.6239	39.7726	112.909	44.1098	146.757	128.116	75.6699	118.967		-				-				TraesCS6A01G003700.1	63.97	136	32	5e-43	157	***	tr|V4T5G4|V4T5G4_9ROSI	Kinesin-like protein	PF00225: Kinesin motor domain	IPR001752: Kinesin motor domain; IPR027417: P-loop containing nucleoside triphosphate hydrolase	GO:0003777 MF: microtubule motor activity;GO:0005524 MF: ATP binding;GO:0007018 BP: microtubule-based movement;GO:0008017 MF: microtubule binding	G	PF00225	IPR001752; IPR027417
4B_DN23851_c0_g2_i4	0.0621661	0	0	0	154.991	108.95	227.994	63.5526	262.69	241.781	223.398	241.638	458	PF12937	F-box-like	60-100	2.2e-06	IPR001810	F-box domain	GO:0005515		TraesCS4A01G461300.1	78.74	381	67	0	584	***	tr|B6U078|B6U078_MAIZE	F-box domain containing protein	PF12937: F-box-like	IPR001810: F-box domain	GO:0005515 MF: protein binding	TE?	PF12937	IPR001810
4B_DN23856_c1_g1_i5	0	0	0	0	42.4456	46.2508	54.9983	23.4465	68.1861	90.729	55.6087	79.8348		-				-				TraesCS4D01G169800.1	90	30	3	9e-10	58.9	***	tr|I1H5N7|I1H5N7_BRADI	Sucrose synthase	PF00862: Sucrose synthase; PF00534: Glycosyl transferases group 1	IPR000368: Sucrose synthase; IPR001296: Glycosyl transferase, family 1; IPR012820: Sucrose synthase, plant/cyanobacteria	GO:0005985 BP: sucrose metabolic process;GO:0016157 MF: sucrose synthase activity	G	PF00862; PF00534	IPR000368; IPR001296; IPR012820
4B_DN23856_c1_g1_i9	0	0	0	0	15.0669	11.3761	19.1241	11.9946	18.0071	34.9207	28.5668	23.8671	143	PF00862	Sucrose synthase	8-57	1.7e-08	IPR000368	Sucrose synthase	GO:0005985|GO:0016157		TraesCS4A01G140000.1	94.55	55	3	3e-27	109	***	tr|I1H5N7|I1H5N7_BRADI	Sucrose synthase	PF00862: Sucrose synthase; PF00534: Glycosyl transferases group 1	IPR000368: Sucrose synthase; IPR001296: Glycosyl transferase, family 1; IPR012820: Sucrose synthase, plant/cyanobacteria	GO:0005985 BP: sucrose metabolic process;GO:0016157 MF: sucrose synthase activity	G	PF00862; PF00534	IPR000368; IPR001296; IPR012820
4B_DN23865_c0_g2_i16	0	0	0	0	62.3047	37.1374	78.9474	32.8567	100.976	92.7669	74.0474	79.816	247	PF11926	Domain of unknown function (DUF3444)	2-152	1.3e-48	IPR024593	Domain of unknown function DUF3444			TraesCS3B01G244000.1	95.14	247	11	1e-167	494	***	tr|B9GEL6|B9GEL6_POPTR	Helicase-related family protein	PF06733: DEAD_2; PF13307: Helicase C-terminal domain	IPR006554: Helicase-like, DEXD box c2 type; IPR006555: ATP-dependent helicase, C-terminal; IPR010614: DEAD2; IPR013020: DNA helicase (DNA repair), Rad3 type; IPR014013: Helicase superfamily 1/2, ATP-binding domain, DinG/Rad3-type; IPR027417: P-loop containing nucleoside triphosphate hydrolase	GO:0003676 MF: nucleic acid binding;GO:0003677 MF: DNA binding;GO:0004003 MF: ATP-dependent DNA helicase activity;GO:0005524 MF: ATP binding;GO:0006139 BP: nucleobase-containing compound metabolic process;GO:0008026 MF: ATP-dependent helicase activity;GO:0016818 MF: hydrolase activity, acting on acid anhydrides, in phosphorus-containing anhydrides	TE?	PF06733; PF13307	IPR006554; IPR006555; IPR010614; IPR013020; IPR014013; IPR027417
4B_DN23865_c0_g2_i4	0	0	0	0	22.087	6.05537	39.1869	5.81788	75.296	51.5643	38.2172	41.045	952	PF00226	DnaJ domain	2-52	9.6e-16	IPR001623	DnaJ domain			TraesCS3B01G244000.4	92.19	960	64	0	1826	***	tr|B9GEL6|B9GEL6_POPTR	Helicase-related family protein	PF06733: DEAD_2; PF13307: Helicase C-terminal domain	IPR006554: Helicase-like, DEXD box c2 type; IPR006555: ATP-dependent helicase, C-terminal; IPR010614: DEAD2; IPR013020: DNA helicase (DNA repair), Rad3 type; IPR014013: Helicase superfamily 1/2, ATP-binding domain, DinG/Rad3-type; IPR027417: P-loop containing nucleoside triphosphate hydrolase	GO:0003676 MF: nucleic acid binding;GO:0003677 MF: DNA binding;GO:0004003 MF: ATP-dependent DNA helicase activity;GO:0005524 MF: ATP binding;GO:0006139 BP: nucleobase-containing compound metabolic process;GO:0008026 MF: ATP-dependent helicase activity;GO:0016818 MF: hydrolase activity, acting on acid anhydrides, in phosphorus-containing anhydrides	TE?	PF06733; PF13307	IPR006554; IPR006555; IPR010614; IPR013020; IPR014013; IPR027417
4B_DN23865_c0_g2_i8	0	0	0	0	25.887	12.8233	53.4401	25.9427	50.1328	124.626	82.8197	34.9892	211	PF11926	Domain of unknown function (DUF3444)	1-181	1e-64	IPR024593	Domain of unknown function DUF3444			TraesCS3B01G244000.1	90.86	186	17	3e-122	374	***	tr|B9GEL6|B9GEL6_POPTR	Helicase-related family protein	PF06733: DEAD_2; PF13307: Helicase C-terminal domain	IPR006554: Helicase-like, DEXD box c2 type; IPR006555: ATP-dependent helicase, C-terminal; IPR010614: DEAD2; IPR013020: DNA helicase (DNA repair), Rad3 type; IPR014013: Helicase superfamily 1/2, ATP-binding domain, DinG/Rad3-type; IPR027417: P-loop containing nucleoside triphosphate hydrolase	GO:0003676 MF: nucleic acid binding;GO:0003677 MF: DNA binding;GO:0004003 MF: ATP-dependent DNA helicase activity;GO:0005524 MF: ATP binding;GO:0006139 BP: nucleobase-containing compound metabolic process;GO:0008026 MF: ATP-dependent helicase activity;GO:0016818 MF: hydrolase activity, acting on acid anhydrides, in phosphorus-containing anhydrides	TE?	PF06733; PF13307	IPR006554; IPR006555; IPR010614; IPR013020; IPR014013; IPR027417
4B_DN23871_c0_g1_i2	0	0	0	0	54.2698	17.9729	23.1758	33.3182	44.844	44.6628	78.0632	65.4312		-				-				TraesCS5B01G208000.1	76.47	391	79	0	593	***	tr|B9GKT7|B9GKT7_POPTR	Rela/spot homolog 3 family protein	PF13328: HD domain; PF04607: Region found in RelA / SpoT proteins	IPR003607: HD/PDEase domain; IPR007685: RelA/SpoT	GO:0015969 BP: guanosine tetraphosphate metabolic process	G	PF13328; PF04607	IPR003607; IPR007685
4B_DN23877_c3_g5_i1	0	0	0	0	61.2163	47.7256	103.863	21.6696	204.07	90.3798	59.3974	75.7178	298	PF13961	Domain of unknown function (DUF4219)	61-86	2.3e-08	IPR025314	Domain of unknown function DUF4219			-
4B_DN23924_c1_g1_i7	0	0	0	0	27.2275	16.028	17.4152	4.65807	24.145	48.7536	53.4415	36.0133		-				-				TraesCS4A01G136200.1	90.83	327	30	0	583	*-*	sp|Q05549|HRQ1_YEAST	ATP-dependent helicase HRQ1	PF00270: DEAD/DEAH box helicase; PF00271: Helicase conserved C-terminal domain; PF02889: Sec63 Brl domain	IPR001650: Helicase, C-terminal; IPR004179: Sec63 domain; IPR011545: DEAD/DEAH box helicase domain; IPR014001: Helicase superfamily 1/2, ATP-binding domain; IPR027417: P-loop containing nucleoside triphosphate hydrolase	GO:0003676 MF: nucleic acid binding;GO:0005524 MF: ATP binding	TE?	PF00270; PF00271; PF02889	IPR001650; IPR004179; IPR011545; IPR014001; IPR027417
4B_DN23924_c1_g3_i3	0	0	0	0	14.5666	9.65008	15.1237	6.93701	20.0157	19.9275	21.5875	17.3937	1065	PF00385	Chromo (CHRromatin Organisation MOdifier) domain	982-1027	4.2e-06	IPR023780	Chromo domain			TraesCS1D01G040419.1	27.37	274	186	1e-25	115	***	tr|A0A1D5SN92|A0A1D5SN92_WHEAT	Poly [ADP-ribose] polymerase	PF00645: Poly(ADP-ribose) polymerase and DNA-Ligase Zn-finger region; PF08063: PADR1 (NUC008) domain; PF00533: BRCA1 C Terminus (BRCT) domain; PF05406: WGR domain; PF02877: Poly(ADP-ribose) polymerase, regulatory domain; PF00644: Poly(ADP-ribose) polymerase catalytic domain	IPR001357: BRCT domain; IPR001510: Zinc finger, PARP-type; IPR004102: Poly(ADP-ribose) polymerase, regulatory domain; IPR008893: WGR domain; IPR012317: Poly(ADP-ribose) polymerase, catalytic domain; IPR012982: PADR1 domain	GO:0003677 MF: DNA binding;GO:0003950 MF: NAD+ ADP-ribosyltransferase activity;GO:0006471 BP: protein ADP-ribosylation;GO:0008270 MF: zinc ion binding	G	PF00645; PF08063; PF00533; PF05406; PF02877; PF00644	IPR001357; IPR001510; IPR004102; IPR008893; IPR012317; IPR012982
4B_DN23924_c1_g4_i2	0	0	0	0	18.8028	15.9903	29.1431	4.57567	43.0131	32.9499	19.9393	22.0822		-				-				TraesCS3B01G279400.1	60	60	16	8e-11	57.8	***	tr|M5Y2Z1|M5Y2Z1_PRUPE	Kinesin-like protein	PF00225: Kinesin motor domain	IPR001752: Kinesin motor domain; IPR027417: P-loop containing nucleoside triphosphate hydrolase	GO:0003777 MF: microtubule motor activity;GO:0005524 MF: ATP binding;GO:0007018 BP: microtubule-based movement;GO:0008017 MF: microtubule binding	G	PF00225	IPR001752; IPR027417
4B_DN23943_c1_g2_i23	0	0	0	0	55.404	59.4955	156.278	53.788	137.907	166.844	64.6645	75.7127	152	PF00225	Kinesin motor domain	2-104	1.1e-40	IPR001752	Kinesin motor domain	GO:0003777|GO:0005524|GO:0007018|GO:0008017	Reactome: R-HSA-6811434|Reactome: R-HSA-983189	TraesCS2B01G229500.1	90.54	148	14	2e-83	270	***	tr|A0A1D6HK60|A0A1D6HK60_MAIZE	Kinesin-like protein	PF00225: Kinesin motor domain	IPR001752: Kinesin motor domain; IPR019821: Kinesin motor domain, conserved site; IPR027417: P-loop containing nucleoside triphosphate hydrolase	GO:0003777 MF: microtubule motor activity;GO:0005524 MF: ATP binding;GO:0007018 BP: microtubule-based movement;GO:0008017 MF: microtubule binding	G	PF00225	IPR001752; IPR019821; IPR027417
4B_DN23957_c1_g4_i4	0	0	0	0	6.14742	4.75363	18.1748	8.22592	39.1497	14.0099	22.2027	11.1977	106	PF02902	Ulp1 protease family, C-terminal catalytic domain	30-81	2.6e-09	IPR003653	Ulp1 protease family, C-terminal catalytic domain	GO:0006508|GO:0008234		TraesCS5A01G333300.1	29.9	97	64	6e-07	50.1	***	tr|B6SJH0|B6SJH0_MAIZE	3-dehydroquinate synthase	PF01761: 3-dehydroquinate synthase	IPR016037: 3-dehydroquinate synthase AroB; IPR030960: 3-dehydroquinate synthase domain	GO:0003856 MF: 3-dehydroquinate synthase activity;GO:0005737 CC: cytoplasm;GO:0009073 BP: aromatic amino acid family biosynthetic process	G	PF01761	IPR016037; IPR030960
4B_DN24512_c0_g1_i1	0	0	0	0	8.03101	4.31179	12.6542	1.54208	24.8281	7.09122	11.3823	14.5218		-				-				TraesCS6B01G299200.1	67.21	61	19	7e-18	81.3	***	tr|W5GJ80|W5GJ80_WHEAT	Phosphoribulokinase	PF00485: Phosphoribulokinase / Uridine kinase family	IPR006082: Phosphoribulokinase; IPR006083: Phosphoribulokinase/uridine kinase; IPR027417: P-loop containing nucleoside triphosphate hydrolase	GO:0005524 MF: ATP binding;GO:0005975 BP: carbohydrate metabolic process;GO:0008152 BP: metabolic process;GO:0008974 MF: phosphoribulokinase activity;GO:0016301 MF: kinase activity	G	PF00485	IPR006082; IPR006083; IPR027417
4B_DN24854_c0_g1_i1	0	0	0	0	5.62692	15.2373	11.1005	6.5419	44.614	9.29931	13.1374	20.0634		-				-				TraesCS3B01G169600.1	93.14	204	14	9e-137	388	***	tr|A0A0P7KCU4|A0A0P7KCU4_9MOLU	tRNA N6-adenosine threonylcarbamoyltransferase	PF00814: Glycoprotease family	IPR000905: Gcp-like domain; IPR017861: Kae1/TsaD family; IPR022450: tRNA N6-adenosine threonylcarbamoyltransferase, TsaD	GO:0002949 BP: tRNA threonylcarbamoyladenosine modification;GO:0004222 MF: metalloendopeptidase activity	G	PF00814	IPR000905; IPR017861; IPR022450
4B_DN30878_c0_g1_i1	0	0	0	0	6.74666	5.82022	9.64913	10.9303	10.5604	20.3908	16.7445	23.6301	348	PF14244	gag-polypeptide of LTR copia-type	41-79	4e-06	IPR029472	Gag-polypeptide of LTR copia-type			-
4B_DN31418_c0_g1_i1	0	0	0	0	27.9205	10.8314	29.3157	14.2061	52.3351	40.8554	26.8375	41.814	353	PF00651	BTB/POZ domain	167-274	6.5e-24	IPR000210	BTB/POZ domain	GO:0005515		TraesCS5D01G442500.1	95.75	353	15	0	707	***	tr|Q337Z5|Q337Z5_ORYSJ	BTB/POZ domain containing protein	PF00917: MATH domain; PF00651: BTB/POZ domain	IPR000210: BTB/POZ domain; IPR002083: MATH/TRAF domain; IPR008974: TRAF-like; IPR011333: SKP1/BTB/POZ domain	GO:0005515 MF: protein binding	G	PF00917; PF00651	IPR000210; IPR002083; IPR008974; IPR011333
4B_DN3506_c0_g1_i2	0	0	0	0	10.2871	18.1301	32.0146	10.8082	42.7113	23.0848	19.5649	12.6719	476	PF03468	XS domain	14-123	6.8e-35	IPR005380	XS domain	GO:0031047		TraesCS3D01G032500.1	84.55	479	39	0	812	***	tr|A0A0K9NR31|A0A0K9NR31_ZOSMR	XH/XS domain-containing protein	PF03468: XS domain; PF03469: XH domain	IPR005379: Uncharacterised domain XH; IPR005380: XS domain	GO:0031047 BP: gene silencing by RNA	G	PF03468; PF03469	IPR005379; IPR005380
4B_DN36071_c0_g1_i1	0	0	0	0	10.3285	7.47424	13.539	8.02392	15.6841	7.65354	24.1522	10.8903		-				-				TraesCS6A01G209200.2	88.65	141	16	6e-56	178	***	tr|A0A1D6A5H9|A0A1D6A5H9_WHEAT	Phosphate transporter	PF01384: Phosphate transporter family	IPR001204: Phosphate transporter	GO:0005315 MF: inorganic phosphate transmembrane transporter activity;GO:0006817 BP: phosphate ion transport;GO:0016020 CC: membrane	G	PF01384	IPR001204
4B_DN36893_c0_g1_i1	0	0	0	0	14.0465	1.72472	18.6052	9.47438	11.4718	17.414	15.5423	22.6899	414	PF04827	Plant transposon protein	181-382	9.4e-97	IPR006912	Harbinger transposase-derived protein	GO:0016788		-
4B_DN38681_c0_g1_i1	0	0	0	0	25.3835	13.735	20.0549	14.7419	43.0258	39.002	53.3051	42.2724		-				-				TraesCS5D01G567900.1	51.85	135	59	1e-30	112	***	tr|Q5PXH0|Q5PXH0_VITVI	Aquaporin	PF00230: Major intrinsic protein	IPR000425: Major intrinsic protein; IPR022357: Major intrinsic protein, conserved site; IPR023271: Aquaporin-like	GO:0005215 MF: transporter activity;GO:0006810 BP: transport;GO:0016020 CC: membrane	G	PF00230	IPR000425; IPR022357; IPR023271
4B_DN39715_c0_g1_i1	0	0	0	0	35.0807	29.2174	51.13	21.9514	64.1226	83.107	71.3776	70.5831		-				-				TraesCS2A01G322200.1	35.33	150	86	8e-20	89.7	***	tr|A0A1D5TDG9|A0A1D5TDG9_WHEAT	Glucose-6-phosphate 1-dehydrogenase	PF00479: Glucose-6-phosphate dehydrogenase, NAD binding domain; PF02781: Glucose-6-phosphate dehydrogenase, C-terminal domain	IPR001282: Glucose-6-phosphate dehydrogenase; IPR016040: NAD(P)-binding domain; IPR019796: Glucose-6-phosphate dehydrogenase, active site; IPR022674: Glucose-6-phosphate dehydrogenase, NAD-binding; IPR022675: Glucose-6-phosphate dehydrogenase, C-terminal	GO:0004345 MF: glucose-6-phosphate dehydrogenase activity;GO:0006006 BP: glucose metabolic process;GO:0050661 MF: NADP binding;GO:0055114 BP: oxidation-reduction process	G	PF00479; PF02781	IPR001282; IPR016040; IPR019796; IPR022674; IPR022675
4B_DN42543_c0_g1_i1	0	0	0	0	6.84598	1.84758	14.9332	5.94847	21.1175	1.85675	3.98564	13.6084	328	PF13961	Domain of unknown function (DUF4219)	61-86	2e-07	IPR025314	Domain of unknown function DUF4219			-
4B_DN42627_c0_g1_i1	0	0	0	0	13.6036	12.8492	17.5354	5.90989	26.7008	23.9783	23.759	31.0984		-				-				TraesCS7A01G038000.1	69.05	42	12	8e-07	52	***	tr|A0A0K9NTD2|A0A0K9NTD2_ZOSMR	60 kDa chaperonin	PF00118: TCP-1/cpn60 chaperonin family	IPR001844: Chaperonin Cpn60; IPR002423: Chaperonin Cpn60/TCP-1 family; IPR018370: Chaperonin Cpn60, conserved site; IPR027409: GroEL-like apical domain; IPR027413: GroEL-like equatorial domain	GO:0005524 MF: ATP binding;GO:0005737 CC: cytoplasm;GO:0006457 BP: protein folding;GO:0042026 BP: protein refolding	G	PF00118	IPR001844; IPR002423; IPR018370; IPR027409; IPR027413
4B_DN43920_c0_g1_i1	0	0	0	0	12.7692	9.26696	33.3487	9.94845	43.9563	28.7239	19.9511	20.1427	176	PF10551	MULE transposase domain	1-76	1.6e-25	IPR018289	MULE transposase domain			-
4B_DN5869_c0_g1_i2	0	0	0	0	10.963	5.91138	17.4199	6.34373	7.66225	13.3167	13.8178	4.36311		-				-				TraesCS2A01G079400.1	95.5	111	3	2e-74	228	***	tr|A0A1B2LUN9|A0A1B2LUN9_9CARY	Elongation factor 1 alpha	PF00009: Elongation factor Tu GTP binding domain; PF03144: Elongation factor Tu domain 2; PF03143: Elongation factor Tu C-terminal domain	IPR000795: Transcription factor, GTP-binding domain; IPR004160: Translation elongation factor EFTu/EF1A, C-terminal; IPR004161: Translation elongation factor EFTu-like, domain 2; IPR009000: Translation protein, beta-barrel domain; IPR009001: Translation elongation factor EF1A/initiation factor IF2gamma, C-terminal; IPR027417: P-loop containing nucleoside triphosphate hydrolase; IPR031157: Tr-type…	GO:0003924 MF: GTPase activity;GO:0005525 MF: GTP binding	G	PF00009; PF03144; PF03143	IPR000795; IPR004160; IPR004161; IPR009000; IPR009001; IPR027417; IPR031157
4B_DN7196_c0_g1_i1	0	0	0	0	6.04366	8.70679	11.1697	2.33611	15.8608	13.1689	6.25963	11.202		-				-				TraesCS6B01G068200.1	25.84	209	126	4e-10	60.8	***	tr|M7YSP1|M7YSP1_TRIUA	60S ribosomal protein L13	PF01294: Ribosomal protein L13e	IPR001380: Ribosomal protein L13e; IPR018256: Ribosomal protein L13e, conserved site	GO:0003735 MF: structural constituent of ribosome;GO:0005622 CC: intracellular;GO:0005840 CC: ribosome;GO:0006412 BP: translation	G	PF01294	IPR001380; IPR018256
4B_DN7829_c0_g1_i1	0	0	0	0	4.85469	3.92472	30.6605	1.40389	33.8827	16.9987	9.41017	15.4643	488	PF13976	GAG-pre-integrase domain	77-144	5.6e-14	IPR025724	GAG-pre-integrase domain		KEGG: 00230+2.7.7.7|KEGG: 00240+2.7.7.7	-
4B_DN9279_c0_g2_i1	0	0	0	0	15.0282	6.51534	18.9555	10.4906	23.8697	26.5616	16.3825	19.0409		-				-				TraesCS1D01G347600.1	46.56	131	68	7e-35	126	***	tr|A0A1E5VLP5|A0A1E5VLP5_9POAL	Mitochondrial-processing peptidase subunit alpha	PF00675: Insulinase (Peptidase family M16); PF05193: Peptidase M16 inactive domain	IPR001431: Peptidase M16, zinc-binding site; IPR007863: Peptidase M16, C-terminal; IPR011249: Metalloenzyme, LuxS/M16 peptidase-like; IPR011765: Peptidase M16, N-terminal	GO:0003824 MF: catalytic activity;GO:0004222 MF: metalloendopeptidase activity;GO:0006508 BP: proteolysis;GO:0046872 MF: metal ion binding	G	PF00675; PF05193	IPR001431; IPR007863; IPR011249; IPR011765

## Sheet: 2B_rye
Supplemental Dataset 7 Rye 2B specific transcripts identified in rye and annotated based on the Interproscan and BLASTP against Triticum aestivum
target_id		tpm (rye, B0) sample 1	tpm (rye, B0) sample 2	tpm (rye, B0) sample 3	tpm (rye, B2) sample 1	tpm (rye, B2) sample B2	tpm (rye, B2) sample 3	Sequence length	Pfam	Signature description	Start-stop_location	Score	Interpro	Description	GO term	KEGG/reactome	Blastp-Triticum	Percentage of identical matches	Alignment length	Number of mismatches	Expectation value (E-value)	Bit score	AHRD-Quality-Code	Blast-Hit-Accession	Human-Readable-Description	Pfam-IDs-(Description)	Interpro-IDs-(Description)	GO-IDs-(Description)-via-Interpro	Gene-or-TE-TE?-U (via-function)	Pfam-IDs	Interpro-IDs	GO-IDs-via-Interpro
2B_DN13445_c0_g1_i1		0	0	0	0.132993	0.18631	0.139287	1396	PF03732	Retrotransposon gag protein	19-111	7.6e-11	IPR005162	Retrotransposon gag domain			TraesCS1D01G040419.1	27.68	271	185	1e-27	122	***	tr|A0A1D5SN92|A0A1D5SN92_WHEAT	Poly [ADP-ribose] polymerase	PF00645: Poly(ADP-ribose) polymerase and DNA-Ligase Zn-finger region; PF08063: PADR1 (NUC008) domain; PF00533: BRCA1 C Terminus (BRCT) domain; PF05406: WGR domain; PF02877: Poly(ADP-ribose) polymerase, regulatory domain; PF00644: Poly(ADP-ribose) polymerase catalytic domain	IPR001357: BRCT domain; IPR001510: Zinc finger, PARP-type; IPR004102: Poly(ADP-ribose) polymerase, regulatory domain; IPR008893: WGR domain; IPR012317: Poly(ADP-ribose) polymerase, catalytic domain; IPR012982: PADR1 domain	GO:0003677 MF: DNA binding;GO:0003950 MF: NAD+ ADP-ribosyltransferase activity;GO:0006471 BP: protein ADP-ribosylation;GO:0008270 MF: zinc ion binding	G	PF00645; PF08063; PF00533; PF05406; PF02877; PF00644	IPR001357; IPR001510; IPR004102; IPR008893; IPR012317; IPR012982
2B_DN20054_c0_g1_i1		0	0	0	0.5581	0.929853	0.355221		-				-				TraesCS6D01G102000.1	51.22	164	60	7e-24	101	*-*	tr|M8C8P6|M8C8P6_AEGTA	B3 domain-containing protein	PF02362: B3 DNA binding domain	IPR003340: B3 DNA binding domain; IPR015300: DNA-binding pseudobarrel domain	GO:0003677 MF: DNA binding	G	PF02362	IPR003340; IPR015300
2B_DN23485_c0_g5_i2		0	0	0	0.108489	0.182066	0.11911		-				-				TraesCS1D01G259000.2	84.38	160	23	1e-64	211	***	tr|B9H8S4|B9H8S4_POPTR	Transcription elongation factor-related family protein	PF08711: TFIIS helical bundle-like domain	IPR003617: Transcription elongation factor, TFIIS/CRSP70, N-terminal, sub-type; IPR017923: Transcription factor IIS, N-terminal	GO:0005634 CC: nucleus	G	PF08711	IPR003617; IPR017923
2B_DN27279_c0_g1_i1		0	0	0	0.295861	0.487963	0.438932		-				-				TraesCS4D01G001700.1	83.65	104	17	8e-56	177	***	sp|P40024|ARB1_YEAST	ABC transporter ATP-binding protein ARB1	PF00005: ABC transporter; PF12848: ABC transporter	IPR003439: ABC transporter-like; IPR003593: AAA+ ATPase domain; IPR017871: ABC transporter, conserved site; IPR027417: P-loop containing nucleoside triphosphate hydrolase; IPR032781: ABC-transporter extension domain	GO:0005524 MF: ATP binding;GO:0016887 MF: ATPase activity	G	PF00005; PF12848	IPR003439; IPR003593; IPR017871; IPR027417; IPR032781
2B_DN27378_c0_g1_i1		0	0	0	3.21376	1.86748	1.64985	103	PF13976	GAG-pre-integrase domain	40-93	9.6e-12	IPR025724	GAG-pre-integrase domain		KEGG: 00230+2.7.7.7|KEGG: 00240+2.7.7.7	-
2B_DN42065_c0_g1_i1		0	0	0	3.20485	5.29609	2.76772	110	PF07727	Reverse transcriptase (RNA-dependent DNA polymerase)	1-110	4.4e-36	IPR013103	Reverse transcriptase, RNA-dependent DNA polymerase		KEGG: 00230+2.7.7.7|KEGG: 00240+2.7.7.7	-
2B_DN44264_c0_g1_i1		0	0	0	0.21698	0.539123	0.639689	126	PF14392	Zinc knuckle	86-126	2.6e-08	IPR025836	Zinc knuckle CX2CX4HX4C			TraesCS7A01G454200.1	39.68	126	74	8e-27	103	***	tr|B9SY45|B9SY45_RICCO	Beta-glucosidase, putative	PF00232: Glycosyl hydrolase family 1	IPR001360: Glycoside hydrolase family 1; IPR017853: Glycoside hydrolase superfamily; IPR033132: Glycosyl hydrolases family 1, N-terminal conserved site	GO:0004553 MF: hydrolase activity, hydrolyzing O-glycosyl compounds;GO:0005975 BP: carbohydrate metabolic process	G	PF00232	IPR001360; IPR017853; IPR033132
2B_DN489_c0_g1_i1		0	0	0	0.161687	0.134215	0.11859		-				-				TraesCS3B01G030400.1	90.54	74	7	6e-41	140	***	tr|A0A077RPA4|A0A077RPA4_WHEAT	E3 ubiquitin-protein ligase	PF03145: Seven in absentia protein family	IPR008974: TRAF-like; IPR013010: Zinc finger, SIAH-type; IPR013083: Zinc finger, RING/FYVE/PHD-type; IPR018121: Seven-in-absentia protein, TRAF-like domain	GO:0005515 MF: protein binding;GO:0005634 CC: nucleus;GO:0006511 BP: ubiquitin-dependent protein catabolic process;GO:0007275 BP: multicellular organism development;GO:0008270 MF: zinc ion binding	G	PF03145	IPR008974; IPR013010; IPR013083; IPR018121
2B_DN8048_c0_g1_i1		0	0	0	1.07355	1.3358	1.05146		-				-				TraesCS4B01G125600.1	96.97	99	3	7e-64	201	***	tr|A0A1E5UZD7|A0A1E5UZD7_9POAL	OBERON-like protein	PF07227: PHD - plant homeodomain finger protein; PF16312: Coiled-coil region of Oberon	IPR001965: Zinc finger, PHD-type; IPR004082: Protein OBERON; IPR013083: Zinc finger, RING/FYVE/PHD-type; IPR032535: Oberon, coiled-coil region; IPR032881: Oberon, PHD finger domain	GO:0005515 MF: protein binding;GO:0008270 MF: zinc ion binding	G	PF07227; PF16312	IPR001965; IPR004082; IPR013083; IPR032535; IPR032881
4B_DN13262_c0_g1_i1		0	0	0	0.713248	0.739585	0.26195	143	PF14392	Zinc knuckle	14-46	2.5e-07	IPR025836	Zinc knuckle CX2CX4HX4C			-
4B_DN20362_c0_g1_i1		0	0	0	0.316167	0.632284	0.505667		-				-				TraesCS6D01G102000.1	49.47	188	81	4e-49	170	*-*	tr|M8C8P6|M8C8P6_AEGTA	B3 domain-containing protein	PF02362: B3 DNA binding domain	IPR003340: B3 DNA binding domain; IPR015300: DNA-binding pseudobarrel domain	GO:0003677 MF: DNA binding	G	PF02362	IPR003340; IPR015300
4B_DN20523_c0_g1_i1		0	0	0	0.327333	0.408835	0.178772		-				-				TraesCS1B01G001200.1	54.42	147	57	9e-36	127	***	tr|Q7XZQ2|Q7XZQ2_MAIZE	UDP-glucose-4-epimerase	PF16363: GDP-mannose 4,6 dehydratase	IPR005886: UDP-glucose 4-epimerase; IPR016040: NAD(P)-binding domain	GO:0003978 MF: UDP-glucose 4-epimerase activity;GO:0006012 BP: galactose metabolic process	G	PF16363	IPR005886; IPR016040
4B_DN21936_c0_g1_i1		0	0	0	0.478708	0.398811	0.298435	109	PF13976	GAG-pre-integrase domain	32-99	5.1e-14	IPR025724	GAG-pre-integrase domain		KEGG: 00230+2.7.7.7|KEGG: 00240+2.7.7.7	-
4B_DN22110_c0_g1_i1		0	0	0	0.829078	0.306699	0.738587		-				-				TraesCS3D01G063500.1	46.02	113	52	5e-26	102	*-*	sp|B0C2J3|RS18_ACAM1	30S ribosomal protein S18	PF01084: Ribosomal protein S18	IPR001648: Ribosomal protein S18; IPR018275: Ribosomal protein S18, conserved site	GO:0003735 MF: structural constituent of ribosome;GO:0005622 CC: intracellular;GO:0005840 CC: ribosome;GO:0006412 BP: translation	G	PF01084	IPR001648; IPR018275
4B_DN22110_c0_g2_i2		0	0	0	0.17681	0.147352	0.214144		-				-				TraesCS3D01G014700.1	40.61	197	89	1e-25	106	***	tr|A0A077RNY6|A0A077RNY6_WHEAT	3-isopropylmalate dehydrogenase	PF00180: Isocitrate/isopropylmalate dehydrogenase	IPR004429: Isopropylmalate dehydrogenase; IPR024084: Isopropylmalate dehydrogenase-like domain	GO:0003862 MF: 3-isopropylmalate dehydrogenase activity;GO:0005737 CC: cytoplasm;GO:0009098 BP: leucine biosynthetic process;GO:0016616 MF: oxidoreductase activity, acting on the CH-OH group of donors, NAD or NADP as acceptor;GO:0055114 BP: oxidation-reduction process	G	PF00180	IPR004429; IPR024084
4B_DN22656_c2_g2_i6		0	0	0	0.171981	0.191204	0.140088	600	PF04434	SWIM zinc finger	336-365	1.9e-05	IPR007527	Zinc finger, SWIM-type	GO:0008270		TraesCS5D01G286800.1	29.6	250	169	6e-35	139	***	sp|B5F947|MTOX_SALA4	N-methyl-L-tryptophan oxidase	PF01266: FAD dependent oxidoreductase	IPR006076: FAD dependent oxidoreductase; IPR023753: FAD/NAD(P)-binding domain	GO:0016491 MF: oxidoreductase activity;GO:0055114 BP: oxidation-reduction process	G	PF01266	IPR006076; IPR023753
4B_DN22833_c0_g1_i9		0	0	0	2.87136	2.61362	2.60658		-				-				TraesCSU01G091500.1	56.14	57	25	7e-15	73.2	***	tr|G7KQZ2|G7KQZ2_MEDTR	Zinc finger constans-like protein	PF06203: CCT motif	IPR000315: B-box-type zinc finger; IPR010402: CCT domain	GO:0005515 MF: protein binding;GO:0005622 CC: intracellular;GO:0008270 MF: zinc ion binding	TE?	PF06203	IPR000315; IPR010402
4B_DN22905_c0_g1_i4		0	0.0267047	0	5.03916	4.51642	5.12507		-				-				TraesCS7D01G409100.1	87.76	49	6	4e-21	95.5	*-*	tr|D7LQZ5|D7LQZ5_ARALL	Myb family transcription factor	PF00249: Myb-like DNA-binding domain; PF14379: MYB-CC type transfactor, LHEQLE motif	IPR001005: SANT/Myb domain; IPR006447: Myb domain, plants; IPR009057: Homeobox domain-like; IPR017930: Myb domain; IPR025756: MYB-CC type transcription factor, LHEQLE-containing domain	GO:0003677 MF: DNA binding	G	PF00249; PF14379	IPR001005; IPR006447; IPR009057; IPR017930; IPR025756
4B_DN23237_c0_g4_i1		0	0	0	0.920058	0.129789	0.348428		-				-				TraesCS2A01G338000.1	40.78	103	51	1e-12	65.5	***	tr|B9VRI5|B9VRI5_SPIOL	Aldehyde dehydrogenase	PF00171: Aldehyde dehydrogenase family	IPR015590: Aldehyde dehydrogenase domain; IPR016160: Aldehyde dehydrogenase, cysteine active site; IPR016161: Aldehyde/histidinol dehydrogenase; IPR016162: Aldehyde dehydrogenase N-terminal domain; IPR029510: Aldehyde dehydrogenase, glutamic acid active site	GO:0008152 BP: metabolic process;GO:0016491 MF: oxidoreductase activity;GO:0055114 BP: oxidation-reduction process	G	PF00171	IPR015590; IPR016160; IPR016161; IPR016162; IPR029510
4B_DN23237_c0_g7_i1		0	0	0	0.433872	0.256884	0.435355	146	PF00724	NADH:flavin oxidoreductase / NADH oxidase family	12-64	0.00019	IPR001155	NADH:flavin oxidoreductase/NADH oxidase, N-terminal	GO:0010181|GO:0016491|GO:0055114		-
4B_DN23270_c0_g1_i1		0	0	0	1.45245	0.43702	1.14544	181	PF12214	Cell cycle regulated microtubule associated protein	19-108	3.6e-18	IPR027330	TPX2 central domain		Reactome: R-HSA-6804756|Reactome: R-HSA-8854518	TraesCS2A01G233300.3	70.89	158	34	8e-54	185	*-*	tr|C1E652|C1E652_MICCC	ATP-dependent DNA helicase	PF00580: UvrD/REP helicase N-terminal domain; PF13361: UvrD-like helicase C-terminal domain	IPR014016: UvrD-like helicase, ATP-binding domain; IPR014017: UvrD-like DNA helicase, C-terminal; IPR027417: P-loop containing nucleoside triphosphate hydrolase; IPR034739: UvrD/AddA helicase, N-terminal	GO:0005524 MF: ATP binding;GO:0016787 MF: hydrolase activity	TE?	PF00580; PF13361	IPR014016; IPR014017; IPR027417; IPR034739
4B_DN23388_c1_g6_i4		0	0	0	0.419683	0.305207	0.384824		-				-				TraesCS3D01G100500.1	74.54	271	65	3e-143	421	***	tr|A0A0K9PK54|A0A0K9PK54_ZOSMR	Amino acid permease	PF13520: Amino acid permease	IPR002293: Amino acid/polyamine transporter I; IPR004756: Amino acid permease subfamily; IPR004840: Amino acid permease, conserved site	GO:0003333 BP: amino acid transmembrane transport;GO:0006865 BP: amino acid transport;GO:0015171 MF: amino acid transmembrane transporter activity;GO:0016020 CC: membrane;GO:0016021 CC: integral component of membrane;GO:0055085 BP: transmembrane transport	G	PF13520	IPR002293; IPR004756; IPR004840
4B_DN23740_c0_g3_i8		0	0	0	0.411273	0.290513	0.214505		-				-				TraesCS2A01G407700.2	53.12	64	27	5e-11	60.1	***	tr|A0ZV97|A0ZV97_HORVU	Aquaporin	PF00230: Major intrinsic protein	IPR000425: Major intrinsic protein; IPR022357: Major intrinsic protein, conserved site; IPR023271: Aquaporin-like	GO:0005215 MF: transporter activity;GO:0006810 BP: transport;GO:0016020 CC: membrane	G	PF00230	IPR000425; IPR022357; IPR023271
4B_DN23784_c0_g1_i4		0	0	0	0.231427	0.249259	0.225587	410	PF00612	IQ calmodulin-binding motif	163-178	0.00046	IPR000048	IQ motif, EF-hand binding site	GO:0005515		TraesCS2B01G247100.1	48.08	391	146	2e-86	290	***	tr|R7WEF9|R7WEF9_AEGTA	Abnormal spindle-like microcephaly-associated protein-like protein	PF00307: Calponin homology (CH) domain; PF00612: IQ calmodulin-binding motif	IPR000048: IQ motif, EF-hand binding site; IPR000225: Armadillo; IPR001715: Calponin homology domain; IPR011989: Armadillo-like helical; IPR016024: Armadillo-type fold	GO:0005488 MF: binding;GO:0005515 MF: protein binding	G	PF00307; PF00612	IPR000048; IPR000225; IPR001715; IPR011989; IPR016024
4B_DN23799_c0_g3_i2		0	0	0	0.563816	0.234964	0.204814		-				-				TraesCS1D01G021751.1	78.32	143	31	7e-76	248	***	tr|B7FI39|B7FI39_MEDTR	12-oxophytodienoate reductase-like protein	PF00724: NADH:flavin oxidoreductase / NADH oxidase family	IPR001155: NADH:flavin oxidoreductase/NADH oxidase, N-terminal; IPR013785: Aldolase-type TIM barrel	GO:0003824 MF: catalytic activity;GO:0010181 MF: FMN binding;GO:0016491 MF: oxidoreductase activity;GO:0055114 BP: oxidation-reduction process	G	PF00724	IPR001155; IPR013785
4B_DN23865_c0_g2_i14		0	0	0	1.40011	0.826171	0.686371	874	PF00226	DnaJ domain	2-52	8.6e-16	IPR001623	DnaJ domain			TraesCS3B01G244000.4	92.16	727	52	0	1413	***	tr|B9GEL6|B9GEL6_POPTR	Helicase-related family protein	PF06733: DEAD_2; PF13307: Helicase C-terminal domain	IPR006554: Helicase-like, DEXD box c2 type; IPR006555: ATP-dependent helicase, C-terminal; IPR010614: DEAD2; IPR013020: DNA helicase (DNA repair), Rad3 type; IPR014013: Helicase superfamily 1/2, ATP-binding domain, DinG/Rad3-type; IPR027417: P-loop containing nucleoside triphosphate hydrolase	GO:0003676 MF: nucleic acid binding;GO:0003677 MF: DNA binding;GO:0004003 MF: ATP-dependent DNA helicase activity;GO:0005524 MF: ATP binding;GO:0006139 BP: nucleobase-containing compound metabolic process;GO:0008026 MF: ATP-dependent helicase activity;GO:0016818 MF: hydrolase activity, acting on acid anhydrides, in phosphorus-containing anhydrides	TE?	PF06733; PF13307	IPR006554; IPR006555; IPR010614; IPR013020; IPR014013; IPR027417
4B_DN23871_c0_g1_i10		0	0	0	0.438312	0.845758	1.74221		-				-				TraesCS5B01G208000.1	81.02	295	56	1e-166	482	***	tr|B9GKT7|B9GKT7_POPTR	Rela/spot homolog 3 family protein	PF13328: HD domain; PF04607: Region found in RelA / SpoT proteins	IPR003607: HD/PDEase domain; IPR007685: RelA/SpoT	GO:0015969 BP: guanosine tetraphosphate metabolic process	G	PF13328; PF04607	IPR003607; IPR007685
4B_DN23897_c0_g6_i2		0	0.0145347	0.0444482	0.424713	0.664936	0.45329	305	PF00665	Integrase core domain	208-305	1.6e-08	IPR001584	Integrase, catalytic core	GO:0015074		TraesCS1D01G040419.1	29.82	114	79	7e-10	58.2	***	tr|A0A1D5SN92|A0A1D5SN92_WHEAT	Poly [ADP-ribose] polymerase	PF00645: Poly(ADP-ribose) polymerase and DNA-Ligase Zn-finger region; PF08063: PADR1 (NUC008) domain; PF00533: BRCA1 C Terminus (BRCT) domain; PF05406: WGR domain; PF02877: Poly(ADP-ribose) polymerase, regulatory domain; PF00644: Poly(ADP-ribose) polymerase catalytic domain	IPR001357: BRCT domain; IPR001510: Zinc finger, PARP-type; IPR004102: Poly(ADP-ribose) polymerase, regulatory domain; IPR008893: WGR domain; IPR012317: Poly(ADP-ribose) polymerase, catalytic domain; IPR012982: PADR1 domain	GO:0003677 MF: DNA binding;GO:0003950 MF: NAD+ ADP-ribosyltransferase activity;GO:0006471 BP: protein ADP-ribosylation;GO:0008270 MF: zinc ion binding	G	PF00645; PF08063; PF00533; PF05406; PF02877; PF00644	IPR001357; IPR001510; IPR004102; IPR008893; IPR012317; IPR012982
4B_DN23957_c1_g4_i5		0	0	0	0.68979	0.9761	0.379837	106	PF02902	Ulp1 protease family, C-terminal catalytic domain	30-81	2.6e-09	IPR003653	Ulp1 protease family, C-terminal catalytic domain	GO:0006508|GO:0008234		TraesCS5A01G333300.1	32.94	85	53	5e-07	50.4	***	tr|B6SJH0|B6SJH0_MAIZE	3-dehydroquinate synthase	PF01761: 3-dehydroquinate synthase	IPR016037: 3-dehydroquinate synthase AroB; IPR030960: 3-dehydroquinate synthase domain	GO:0003856 MF: 3-dehydroquinate synthase activity;GO:0005737 CC: cytoplasm;GO:0009073 BP: aromatic amino acid family biosynthetic process	G	PF01761	IPR016037; IPR030960
4B_DN24892_c0_g1_i1		0	0	0	0.168494	0.139829	0.618293	149	PF13966	zinc-binding in reverse transcriptase	36-137	2.9e-18	IPR026960	Reverse transcriptase zinc-binding domain			-
4B_DN28810_c0_g1_i1		0	0	0	0.203406	0.337124	0.14974	131	PF14111	Domain of unknown function (DUF4283)	55-130	1.7e-11	IPR025558	Domain of unknown function DUF4283			TraesCS7A01G454200.1	68.03	122	37	3e-51	167	***	tr|B9SY45|B9SY45_RICCO	Beta-glucosidase, putative	PF00232: Glycosyl hydrolase family 1	IPR001360: Glycoside hydrolase family 1; IPR017853: Glycoside hydrolase superfamily; IPR033132: Glycosyl hydrolases family 1, N-terminal conserved site	GO:0004553 MF: hydrolase activity, hydrolyzing O-glycosyl compounds;GO:0005975 BP: carbohydrate metabolic process	G	PF00232	IPR001360; IPR017853; IPR033132
4B_DN32240_c0_g1_i1		0	0	0	0.150466	0.124954	0.110246		-				-				TraesCS5B01G417600.1	74.14	116	30	4e-63	193	***	tr|A0A1D5YZH3|A0A1D5YZH3_WHEAT	Citrate synthase	PF00285: Citrate synthase, C-terminal domain	IPR002020: Citrate synthase; IPR016142: Citrate synthase-like, large alpha subdomain; IPR019810: Citrate synthase active site	GO:0006099 BP: tricarboxylic acid cycle;GO:0046912 MF: transferase activity, transferring acyl groups, acyl groups converted into alkyl on transfer	G	PF00285	IPR002020; IPR016142; IPR019810
4B_DN40061_c0_g1_i1		0	0	0	0.608966	0.250936	0.451911	99	PF14392	Zinc knuckle	16-55	1.4e-09	IPR025836	Zinc knuckle CX2CX4HX4C			TraesCS4D01G227000.1	77.46	71	16	3e-32	117	***	tr|Q9FG64|Q9FG64_ARATH	Nucleic acid binding / zinc ion binding protein	PF14111: Domain of unknown function (DUF4283); PF14392: Zinc knuckle	IPR001878: Zinc finger, CCHC-type; IPR025558: Domain of unknown function DUF4283; IPR025836: Zinc knuckle CX2CX4HX4C	GO:0003676 MF: nucleic acid binding;GO:0008270 MF: zinc ion binding	TE?	PF14111; PF14392	IPR001878; IPR025558; IPR025836
4B_DN43368_c0_g1_i1		0	0	0	0.274718	0.228255	0.100524	172	PF13966	zinc-binding in reverse transcriptase	6-73	3.5e-18	IPR026960	Reverse transcriptase zinc-binding domain			TraesCS3A01G134400.1	35.14	111	71	2e-13	68.6	***	tr|F1T2K9|F1T2K9_ORYRU	Phosphoenolpyruvate carboxylase	PF00311: Phosphoenolpyruvate carboxylase	IPR015813: Pyruvate/Phosphoenolpyruvate kinase-like domain; IPR018129: Phosphoenolpyruvate carboxylase, Lys active site; IPR021135: Phosphoenolpyruvate carboxylase; IPR022805: Phosphoenolpyruvate carboxylase, bacterial/plant-type; IPR033129: Phosphoenolpyruvate carboxylase, His active site	GO:0003824 MF: catalytic activity;GO:0006099 BP: tricarboxylic acid cycle;GO:0008964 MF: phosphoenolpyruvate carboxylase activity;GO:0015977 BP: carbon fixation	G	PF00311	IPR015813; IPR018129; IPR021135; IPR022805; IPR033129
4B_DN43951_c0_g1_i1		0	0	0	0.307151	0.38256	0.225112	158	PF07727	Reverse transcriptase (RNA-dependent DNA polymerase)	1-158	9.7e-51	IPR013103	Reverse transcriptase, RNA-dependent DNA polymerase		KEGG: 00230+2.7.7.7|KEGG: 00240+2.7.7.7	-
4B_DN7196_c0_g1_i1		0	0	0	0.384542	0.106805	0.279578		-				-				TraesCS6B01G068200.1	25.84	209	126	4e-10	60.8	***	tr|M7YSP1|M7YSP1_TRIUA	60S ribosomal protein L13	PF01294: Ribosomal protein L13e	IPR001380: Ribosomal protein L13e; IPR018256: Ribosomal protein L13e, conserved site	GO:0003735 MF: structural constituent of ribosome;GO:0005622 CC: intracellular;GO:0005840 CC: ribosome;GO:0006412 BP: translation	G	PF01294	IPR001380; IPR018256

## Sheet: B_common
Supplemental Dataset 7 Common rye 2B and 4B specific transcripts identified in wheat and rye and annotated based on the Interproscan and BLASTP against Triticum aestivum
target_id		tpm (wheat, B0) sample 1	tpm (wheat, B0) sample 2	tpm (wheat, B0) sample 3	tpm (wheat, B0) sample 4	tpm (wheat, B2) sample 1	tpm (wheat, B2) sample 2	tpm (wheat, B2) sample 3	tpm (wheat, B2) sample 4	tpm (wheat, B4) sample 1	tpm (wheat, B4) sample 2	tpm (wheat, B4) sample 3	tpm (wheat, B4) sample 4	tpm (rye, B0) sample 1	tpm (rye, B0) sample 2	tpm (rye, B0) sample 3	tpm (rye, B2) sample 1	tpm (rye, B2) sample B2	tpm (rye, B2) sample 3	Sequence length	Pfam	Signature description	Start-stop_location	Score	Interpro	Description	GO term	KEGG/reactome	Blastp-Triticum	Percentage of identical matches	Alignment length	Number of mismatches	Expectation value (E-value)	Bit score	AHRD-Quality-Code	Blast-Hit-Accession	Human-Readable-Description	Pfam-IDs-(Description)	Interpro-IDs-(Description)	GO-IDs-(Description)-via-Interpro	Gene-or-TE-TE?-U (via-function)	Pfam-IDs	Interpro-IDs	GO-IDs-via-Interpro
2B_DN20054_c0_g1_i1		0	0	0	0	28.5933	7.13345	59.179	7.6561	49.5585	21.6222	22.2209	45.3999	0	0	0	0.5581	0.929853	0.355221		-				-				TraesCS6D01G102000.1	51.22	164	60	7e-24	101	*-*	tr|M8C8P6|M8C8P6_AEGTA	B3 domain-containing protein	PF02362: B3 DNA binding domain	IPR003340: B3 DNA binding domain; IPR015300: DNA-binding pseudobarrel domain	GO:0003677 MF: DNA binding	G	PF02362	IPR003340; IPR015300
2B_DN23485_c0_g5_i2		0	0	0	0	7.08013	9.5477	12.4844	10.119	26.203	24.6679	14.8141	12.9548	0	0	0	0.108489	0.182066	0.11911		-				-				TraesCS1D01G259000.2	84.38	160	23	1e-64	211	***	tr|B9H8S4|B9H8S4_POPTR	Transcription elongation factor-related family protein	PF08711: TFIIS helical bundle-like domain	IPR003617: Transcription elongation factor, TFIIS/CRSP70, N-terminal, sub-type; IPR017923: Transcription factor IIS, N-terminal	GO:0005634 CC: nucleus	G	PF08711	IPR003617; IPR017923
2B_DN27378_c0_g1_i1		0	0	0	0	5.30786	5.79909	20.6882	6.22659	18.4539	18.1952	33.2585	29.2035	0	0	0	3.21376	1.86748	1.64985	103	PF13976	GAG-pre-integrase domain	40-93	9.6e-12	IPR025724	GAG-pre-integrase domain		KEGG: 00230+2.7.7.7|KEGG: 00240+2.7.7.7	-
2B_DN9473_c0_g1_i2		0	0	0	0	19.4148	11.4337	22.256	14.3159	31.6915	40.2403	26.0345	36.4813	0.0482833	0.0388105	0	0.281908	0.422935	0.204814		-				-				TraesCS3D01G173800.1	97.47	198	5	7e-139	395	*-*	tr|M8AUP3|M8AUP3_TRIUA	ERI1 exoribonuclease 2	PF00929: Exonuclease	IPR012337: Ribonuclease H-like domain; IPR013520: Exonuclease, RNase T/DNA polymerase III	GO:0003676 MF: nucleic acid binding	G	PF00929	IPR012337; IPR013520
4B_DN20362_c0_g1_i1		0	0	0	0	23.8406	4.29288	17.3121	9.2145	51.3812	38.9455	20.0613	37.8793	0	0	0	0.316167	0.632284	0.505667		-				-				TraesCS6D01G102000.1	49.47	188	81	4e-49	170	*-*	tr|M8C8P6|M8C8P6_AEGTA	B3 domain-containing protein	PF02362: B3 DNA binding domain	IPR003340: B3 DNA binding domain; IPR015300: DNA-binding pseudobarrel domain	GO:0003677 MF: DNA binding	G	PF02362	IPR003340; IPR015300
4B_DN20523_c0_g1_i1		0	0	0	0	72.7075	25.2957	92.2926	30.1661	91.0086	88.4178	92.9126	121.473	0	0	0	0.327333	0.408835	0.178772		-				-				TraesCS1B01G001200.1	54.42	147	57	9e-36	127	***	tr|Q7XZQ2|Q7XZQ2_MAIZE	UDP-glucose-4-epimerase	PF16363: GDP-mannose 4,6 dehydratase	IPR005886: UDP-glucose 4-epimerase; IPR016040: NAD(P)-binding domain	GO:0003978 MF: UDP-glucose 4-epimerase activity;GO:0006012 BP: galactose metabolic process	G	PF16363	IPR005886; IPR016040
4B_DN21936_c0_g1_i1		0	0	0	0	25.8544	41.9204	46.0445	7.49858	67.9365	61.1496	56.9225	68.4283	0	0	0	0.478708	0.398811	0.298435	109	PF13976	GAG-pre-integrase domain	32-99	5.1e-14	IPR025724	GAG-pre-integrase domain		KEGG: 00230+2.7.7.7|KEGG: 00240+2.7.7.7	-
4B_DN22110_c0_g1_i1		0	0	0	0	8.81607	9.55345	16.2231	6.83629	29.9894	16.2162	29.7427	27.9311	0	0	0	0.829078	0.306699	0.738587		-				-				TraesCS3D01G063500.1	46.02	113	52	5e-26	102	*-*	sp|B0C2J3|RS18_ACAM1	30S ribosomal protein S18	PF01084: Ribosomal protein S18	IPR001648: Ribosomal protein S18; IPR018275: Ribosomal protein S18, conserved site	GO:0003735 MF: structural constituent of ribosome;GO:0005622 CC: intracellular;GO:0005840 CC: ribosome;GO:0006412 BP: translation	G	PF01084	IPR001648; IPR018275
4B_DN22110_c0_g2_i2		0	0	0	0	6.44889	1.99516	12.1178	4.28251	37.3466	15.4719	28.6909	11.3451	0	0	0	0.17681	0.147352	0.214144		-				-				TraesCS3D01G014700.1	40.61	197	89	1e-25	106	***	tr|A0A077RNY6|A0A077RNY6_WHEAT	3-isopropylmalate dehydrogenase	PF00180: Isocitrate/isopropylmalate dehydrogenase	IPR004429: Isopropylmalate dehydrogenase; IPR024084: Isopropylmalate dehydrogenase-like domain	GO:0003862 MF: 3-isopropylmalate dehydrogenase activity;GO:0005737 CC: cytoplasm;GO:0009098 BP: leucine biosynthetic process;GO:0016616 MF: oxidoreductase activity, acting on the CH-OH group of donors, NAD or NADP as acceptor;GO:0055114 BP: oxidation-reduction process	G	PF00180	IPR004429; IPR024084
4B_DN22656_c2_g2_i6		0	0	0	0	12.7388	4.56778	23.2852	10.1614	28.7698	25.2855	19.863	26.4607	0	0	0	0.171981	0.191204	0.140088	600	PF04434	SWIM zinc finger	336-365	1.9e-05	IPR007527	Zinc finger, SWIM-type	GO:0008270		TraesCS5D01G286800.1	29.6	250	169	6e-35	139	***	sp|B5F947|MTOX_SALA4	N-methyl-L-tryptophan oxidase	PF01266: FAD dependent oxidoreductase	IPR006076: FAD dependent oxidoreductase; IPR023753: FAD/NAD(P)-binding domain	GO:0016491 MF: oxidoreductase activity;GO:0055114 BP: oxidation-reduction process	G	PF01266	IPR006076; IPR023753
4B_DN22905_c0_g1_i4		0	0	0	0	18.687	35.6638	40.7802	21.0746	37.8759	88.9424	45.3649	48.6715	0	0.0267047	0	5.03916	4.51642	5.12507		-				-				TraesCS7D01G409100.1	87.76	49	6	4e-21	95.5	*-*	tr|D7LQZ5|D7LQZ5_ARALL	Myb family transcription factor	PF00249: Myb-like DNA-binding domain; PF14379: MYB-CC type transfactor, LHEQLE motif	IPR001005: SANT/Myb domain; IPR006447: Myb domain, plants; IPR009057: Homeobox domain-like; IPR017930: Myb domain; IPR025756: MYB-CC type transcription factor, LHEQLE-containing domain	GO:0003677 MF: DNA binding	G	PF00249; PF14379	IPR001005; IPR006447; IPR009057; IPR017930; IPR025756
4B_DN23237_c0_g4_i1		0	0	0	0	7.34829	18.7101	20.3029	10.3512	34.468	26.6148	31.1661	20.6301	0	0	0	0.920058	0.129789	0.348428		-				-				TraesCS2A01G338000.1	40.78	103	51	1e-12	65.5	***	tr|B9VRI5|B9VRI5_SPIOL	Aldehyde dehydrogenase	PF00171: Aldehyde dehydrogenase family	IPR015590: Aldehyde dehydrogenase domain; IPR016160: Aldehyde dehydrogenase, cysteine active site; IPR016161: Aldehyde/histidinol dehydrogenase; IPR016162: Aldehyde dehydrogenase N-terminal domain; IPR029510: Aldehyde dehydrogenase, glutamic acid active site	GO:0008152 BP: metabolic process;GO:0016491 MF: oxidoreductase activity;GO:0055114 BP: oxidation-reduction process	G	PF00171	IPR015590; IPR016160; IPR016161; IPR016162; IPR029510
4B_DN23237_c0_g7_i1		0	0	0	0	13.7699	7.9886	17.2828	2.44927	20.0804	19.3587	28.7338	27.0057	0	0	0	0.433872	0.256884	0.435355	146	PF00724	NADH:flavin oxidoreductase / NADH oxidase family	12-64	0.00019	IPR001155	NADH:flavin oxidoreductase/NADH oxidase, N-terminal	GO:0010181|GO:0016491|GO:0055114		-
4B_DN23270_c0_g1_i1		0	0	0	0	80.093	26.3064	87.3622	29.194	125.939	111.058	83.2711	108.566	0	0	0	1.45245	0.43702	1.14544	181	PF12214	Cell cycle regulated microtubule associated protein	19-108	3.6e-18	IPR027330	TPX2 central domain		Reactome: R-HSA-6804756|Reactome: R-HSA-8854518	TraesCS2A01G233300.3	70.89	158	34	8e-54	185	*-*	tr|C1E652|C1E652_MICCC	ATP-dependent DNA helicase	PF00580: UvrD/REP helicase N-terminal domain; PF13361: UvrD-like helicase C-terminal domain	IPR014016: UvrD-like helicase, ATP-binding domain; IPR014017: UvrD-like DNA helicase, C-terminal; IPR027417: P-loop containing nucleoside triphosphate hydrolase; IPR034739: UvrD/AddA helicase, N-terminal	GO:0005524 MF: ATP binding;GO:0016787 MF: hydrolase activity	TE?	PF00580; PF13361	IPR014016; IPR014017; IPR027417; IPR034739
4B_DN23388_c1_g6_i4		0	0	0	0	29.1504	23.4863	35.8802	13.0212	49.039	52.1808	36.1041	31.2729	0	0	0	0.419683	0.305207	0.384824		-				-				TraesCS3D01G100500.1	74.54	271	65	3e-143	421	***	tr|A0A0K9PK54|A0A0K9PK54_ZOSMR	Amino acid permease	PF13520: Amino acid permease	IPR002293: Amino acid/polyamine transporter I; IPR004756: Amino acid permease subfamily; IPR004840: Amino acid permease, conserved site	GO:0003333 BP: amino acid transmembrane transport;GO:0006865 BP: amino acid transport;GO:0015171 MF: amino acid transmembrane transporter activity;GO:0016020 CC: membrane;GO:0016021 CC: integral component of membrane;GO:0055085 BP: transmembrane transport	G	PF13520	IPR002293; IPR004756; IPR004840
4B_DN23649_c4_g1_i13		0	0	0	0	3.74458	6.14101	15.6129	0.159036	9.32519	9.83753	8.63425	10.3431	0.0570904	0.0473811	0	0.272288	0.455825	0.188659	512	PF09280	XPC-binding domain	409-441	5.5e-10	IPR015360	XPC-binding domain	GO:0003684|GO:0006289|GO:0043161	Reactome: R-HSA-5689877|Reactome: R-HSA-5696394|Reactome: R-HSA-5696395	TraesCS6B01G177400.1	85.71	301	17	1e-153	449	***	AT1G79650.1	Rad23 UV excision repair protein family	PF00240: Ubiquitin family; PF00627: UBA/TS-N domain; PF09280: XPC-binding domain	IPR000626: Ubiquitin domain; IPR004806: UV excision repair protein Rad23; IPR006636: Heat shock chaperonin-binding; IPR009060: UBA-like; IPR015360: XPC-binding domain; IPR015940: Ubiquitin-associated domain; IPR029071: Ubiquitin-related domain	GO:0003684 MF: damaged DNA binding;GO:0005515 MF: protein binding;GO:0005634 CC: nucleus;GO:0006289 BP: nucleotide-excision repair;GO:0043161 BP: proteasome-mediated ubiquitin-dependent protein catabolic process	G	PF00240; PF00627; PF09280	IPR000626; IPR004806; IPR006636; IPR009060; IPR015360; IPR015940; IPR029071
4B_DN23747_c2_g6_i1		0	0	0	0	5.40625	16.3186	87.1061	6.28263	25.2475	20.8134	11.6195	25.7101	0.073191	0	0	1.44575	1.84089	1.17698		-				-				TraesCS3B01G051700.1	44.53	128	46	8e-20	85.9	***	tr|A0A077RPA4|A0A077RPA4_WHEAT	E3 ubiquitin-protein ligase	PF03145: Seven in absentia protein family	IPR008974: TRAF-like; IPR013010: Zinc finger, SIAH-type; IPR013083: Zinc finger, RING/FYVE/PHD-type; IPR018121: Seven-in-absentia protein, TRAF-like domain	GO:0005515 MF: protein binding;GO:0005634 CC: nucleus;GO:0006511 BP: ubiquitin-dependent protein catabolic process;GO:0007275 BP: multicellular organism development;GO:0008270 MF: zinc ion binding	G	PF03145	IPR008974; IPR013010; IPR013083; IPR018121
4B_DN23784_c0_g1_i4		0	0	0	0	98.2348	43.5527	142.534	38.5779	173.789	130.92	71.2279	112.189	0	0	0	0.231427	0.249259	0.225587	410	PF00612	IQ calmodulin-binding motif	163-178	0.00046	IPR000048	IQ motif, EF-hand binding site	GO:0005515		TraesCS2B01G247100.1	48.08	391	146	2e-86	290	***	tr|R7WEF9|R7WEF9_AEGTA	Abnormal spindle-like microcephaly-associated protein-like protein	PF00307: Calponin homology (CH) domain; PF00612: IQ calmodulin-binding motif	IPR000048: IQ motif, EF-hand binding site; IPR000225: Armadillo; IPR001715: Calponin homology domain; IPR011989: Armadillo-like helical; IPR016024: Armadillo-type fold	GO:0005488 MF: binding;GO:0005515 MF: protein binding	G	PF00307; PF00612	IPR000048; IPR000225; IPR001715; IPR011989; IPR016024
4B_DN7196_c0_g1_i1		0	0	0	0	6.04366	8.70679	11.1697	2.33611	15.8608	13.1689	6.25963	11.202	0	0	0	0.384542	0.106805	0.279578		-				-				TraesCS6B01G068200.1	25.84	209	126	4e-10	60.8	***	tr|M7YSP1|M7YSP1_TRIUA	60S ribosomal protein L13	PF01294: Ribosomal protein L13e	IPR001380: Ribosomal protein L13e; IPR018256: Ribosomal protein L13e, conserved site	GO:0003735 MF: structural constituent of ribosome;GO:0005622 CC: intracellular;GO:0005840 CC: ribosome;GO:0006412 BP: translation	G	PF01294	IPR001380; IPR018256
