# Supplementary material for: Rye B chromosomes differently influence the expression of A chromosome–encoded genes depending on the host species
Source: Chromosome Res. 2022 Jul 4;30(4):335–49. doi: 10.1007/s10577-022-09704-6 (PMC9771852; doi:10.1007/s10577-022-09704-6)
Supplement: Supplementary file 13 — Supplemental Table 1 RNA sequencing and read mapping onto the T. aestivum reference genome. (XLSX 11 KB) [file 10577_2022_9704_MOESM13_ESM.xlsx]

## Sheet: Sheet1
Supplemental Table 1. RNA sequencing and read mapping onto T. aestivum reference genome.
			Mapping againsts Wheat genome with HISAT2
Sample	FASTQC	Trimmomatic	aligned concordantly exactly 1 time	aligned concordantly > 1 time	Unmapped reads
B0_rep1	10,015,143	9,962,352	7,574,402 (76.03%)	1,076,735 (10.81%)	1,311,215 (13.16%)
B0_rep2	10,112,056	10,040,402	7,991,472 (79.59%)	1,095,087 (10.91%)	953843 (9.50%)
B0_rep3	15,496,470	15,391,179	11,619,853 (75.50%)	1,636,556 (10.63%)	2,134,770 (13.87%)
B0_rep4	11,812,049	11,718,703	9,599,552 (81.92%)	1,177,197 (10.05%)	941,954 (8.04%)
+2B_rep1	10,603,068	10,559,677	8,234,198 (77.98%)	1,109,439 (10.51%)	1,216,040 (11.52%)
+2B_rep2	10,531,495	10,497,187	8,174,456 (77.87%)	1,088,070 (10.37%)	1,234,661 (11.76%)
+2B_rep3	11,588,176	11,539,625	8,288,138 (71.82%)	1,262,535 (10.94%)	1,988,952 (17.24%)
+2B_rep4	10,876,512	10,839,777	8,671,200 (79.99%)	1,113,595 (10.27%)	1,054,982 (9.73%)
+4B_rep1	9,568,716	9,510,485	7,645,118 (80.39%)	950,244 (9.99%)	915,123 (9.62%)
+4B_rep2	9,579,448	9,543,812	7,668,115 (80.35%)	932,122 (9.77%)	943,575 (9.89%)
+4B_rep3	12,327,125	12,251,545	9,426,414 (76.94%)	1,254,670 (10.24%)	1,570,461 (12.82%)
+4B_rep4	12,556,111	12,495,545	9,692,341 (77.57%)	1,328,496 (10.63%)	1,474,708 (11.80%)
