# Supplementary material for: Rye B chromosomes differently influence the expression of A chromosome–encoded genes depending on the host species
Source: Chromosome Res. 2022 Jul 4;30(4):335–49. doi: 10.1007/s10577-022-09704-6 (PMC9771852; doi:10.1007/s10577-022-09704-6)
Supplement: Supplementary file 14 — Supplemental Table 2 Differentially expressed transcripts identified in rye in the presence of +2B chromosomes. (XLSX 9 KB) [file 10577_2022_9704_MOESM14_ESM.xlsx]

## Sheet: Sheet1
Supplemental Table 2 Differentially expressed transcripts identified in rye in the presence of 2B chromosomes
0B-2B (Total amount of analyzed genes 25973)
Up-regulated in rye+2B	less than 2FC	2FC	4FC	8FC	16FC	32FC and more		Down-regulated in rye+2B	less than 2FC	2FC	4FC	8FC	16FC	32FC and more
Amount of transcripts	54	231	155	123	115	240		Amount of transcripts	88	193	119	47	26	39
