# Supplementary material for: Rye B chromosomes differently influence the expression of A chromosome–encoded genes depending on the host species
Source: Chromosome Res. 2022 Jul 4;30(4):335–49. doi: 10.1007/s10577-022-09704-6 (PMC9771852; doi:10.1007/s10577-022-09704-6)
Supplement: Supplementary file 15 — Supplemental Table 3 Annotated differentially expressed transcripts in rye in the presence of +2B chromosomes. (XLSX 182 KB) [file 10577_2022_9704_MOESM15_ESM.xlsx]

## Sheet: Sheet1
Supplemental Table 3 Annotated differentially expressed transcripts in rye in the presence of 2B chromosomes
Transcripts	baseMeanA (B0)	baseMeanB (Bplus)	baseMean	log2FoldChange (B0-2B)	pvalue	FDR		Annotation_HC				GO
SECCE6Rv1G0434130.1	0.267876	486.237	243.253	-10.2237	1.0517e-17	1.50058e-15	SECCE6Rv1G0434130.1	Polyubiquitin	primary_confidence_class=HC	secondary_condidence_class=HC1	***	GO:0003824,GO:0005737,GO:0016491,GO:0016661,GO:0046872,GO:0050418,GO:0051536,GO:0051537,GO:0055114
SECCE3Rv1G0163770.1	0	235.3	117.65	-10.1387	3.58269e-17	4.87218e-15	SECCE3Rv1G0163770.1	Beta-amylase	primary_confidence_class=HC	secondary_condidence_class=HC2	*-*	GO:0000272,GO:0005975,GO:0008152,GO:0016161,GO:0016787,GO:0016798,GO:0102229
SECCE1Rv1G0005320.1	0	227.767	113.884	-10.0946	1.19521e-16	1.58817e-14	SECCE1Rv1G0005320.1	Thaumatin	primary_confidence_class=HC	secondary_condidence_class=HC2	***	GO:0006812,GO:0015299,GO:0016020,GO:0016021,GO:0055085,GO:1902600
SECCEUnv1G0529410.1	0.368352	412.51	206.439	-9.9881	2.87784e-16	3.63005e-14	SECCEUnv1G0529410.1	Tetratricopeptide repeat-like superfamily protein, putative	primary_confidence_class=HC	secondary_condidence_class=HC2	--*	GO:0003677,GO:0003700,GO:0005634,GO:0006351,GO:0006355
SECCE5Rv1G0322930.1	1.09525	707.152	354.123	-9.91971	2.41004e-22	4.93548e-20	SECCE5Rv1G0322930.1	QWRF motif protein (DUF566)	primary_confidence_class=HC	secondary_condidence_class=HC2	*-*	GO:0003676
SECCE4Rv1G0280500.1	0	176.773	88.3867	-9.72844	6.50879e-16	8.03536e-14	SECCE4Rv1G0280500.1	F-box domain containing protein	primary_confidence_class=HC	secondary_condidence_class=HC2	***	GO:0009793
SECCE1Rv1G0049590.1	0.915979	457.569	229.242	-9.29288	1.16883e-19	1.99469e-17	SECCE1Rv1G0049590.1	Zinc finger protein	primary_confidence_class=HC	secondary_condidence_class=HC2	*-*	GO:0003676,GO:0008270,GO:0046872
SECCE5Rv1G0326790.1	0	130.511	65.2553	-9.28631	1.75798e-14	1.9246e-12	SECCE5Rv1G0326790.1	Myb/SANT-like DNA-binding domain protein	primary_confidence_class=HC	secondary_condidence_class=HC2	***	GO:0003677
SECCEUnv1G0529350.1	0.368352	180.745	90.5566	-8.79776	1.02714e-12	9.66453e-11	SECCEUnv1G0529350.1	Tetratricopeptide repeat-like superfamily protein, putative	primary_confidence_class=HC	secondary_condidence_class=HC2	--*	GO:0005215,GO:0008643,GO:0016020,GO:0016021,GO:0016491,GO:0022857,GO:0032440,GO:0055085,GO:0055114
SECCE6Rv1G0415890.1	0	91.6734	45.8367	-8.78256	8.16744e-13	7.72666e-11	SECCE6Rv1G0415890.1	Autophagy-related protein 18	primary_confidence_class=HC	secondary_condidence_class=HC1	***	GO:0004672,GO:0005524,GO:0006468,GO:0016301,GO:0016310
SECCE1Rv1G0027150.1	0	90.7232	45.3616	-8.76783	1.25017e-12	1.15141e-10	SECCE1Rv1G0027150.1	Cytochrome P450, putative	primary_confidence_class=HC	secondary_condidence_class=HC1	***	GO:0004497,GO:0005506,GO:0016020,GO:0016021,GO:0016491,GO:0016705,GO:0020037,GO:0046872,GO:0047085,GO:0050592,GO:0055114
SECCE2Rv1G0138440.1	1.92056	788.678	395.299	-8.75961	5.11012e-39	2.06865e-36	SECCE2Rv1G0138440.1	FBD-associated F-box protein	primary_confidence_class=HC	secondary_condidence_class=HC2	--*	GO:0000062,GO:0016020,GO:0016021
SECCE7Rv1G0478070.1	4.56802	1734.56	869.562	-8.74899	2.5513e-78	2.61238e-75	SECCE7Rv1G0478070.1	Acyl-CoA N-acyltransferase with RING/FYVE/PHD-type zinc finger protein	primary_confidence_class=HC	secondary_condidence_class=HC2	*-*	GO:0005634,GO:0005694,GO:0008168,GO:0008270,GO:0016571,GO:0016740,GO:0018024,GO:0032259,GO:0034968
SECCE2Rv1G0066520.1	0.915979	292.87	146.893	-8.63955	3.29284e-16	4.12364e-14	SECCE2Rv1G0066520.1	Plant invertase/pectin methylesterase inhibitor	primary_confidence_class=HC	secondary_condidence_class=HC2	***	GO:0004857,GO:0043086
SECCE1Rv1G0009140.1	0	81.6237	40.8119	-8.61357	5.78823e-12	5.0631e-10	SECCE1Rv1G0009140.1	RING/U-box superfamily protein	primary_confidence_class=HC	secondary_condidence_class=HC2	--*	GO:0000381,GO:0005634,GO:0005654,GO:0006397,GO:0007049,GO:0008380,GO:0016607,GO:0036396,GO:0042981,GO:0080009
SECCE4Rv1G0269770.1	0	72.5105	36.2553	-8.44224	4.17244e-08	1.9013e-06	SECCE4Rv1G0269770.1	Strictosidine synthase	primary_confidence_class=HC	secondary_condidence_class=HC1	***	GO:0009058,GO:0016844
SECCEUnv1G0551420.1	5.3068	1727.27	866.286	-8.42072	6.82056e-12	5.8775e-10	SECCEUnv1G0551420.1	Chalcone synthase	primary_confidence_class=HC	secondary_condidence_class=HC1	***	GO:0003824,GO:0005783,GO:0008152,GO:0009058,GO:0010584,GO:0016740,GO:0016746,GO:0016747,GO:0030639,GO:0080110,GO:0090439
SECCEUnv1G0537380.1	0.368352	122.445	61.4067	-8.23318	9.73511e-12	8.14707e-10	SECCEUnv1G0537380.1	P-loop containing nucleoside triphosphate hydrolases superfamily protein	primary_confidence_class=HC	secondary_condidence_class=HC2	--*	GO:0004497,GO:0005506,GO:0016020,GO:0016491,GO:0016705,GO:0016709,GO:0020037,GO:0044550,GO:0046872,GO:0055114
SECCE6Rv1G0428930.1	0	62.0509	31.0254	-8.2187	7.16118e-11	5.12982e-09	SECCE6Rv1G0428930.1	Leucine-rich repeat receptor-like kinase	primary_confidence_class=HC	secondary_condidence_class=HC2	*-*	GO:0000166,GO:0004672,GO:0004674,GO:0005102,GO:0005524,GO:0005739,GO:0006468,GO:0007165,GO:0016020,GO:0016021,GO:0016301,GO:0016310,GO:0016740
SECCE2Rv1G0101870.1	0.815503	213.549	107.182	-8.19689	1.5669e-14	1.72626e-12	SECCE2Rv1G0101870.1	Desiccation-related protein PCC13-62	primary_confidence_class=HC	secondary_condidence_class=HC2	***	GO:0003677,GO:0003700,GO:0005634,GO:0006351,GO:0006355
SECCE6Rv1G0437090.1	0	57.3425	28.6712	-8.10789	1.13743e-10	7.82582e-09	SECCE6Rv1G0437090.1	rRNA N-glycosidase	primary_confidence_class=HC	secondary_condidence_class=HC2	***	GO:0006952,GO:0009405,GO:0016787,GO:0017148,GO:0030598,GO:0090729
SECCEUnv1G0556910.1	0	57.3425	28.6712	-8.10789	1.13743e-10	7.82582e-09	SECCEUnv1G0556910.1	rRNA N-glycosidase	primary_confidence_class=HC	secondary_condidence_class=HC2	***	GO:0006952,GO:0009405,GO:0016787,GO:0017148,GO:0030598,GO:0090729
SECCE5Rv1G0356910.1	0.736704	199.548	100.142	-8.06542	2.09425e-09	1.18359e-07	SECCE5Rv1G0356910.1	Reticulon-like protein	primary_confidence_class=HC	secondary_condidence_class=HC2	*-*	GO:0005783,GO:0005789,GO:0016020,GO:0016021
SECCE2Rv1G0100760.1	0	54.9658	27.4829	-8.04268	2.66079e-10	1.71542e-08	SECCE2Rv1G0100760.1	cDNA clone:J023048M13, full insert sequence	primary_confidence_class=HC	secondary_condidence_class=HC2	--*	GO:0003677,GO:0005634,GO:0006351,GO:0006355
SECCE2Rv1G0087710.1	18.9556	4460.34	2239.65	-8.03562	6.28775e-174	5.47254e-170	SECCE2Rv1G0087710.1	Kinesin-like protein	primary_confidence_class=HC	secondary_condidence_class=HC1	***	GO:0000166,GO:0003774,GO:0003777,GO:0005524,GO:0005874,GO:0007018,GO:0008017,GO:0016787
SECCE5Rv1G0319210.1	1.82008	455.668	228.744	-7.9736	1.37156e-29	4.04658e-27	SECCE5Rv1G0319210.1	Lipid transfer protein	primary_confidence_class=HC	secondary_condidence_class=HC2	--*	GO:0000166,GO:0004672,GO:0004674,GO:0005524,GO:0006468,GO:0007165,GO:0016301,GO:0016310,GO:0016740
SECCE3Rv1G0150190.1	0.547627	101.598	51.0728	-7.9686	1.64312e-10	1.09167e-08	SECCE3Rv1G0150190.1	Trypsin inhibitor	primary_confidence_class=HC	secondary_condidence_class=HC2	***	GO:0004867,GO:0005576,GO:0010466,GO:0010951,GO:0030414
SECCE6Rv1G0402840.1	1.09525	179.767	90.4311	-7.93644	1.9174e-14	2.08601e-12	SECCE6Rv1G0402840.1	Oxygen-dependent choline dehydrogenase	primary_confidence_class=HC	secondary_condidence_class=HC2	***	GO:0008802,GO:0008812,GO:0016491,GO:0016614,GO:0019285,GO:0050660,GO:0055114
SECCE4Rv1G0269660.1	0	50.7839	25.3919	-7.92998	2.46584e-10	1.6016e-08	SECCE4Rv1G0269660.1	Strictosidine synthase	primary_confidence_class=HC	secondary_condidence_class=HC1	***	GO:0009058,GO:0016844
SECCE5Rv1G0344110.1	0	50.0849	25.0424	-7.91296	3.42797e-10	2.16985e-08	SECCE5Rv1G0344110.1	Thaumatin-like protein	primary_confidence_class=HC	secondary_condidence_class=HC2	***	GO:0005622,GO:0008270
SECCE6Rv1G0434460.1	0	49.3558	24.6779	-7.89037	5.35124e-10	3.33867e-08	SECCE6Rv1G0434460.1	F-box family protein	primary_confidence_class=HC	secondary_condidence_class=HC2	*-*	GO:0004842,GO:0016567,GO:0031146
SECCE6Rv1G0450600.1	0	48.5131	24.2566	-7.86092	2.91262e-10	1.85714e-08	SECCE6Rv1G0450600.1	GDSL esterase/lipase	primary_confidence_class=HC	secondary_condidence_class=HC1	***	GO:0016788
SECCE5Rv1G0330610.1	0	47.211	23.6055	-7.82634	7.15134e-10	4.39871e-08	SECCE5Rv1G0330610.1	Aspartic proteinase nepenthesin-1	primary_confidence_class=HC	secondary_condidence_class=HC1	***	GO:0004190,GO:0006508,GO:0008233,GO:0016787
SECCE5Rv1G0315260.1	0	42.9753	21.4877	-7.68721	1.39012e-09	8.14743e-08	SECCE5Rv1G0315260.1	S-adenosyl-L-methionine-dependent methyltransferases superfamily protein	primary_confidence_class=HC	secondary_condidence_class=HC1	***	GO:0005768,GO:0005794,GO:0005802,GO:0008168,GO:0016020,GO:0016021,GO:0016740,GO:0032259
SECCE6Rv1G0406890.1	0	42.4913	21.2457	-7.66786	1.19619e-09	7.05836e-08	SECCE6Rv1G0406890.1	Methyltransferase	primary_confidence_class=HC	secondary_condidence_class=HC2	*-*	GO:0008168,GO:0016740,GO:0032259
SECCE2Rv1G0104900.1	1.92056	359.271	180.596	-7.61919	2.89733e-26	7.30924e-24	SECCE2Rv1G0104900.1	Aspartic proteinase nepenthesin-1	primary_confidence_class=HC	secondary_condidence_class=HC1	***	GO:0004190,GO:0006508,GO:0008233,GO:0016787
SECCE1Rv1G0014540.1	0	39.5471	19.7735	-7.57354	5.02099e-09	2.7059e-07	SECCE1Rv1G0014540.1	Desiccation-related protein PCC13-62	primary_confidence_class=HC	secondary_condidence_class=HC2	***	GO:0004821,GO:0005524,GO:0005737,GO:0006427,GO:0016874
SECCE7Rv1G0478130.1	0	39.1021	19.5511	-7.55048	1.86671e-09	1.06888e-07	SECCE7Rv1G0478130.1	Kinesin-like protein	primary_confidence_class=HC	secondary_condidence_class=HC1	***	GO:0000166,GO:0003774,GO:0003777,GO:0005524,GO:0005874,GO:0007018,GO:0008017
SECCE3Rv1G0203640.1	1.36313	216.241	108.802	-7.54843	1.38589e-11	1.11686e-09	SECCE3Rv1G0203640.1	Polygalacturonase	primary_confidence_class=HC	secondary_condidence_class=HC1	***	GO:0004650,GO:0005576,GO:0005975,GO:0008152,GO:0016787,GO:0016798,GO:0071555
SECCE3Rv1G0190410.1	0.368352	72.8313	36.5998	-7.48957	1.44442e-09	8.43727e-08	SECCE3Rv1G0190410.1	Protein NRT1/ PTR FAMILY 1.2	primary_confidence_class=HC	secondary_condidence_class=HC1	***	GO:0016020,GO:0016021,GO:0022857,GO:0055085
SECCE1Rv1G0026860.1	0	37.2904	18.6452	-7.48449	3.16742e-09	1.75359e-07	SECCE1Rv1G0026860.1	Epoxide hydrolase 2	primary_confidence_class=HC	secondary_condidence_class=HC2	***	GO:0003824,GO:0016787
SECCE6Rv1G0401560.1	0.904104	191.752	96.3281	-7.46911	1.13643e-17	1.60828e-15	SECCE6Rv1G0401560.1	Vesicle-associated 1-1-like protein	primary_confidence_class=HC	secondary_condidence_class=HC1	***	GO:0005789,GO:0016020,GO:0016021
SECCE4Rv1G0292050.1	2.65726	433.254	217.956	-7.40351	2.82242e-34	1.00265e-31	SECCE4Rv1G0292050.1	GDSL esterase/lipase	primary_confidence_class=HC	secondary_condidence_class=HC2	***	GO:0016788
SECCE4Rv1G0245970.1	12.668	1923.83	968.248	-7.35072	2.2642e-42	1.03718e-39	SECCE4Rv1G0245970.1	Ubiquitin-like-specific protease 1D	primary_confidence_class=HC	secondary_condidence_class=HC2	*-*	GO:0006508,GO:0008233,GO:0008234
SECCE3Rv1G0150200.1	0	31.8616	15.9308	-7.25826	2.81334e-08	1.33076e-06	SECCE3Rv1G0150200.1	Trypsin inhibitor	primary_confidence_class=HC	secondary_condidence_class=HC2	***	GO:0004867,GO:0005576,GO:0010466,GO:0010951,GO:0030414
SECCEUnv1G0561180.1	0	31.8616	15.9308	-7.25826	2.81334e-08	1.33076e-06	SECCEUnv1G0561180.1	Trypsin inhibitor	primary_confidence_class=HC	secondary_condidence_class=HC2	***	GO:0004867,GO:0005576,GO:0010466,GO:0010951,GO:0030414
SECCE2Rv1G0104980.1	0	31.7674	15.8837	-7.25627	2.01874e-08	9.87083e-07	SECCE2Rv1G0104980.1	alpha/beta-Hydrolases superfamily protein	primary_confidence_class=HC	secondary_condidence_class=HC2	***	GO:0003676,GO:0003723
SECCE6Rv1G0423620.1	0.815503	107.641	54.2283	-7.20704	2.26402e-11	1.77522e-09	SECCE6Rv1G0423620.1	AT hook motif DNA-binding family protein	primary_confidence_class=HC	secondary_condidence_class=HC1	***	GO:0003677,GO:0003680,GO:0003700,GO:0005634,GO:0006351,GO:0006355
SECCE1Rv1G0060170.1	0	30.4882	15.2441	-7.18527	2.15145e-08	1.0461e-06	SECCE1Rv1G0060170.1	F-box family protein	primary_confidence_class=HC	secondary_condidence_class=HC2	*-*	GO:0004129,GO:0005739,GO:0005743,GO:0016020,GO:0022900,GO:0046872,GO:1902600
SECCE4Rv1G0286370.1	0	29.6905	14.8452	-7.14861	2.56347e-08	1.22926e-06	SECCE4Rv1G0286370.1	RNA-binding KH domain-containing protein	primary_confidence_class=HC	secondary_condidence_class=HC2	***	GO:0003676,GO:0003723
SECCE1Rv1G0030820.1	3.55157	459.765	231.658	-7.13019	3.7237e-43	1.80051e-40	SECCE1Rv1G0030820.1	p-loop containing nucleoside triphosphate hydrolases superfamily protein	primary_confidence_class=HC	secondary_condidence_class=HC2	*-*	GO:0016787
SECCE3Rv1G0188010.1	22.9815	3195.05	1609.01	-7.12671	1.16805e-184	2.03322e-180	SECCE3Rv1G0188010.1	Reticulon-like protein	primary_confidence_class=HC	secondary_condidence_class=HC1	***	GO:0005783,GO:0005789,GO:0016020,GO:0016021
SECCE7Rv1G0467510.1	0	29.1396	14.5698	-7.12077	5.30926e-08	2.39426e-06	SECCE7Rv1G0467510.1	F-box and associated interaction domains-containing protein	primary_confidence_class=HC	secondary_condidence_class=HC2	--*	GO:0006869,GO:0008289,GO:0016020,GO:0016021
SECCE5Rv1G0339470.1	0	26.9651	13.4825	-7.01763	7.33881e-08	3.20167e-06	SECCE5Rv1G0339470.1	FBD-associated F-box protein	primary_confidence_class=HC	secondary_condidence_class=HC2	--*	GO:0016740,GO:0016747
SECCE1Rv1G0028900.1	0	26.4606	13.2303	-6.99528	2.23006e-07	9.02758e-06	SECCE1Rv1G0028900.1	Oxygen-dependent choline dehydrogenase	primary_confidence_class=HC	secondary_condidence_class=HC2	***	GO:0008802,GO:0008812,GO:0016491,GO:0016614,GO:0019285,GO:0050660,GO:0055114
SECCE7Rv1G0467550.1	0.547627	50.8431	25.6954	-6.96601	1.82965e-08	8.99682e-07	SECCE7Rv1G0467550.1	F-box domain containing protein	primary_confidence_class=HC	secondary_condidence_class=HC2	***	GO:0003824,GO:0004750,GO:0005975,GO:0006098,GO:0008152,GO:0016853,GO:0016857
SECCE1Rv1G0049580.1	9.24614	1148.17	578.707	-6.93479	3.07249e-95	5.94253e-92	SECCE1Rv1G0049580.1	Zinc finger protein	primary_confidence_class=HC	secondary_condidence_class=HC2	*-*	GO:0003676,GO:0008270,GO:0046872
SECCE1Rv1G0006590.1	0.815503	77.9491	39.3823	-6.74028	1.97639e-10	1.29823e-08	SECCE1Rv1G0006590.1	Protein transport SEC13-like protein	primary_confidence_class=HC	secondary_condidence_class=HC1	***	GO:0000139,GO:0005198,GO:0015031,GO:0016192,GO:0030127,GO:0090114,GO:1904263
SECCE4Rv1G0280530.1	0.267876	43.4198	21.8438	-6.73542	7.33484e-08	3.20167e-06	SECCE4Rv1G0280530.1	F-box domain containing protein	primary_confidence_class=HC	secondary_condidence_class=HC2	*-*	GO:0003676,GO:0003735,GO:0005622,GO:0005840,GO:0006412,GO:0008270,GO:0015074
SECCE2Rv1G0082080.1	0	21.9752	10.9876	-6.71422	3.90369e-07	1.51269e-05	SECCE2Rv1G0082080.1	Ribosomal protein L19	primary_confidence_class=HC	secondary_condidence_class=HC1	***	GO:0003735,GO:0005622,GO:0005840,GO:0006412,GO:0022625
SECCE2Rv1G0124740.1	0	21.892	10.946	-6.7131	4.63932e-07	1.7671e-05	SECCE2Rv1G0124740.1	Protein FAR1-RELATED SEQUENCE 5	primary_confidence_class=HC	secondary_condidence_class=HC2	*-*	GO:0006355,GO:0008270
SECCE2Rv1G0066620.1	0	21.3074	10.6537	-6.68184	4.88236e-07	1.84755e-05	SECCE2Rv1G0066620.1	Proline-rich protein, putative, expressed	primary_confidence_class=HC	secondary_condidence_class=HC2	***	GO:0008270
SECCE1Rv1G0056210.1	0	21.3067	10.6534	-6.67349	3.71095e-07	1.44835e-05	SECCE1Rv1G0056210.1	NBS-LRR disease resistance protein-like	primary_confidence_class=HC	secondary_condidence_class=HC2	***	GO:0005886,GO:0006952,GO:0007165,GO:0043531
SECCE6Rv1G0405360.1	0.267876	41.1286	20.6982	-6.66143	9.73652e-08	4.12369e-06	SECCE6Rv1G0405360.1	basic helix-loop-helix (bHLH) DNA-binding superfamily protein	primary_confidence_class=HC	secondary_condidence_class=HC2	*-*	GO:0003676,GO:0008270,GO:0015074,GO:0016020,GO:0016021
SECCE6Rv1G0450620.1	0	20.653	10.3265	-6.63539	7.11496e-07	2.5856e-05	SECCE6Rv1G0450620.1	GDSL esterase/lipase	primary_confidence_class=HC	secondary_condidence_class=HC1	***	GO:0016788
SECCE1Rv1G0042640.1	0	20.4889	10.2444	-6.6178	1.2629e-06	4.4232e-05	SECCE1Rv1G0042640.1	Epidermal patterning factor-like protein	primary_confidence_class=HC	secondary_condidence_class=HC2	*-*	GO:0005576,GO:0005618,GO:0009664,GO:0016020
SECCE4Rv1G0225340.1	0	20.2071	10.1036	-6.5968	5.72231e-07	2.11483e-05	SECCE4Rv1G0225340.1	Glucuronoxylan 4-O-methyltransferase	primary_confidence_class=HC	secondary_condidence_class=HC2	***	GO:0008168,GO:0016740,GO:0032259,GO:0045492
SECCE7Rv1G0491330.1	0	19.9588	9.97938	-6.58758	8.33416e-07	3.01607e-05	SECCE7Rv1G0491330.1	Cytochrome P450, putative	primary_confidence_class=HC	secondary_condidence_class=HC1	***	GO:0004497,GO:0005506,GO:0016020,GO:0016021,GO:0016491,GO:0016705,GO:0020037,GO:0046872,GO:0055114,GO:0070330
SECCE4Rv1G0290670.1	0	19.7354	9.86769	-6.57293	1.19377e-06	4.19796e-05	SECCE4Rv1G0290670.1	Histone H2A	primary_confidence_class=HC	secondary_condidence_class=HC1	***	GO:0000786,GO:0003677,GO:0005634,GO:0005694,GO:0046982
SECCE6Rv1G0418360.1	0	19.246	9.623	-6.53128	1.59818e-06	5.46809e-05	SECCE6Rv1G0418360.1	DNA-directed RNA polymerase subunit	primary_confidence_class=HC	secondary_condidence_class=HC2	--*	GO:0003677,GO:0003899,GO:0006351,GO:0009536,GO:0016740,GO:0016779
SECCE4Rv1G0269680.1	0	18.8701	9.43504	-6.505	4.91475e-06	0.000148774	SECCE4Rv1G0269680.1	Strictosidine synthase	primary_confidence_class=HC	secondary_condidence_class=HC1	***	GO:0009058,GO:0016844
SECCE6Rv1G0406140.1	0	18.9021	9.45103	-6.4994	9.83768e-07	3.49479e-05	SECCE6Rv1G0406140.1	AAA domain-containing protein 3, ATPase family	primary_confidence_class=HC	secondary_condidence_class=HC2	***	GO:0005524,GO:0016787
SECCE6Rv1G0421680.1	0.547627	36.4639	18.5058	-6.49252	3.82937e-07	1.4879e-05	SECCE6Rv1G0421680.1	Cytochrome P450, putative	primary_confidence_class=HC	secondary_condidence_class=HC1	***	GO:0004497,GO:0005506,GO:0016020,GO:0016021,GO:0016491,GO:0016705,GO:0020037,GO:0046872,GO:0047085,GO:0050592,GO:0055114
SECCE2Rv1G0137310.1	0.267876	35.919	18.0935	-6.4739	4.74653e-07	1.80006e-05	SECCE2Rv1G0137310.1	myb domain protein 11	primary_confidence_class=HC	secondary_condidence_class=HC2	--*	GO:0000287,GO:0003824,GO:0004743,GO:0006096,GO:0016301,GO:0016310,GO:0016740,GO:0030955
SECCE2Rv1G0077120.1	0.368352	35.2896	17.829	-6.4441	6.04139e-07	2.22331e-05	SECCE2Rv1G0077120.1	Carboxypeptidase	primary_confidence_class=HC	secondary_condidence_class=HC2	***	GO:0004180,GO:0004185,GO:0006508,GO:0008233,GO:0016787,GO:0051603
SECCE1Rv1G0053510.1	0	17.2592	8.62962	-6.37168	2.50294e-06	8.15894e-05	SECCE1Rv1G0053510.1	Disease resistance protein (NBS-LRR class) family	primary_confidence_class=HC	secondary_condidence_class=HC2	*-*	GO:0005783,GO:0005789,GO:0016020,GO:0016021
SECCE1Rv1G0013770.1	0	16.9378	8.4689	-6.34834	3.79465e-06	0.000118375	SECCE1Rv1G0013770.1	Glutathione S-transferase	primary_confidence_class=HC	secondary_condidence_class=HC1	***	GO:0016740
SECCEUnv1G0528980.1	0.535752	57.1675	28.8516	-6.33091	1.19403e-08	6.07734e-07	SECCEUnv1G0528980.1	AT hook motif DNA-binding family protein	primary_confidence_class=HC	secondary_condidence_class=HC1	***	GO:0003677,GO:0003680,GO:0003700,GO:0005634,GO:0006351,GO:0006355
SECCE6Rv1G0386290.1	15.8393	1141.27	578.555	-6.32712	2.69587e-99	5.86587e-96	SECCE6Rv1G0386290.1	Rad23 UV excision repair protein family	primary_confidence_class=HC	secondary_condidence_class=HC1	***	GO:0006541
SECCE2Rv1G0069390.1	0	16.7121	8.35607	-6.3249	2.68445e-06	8.70172e-05	SECCE2Rv1G0069390.1	Protein DETOXIFICATION	primary_confidence_class=HC	secondary_condidence_class=HC2	*-*	GO:0006855,GO:0015238,GO:0015297,GO:0016020,GO:0016021,GO:0055085
SECCE4Rv1G0245080.1	0	16.2211	8.11056	-6.2767	3.45378e-06	0.000109069	SECCE4Rv1G0245080.1	WRKY family transcription factor	primary_confidence_class=HC	secondary_condidence_class=HC1	***	GO:0003677,GO:0003700,GO:0005634,GO:0006351,GO:0006355,GO:0043565
SECCE7Rv1G0523030.1	0	16.1051	8.05257	-6.27246	6.06711e-06	0.000176902	SECCE7Rv1G0523030.1	ABC transporter G family member	primary_confidence_class=HC	secondary_condidence_class=HC1	***	GO:0000166,GO:0005524,GO:0016020,GO:0016021,GO:0016887
SECCE7Rv1G0476980.1	0	15.702	7.85098	-6.24105	5.15608e-06	0.000154213	SECCE7Rv1G0476980.1	Heat-shock protein, putative	primary_confidence_class=HC	secondary_condidence_class=HC1	***	GO:0003676,GO:0015074
SECCE2Rv1G0067990.1	0	15.5292	7.7646	-6.22375	5.00112e-06	0.000150605	SECCE2Rv1G0067990.1	F-box protein	primary_confidence_class=HC	secondary_condidence_class=HC2	*-*	GO:0005840
SECCE1Rv1G0014790.1	0	15.5471	7.77357	-6.2213	4.52299e-06	0.000138612	SECCE1Rv1G0014790.1	XH/XS domain-containing protein	primary_confidence_class=HC	secondary_condidence_class=HC2	*-*	GO:0031047
SECCE2Rv1G0066180.1	0.368352	30.0678	15.2181	-6.21358	1.64705e-06	5.6106e-05	SECCE2Rv1G0066180.1	Protein DETOXIFICATION	primary_confidence_class=HC	secondary_condidence_class=HC2	*-*	GO:0006855,GO:0015238,GO:0015297,GO:0016020,GO:0016021,GO:0055085
SECCE7Rv1G0455050.1	0	15.4109	7.70547	-6.21075	5.56382e-06	0.000164168	SECCE7Rv1G0455050.1	ATP-dependent zinc metalloprotease FtsH	primary_confidence_class=HC	secondary_condidence_class=HC2	*-*	GO:0000166,GO:0004222,GO:0005524,GO:0005886,GO:0006508,GO:0008233,GO:0008237,GO:0008270,GO:0016020,GO:0016021,GO:0016787,GO:0046872
SECCE7Rv1G0518540.1	0	15.4958	7.74792	-6.20906	5.27597e-06	0.000157528	SECCE7Rv1G0518540.1	Lipid A export ATP-binding/permease protein MsbA	primary_confidence_class=HC	secondary_condidence_class=HC2	--*	GO:0000166,GO:0005524,GO:0005886,GO:0006869,GO:0016020,GO:0016021,GO:0016787,GO:0016887,GO:0034040,GO:0042626,GO:0055085
SECCE3Rv1G0152910.1	0	15.4071	7.70355	-6.20648	5.63209e-06	0.000165884	SECCE3Rv1G0152910.1	F-box family protein	primary_confidence_class=HC	secondary_condidence_class=HC2	*-*	GO:0005759
SECCE2Rv1G0116540.1	1.83196	101.347	51.5894	-6.1	3.58637e-15	4.10711e-13	SECCE2Rv1G0116540.1	DNA replication and repair protein RecF	primary_confidence_class=HC	secondary_condidence_class=HC2	--*	GO:0000166,GO:0003677,GO:0003697,GO:0005524,GO:0005737,GO:0006260,GO:0006281,GO:0006974,GO:0009432
SECCE1Rv1G0043650.1	0	14.0296	7.0148	-6.07504	1.01715e-05	0.000283744	SECCE1Rv1G0043650.1	F-box/RNI-like/FBD-like domains-containing protein	primary_confidence_class=HC	secondary_condidence_class=HC2	***	GO:0003824,GO:0004373,GO:0005536,GO:0005737,GO:0005977,GO:0005978,GO:0007507,GO:0008152,GO:0016234,GO:0016740,GO:0016757,GO:0019901
SECCE5Rv1G0346880.1	0.368352	26.9853	13.6768	-6.05837	3.02595e-06	9.66473e-05	SECCE5Rv1G0346880.1	F-box family protein	primary_confidence_class=HC	secondary_condidence_class=HC2	--*	GO:0003735,GO:0005622,GO:0005840,GO:0006412
SECCE1Rv1G0054570.1	0	13.6117	6.80585	-6.03384	1.78381e-05	0.000469045	SECCE1Rv1G0054570.1	Avr9/Cf-9 rapidly elicited protein	primary_confidence_class=HC	secondary_condidence_class=HC2	--*	GO:0000166,GO:0003774,GO:0003777,GO:0003779,GO:0005524,GO:0005737,GO:0005856,GO:0007018,GO:0008017,GO:0016459,GO:0016787,GO:0030479
SECCE3Rv1G0179340.1	13.6488	818.944	416.297	-6.0226	2.74481e-82	3.41278e-79	SECCE3Rv1G0179340.1	Chaperone protein dnaJ	primary_confidence_class=HC	secondary_condidence_class=HC2	***	GO:0005739,GO:0008168,GO:0016740,GO:0032259
SECCE6Rv1G0381980.1	0	13.4242	6.71209	-6.00759	1.36899e-05	0.000370031	SECCE6Rv1G0381980.1	ABC transporter B family protein	primary_confidence_class=HC	secondary_condidence_class=HC1	***	GO:0000166,GO:0005524,GO:0016020,GO:0016021,GO:0016887,GO:0042626,GO:0055085
SECCE3Rv1G0202700.1	0	13.4367	6.71833	-6.00387	1.54218e-05	0.00041173	SECCE3Rv1G0202700.1	Basic helix-loop-helix (BHLH) DNA-binding superfamily	primary_confidence_class=HC	secondary_condidence_class=HC2	***	GO:0003677,GO:0046983
SECCE6Rv1G0445770.1	7.1365	461.662	234.399	-6.00143	5.64637e-56	3.27621e-53	SECCE6Rv1G0445770.1	Chromodomain-helicase-DNA-binding family protein	primary_confidence_class=HC	secondary_condidence_class=HC2	*-*	GO:0003677,GO:0004386,GO:0005524,GO:0005634,GO:0046872
SECCE6Rv1G0400270.1	0.904104	68.3956	34.6499	-5.99355	5.12165e-11	3.80994e-09	SECCE6Rv1G0400270.1	Cyclin-like	primary_confidence_class=HC	secondary_condidence_class=HC2	***	GO:0000079,GO:0019901
SECCE4Rv1G0270100.1	1.55221	92.8777	47.2149	-5.98843	2.36786e-14	2.56008e-12	SECCE4Rv1G0270100.1	DNA-directed RNA polymerases I, II, and III subunit rpabc3	primary_confidence_class=HC	secondary_condidence_class=HC1	***	GO:0003899,GO:0006351
SECCE4Rv1G0240210.1	5.55092	323.408	164.479	-5.97683	9.15765e-42	4.08736e-39	SECCE4Rv1G0240210.1	ATP-dependent helicase HRQ1	primary_confidence_class=HC	secondary_condidence_class=HC2	*-*	GO:0000166,GO:0000733,GO:0003676,GO:0003677,GO:0004004,GO:0004386,GO:0005524,GO:0005634,GO:0005730,GO:0005737,GO:0006281,GO:0006289,GO:0006974,GO:0010501,GO:0016787,GO:0032508,GO:0043140
SECCE7Rv1G0523260.1	0	13.0374	6.51868	-5.97207	1.87924e-05	0.000492651	SECCE7Rv1G0523260.1	Sulfotransferase	primary_confidence_class=HC	secondary_condidence_class=HC1	***	GO:0008146,GO:0016740
SECCE6Rv1G0400280.1	0	12.8265	6.41324	-5.9474	2.07553e-05	0.000536035	SECCE6Rv1G0400280.1	Calcium-dependent lipid-binding (CaLB domain) family protein	primary_confidence_class=HC	secondary_condidence_class=HC2	--*	GO:0000079,GO:0019901
SECCE2Rv1G0104330.1	2.16676	125.068	63.6175	-5.85312	1.158e-18	1.81598e-16	SECCE2Rv1G0104330.1	Ras-like protein	primary_confidence_class=HC	secondary_condidence_class=HC1	***	GO:0003924,GO:0005525
SECCE1Rv1G0047680.1	0	11.8304	5.91519	-5.8291	3.48801e-05	0.000863666	SECCE1Rv1G0047680.1	Calcium-transporting ATPase	primary_confidence_class=HC	secondary_condidence_class=HC1	***	GO:0000166,GO:0005388,GO:0005524,GO:0006811,GO:0006816,GO:0016020,GO:0016021,GO:0016787,GO:0070588,GO:0099132
SECCE3Rv1G0198890.1	0	11.5618	5.78092	-5.80286	0.000129342	0.00272949	SECCE3Rv1G0198890.1	Cytochrome P450, expressed	primary_confidence_class=HC	secondary_condidence_class=HC2	***	GO:0004497,GO:0005506,GO:0005773,GO:0006631,GO:0010345,GO:0016020,GO:0016021,GO:0016491,GO:0016705,GO:0018685,GO:0020037,GO:0046872,GO:0055114
SECCE2Rv1G0068880.1	0.904104	59.25	30.077	-5.78835	2.91224e-10	1.85714e-08	SECCE2Rv1G0068880.1	Transcription factor	primary_confidence_class=HC	secondary_condidence_class=HC2	***	GO:0046983
SECCE7Rv1G0492530.1	0	11.4452	5.72258	-5.78372	4.97416e-05	0.00118124	SECCE7Rv1G0492530.1	Amino acid transporter, putative	primary_confidence_class=HC	secondary_condidence_class=HC1	***	GO:0016020,GO:0016021
SECCE4Rv1G0246600.1	0	11.4576	5.72882	-5.77949	4.31756e-05	0.00104094	SECCE4Rv1G0246600.1	Myb/SANT-like DNA-binding domain protein	primary_confidence_class=HC	secondary_condidence_class=HC2	***	GO:0003677
SECCE5Rv1G0363480.1	0	11.1993	5.59966	-5.74018	5.52432e-05	0.00129598	SECCE5Rv1G0363480.1	Polynucleotidyl transferase, ribonuclease H-like superfamily protein	primary_confidence_class=HC	secondary_condidence_class=HC2	***	GO:0003676,GO:0003964,GO:0005575,GO:0006278,GO:0008150,GO:0016740
SECCE7Rv1G0469790.1	13.9028	728.439	371.171	-5.72126	1.45935e-82	1.95407e-79	SECCE7Rv1G0469790.1	Ubiquitin carboxyl-terminal hydrolase	primary_confidence_class=HC	secondary_condidence_class=HC1	***	GO:0004843,GO:0006511,GO:0016579,GO:0016787,GO:0036459
SECCE7Rv1G0513740.1	1.17198	75.2582	38.2151	-5.71903	1.93457e-12	1.76309e-10	SECCE7Rv1G0513740.1	Peptide transporter	primary_confidence_class=HC	secondary_condidence_class=HC1	***	GO:0016020,GO:0016021,GO:0022857,GO:0055085
SECCE7Rv1G0517310.1	2.64746	115.246	58.9469	-5.69693	6.1301e-18	9.04293e-16	SECCE7Rv1G0517310.1	Histone H2B	primary_confidence_class=HC	secondary_condidence_class=HC1	***	GO:0000786,GO:0003677,GO:0005634,GO:0005694,GO:0046982
SECCE7Rv1G0509410.1	0.368352	20.4203	10.3943	-5.65661	1.98665e-05	0.000516916	SECCE7Rv1G0509410.1	Cytochrome b5	primary_confidence_class=HC	secondary_condidence_class=HC2	***	GO:0016020,GO:0016021,GO:0020037,GO:0046872
SECCE2Rv1G0118480.1	0	10.4981	5.24905	-5.65624	0.000135896	0.00285694	SECCE2Rv1G0118480.1	UDP-XYL synthase 5	primary_confidence_class=HC	secondary_condidence_class=HC2	--*	GO:0003954,GO:0005739,GO:0005743,GO:0008137,GO:0016020,GO:0016021,GO:0016491,GO:0055114
SECCE6Rv1G0444720.1	14.3618	698.226	356.294	-5.65156	2.96374e-81	3.22436e-78	SECCE6Rv1G0444720.1	F-box family protein	primary_confidence_class=HC	secondary_condidence_class=HC2	--*	GO:0008270,GO:0046872
SECCE6Rv1G0432380.1	0	10.474	5.23702	-5.64115	9.89255e-05	0.00216876	SECCE6Rv1G0432380.1	Receptor kinase	primary_confidence_class=HC	secondary_condidence_class=HC1	***	GO:0000166,GO:0004672,GO:0004674,GO:0005524,GO:0006468,GO:0016020,GO:0016021,GO:0016301,GO:0016310,GO:0016740
SECCE2Rv1G0130820.1	10.9854	575.475	293.23	-5.60949	7.48589e-70	6.01154e-67	SECCE2Rv1G0130820.1	EamA-like transporter family	primary_confidence_class=HC	secondary_condidence_class=HC2	***	GO:0008284,GO:0009506
SECCE5Rv1G0337440.1	0	10.1401	5.07006	-5.6079	0.000125893	0.00266271	SECCE5Rv1G0337440.1	peroxisomal NAD-malate dehydrogenase 2	primary_confidence_class=HC	secondary_condidence_class=HC2	--*	GO:0003676,GO:0008270,GO:0015074,GO:0016020,GO:0016021
SECCE6Rv1G0432410.1	0	9.70039	4.85019	-5.54744	0.000158814	0.00326385	SECCE6Rv1G0432410.1	Receptor kinase	primary_confidence_class=HC	secondary_condidence_class=HC2	*-*	GO:0000166,GO:0004672,GO:0004674,GO:0005524,GO:0006468,GO:0016020,GO:0016021,GO:0016301,GO:0016310,GO:0016740
SECCE2Rv1G0090620.1	25.2781	1209.09	617.183	-5.54394	6.25774e-119	3.63095e-115	SECCE2Rv1G0090620.1	TPX2 (targeting protein for Xklp2) protein family	primary_confidence_class=HC	secondary_condidence_class=HC2	*-*	GO:0000166,GO:0003676,GO:0004386,GO:0005524,GO:0016787
SECCE5Rv1G0297160.1	0.815503	33.2904	17.0529	-5.51466	1.19789e-06	4.20395e-05	SECCE5Rv1G0297160.1	U3 small nucleolar RNA-associated protein 18-like protein	primary_confidence_class=HC	secondary_condidence_class=HC2	*-*	GO:0004124,GO:0006535,GO:0008652,GO:0016740,GO:0019344
SECCE7Rv1G0457820.1	0	9.53469	4.76735	-5.51416	0.000195191	0.0039189	SECCE7Rv1G0457820.1	Splicing factor 3B subunit 1	primary_confidence_class=HC	secondary_condidence_class=HC2	--*	GO:0000245,GO:0003729,GO:0005634,GO:0005681,GO:0006397,GO:0008380
SECCE3Rv1G0169790.1	0	9.5129	4.75645	-5.51127	0.000183836	0.00371234	SECCE3Rv1G0169790.1	2-oxoglutarate and Fe(II)-dependent oxygenase superfamily protein isoform 3	primary_confidence_class=HC	secondary_condidence_class=HC2	--*	GO:0003676,GO:0016740
SECCE1Rv1G0014010.1	0	9.41323	4.70662	-5.50441	0.000214143	0.00425524	SECCE1Rv1G0014010.1	Xaa-Pro dipeptidase	primary_confidence_class=HC	secondary_condidence_class=HC2	***	GO:0004177,GO:0006508,GO:0016787,GO:0030145,GO:0046872
SECCE3Rv1G0200830.1	10.4062	490.178	250.292	-5.46877	2.98493e-64	2.16495e-61	SECCE3Rv1G0200830.1	Kinase family protein	primary_confidence_class=HC	secondary_condidence_class=HC1	***	GO:0000166,GO:0004672,GO:0004674,GO:0005524,GO:0006468,GO:0016301,GO:0016310
SECCE7Rv1G0501370.1	0.368352	17.572	8.97019	-5.43824	4.94796e-05	0.00117856	SECCE7Rv1G0501370.1	Peptidylprolyl isomerase	primary_confidence_class=HC	secondary_condidence_class=HC2	*-*	GO:0000413,GO:0003755,GO:0016853
SECCE7Rv1G0456750.1	0.267876	17.5496	8.90873	-5.42937	0.000105568	0.00227711	SECCE7Rv1G0456750.1	NAC domain protein	primary_confidence_class=HC	secondary_condidence_class=HC2	*-*	GO:0003677,GO:0005634,GO:0006351,GO:0006355
SECCE5Rv1G0330420.1	0.267876	17.207	8.73743	-5.41302	6.28802e-05	0.00145359	SECCE5Rv1G0330420.1	PHD finger protein	primary_confidence_class=HC	secondary_condidence_class=HC1	***	GO:0046872
SECCE5Rv1G0341060.1	0	8.87477	4.43739	-5.40507	0.000260209	0.00503273	SECCE5Rv1G0341060.1	Subtilisin-like protease	primary_confidence_class=HC	secondary_condidence_class=HC1	***	GO:0004252,GO:0006508,GO:0008233,GO:0016787
SECCE6Rv1G0417550.1	0	8.64437	4.32218	-5.3807	0.000353103	0.00644046	SECCE6Rv1G0417550.1	F-box protein family-like	primary_confidence_class=HC	secondary_condidence_class=HC2	***	GO:0003964,GO:0006278
SECCE1Rv1G0045800.1	0	8.70747	4.35374	-5.37469	0.000311072	0.00578508	SECCE1Rv1G0045800.1	Retrovirus-related Pol polyprotein from transposon TNT 1-94	primary_confidence_class=HC	secondary_condidence_class=HC2	*-*	GO:0003676,GO:0008270
SECCE7Rv1G0467950.1	0	8.53154	4.26577	-5.35753	0.000308785	0.00576101	SECCE7Rv1G0467950.1	Vesicle-associated membrane protein, putative	primary_confidence_class=HC	secondary_condidence_class=HC1	***	GO:0016020,GO:0016021,GO:0016192
SECCE2Rv1G0112460.1	0	8.31907	4.15954	-5.32609	0.000650035	0.0108176	SECCE2Rv1G0112460.1	Pectin acetylesterase	primary_confidence_class=HC	secondary_condidence_class=HC1	***	GO:0005576,GO:0005618,GO:0016020,GO:0016021,GO:0016787,GO:0071555
SECCEUnv1G0532460.1	0	8.32611	4.16305	-5.32063	0.000367634	0.00663839	SECCEUnv1G0532460.1	B3 domain-containing protein	primary_confidence_class=HC	secondary_condidence_class=HC1	***	GO:0003677,GO:0005634,GO:0006351,GO:0006355
SECCE7Rv1G0467760.1	49.1498	1963.77	1006.46	-5.29727	3.48287e-84	6.06263e-81	SECCE7Rv1G0467760.1	Fatty acyl-CoA reductase	primary_confidence_class=HC	secondary_condidence_class=HC2	***	GO:0006629,GO:0009507,GO:0010584,GO:0016491,GO:0055114,GO:0080019,GO:0102965
SECCE5Rv1G0376990.1	0.547627	15.8833	8.21549	-5.28905	8.66361e-05	0.00193343	SECCE5Rv1G0376990.1	F-box family protein	primary_confidence_class=HC	secondary_condidence_class=HC2	--*	GO:0006869
SECCE1Rv1G0028180.1	2.54699	86.9401	44.7435	-5.28731	1.35264e-13	1.38502e-11	SECCE1Rv1G0028180.1	DUF538 family protein (Protein of unknown function, DUF538)	primary_confidence_class=HC	secondary_condidence_class=HC2	***	GO:0009443,GO:0009507,GO:0016491,GO:0042821,GO:0050236,GO:0055114,GO:0070402
SECCE2Rv1G0070830.1	0	7.80081	3.9004	-5.22526	0.000538082	0.00925532	SECCE2Rv1G0070830.1	F-box family protein	primary_confidence_class=HC	secondary_condidence_class=HC2	--*	GO:0005737,GO:0008152,GO:0008168,GO:0008757,GO:0016740,GO:0032259
SECCE7Rv1G0525520.1	0	7.81875	3.90937	-5.22	0.000586012	0.00996163	SECCE7Rv1G0525520.1	cytochrome oxidase complex assembly protein	primary_confidence_class=HC	secondary_condidence_class=HC2	***	GO:0003824,GO:0008152,GO:0009058,GO:0016740,GO:0016746,GO:0016747
SECCE6Rv1G0379140.1	7.28033	269.32	138.3	-5.21333	5.7366e-41	2.43554e-38	SECCE6Rv1G0379140.1	Lipid transfer protein	primary_confidence_class=HC	secondary_condidence_class=HC2	*-*	GO:0006869,GO:0008289
SECCE2Rv1G0107610.1	0	7.69344	3.84672	-5.2	0.000613278	0.0103343	SECCE2Rv1G0107610.1	ATP-dependent zinc metalloprotease FtsH 2	primary_confidence_class=HC	secondary_condidence_class=HC2	*-*	GO:0000166,GO:0004222,GO:0005524,GO:0005886,GO:0006508,GO:0008233,GO:0008237,GO:0008270,GO:0016020,GO:0016021,GO:0016787,GO:0046872
SECCE3Rv1G0167610.1	0	7.59763	3.79881	-5.19943	0.000941834	0.0146773	SECCE3Rv1G0167610.1	Cytoplasmic tRNA 2-thiolation protein 1	primary_confidence_class=HC	secondary_condidence_class=HC2	***	GO:0004806,GO:0006629,GO:0008970,GO:0009507,GO:0016787,GO:0047714
SECCE2Rv1G0112650.1	0	7.45918	3.72959	-5.16329	0.000826233	0.0132202	SECCE2Rv1G0112650.1	Defensin	primary_confidence_class=HC	secondary_condidence_class=HC1	***	GO:0006952
SECCE7Rv1G0514170.1	11.9703	437.859	224.915	-5.1606	2.9148e-60	1.95146e-57	SECCE7Rv1G0514170.1	AUGMIN subunit 2	primary_confidence_class=HC	secondary_condidence_class=HC1	***	GO:0031023,GO:0051225
SECCE4Rv1G0284390.1	41.4242	1487.03	764.228	-5.15958	5.54215e-07	2.05796e-05	SECCE4Rv1G0284390.1	GDSL esterase/lipase	primary_confidence_class=HC	secondary_condidence_class=HC2	***	GO:0016788
SECCE7Rv1G0515200.1	0	7.46621	3.7331	-5.15513	0.000734552	0.0119477	SECCE7Rv1G0515200.1	Pentatricopeptide repeat-containing protein	primary_confidence_class=HC	secondary_condidence_class=HC2	***	GO:0003676,GO:0003677,GO:0003916,GO:0003917,GO:0006265,GO:0008270,GO:0016853
SECCE4Rv1G0296380.1	12.6303	431.405	222.018	-5.12339	3.91768e-61	2.7278e-58	SECCE4Rv1G0296380.1	Kinesin-like protein	primary_confidence_class=HC	secondary_condidence_class=HC2	***	GO:0000166,GO:0003774,GO:0003777,GO:0005524,GO:0005874,GO:0007018,GO:0008017
SECCE3Rv1G0170210.1	0	7.30436	3.65218	-5.12113	0.0011317	0.0171449	SECCE3Rv1G0170210.1	LOB domain family protein	primary_confidence_class=HC	secondary_condidence_class=HC2	*-*	GO:0004140,GO:0005524,GO:0015937,GO:0016301,GO:0016310
SECCE3Rv1G0201500.1	3.52989	117.335	60.4327	-5.11864	5.75964e-08	2.57733e-06	SECCE3Rv1G0201500.1	Beta-galactosidase	primary_confidence_class=HC	secondary_condidence_class=HC2	***	GO:0004553,GO:0004565,GO:0005618,GO:0005773,GO:0005975,GO:0008152,GO:0016787,GO:0016798,GO:0030246
SECCE5Rv1G0327300.1	14.1471	483.406	248.777	-5.11526	8.38126e-58	5.21045e-55	SECCE5Rv1G0327300.1	Protein GAMETE EXPRESSED 1	primary_confidence_class=HC	secondary_condidence_class=HC2	***	GO:0016020,GO:0016021
SECCE2Rv1G0068000.1	0	7.16974	3.58487	-5.08885	0.0011895	0.0178343	SECCE2Rv1G0068000.1	F-box family protein	primary_confidence_class=HC	secondary_condidence_class=HC2	*-*	GO:0005840
SECCE2Rv1G0073760.1	0	7.10981	3.55491	-5.07829	0.00117054	0.017626	SECCE2Rv1G0073760.1	F-box protein	primary_confidence_class=HC	secondary_condidence_class=HC2	***	GO:0005623,GO:0009055,GO:0022900,GO:0045454
SECCE4Rv1G0248110.1	0.535752	23.3993	11.9675	-5.06278	2.02839e-05	0.000525419	SECCE4Rv1G0248110.1	Glycosyltransferase	primary_confidence_class=HC	secondary_condidence_class=HC1	***	GO:0008152,GO:0016740,GO:0016757,GO:0016758
SECCE6Rv1G0398430.1	7.34518	269.356	138.351	-5.05675	6.29145e-35	2.33011e-32	SECCE6Rv1G0398430.1	Leucine-rich repeat protein kinase family protein	primary_confidence_class=HC	secondary_condidence_class=HC2	*-*	GO:0006511,GO:0016579,GO:0016787,GO:0036459
SECCE6Rv1G0426540.1	0	6.93388	3.46694	-5.05672	0.00106817	0.0163389	SECCE6Rv1G0426540.1	Agenet domain containing protein	primary_confidence_class=HC	secondary_condidence_class=HC2	*-*	GO:0004843,GO:0005634,GO:0006508,GO:0008233,GO:0008234,GO:0016579,GO:0016787,GO:0019784,GO:0036459,GO:0043130,GO:0071108
SECCE5Rv1G0371420.1	0	6.85216	3.42608	-5.04237	0.00116445	0.0175646	SECCE5Rv1G0371420.1	Cysteine-rich receptor-kinase-like protein	primary_confidence_class=HC	secondary_condidence_class=HC2	*-*	GO:0004672,GO:0005524,GO:0006468,GO:0016020,GO:0016021,GO:0016301,GO:0016310
SECCE7Rv1G0454660.1	0.368352	13.3332	6.85077	-5.03278	0.000329161	0.00606961	SECCE7Rv1G0454660.1	F-box family protein	primary_confidence_class=HC	secondary_condidence_class=HC2	--*	GO:0016020
SECCE6Rv1G0414700.1	0	6.75024	3.37512	-5.01521	0.00145066	0.0211311	SECCE6Rv1G0414700.1	Protein ETHYLENE INSENSITIVE 3	primary_confidence_class=HC	secondary_condidence_class=HC2	***	GO:0003700,GO:0005634,GO:0006355
SECCE6Rv1G0408230.1	0	6.64672	3.32336	-4.99629	0.00146074	0.0212372	SECCE6Rv1G0408230.1	Lipid transfer protein	primary_confidence_class=HC	secondary_condidence_class=HC2	***	GO:0006869,GO:0008289
SECCE5Rv1G0323380.1	17.2415	552.534	284.888	-4.99396	7.59774e-70	6.01154e-67	SECCE5Rv1G0323380.1	RNA-binding domain CCCH-type zinc finger protein	primary_confidence_class=HC	secondary_condidence_class=HC1	***	GO:0003676,GO:0003723,GO:0046872
SECCE4Rv1G0227140.1	0	6.62493	3.31246	-4.99222	0.001435	0.0209205	SECCE4Rv1G0227140.1	Pentatricopeptide repeat-containing protein	primary_confidence_class=HC	secondary_condidence_class=HC1	***	GO:0008270,GO:0016491,GO:0046872,GO:0055114
SECCE7Rv1G0463650.1	0.535752	22.0102	11.273	-4.96544	2.24033e-05	0.000574335	SECCE7Rv1G0463650.1	LOB domain-containing protein, putative	primary_confidence_class=HC	secondary_condidence_class=HC2	*-*	GO:0006457
SECCE5Rv1G0361270.1	2.16676	67.226	34.6964	-4.95578	4.96257e-13	4.79908e-11	SECCE5Rv1G0361270.1	SKP1-like protein 4	primary_confidence_class=HC	secondary_condidence_class=HC2	***	GO:0006511
SECCE4Rv1G0229210.1	0	6.47397	3.23698	-4.95407	0.00156177	0.0225795	SECCE4Rv1G0229210.1	transcription repressor	primary_confidence_class=HC	secondary_condidence_class=HC2	*-*	GO:0019538
SECCE5Rv1G0335060.1	14.3618	432.723	223.543	-4.95196	1.05833e-40	4.38627e-38	SECCE5Rv1G0335060.1	Dihydroflavonol-4-reductase	primary_confidence_class=HC	secondary_condidence_class=HC2	***	GO:0003824,GO:0009555,GO:0050662,GO:0080110
SECCE5Rv1G0370380.1	0	6.3961	3.19805	-4.94885	0.00193767	0.0271571	SECCE5Rv1G0370380.1	Hfr-2-like protein	primary_confidence_class=HC	secondary_condidence_class=HC2	*-*	GO:0003993,GO:0016311,GO:0016787,GO:0046872
SECCE5Rv1G0370350.1	0	6.39224	3.19612	-4.93874	0.00166283	0.0238622	SECCE5Rv1G0370350.1	Hfr-2-like protein	primary_confidence_class=HC	secondary_condidence_class=HC2	*-*	GO:0003993,GO:0016311,GO:0016787,GO:0046872
SECCE7Rv1G0521450.1	0	6.33231	3.16616	-4.92749	0.00177803	0.0253482	SECCE7Rv1G0521450.1	Glyoxylate reductase/hydroxypyruvate reductase	primary_confidence_class=HC	secondary_condidence_class=HC1	***	GO:0005737,GO:0005782,GO:0005829,GO:0007588,GO:0008152,GO:0008465,GO:0016491,GO:0016616,GO:0016618,GO:0030267,GO:0031406,GO:0034641,GO:0042803,GO:0043648,GO:0046487,GO:0050661,GO:0051259,GO:0051287,GO:0055114,GO:0070062,GO:0070402
SECCE4Rv1G0243180.1	1.09525	23.1169	12.1061	-4.92398	1.50181e-05	0.000402183	SECCE4Rv1G0243180.1	Glucan endo-1,3-beta-glucosidase-like protein	primary_confidence_class=HC	secondary_condidence_class=HC1	***	GO:0004553,GO:0005975,GO:0008152,GO:0016787,GO:0016798
SECCE2Rv1G0076710.1	0	6.27784	3.13892	-4.91721	0.00234498	0.0320653	SECCE2Rv1G0076710.1	Zinc finger A20 and AN1 domain-containing stress-associated protein	primary_confidence_class=HC	secondary_condidence_class=HC1	***	GO:0003677,GO:0008270,GO:0046872
SECCE1Rv1G0050560.1	0	6.26693	3.13346	-4.91444	0.00197124	0.0275832	SECCE1Rv1G0050560.1	Small ubiquitin-related modifier	primary_confidence_class=HC	secondary_condidence_class=HC2	***	GO:0005634,GO:0016925
SECCE5Rv1G0370910.1	0	6.20155	3.10077	-4.90071	0.00258746	0.0348606	SECCE5Rv1G0370910.1	WAT1-related protein	primary_confidence_class=HC	secondary_condidence_class=HC1	***	GO:0016020,GO:0016021,GO:0022857,GO:0055085
SECCE3Rv1G0185140.1	0.267876	11.9829	6.12541	-4.88418	0.000490712	0.00861939	SECCE3Rv1G0185140.1	RING/U-box superfamily protein	primary_confidence_class=HC	secondary_condidence_class=HC2	***	GO:0005783,GO:0005789,GO:0006629,GO:0006665,GO:0016020,GO:0016021,GO:0016491,GO:0047560,GO:0055114
SECCE3Rv1G0197640.1	0	6.13776	3.06888	-4.8787	0.00233016	0.0318876	SECCE3Rv1G0197640.1	70 kDa heat shock protein	primary_confidence_class=HC	secondary_condidence_class=HC1	***	GO:0000166,GO:0005524
SECCE3Rv1G0170120.1	0.547627	11.8599	6.20375	-4.87858	0.000662732	0.0110078	SECCE3Rv1G0170120.1	L-ascorbate oxidase	primary_confidence_class=HC	secondary_condidence_class=HC1	***	GO:0005507,GO:0016491,GO:0055114
SECCE5Rv1G0361160.1	0.368352	11.7269	6.04761	-4.85592	0.000523833	0.00907299	SECCE5Rv1G0361160.1	F-box family protein	primary_confidence_class=HC	secondary_condidence_class=HC2	--*	GO:0003676,GO:0003735,GO:0005622,GO:0005840,GO:0006412,GO:0008270,GO:0015074
SECCE4Rv1G0266590.1	0	6.07398	3.03699	-4.85565	0.00243149	0.0330405	SECCE4Rv1G0266590.1	Peptide transporter 1	primary_confidence_class=HC	secondary_condidence_class=HC1	***	GO:0005215,GO:0006857,GO:0016020,GO:0016021,GO:0022857,GO:0055085
SECCE1Rv1G0006450.1	0.267876	11.7285	5.99817	-4.85246	0.00051006	0.00889641	SECCE1Rv1G0006450.1	Histone-lysine N-methyltransferase	primary_confidence_class=HC	secondary_condidence_class=HC1	***	GO:0005634,GO:0005694,GO:0008168,GO:0008270,GO:0016571,GO:0016740,GO:0018024,GO:0032259,GO:0034968
SECCEUnv1G0531330.1	0	6.00157	3.00078	-4.85226	0.00243472	0.0330586	SECCEUnv1G0531330.1	Ribonuclease H-like superfamily protein	primary_confidence_class=HC	secondary_condidence_class=HC2	***	GO:0004497,GO:0005506,GO:0016020,GO:0016021,GO:0016491,GO:0016705,GO:0020037,GO:0046872,GO:0055114
SECCE3Rv1G0185080.1	0	5.91984	2.95992	-4.83547	0.00277841	0.0368419	SECCE3Rv1G0185080.1	High-affinity nitrate transporter 2	primary_confidence_class=HC	secondary_condidence_class=HC1	***	GO:0016020,GO:0016021,GO:0055085
SECCEUnv1G0532240.1	0	5.83812	2.91906	-4.8181	0.00331791	0.0423113	SECCEUnv1G0532240.1	Pectate lyase	primary_confidence_class=HC	secondary_condidence_class=HC2	***	GO:0016829,GO:0030570,GO:0045490,GO:0046872
SECCE2Rv1G0074210.1	0	5.87786	2.93893	-4.81658	0.00289511	0.0381229	SECCE2Rv1G0074210.1	WD-repeat protein, putative	primary_confidence_class=HC	secondary_condidence_class=HC1	***	GO:0003735,GO:0005622,GO:0005840,GO:0006412
SECCE2Rv1G0073940.1	1.88701	59.7576	30.8223	-4.81506	1.80946e-11	1.4317e-09	SECCE2Rv1G0073940.1	T-box protein	primary_confidence_class=HC	secondary_condidence_class=HC2	***	GO:0005840
SECCE5Rv1G0350680.1	0	5.86152	2.93076	-4.81353	0.00365705	0.0454701	SECCE5Rv1G0350680.1	Coiled-coil domain-containing protein 14	primary_confidence_class=HC	secondary_condidence_class=HC2	***	GO:0008152,GO:0016491,GO:0016616,GO:0051287,GO:0055114
SECCE4Rv1G0280210.1	0.736704	20.7846	10.7606	-4.80902	5.60532e-05	0.00131321	SECCE4Rv1G0280210.1	B3 domain-containing protein	primary_confidence_class=HC	secondary_condidence_class=HC2	***	GO:0003677,GO:0005634,GO:0006351,GO:0006355
SECCE1Rv1G0062300.1	0	5.76888	2.88444	-4.79322	0.00294179	0.0386474	SECCE1Rv1G0062300.1	Disease resistance protein	primary_confidence_class=HC	secondary_condidence_class=HC2	***	GO:0043531
SECCE7Rv1G0481360.1	0.547627	11.1907	5.86915	-4.78846	0.000663811	0.0110152	SECCE7Rv1G0481360.1	Calcium-dependent phosphotriesterase superfamily protein	primary_confidence_class=HC	secondary_condidence_class=HC2	***	GO:0030410,GO:0030418
SECCE6Rv1G0401230.1	0.368352	11.3028	5.83559	-4.78846	0.000692149	0.0113663	SECCE6Rv1G0401230.1	Molybdopterin synthase sulfur carrier subunit	primary_confidence_class=HC	secondary_condidence_class=HC2	***	GO:0000166,GO:0005737,GO:0005829,GO:0006777,GO:0019008,GO:0030366
SECCE1Rv1G0048470.1	0.547627	11.2974	5.9225	-4.78763	0.000709929	0.0116144	SECCE1Rv1G0048470.1	ATP-dependent chaperone ClpB	primary_confidence_class=HC	secondary_condidence_class=HC1	***	GO:0000166,GO:0005524,GO:0019538
SECCE6Rv1G0437940.1	0	5.7362	2.8681	-4.78693	0.00349222	0.0440821	SECCE6Rv1G0437940.1	F-box family protein	primary_confidence_class=HC	secondary_condidence_class=HC2	--*	GO:0043531
SECCE7Rv1G0464610.1	2.54699	61.0735	31.8103	-4.7789	4.26692e-12	3.7895e-10	SECCE7Rv1G0464610.1	Zinc finger protein	primary_confidence_class=HC	secondary_condidence_class=HC2	--*	GO:0003676,GO:0008270,GO:0046872
SECCE6Rv1G0413230.1	0	5.74869	2.87434	-4.77834	0.00329894	0.0421311	SECCE6Rv1G0413230.1	RING/U-box superfamily protein	primary_confidence_class=HC	secondary_condidence_class=HC2	--*	GO:0000166,GO:0003924,GO:0005525,GO:0007165,GO:0007186,GO:0019001,GO:0031683
SECCE3Rv1G0150220.1	0	5.65448	2.82724	-4.76917	0.00403033	0.0492322	SECCE3Rv1G0150220.1	Trypsin inhibitor	primary_confidence_class=HC	secondary_condidence_class=HC2	-**	GO:0004867,GO:0005576,GO:0010466,GO:0010951,GO:0030414
SECCE7Rv1G0481150.1	4.37894	102.234	53.3066	-4.7663	3.6453e-18	5.51772e-16	SECCE7Rv1G0481150.1	cAMP-regulated phosphoprotein-like protein	primary_confidence_class=HC	secondary_condidence_class=HC2	*-*	GO:0016020,GO:0016021
SECCE2Rv1G0127400.1	0	5.58524	2.79262	-4.74322	0.00350398	0.0441984	SECCE2Rv1G0127400.1	CsAtPR5	primary_confidence_class=HC	secondary_condidence_class=HC2	***	GO:0000166,GO:0004672,GO:0004674,GO:0005524,GO:0006468,GO:0016301,GO:0016310
SECCE2Rv1G0139020.1	0	5.57979	2.78989	-4.74141	0.00351719	0.0443008	SECCE2Rv1G0139020.1	F-box family protein	primary_confidence_class=HC	secondary_condidence_class=HC2	***	GO:0003723,GO:0004000,GO:0005634,GO:0006396,GO:0006400,GO:0008251,GO:0042803
SECCE6Rv1G0402020.1	0	5.54165	2.77083	-4.73346	0.00352781	0.0444024	SECCE6Rv1G0402020.1	Ring finger protein, putative	primary_confidence_class=HC	secondary_condidence_class=HC1	***	GO:0016020,GO:0016021
SECCE3Rv1G0158520.1	0.368352	10.7199	5.54412	-4.72494	0.000923687	0.0144569	SECCE3Rv1G0158520.1	Disease resistance protein (TIR-NBS-LRR class)	primary_confidence_class=HC	secondary_condidence_class=HC2	--*	GO:0003676,GO:0003723,GO:0006281,GO:0043484
SECCE6Rv1G0400750.1	0	5.5378	2.7689	-4.72108	0.00400304	0.049002	SECCE6Rv1G0400750.1	Shortage in chiasmata	primary_confidence_class=HC	secondary_condidence_class=HC2	*-*	GO:0007131
SECCE6Rv1G0445710.1	0.636228	18.4553	9.54577	-4.68392	6.88825e-05	0.00157768	SECCE6Rv1G0445710.1	Chloroplastic group IIA intron splicing facilitator CRS1, chloroplastic	primary_confidence_class=HC	secondary_condidence_class=HC1	***	GO:0003723
SECCE2Rv1G0073600.1	0.368352	10.3962	5.38226	-4.67502	0.000963462	0.0149875	SECCE2Rv1G0073600.1	Pentatricopeptide repeat-containing protein	primary_confidence_class=HC	secondary_condidence_class=HC2	***	GO:0000166,GO:0005524,GO:0016020,GO:0016021,GO:0016887
SECCE3Rv1G0187570.1	1.08338	27.4484	14.2659	-4.6674	1.98495e-06	6.64462e-05	SECCE3Rv1G0187570.1	Malic enzyme	primary_confidence_class=HC	secondary_condidence_class=HC2	***	GO:0004470,GO:0004471,GO:0016491,GO:0046872,GO:0051287,GO:0055114
SECCE7Rv1G0505670.1	1.60726	52.6135	27.1104	-4.66392	1.4841e-10	9.97442e-09	SECCE7Rv1G0505670.1	Arogenate dehydrogenase	primary_confidence_class=HC	secondary_condidence_class=HC2	*-*	GO:0004665,GO:0006571,GO:0008977,GO:0055114
SECCE7Rv1G0460750.1	3.37229	82.6213	42.9968	-4.65377	6.68249e-16	8.1917e-14	SECCE7Rv1G0460750.1	mRNA-decapping enzyme-like protein	primary_confidence_class=HC	secondary_condidence_class=HC2	***	GO:0000290,GO:0008047,GO:0016020,GO:0016021,GO:0043085
SECCE5Rv1G0310530.1	0.547627	9.993	5.27032	-4.62755	0.00134357	0.0197031	SECCE5Rv1G0310530.1	COBRA-like protein	primary_confidence_class=HC	secondary_condidence_class=HC1	***	GO:0010215,GO:0016020,GO:0016021,GO:0031225
SECCE7Rv1G0503450.1	2.72419	68.5309	35.6275	-4.58187	1.07598e-12	1.00697e-10	SECCE7Rv1G0503450.1	Fatty acyl-CoA reductase	primary_confidence_class=HC	secondary_condidence_class=HC1	***	GO:0006629,GO:0016491,GO:0055114,GO:0080019,GO:0102965
SECCE3Rv1G0151630.1	0.368352	9.63501	5.00168	-4.57661	0.00163123	0.0234506	SECCE3Rv1G0151630.1	Phosphate carrier protein, mitochondrial	primary_confidence_class=HC	secondary_condidence_class=HC1	***	GO:0016020,GO:0016021
SECCEUnv1G0548150.1	0.368352	9.35491	4.86163	-4.52803	0.00227639	0.0312465	SECCEUnv1G0548150.1	U3 small nucleolar RNA-associated protein 18-like protein	primary_confidence_class=HC	secondary_condidence_class=HC2	*-*	GO:0003676,GO:0005840
SECCE1Rv1G0060580.1	0.267876	9.33469	4.80128	-4.51975	0.00173401	0.0247816	SECCE1Rv1G0060580.1	Rad3-related DNA helicase family protein	primary_confidence_class=HC	secondary_condidence_class=HC2	***	GO:0000166,GO:0003676,GO:0003677,GO:0004003,GO:0004386,GO:0005524,GO:0005634,GO:0006139,GO:0008026,GO:0016787,GO:0016818,GO:0032508
SECCE3Rv1G0170610.1	0.636228	16.3324	8.4843	-4.51015	0.00022649	0.0044649	SECCE3Rv1G0170610.1	Germin-like protein 1	primary_confidence_class=HC	secondary_condidence_class=HC1	***	GO:0005576,GO:0005618,GO:0009506,GO:0010497,GO:0030145,GO:0045735,GO:0046872,GO:2000280
SECCEUnv1G0527850.1	0.267876	9.11516	4.69152	-4.49835	0.00214432	0.0297183	SECCEUnv1G0527850.1	NBS-LRR-like resistance protein	primary_confidence_class=HC	secondary_condidence_class=HC2	***	GO:0043531
SECCE2Rv1G0086570.1	0.547627	9.16581	4.85672	-4.49655	0.00244332	0.0331495	SECCE2Rv1G0086570.1	N utilization substance protein B homolog	primary_confidence_class=HC	secondary_condidence_class=HC2	--*	GO:0003723,GO:0006351,GO:0006353,GO:0006355,GO:0031564
SECCE4Rv1G0270300.1	0.267876	8.95332	4.6106	-4.47018	0.00229785	0.0314951	SECCE4Rv1G0270300.1	Mitochondrial metalloendopeptidase OMA1	primary_confidence_class=HC	secondary_condidence_class=HC2	***	GO:0004222,GO:0006508,GO:0016020,GO:0016021
SECCE2Rv1G0106910.1	0.267876	8.85526	4.56157	-4.45648	0.00287814	0.038012	SECCE2Rv1G0106910.1	MYB transcription factor	primary_confidence_class=HC	secondary_condidence_class=HC1	***	GO:0003677,GO:0003682,GO:0005634,GO:0009555,GO:0010090,GO:0043565,GO:0048658
SECCE7Rv1G0507370.1	0.267876	8.60941	4.43864	-4.39988	0.00270686	0.0361237	SECCE7Rv1G0507370.1	Glycosyltransferase	primary_confidence_class=HC	secondary_condidence_class=HC1	***	GO:0008152,GO:0016740,GO:0016757,GO:0016758
SECCE4Rv1G0273150.1	6.19695	129.146	67.6715	-4.38396	8.06469e-23	1.77699e-20	SECCE4Rv1G0273150.1	Cell cycle regulated microtubule associated protein	primary_confidence_class=HC	secondary_condidence_class=HC2	***	GO:0005819,GO:0005874,GO:0032147,GO:0060236
SECCE6Rv1G0379360.1	2.79111	65.9809	34.386	-4.37916	4.20638e-13	4.13675e-11	SECCE6Rv1G0379360.1	Zinc transporter, putative	primary_confidence_class=HC	secondary_condidence_class=HC1	***	GO:0016020,GO:0016021,GO:0016491,GO:0030001,GO:0032440,GO:0046873,GO:0055085,GO:0055114
SECCE1Rv1G0049950.1	0.915979	15.3962	8.15608	-4.35237	0.000250319	0.00487939	SECCE1Rv1G0049950.1	Chaperone DnaJ	primary_confidence_class=HC	secondary_condidence_class=HC2	***	GO:0005506,GO:0009055,GO:0022900
SECCE4Rv1G0243990.1	176.172	3572.02	1874.09	-4.33844	2.69083e-15	3.10193e-13	SECCE4Rv1G0243990.1	Dihydroflavonol-4-reductase	primary_confidence_class=HC	secondary_condidence_class=HC1	***	GO:0003824,GO:0009555,GO:0050662,GO:0080110
SECCE4Rv1G0230660.1	1.45173	29.2258	15.3388	-4.33566	6.11931e-07	2.2425e-05	SECCE4Rv1G0230660.1	Chloride channel protein	primary_confidence_class=HC	secondary_condidence_class=HC2	--*	GO:0005247,GO:0006811,GO:0006821,GO:0016020,GO:0016021,GO:0055085,GO:1902476
SECCE4Rv1G0269780.1	0.267876	8.19309	4.23048	-4.32447	0.00386903	0.0475287	SECCE4Rv1G0269780.1	Strictosidine synthase	primary_confidence_class=HC	secondary_condidence_class=HC1	***	GO:0009058,GO:0016844
SECCE2Rv1G0068010.1	14.5842	293.006	153.795	-4.31231	5.8475e-43	2.75101e-40	SECCE2Rv1G0068010.1	Methyl-CpG-binding domain protein	primary_confidence_class=HC	secondary_condidence_class=HC2	*-*	GO:0003677,GO:0005634
SECCE6Rv1G0406570.1	0.267876	7.98605	4.12696	-4.29274	0.00376033	0.0464322	SECCE6Rv1G0406570.1	Ubiquitin carboxyl-terminal hydrolase-like protein	primary_confidence_class=HC	secondary_condidence_class=HC2	*-*	GO:0006511,GO:0016579,GO:0016787,GO:0036459
SECCE6Rv1G0440180.1	0.535752	13.6024	7.06907	-4.28967	0.000601409	0.0101701	SECCE6Rv1G0440180.1	FBD-associated F-box protein	primary_confidence_class=HC	secondary_condidence_class=HC2	--*	GO:0003676,GO:0015074
SECCE4Rv1G0216810.1	1.08338	21.0943	11.0888	-4.28865	2.3534e-05	0.000598912	SECCE4Rv1G0216810.1	Glutamate dehydrogenase	primary_confidence_class=HC	secondary_condidence_class=HC2	*-*	GO:0006520,GO:0016491,GO:0016639,GO:0055114
SECCE4Rv1G0223810.1	8.79899	173.187	90.993	-4.27838	2.54119e-19	4.13406e-17	SECCE4Rv1G0223810.1	Subtilisin-like protease	primary_confidence_class=HC	secondary_condidence_class=HC1	***	GO:0004252,GO:0006508,GO:0008233,GO:0016787
SECCE2Rv1G0105140.1	0.547627	7.90433	4.22598	-4.27813	0.00375846	0.0464322	SECCE2Rv1G0105140.1	Carboxypeptidase Y homolog A	primary_confidence_class=HC	secondary_condidence_class=HC2	--*	GO:0004180,GO:0004185,GO:0005773,GO:0006508,GO:0008233,GO:0016787
SECCE1Rv1G0057730.1	3.18321	56.3861	29.7847	-4.25719	1.10328e-10	7.68191e-09	SECCE1Rv1G0057730.1	Dehydrin 3 protein	primary_confidence_class=HC	secondary_condidence_class=HC2	--*	GO:0006950,GO:0009415
SECCE6Rv1G0446710.1	0.636228	13.3245	6.98037	-4.22104	0.000639092	0.010691	SECCE6Rv1G0446710.1	F-box family protein	primary_confidence_class=HC	secondary_condidence_class=HC2	-**	GO:0003824,GO:0004630,GO:0005509,GO:0016020,GO:0016042,GO:0016787,GO:0046470,GO:0070290
SECCE7Rv1G0464580.1	5.80485	118.179	61.9919	-4.21022	1.05634e-20	1.93555e-18	SECCE7Rv1G0464580.1	Cold regulated protein 27	primary_confidence_class=HC	secondary_condidence_class=HC2	*-*	GO:0005634,GO:0009409,GO:0010228,GO:0042752,GO:0080167
SECCE7Rv1G0464710.1	2.63559	45.9908	24.3132	-4.1729	8.02405e-10	4.87599e-08	SECCE7Rv1G0464710.1	Alpha/beta-Hydrolases superfamily protein	primary_confidence_class=HC	secondary_condidence_class=HC2	***	GO:0016787
SECCE7Rv1G0463980.1	2.65726	46.2212	24.4393	-4.1626	9.37055e-10	5.64405e-08	SECCE7Rv1G0463980.1	Lipoxygenase	primary_confidence_class=HC	secondary_condidence_class=HC1	***	GO:0006633,GO:0016491,GO:0016702,GO:0031408,GO:0046872,GO:0051213,GO:0055114
SECCE2Rv1G0073770.1	2.72626	39.6281	21.1772	-4.12847	2.25668e-08	1.09421e-06	SECCE2Rv1G0073770.1	F-box protein	primary_confidence_class=HC	secondary_condidence_class=HC2	***	GO:0005623,GO:0009055,GO:0022900,GO:0045454
SECCE4Rv1G0264210.1	23.0899	401.915	212.503	-4.12095	1.96572e-38	7.77665e-36	SECCE4Rv1G0264210.1	GDSL esterase/lipase	primary_confidence_class=HC	secondary_condidence_class=HC1	***	GO:0016788
SECCE1Rv1G0058400.1	1.28433	19.6203	10.4523	-4.10989	0.000102336	0.00222818	SECCE1Rv1G0058400.1	B12D protein	primary_confidence_class=HC	secondary_condidence_class=HC2	***	GO:0003676,GO:0008270
SECCE1Rv1G0050840.1	0.904104	18.2624	9.58323	-4.10937	7.57752e-05	0.00171787	SECCE1Rv1G0050840.1	Choline kinase	primary_confidence_class=HC	secondary_condidence_class=HC1	***	GO:0016301,GO:0016310
SECCE1Rv1G0008450.1	3.83132	58.1529	30.9921	-4.10509	7.47575e-12	6.37894e-10	SECCE1Rv1G0008450.1	S-locus lectin protein kinase family protein	primary_confidence_class=HC	secondary_condidence_class=HC2	--*	GO:0016020,GO:0016021
SECCE5Rv1G0349140.1	44.3614	770.279	407.32	-4.09844	5.03638e-74	4.87046e-71	SECCE5Rv1G0349140.1	Chromodomain-helicase-DNA-binding family protein	primary_confidence_class=HC	secondary_condidence_class=HC2	*-*	GO:0003677,GO:0004386,GO:0005524,GO:0005634,GO:0046872
SECCE6Rv1G0406790.1	2.37959	31.8055	17.0925	-4.04409	5.41314e-07	2.02203e-05	SECCE6Rv1G0406790.1	Methyltransferase	primary_confidence_class=HC	secondary_condidence_class=HC2	*-*	GO:0008168,GO:0016740,GO:0032259
SECCE7Rv1G0480800.1	7.62494	134.932	71.2786	-4.04237	8.67609e-24	1.98717e-21	SECCE7Rv1G0480800.1	Protein SCAR2	primary_confidence_class=HC	secondary_condidence_class=HC2	***	GO:0005856,GO:0030036
SECCE3Rv1G0162020.1	1.27246	23.1992	12.2358	-4.03403	1.20588e-05	0.000330043	SECCE3Rv1G0162020.1	Heat-shock protein, putative	primary_confidence_class=HC	secondary_condidence_class=HC1	***	GO:0000166,GO:0005524,GO:0005975,GO:0008741,GO:0016301,GO:0016310,GO:0016740,GO:0016773,GO:0019568,GO:0019569,GO:0046835
SECCE5Rv1G0302430.1	2.91534	41.9513	22.4333	-4.00011	6.83682e-09	3.60632e-07	SECCE5Rv1G0302430.1	30S ribosomal protein S17	primary_confidence_class=HC	secondary_condidence_class=HC2	***	GO:0003735,GO:0005622,GO:0005840,GO:0006412
SECCE1Rv1G0042610.1	0.803628	16.0763	8.43996	-3.98034	0.00029208	0.00553236	SECCE1Rv1G0042610.1	WEB family protein	primary_confidence_class=HC	secondary_condidence_class=HC2	***	GO:0000166,GO:0000347,GO:0003677,GO:0004386,GO:0005524,GO:0005634,GO:0006260,GO:0006270,GO:0016787,GO:0042555
SECCE6Rv1G0417350.1	0.815503	11.4833	6.1494	-3.97275	0.00152148	0.022052	SECCE6Rv1G0417350.1	Translation initiation factor IF-2, putative isoform 2	primary_confidence_class=HC	secondary_condidence_class=HC2	***	GO:0003743,GO:0006413
SECCE1Rv1G0006280.1	1.82008	28.5434	15.1818	-3.96659	1.39488e-06	4.83678e-05	SECCE1Rv1G0006280.1	Chaperone protein dnaJ	primary_confidence_class=HC	secondary_condidence_class=HC2	***	GO:0000978,GO:0000979,GO:0001077,GO:0001102,GO:0001190,GO:0001661,GO:0003677,GO:0003682,GO:0003690,GO:0003700,GO:0005515,GO:0005634,GO:0005654,GO:0005667,GO:0005737,GO:0005783,GO:0005829,GO:0006355,GO:0006357,GO:0006366,GO:0007179,GO:0007399,GO:0007565,GO:0007568,GO:0008134,GO:0009409,GO:0009416,GO:0009612,GO:0009629,GO:0009636,GO:0014070,GO:0016020,GO:0030431,GO:0031668,GO:0032496,GO:0032570,GO:…
SECCE2Rv1G0074630.1	9.99472	151.912	80.9532	-3.95159	1.37677e-25	3.32852e-23	SECCE2Rv1G0074630.1	Receptor kinase	primary_confidence_class=HC	secondary_condidence_class=HC1	***	GO:0000166,GO:0004672,GO:0004674,GO:0005524,GO:0006468,GO:0016020,GO:0016021,GO:0016301,GO:0016310,GO:0016740
SECCE3Rv1G0187070.1	12.2382	189.89	101.064	-3.91893	6.35877e-31	2.01249e-28	SECCE3Rv1G0187070.1	RING/U-box superfamily protein	primary_confidence_class=HC	secondary_condidence_class=HC2	*-*	GO:0004672,GO:0004715,GO:0005524,GO:0006468,GO:0016301,GO:0016310,GO:0016740,GO:0018108
SECCE2Rv1G0065530.1	1.18386	16.6599	8.9219	-3.91265	0.000470605	0.00830814	SECCE2Rv1G0065530.1	Pre-mRNA-splicing factor CWC22	primary_confidence_class=HC	secondary_condidence_class=HC2	***	GO:0003723
SECCE1Rv1G0051320.1	355.152	5365.87	2860.51	-3.90927	1.55246e-83	2.25198e-80	SECCE1Rv1G0051320.1	Nucleosome assembly protein 1-like 1	primary_confidence_class=HC	secondary_condidence_class=HC1	***	GO:0005634,GO:0006334
SECCE7Rv1G0467800.1	0.815503	10.849	5.83228	-3.89005	0.00256487	0.0346367	SECCE7Rv1G0467800.1	lipase (DUF620)	primary_confidence_class=HC	secondary_condidence_class=HC2	***	GO:0003676,GO:0005198,GO:0008270,GO:0016032,GO:0019012,GO:0019013,GO:0019028,GO:0046872
SECCE7Rv1G0477640.1	4.44379	68.4586	36.4512	-3.87951	2.16497e-13	2.19103e-11	SECCE7Rv1G0477640.1	Telomere repeat-binding protein 5	primary_confidence_class=HC	secondary_condidence_class=HC1	***	GO:0003677
SECCE6Rv1G0387990.1	5.95265	87.6643	46.8085	-3.87863	7.56101e-05	0.00171787	SECCE6Rv1G0387990.1	Chaperone protein dnaJ, putative	primary_confidence_class=HC	secondary_condidence_class=HC2	***	GO:0000166,GO:0005524
SECCE6Rv1G0404700.1	0.535752	10.0911	5.31341	-3.87562	0.00314209	0.0406348	SECCE6Rv1G0404700.1	Galactan beta-1,4-galactosyltransferase GALS1	primary_confidence_class=HC	secondary_condidence_class=HC2	***	GO:0016020,GO:0016021,GO:0016740,GO:0016757
SECCE2Rv1G0072350.1	8.53319	117.389	62.961	-3.86073	1.05611e-20	1.93555e-18	SECCE2Rv1G0072350.1	Glycine-rich protein	primary_confidence_class=HC	secondary_condidence_class=HC2	*-*	GO:0008150,GO:0070300
SECCE7Rv1G0516380.1	4.56802	59.7887	32.1784	-3.85288	8.74122e-12	7.35065e-10	SECCE7Rv1G0516380.1	Thioredoxin	primary_confidence_class=HC	secondary_condidence_class=HC2	***	GO:0005623,GO:0006662,GO:0015035,GO:0045454,GO:0055114
SECCE7Rv1G0467700.1	41.9147	620.728	331.321	-3.84856	5.49626e-57	3.29908e-54	SECCE7Rv1G0467700.1	DUF1997 family protein	primary_confidence_class=HC	secondary_condidence_class=HC2	***	GO:0004672,GO:0004675,GO:0005524,GO:0005886,GO:0006468,GO:0007166,GO:0007178,GO:0016301,GO:0016310
SECCE6Rv1G0379220.1	0.815503	10.5269	5.67122	-3.83545	0.00289327	0.0381229	SECCE6Rv1G0379220.1	Kinetochore protein nuf2, putative	primary_confidence_class=HC	secondary_condidence_class=HC2	***	GO:0000776,GO:0031262
SECCE7Rv1G0464020.1	1.55221	21.0071	11.2796	-3.8348	2.42616e-05	0.00061563	SECCE7Rv1G0464020.1	Nuclear localized protein, putative	primary_confidence_class=HC	secondary_condidence_class=HC2	*-*	GO:0003677,GO:0005634,GO:0006351,GO:0006355,GO:0007275,GO:0043565
SECCE3Rv1G0158400.1	1.10506	15.6849	8.395	-3.81933	0.000366946	0.00663285	SECCE3Rv1G0158400.1	Signal peptidase I	primary_confidence_class=HC	secondary_condidence_class=HC2	***	GO:0006465,GO:0006508,GO:0008233,GO:0016020,GO:0016021,GO:0016787
SECCE2Rv1G0109620.1	4.70187	65.2829	34.9924	-3.79928	1.56793e-12	1.43647e-10	SECCE2Rv1G0109620.1	6,7-dimethyl-8-ribityllumazine synthase	primary_confidence_class=HC	secondary_condidence_class=HC2	***	GO:0000906,GO:0009231,GO:0009349,GO:0016740
SECCE6Rv1G0436020.1	2.17656	34.2492	18.2129	-3.79522	1.37852e-07	5.74065e-06	SECCE6Rv1G0436020.1	F-box domain containing protein	primary_confidence_class=HC	secondary_condidence_class=HC2	***	GO:0003824,GO:0016829,GO:0016831,GO:0019752,GO:0030170
SECCE3Rv1G0165540.1	1.54033	24.4399	12.9901	-3.79198	6.93176e-06	0.000199111	SECCE3Rv1G0165540.1	Transmembrane protein, putative	primary_confidence_class=HC	secondary_condidence_class=HC2	***	GO:0016020,GO:0016021
SECCE7Rv1G0505160.1	1.37293	19.9728	10.6729	-3.78849	4.94933e-05	0.00117856	SECCE7Rv1G0505160.1	Pectin lyase-like superfamily protein, putative	primary_confidence_class=HC	secondary_condidence_class=HC2	***	GO:0004650,GO:0005576,GO:0005975,GO:0008152,GO:0016787,GO:0016798,GO:0016829,GO:0071555
SECCE1Rv1G0008930.1	3.89617	57.5847	30.7404	-3.76154	1.21938e-11	9.91858e-10	SECCE1Rv1G0008930.1	Protein FAR1-RELATED SEQUENCE 5	primary_confidence_class=HC	secondary_condidence_class=HC2	*-*	GO:0006355,GO:0008270
SECCE7Rv1G0524770.1	1.37293	19.404	10.3884	-3.74676	6.11862e-05	0.00141804	SECCE7Rv1G0524770.1	Phosphotransferase	primary_confidence_class=HC	secondary_condidence_class=HC1	***	GO:0000166,GO:0001678,GO:0004396,GO:0005524,GO:0005536,GO:0005623,GO:0005975,GO:0006096,GO:0016301,GO:0016310,GO:0016740,GO:0016773,GO:0046835
SECCE7Rv1G0514430.1	6.81151	91.9599	49.3857	-3.74528	1.53276e-16	2.00607e-14	SECCE7Rv1G0514430.1	Dolichyl-diphosphooligosaccharide--protein glycosyltransferase subunit DAD1	primary_confidence_class=HC	secondary_condidence_class=HC1	***	GO:0004579,GO:0005783,GO:0005789,GO:0006486,GO:0008250,GO:0016020,GO:0016021,GO:0016740
SECCE3Rv1G0209200.1	16.0597	208.911	112.486	-3.73571	8.67224e-32	2.95995e-29	SECCE3Rv1G0209200.1	glycosyltransferase family exostosin protein	primary_confidence_class=HC	secondary_condidence_class=HC1	*-*	GO:0046983
SECCE6Rv1G0381900.1	2.45631	33.5348	17.9956	-3.7286	1.41019e-07	5.83067e-06	SECCE6Rv1G0381900.1	Kinetochore protein nuf2	primary_confidence_class=HC	secondary_condidence_class=HC2	***	GO:0000776,GO:0031262
SECCE3Rv1G0167330.1	0.815503	9.71288	5.26419	-3.72562	0.00360117	0.0450004	SECCE3Rv1G0167330.1	DUF4228 domain protein	primary_confidence_class=HC	secondary_condidence_class=HC2	--*	GO:0016740,GO:0016746
SECCE2Rv1G0134810.1	0.904104	13.6251	7.26461	-3.723	0.00409548	0.0499146	SECCE2Rv1G0134810.1	Methylthioribose kinase	primary_confidence_class=HC	secondary_condidence_class=HC1	***	GO:0005829,GO:0009086,GO:0016301,GO:0016310,GO:0042802,GO:0046522,GO:0071281,GO:0071369,GO:0071732
SECCE1Rv1G0006480.1	8.10771	99.195	53.6513	-3.67852	6.00183e-18	8.92938e-16	SECCE1Rv1G0006480.1	Coiled-coil domain-containing protein, putative	primary_confidence_class=HC	secondary_condidence_class=HC2	***	GO:0016740
SECCE2Rv1G0071770.1	5.80693	74.0859	39.9464	-3.67776	5.16343e-14	5.5141e-12	SECCE2Rv1G0071770.1	CAP-Gly domain-containing linker protein 1	primary_confidence_class=HC	secondary_condidence_class=HC2	--*	GO:0001726,GO:0005737,GO:0005856,GO:0005874,GO:0008017,GO:0016020,GO:0030659,GO:0031410,GO:0035371,GO:0042995,GO:0046872
SECCE2Rv1G0085460.1	7.10313	84.0641	45.5836	-3.65622	1.05569e-15	1.28506e-13	SECCE2Rv1G0085460.1	Non-specific lipid-transfer protein-like protein	primary_confidence_class=HC	secondary_condidence_class=HC2	--*	GO:0003747,GO:0005737,GO:0006415
SECCE2Rv1G0132020.1	1.10506	13.8857	7.49538	-3.64326	0.000924371	0.0144569	SECCE2Rv1G0132020.1	50S ribosomal protein L31	primary_confidence_class=HC	secondary_condidence_class=HC2	-**	GO:0003735,GO:0005622,GO:0005840,GO:0006412
SECCEUnv1G0533560.1	6.45503	77.215	41.835	-3.62852	4.69405e-12	4.14768e-10	SECCEUnv1G0533560.1	Oligopeptide transporter, putative	primary_confidence_class=HC	secondary_condidence_class=HC1	***	GO:0016020,GO:0016021,GO:0055085
SECCE7Rv1G0514140.1	3.56344	37.966	20.7647	-3.62692	7.16725e-08	3.147e-06	SECCE7Rv1G0514140.1	AUGMIN subunit 2	primary_confidence_class=HC	secondary_condidence_class=HC1	***	GO:0031023,GO:0051225
SECCE3Rv1G0185390.1	1.45173	17.7938	9.62277	-3.62463	0.000118806	0.00252509	SECCE3Rv1G0185390.1	Strictosidine synthase family protein	primary_confidence_class=HC	secondary_condidence_class=HC2	***	GO:0005783,GO:0005886,GO:0009058,GO:0009505,GO:0009506,GO:0016844
SECCE1Rv1G0047950.1	2.65726	30.9565	16.8069	-3.5793	2.35878e-06	7.7179e-05	SECCE1Rv1G0047950.1	O-methyltransferase-like protein	primary_confidence_class=HC	secondary_condidence_class=HC1	***	GO:0008168,GO:0008171,GO:0016740,GO:0032259,GO:0046983
SECCE7Rv1G0513550.1	8.83461	97.9419	53.3883	-3.5754	2.17781e-16	2.82904e-14	SECCE7Rv1G0513550.1	L-ascorbate oxidase	primary_confidence_class=HC	secondary_condidence_class=HC1	***	GO:0005507,GO:0016491,GO:0055114
SECCE2Rv1G0108370.1	2.93701	31.3481	17.1426	-3.54961	1.38704e-06	4.81921e-05	SECCE2Rv1G0108370.1	Restriction endonuclease, type II-like protein	primary_confidence_class=HC	secondary_condidence_class=HC2	***	GO:0004519,GO:0090305
SECCE1Rv1G0001340.1	5.1805	62.5076	33.844	-3.54736	3.63871e-10	2.29489e-08	SECCE1Rv1G0001340.1	Defensin	primary_confidence_class=HC	secondary_condidence_class=HC2	***	GO:0006952
SECCE1Rv1G0008470.1	21.7641	252.869	137.317	-3.52569	1.70664e-34	6.18905e-32	SECCE1Rv1G0008470.1	Retrotransposon protein SINE subclass	primary_confidence_class=HC	secondary_condidence_class=HC2	-**	GO:0016020,GO:0016021
SECCE1Rv1G0000200.1	6.84506	75.7864	41.3157	-3.51047	8.29611e-14	8.64733e-12	SECCE1Rv1G0000200.1	Spectrin beta chain, brain 3	primary_confidence_class=HC	secondary_condidence_class=HC2	***	GO:0007165,GO:0043531
SECCE2Rv1G0073650.1	3.64017	40.8943	22.2673	-3.49298	1.21739e-08	6.16018e-07	SECCE2Rv1G0073650.1	UDP-glucuronate decarboxylase	primary_confidence_class=HC	secondary_condidence_class=HC1	***	GO:0003899,GO:0006351
SECCE2Rv1G0074570.1	1.27246	16.0064	8.63942	-3.49209	0.000393174	0.00707023	SECCE2Rv1G0074570.1	Lipase	primary_confidence_class=HC	secondary_condidence_class=HC2	***	GO:0006629,GO:0016787
SECCE5Rv1G0342180.1	6.68953	69.1286	37.9091	-3.49087	5.53362e-11	4.09888e-09	SECCE5Rv1G0342180.1	Seed storage protein vicilin A	primary_confidence_class=HC	secondary_condidence_class=HC2	--*	GO:0045735
SECCEUnv1G0556540.1	70.7776	802.251	436.514	-3.46679	5.48613e-58	3.53693e-55	SECCEUnv1G0556540.1	Kinesin-like protein	primary_confidence_class=HC	secondary_condidence_class=HC2	*-*	GO:0000166,GO:0003774,GO:0003777,GO:0005524,GO:0007018,GO:0008017
SECCE1Rv1G0001430.1	1.0715	14.744	7.90775	-3.46644	0.000797057	0.0128229	SECCE1Rv1G0001430.1	F-box protein	primary_confidence_class=HC	secondary_condidence_class=HC2	***	GO:0003723,GO:0003735,GO:0005622,GO:0005840,GO:0006412,GO:0019843
SECCE3Rv1G0209870.1	3.08274	32.5131	17.7979	-3.46639	5.5448e-07	2.05796e-05	SECCE3Rv1G0209870.1	Ribosome production factor 2-like protein	primary_confidence_class=HC	secondary_condidence_class=HC1	***	GO:0008270
SECCE7Rv1G0504940.1	7.98349	90.9554	49.4694	-3.46347	2.61898e-16	3.37693e-14	SECCE7Rv1G0504940.1	Ribose-phosphate pyrophosphokinase	primary_confidence_class=HC	secondary_condidence_class=HC2	***	GO:0000287,GO:0004749,GO:0009116,GO:0009156,GO:0009165,GO:0016301,GO:0016310,GO:0044249,GO:0046872
SECCE6Rv1G0443390.1	9.36829	101.818	55.5933	-3.43571	2.77152e-16	3.52379e-14	SECCE6Rv1G0443390.1	Potassium-transporting ATPase KdpC subunit	primary_confidence_class=HC	secondary_condidence_class=HC2	--*	GO:0000166,GO:0005524,GO:0005886,GO:0006811,GO:0006813,GO:0008556,GO:0016020,GO:0016021,GO:0071805,GO:0099132
SECCE1Rv1G0012980.1	7.44773	81.6611	44.5544	-3.43113	6.99785e-15	7.80844e-13	SECCE1Rv1G0012980.1	Serine/threonine-protein phosphatase	primary_confidence_class=HC	secondary_condidence_class=HC1	***	GO:0004497,GO:0005506,GO:0016491,GO:0016705,GO:0020037,GO:0046872,GO:0055114
SECCE7Rv1G0466160.1	1.43986	18.3425	9.89118	-3.42871	0.000213912	0.00425524	SECCE7Rv1G0466160.1	Na(+)/H(+) antiporter NhaB	primary_confidence_class=HC	secondary_condidence_class=HC2	--*	GO:0005886,GO:0006811,GO:0006814,GO:0015297,GO:0015385,GO:0016020,GO:0016021,GO:0035725,GO:0055085
SECCE6Rv1G0404290.1	1.82008	19.4382	10.6292	-3.41658	6.98318e-05	0.00159732	SECCE6Rv1G0404290.1	Microtubule associated family protein	primary_confidence_class=HC	secondary_condidence_class=HC1	***	GO:0000226,GO:0008017
SECCE2Rv1G0108200.1	2.36771	23.8095	13.0886	-3.41531	3.84355e-05	0.00093704	SECCE2Rv1G0108200.1	Short-chain dehydrogenase/reductase	primary_confidence_class=HC	secondary_condidence_class=HC1	***	GO:0016020,GO:0016021
SECCE1Rv1G0045430.1	3.45109	34.6835	19.0673	-3.39054	1.93185e-07	7.89382e-06	SECCE1Rv1G0045430.1	TraB	primary_confidence_class=HC	secondary_condidence_class=HC2	***	GO:0006351,GO:0006355
SECCE6Rv1G0401100.1	1.18386	11.5432	6.36354	-3.38291	0.00208103	0.0289332	SECCE6Rv1G0401100.1	Endosomal targeting BRO1-like domain-containing protein	primary_confidence_class=HC	secondary_condidence_class=HC2	***	GO:0006488,GO:0016020,GO:0016021
SECCE5Rv1G0358540.1	5.10377	49.879	27.4914	-3.36241	1.72373e-09	9.96845e-08	SECCE5Rv1G0358540.1	BTB/POZ domain containing protein	primary_confidence_class=HC	secondary_condidence_class=HC2	***	GO:0000166,GO:0004672,GO:0004674,GO:0005524,GO:0006468,GO:0016020,GO:0016021,GO:0016301,GO:0016310,GO:0016740,GO:0048544
SECCE7Rv1G0469420.1	1.64081	18.2733	9.95704	-3.35927	0.000199201	0.00399021	SECCE7Rv1G0469420.1	Flavin-containing monooxygenase	primary_confidence_class=HC	secondary_condidence_class=HC2	***	GO:0004497,GO:0004499,GO:0016491,GO:0050660,GO:0050661,GO:0055114
SECCE7Rv1G0515700.1	2.00916	22.0259	12.0175	-3.34979	5.70858e-05	0.00133382	SECCE7Rv1G0515700.1	Zinc-binding protein	primary_confidence_class=HC	secondary_condidence_class=HC2	***	GO:0003824,GO:0009507
SECCE7Rv1G0457960.1	5.21405	52.0671	28.6406	-3.33599	4.19908e-09	2.29133e-07	SECCE7Rv1G0457960.1	GCK domain-containing protein	primary_confidence_class=HC	secondary_condidence_class=HC2	*-*	GO:0008152,GO:0009507,GO:0016311,GO:0016787,GO:0016791
SECCE1Rv1G0006340.1	9.74852	96.262	53.0053	-3.3302	6.4183e-16	7.98024e-14	SECCE1Rv1G0006340.1	Glutamyl-tRNA(Gln) amidotransferase subunit B, mitochondrial	primary_confidence_class=HC	secondary_condidence_class=HC2	--*	GO:0000166,GO:0003824,GO:0005524,GO:0005739,GO:0006412,GO:0016874,GO:0016884
SECCE7Rv1G0502600.1	7.37874	78.2376	42.8082	-3.32236	4.35604e-13	4.25986e-11	SECCE7Rv1G0502600.1	Carbonic anhydrase	primary_confidence_class=HC	secondary_condidence_class=HC2	***	GO:0004089,GO:0008270
SECCE3Rv1G0207220.1	2.25536	24.288	13.2717	-3.31962	2.96502e-05	0.00074049	SECCE3Rv1G0207220.1	Methionine aminopeptidase 2	primary_confidence_class=HC	secondary_condidence_class=HC2	--*	GO:0004177,GO:0005737,GO:0006508,GO:0008233,GO:0008235,GO:0016787,GO:0046872
SECCE5Rv1G0304140.1	13.3649	136.124	74.7442	-3.31671	1.66288e-21	3.3271e-19	SECCE5Rv1G0304140.1	Sentrin-specific protease	primary_confidence_class=HC	secondary_condidence_class=HC2	*-*	GO:0004175,GO:0005634,GO:0005635,GO:0006508,GO:0008233,GO:0008234,GO:0009792,GO:0016787,GO:0016926,GO:0032880,GO:1904333
SECCE2Rv1G0074480.1	134.844	1327.35	731.098	-3.31463	4.56273e-73	4.18018e-70	SECCE2Rv1G0074480.1	Xylose isomerase	primary_confidence_class=HC	secondary_condidence_class=HC1	***	GO:0005975,GO:0009045,GO:0016853,GO:0042732,GO:0046872
SECCE2Rv1G0142410.1	1.65268	14.8584	8.25555	-3.28598	0.00116277	0.0175545	SECCE2Rv1G0142410.1	Glutamyl-tRNA(Gln) amidotransferase subunit A	primary_confidence_class=HC	secondary_condidence_class=HC1	***	GO:0004040,GO:0016740
SECCE7Rv1G0515040.1	4.9147	44.2082	24.5614	-3.28325	4.79062e-08	2.17127e-06	SECCE7Rv1G0515040.1	MYB-related transcription factor	primary_confidence_class=HC	secondary_condidence_class=HC2	***	GO:0003677,GO:0005634,GO:0006351,GO:0006355
SECCE7Rv1G0467710.1	4.65662	43.5505	24.1036	-3.28173	2.45994e-08	1.18288e-06	SECCE7Rv1G0467710.1	plant/protein	primary_confidence_class=HC	secondary_condidence_class=HC2	***	GO:0004672,GO:0004675,GO:0005524,GO:0005886,GO:0006468,GO:0007166,GO:0007178,GO:0016301,GO:0016310
SECCE5Rv1G0321180.1	14.2474	141.066	77.6568	-3.26637	1.27967e-21	2.59015e-19	SECCE5Rv1G0321180.1	Structural maintenance of chromosomes family protein	primary_confidence_class=HC	secondary_condidence_class=HC1	***	GO:0000724,GO:0005524,GO:0005694,GO:0006281,GO:0007062,GO:0010165,GO:0030915,GO:0051276
SECCE3Rv1G0146270.1	24.9669	244.775	134.871	-3.26511	8.78874e-33	3.05971e-30	SECCE3Rv1G0146270.1	DNA glycosylase	primary_confidence_class=HC	secondary_condidence_class=HC2	*-*	GO:0003824,GO:0006281,GO:0006284,GO:0051539
SECCE2Rv1G0130810.1	2.35584	23.6195	12.9877	-3.26449	0.000104958	0.00226675	SECCE2Rv1G0130810.1	F-box family protein	primary_confidence_class=HC	secondary_condidence_class=HC2	***	GO:0008284,GO:0009506
SECCE7Rv1G0467350.1	3.15946	32.3378	17.7486	-3.22414	1.74839e-06	5.92106e-05	SECCE7Rv1G0467350.1	RPM1-interacting protein 4	primary_confidence_class=HC	secondary_condidence_class=HC2	--*	GO:0016020,GO:0016021
SECCE6Rv1G0405800.1	2.27704	23.1457	12.7114	-3.21625	3.54098e-05	0.000875538	SECCE6Rv1G0405800.1	Protein BREVIS RADIX	primary_confidence_class=HC	secondary_condidence_class=HC1	***	GO:0000166,GO:0003677,GO:0003916,GO:0003918,GO:0005524,GO:0006259,GO:0006265,GO:0016853,GO:0061505
SECCE6Rv1G0386310.1	2.55679	23.6842	13.1205	-3.21127	2.11224e-05	0.000544706	SECCE6Rv1G0386310.1	HD domain-containing protein 2	primary_confidence_class=HC	secondary_condidence_class=HC2	***	GO:0004672,GO:0005524,GO:0006468,GO:0016301,GO:0016310
SECCE7Rv1G0507010.1	1.55221	13.4957	7.52395	-3.188	0.00308367	0.0400877	SECCE7Rv1G0507010.1	HKT23 transporter	primary_confidence_class=HC	secondary_condidence_class=HC1	***	GO:0006812,GO:0008324,GO:0016020,GO:0016021,GO:0055085,GO:0098655
SECCE1Rv1G0045710.1	3.14759	33.4679	18.3077	-3.17806	2.07357e-06	6.88829e-05	SECCE1Rv1G0045710.1	F-box family protein	primary_confidence_class=HC	secondary_condidence_class=HC2	*-*	GO:0003743,GO:0006355,GO:0006413,GO:0017025,GO:0046872,GO:0070897
SECCE3Rv1G0192190.1	1.92056	16.6958	9.30818	-3.17107	0.000403452	0.00721777	SECCE3Rv1G0192190.1	Purple acid phosphatase	primary_confidence_class=HC	secondary_condidence_class=HC1	***	GO:0003993,GO:0005618,GO:0005829,GO:0009505,GO:0009506,GO:0016036,GO:0016311,GO:0016787,GO:0046872
SECCE7Rv1G0468030.1	2.73606	23.2973	13.0167	-3.16905	2.83425e-05	0.000710891	SECCE7Rv1G0468030.1	DNA repair protein-like protein	primary_confidence_class=HC	secondary_condidence_class=HC2	***	GO:0005524
SECCE1Rv1G0037520.1	32.8897	288.699	160.795	-3.16779	5.14261e-28	1.4675e-25	SECCE1Rv1G0037520.1	Tubulin beta chain	primary_confidence_class=HC	secondary_condidence_class=HC1	***	GO:0000166,GO:0003924,GO:0005200,GO:0005525,GO:0005737,GO:0005856,GO:0005874,GO:0007010,GO:0007017
SECCE7Rv1G0463840.1	5.7302	47.3731	26.5516	-3.16771	8.60266e-09	4.47005e-07	SECCE7Rv1G0463840.1	Phosphoribosylamine--glycine ligase	primary_confidence_class=HC	secondary_condidence_class=HC2	***	GO:0000166,GO:0004637,GO:0005524,GO:0009113,GO:0016874,GO:0046872
SECCE7Rv1G0524350.1	2.98019	30.5924	16.7863	-3.15542	2.86444e-06	9.18257e-05	SECCE7Rv1G0524350.1	G-patch domain-containing protein	primary_confidence_class=HC	secondary_condidence_class=HC2	***	GO:0003676,GO:0046872
SECCE1Rv1G0047600.1	8.86817	72.0207	40.4444	-3.1502	3.44851e-11	2.6262e-09	SECCE1Rv1G0047600.1	BSD domain containing protein	primary_confidence_class=HC	secondary_condidence_class=HC2	***	GO:0000166,GO:0005524,GO:0005737,GO:0007049,GO:0008360,GO:0008763,GO:0009058,GO:0009252,GO:0016874,GO:0051301,GO:0071555
SECCE1Rv1G0004040.1	2.82674	20.9231	11.8749	-3.14361	0.000124764	0.00264526	SECCE1Rv1G0004040.1	Rab5-interacting family protein	primary_confidence_class=HC	secondary_condidence_class=HC2	***	GO:0043531
SECCE6Rv1G0400610.1	3.55157	29.4444	16.498	-3.14289	3.6734e-06	0.00011542	SECCE6Rv1G0400610.1	Autophagy-related protein 13	primary_confidence_class=HC	secondary_condidence_class=HC1	***	GO:0006914,GO:1990316
SECCE7Rv1G0524960.1	64.4868	569.849	317.168	-3.13947	7.3569e-49	3.88065e-46	SECCE7Rv1G0524960.1	Cytomatrix protein-like protein	primary_confidence_class=HC	secondary_condidence_class=HC2	***	GO:0008150
SECCE5Rv1G0367320.1	31.4157	285.641	158.528	-3.1393	9.42382e-20	1.62416e-17	SECCE5Rv1G0367320.1	Glycosyltransferase	primary_confidence_class=HC	secondary_condidence_class=HC2	***	GO:0000139,GO:0005794,GO:0016020,GO:0016021,GO:0016740,GO:0016757,GO:0071555
SECCE7Rv1G0462450.1	2.91534	23.3098	13.1126	-3.13717	6.07329e-05	0.00140957	SECCE7Rv1G0462450.1	Pectin lyase-like superfamily protein	primary_confidence_class=HC	secondary_condidence_class=HC2	***	GO:0003824,GO:0005730,GO:0006396,GO:0042254
SECCE1Rv1G0004030.1	5.6514	45.5847	25.6181	-3.11445	1.27211e-08	6.41842e-07	SECCE1Rv1G0004030.1	ATP-dependent RNA helicase	primary_confidence_class=HC	secondary_condidence_class=HC1	***	GO:0000166,GO:0003676,GO:0003723,GO:0004386,GO:0005524,GO:0016787
SECCE1Rv1G0008300.1	2.36771	19.1379	10.7528	-3.0914	0.000190576	0.00384399	SECCE1Rv1G0008300.1	Pentatricopeptide repeat-containing protein	primary_confidence_class=HC	secondary_condidence_class=HC2	***	GO:0000175,GO:0000291,GO:0000932,GO:0003723,GO:0004518,GO:0004527,GO:0005737,GO:0016787,GO:0034427,GO:0046872,GO:0090305,GO:0090503,GO:1990074
SECCE4Rv1G0256240.1	1.98748	17.8429	9.91517	-3.08451	0.000326519	0.00603367	SECCE4Rv1G0256240.1	Transcription initiation factor IIE alpha subunit family protein	primary_confidence_class=HC	secondary_condidence_class=HC2	***	GO:0003743,GO:0006351,GO:0006355,GO:0006367,GO:0006413,GO:0043565
SECCE7Rv1G0525980.1	4.52259	39.2858	21.9042	-3.08422	1.04607e-07	4.40893e-06	SECCE7Rv1G0525980.1	Protein DA1-related 1	primary_confidence_class=HC	secondary_condidence_class=HC1	***	GO:0046872
SECCE6Rv1G0444240.1	8.40896	72.1877	40.2983	-3.08417	6.8549e-11	4.95118e-09	SECCE6Rv1G0444240.1	Protein OS-9	primary_confidence_class=HC	secondary_condidence_class=HC2	***	GO:0003333,GO:0005774,GO:0005789,GO:0015171,GO:0016020,GO:0016021
SECCE6Rv1G0414270.1	1.55221	12.5682	7.06019	-3.0803	0.00255382	0.034541	SECCE6Rv1G0414270.1	Chaperone protein dnaJ	primary_confidence_class=HC	secondary_condidence_class=HC2	***	GO:0003824,GO:0006633,GO:0008152,GO:0016020,GO:0016021,GO:0016740,GO:0016746,GO:0016747
SECCE2Rv1G0072920.1	15.2165	131.996	73.6061	-3.07303	1.179e-15	1.4252e-13	SECCE2Rv1G0072920.1	Vacuolar sorting receptor family protein	primary_confidence_class=HC	secondary_condidence_class=HC1	***	GO:0005509,GO:0016020,GO:0016021
SECCE2Rv1G0099060.1	44.1235	363.802	203.963	-3.07186	1.89463e-26	4.92236e-24	SECCE2Rv1G0099060.1	4-coumarate--CoA ligase family protein	primary_confidence_class=HC	secondary_condidence_class=HC1	***	GO:0003824,GO:0008152,GO:0016874
SECCE4Rv1G0229670.1	13.367	110.135	61.7509	-3.06678	5.36043e-15	6.01993e-13	SECCE4Rv1G0229670.1	Lipid transfer protein	primary_confidence_class=HC	secondary_condidence_class=HC2	--*	GO:0006869,GO:0008289
SECCE1Rv1G0056910.1	4.68792	45.0492	24.8686	-3.06225	8.95269e-08	3.82898e-06	SECCE1Rv1G0056910.1	Chaperone protein dnaJ	primary_confidence_class=HC	secondary_condidence_class=HC2	***	GO:0006457,GO:0051082
SECCEUnv1G0529640.1	19.9796	162.075	91.0271	-3.05944	1.40176e-22	3.0124e-20	SECCEUnv1G0529640.1	Poly [ADP-ribose] polymerase	primary_confidence_class=HC	secondary_condidence_class=HC2	***	GO:0003950
SECCE1Rv1G0052450.1	4.13067	34.1169	19.1238	-3.05859	5.30448e-06	0.000158108	SECCE1Rv1G0052450.1	F-box family protein	primary_confidence_class=HC	secondary_condidence_class=HC2	--*	GO:0001510,GO:0008168,GO:0016740,GO:0032259
SECCE1Rv1G0051060.1	1.83196	12.9043	7.36815	-3.0401	0.00217542	0.0301165	SECCE1Rv1G0051060.1	WD40 repeat-like protein	primary_confidence_class=HC	secondary_condidence_class=HC2	***	GO:0003677,GO:0003700,GO:0005634,GO:0006351,GO:0006355,GO:0043565
SECCE6Rv1G0448390.1	4.01059	28.2826	16.1466	-3.0177	1.31647e-05	0.000356944	SECCE6Rv1G0448390.1	Transmembrane protein 184C	primary_confidence_class=HC	secondary_condidence_class=HC1	***	GO:0009626,GO:0016020,GO:0016021
SECCE7Rv1G0474820.1	10.0854	77.6307	43.858	-3.00674	9.81949e-11	6.89225e-09	SECCE7Rv1G0474820.1	Stress inducible protein coi6.1	primary_confidence_class=HC	secondary_condidence_class=HC2	***	GO:0003723,GO:0005730,GO:0005840,GO:0042254,GO:1990904
SECCE2Rv1G0116190.1	2.73606	20.8366	11.7863	-3.0062	0.000150211	0.00311277	SECCE2Rv1G0116190.1	Histone H1	primary_confidence_class=HC	secondary_condidence_class=HC2	***	GO:0000786,GO:0003677,GO:0005634,GO:0005694,GO:0006334
SECCE1Rv1G0004300.1	8.62179	67.3335	37.9776	-2.99994	1.34002e-10	9.07619e-09	SECCE1Rv1G0004300.1	Replication protein A 70 kDa DNA-binding subunit	primary_confidence_class=HC	secondary_condidence_class=HC1	***	GO:0003676,GO:0003677,GO:0005634,GO:0006260,GO:0006281,GO:0006310,GO:0008270,GO:0046872
SECCE1Rv1G0009130.1	11.4563	92.1849	51.8206	-2.99683	5.28129e-12	4.643e-10	SECCE1Rv1G0009130.1	Chaperone protein DnaK	primary_confidence_class=HC	secondary_condidence_class=HC2	--*	GO:0000166,GO:0005524,GO:0006457,GO:0051082
SECCE4Rv1G0286900.1	1.90868	16.7939	9.35127	-2.99455	0.000501695	0.00877689	SECCE4Rv1G0286900.1	Structural maintenance of chromosomes family protein	primary_confidence_class=HC	secondary_condidence_class=HC2	***	GO:0000724,GO:0005524,GO:0005694,GO:0006281,GO:0007062,GO:0010165,GO:0030915,GO:0051276
SECCE7Rv1G0469540.1	1.55221	11.7192	6.63568	-2.9736	0.0032454	0.0417228	SECCE7Rv1G0469540.1	Transcription factor	primary_confidence_class=HC	secondary_condidence_class=HC2	***	GO:0003677,GO:0003700,GO:0005634,GO:0005667,GO:0006351,GO:0006355,GO:0007049
SECCE1Rv1G0042250.1	1.98748	16.4359	9.21167	-2.96119	0.000527722	0.00912658	SECCE1Rv1G0042250.1	CsAtPR5	primary_confidence_class=HC	secondary_condidence_class=HC2	***	GO:0006869,GO:0008289
SECCE6Rv1G0386100.1	5.7498	44.464	25.1069	-2.93389	6.43951e-08	2.85223e-06	SECCE6Rv1G0386100.1	Cinnamoyl CoA reductase	primary_confidence_class=HC	secondary_condidence_class=HC2	***	GO:0003824,GO:0050662
SECCE6Rv1G0404460.1	13.0516	103.066	58.0587	-2.90742	2.22626e-15	2.63623e-13	SECCE6Rv1G0404460.1	Fatty acid desaturase	primary_confidence_class=HC	secondary_condidence_class=HC1	***	GO:0006629,GO:0016020,GO:0016021,GO:0016717,GO:0055114
SECCE2Rv1G0068260.1	27.4532	196.245	111.849	-2.90046	1.68206e-22	3.48567e-20	SECCE2Rv1G0068260.1	Elongation factor 1 alpha	primary_confidence_class=HC	secondary_condidence_class=HC2	***	GO:0003746,GO:0003924,GO:0005525,GO:0006414
SECCE2Rv1G0107990.1	2.26723	16.45	9.35859	-2.89842	0.000726617	0.0118318	SECCE2Rv1G0107990.1	Peptide methionine sulfoxide reductase MsrA	primary_confidence_class=HC	secondary_condidence_class=HC1	***	GO:0008113,GO:0055114
SECCE2Rv1G0085530.1	25.7372	192.419	109.078	-2.88831	1.55229e-22	3.2952e-20	SECCE2Rv1G0085530.1	Protein FAR1-RELATED SEQUENCE 5	primary_confidence_class=HC	secondary_condidence_class=HC2	*-*	GO:0006355,GO:0008270
SECCE1Rv1G0039880.1	7.42398	58.7137	33.0689	-2.8811	4.16499e-09	2.27987e-07	SECCE1Rv1G0039880.1	HXXXD-type acyl-transferase family protein	primary_confidence_class=HC	secondary_condidence_class=HC2	***	GO:0016740,GO:0016747
SECCE2Rv1G0066590.1	9.91799	68.5738	39.2459	-2.87581	6.98389e-11	5.02349e-09	SECCE2Rv1G0066590.1	Proline-rich protein, putative, expressed	primary_confidence_class=HC	secondary_condidence_class=HC2	***	GO:0005524,GO:0016787,GO:0051301
SECCE2Rv1G0068570.1	1.71961	12.9822	7.35091	-2.85948	0.00254302	0.0344218	SECCE2Rv1G0068570.1	FBD-associated F-box protein	primary_confidence_class=HC	secondary_condidence_class=HC2	--*	GO:0005576,GO:0005618
SECCE4Rv1G0220800.1	3.18321	21.4522	12.3177	-2.84789	0.000108209	0.00232831	SECCE4Rv1G0220800.1	dipeptide transport ATP-binding protein	primary_confidence_class=HC	secondary_condidence_class=HC2	***	GO:0006355,GO:0008270
SECCE7Rv1G0478310.1	2.02104	13.7495	7.88526	-2.84733	0.00289256	0.0381229	SECCE7Rv1G0478310.1	Kinesin-like protein	primary_confidence_class=HC	secondary_condidence_class=HC1	***	GO:0000166,GO:0003774,GO:0003777,GO:0005524,GO:0005874,GO:0007018,GO:0008017
SECCE1Rv1G0044490.1	11.2101	80.5655	45.8878	-2.84305	7.60665e-08	3.30197e-06	SECCE1Rv1G0044490.1	putative beta-1,3-glucanase	primary_confidence_class=HC	secondary_condidence_class=HC2	***	GO:0004553,GO:0005975,GO:0008152,GO:0016787,GO:0016798,GO:0030247,GO:0046658
SECCE2Rv1G0097980.1	3.07086	22.7409	12.9059	-2.83942	8.7352e-05	0.00194442	SECCE2Rv1G0097980.1	Peroxidase	primary_confidence_class=HC	secondary_condidence_class=HC1	***	GO:0004601,GO:0005576,GO:0006979,GO:0016491,GO:0020037,GO:0042744,GO:0046872,GO:0055114,GO:0098869
SECCE5Rv1G0359220.1	4.28827	29.5357	16.912	-2.8383	1.5011e-05	0.000402183	SECCE5Rv1G0359220.1	RING/U-box superfamily protein, putative	primary_confidence_class=HC	secondary_condidence_class=HC2	***	GO:0016020,GO:0016021
SECCE2Rv1G0107780.1	214.868	1483.14	849.002	-2.78357	5.28521e-26	1.29577e-23	SECCE2Rv1G0107780.1	Glycosyl hydrolase family 5 protein	primary_confidence_class=HC	secondary_condidence_class=HC2	***	GO:0004553,GO:0005975,GO:0008152,GO:0016787,GO:0016798
SECCE5Rv1G0300900.1	2.55679	17.6025	10.0796	-2.77685	0.000680563	0.0112077	SECCE5Rv1G0300900.1	1,3-beta-glucan synthase subunit FKS1-like, domain-1	primary_confidence_class=HC	secondary_condidence_class=HC2	--*	GO:0000148,GO:0003843,GO:0006075,GO:0016020,GO:0016021
SECCE7Rv1G0514640.1	10.4775	65.5271	38.0023	-2.77193	7.27789e-10	4.46078e-08	SECCE7Rv1G0514640.1	Glutathione S-transferase	primary_confidence_class=HC	secondary_condidence_class=HC1	***	GO:0003824,GO:0005737,GO:0009072,GO:0016740
SECCE3Rv1G0184400.1	2.08796	14.5588	8.32336	-2.77096	0.00178193	0.025383	SECCE3Rv1G0184400.1	Peroxidase	primary_confidence_class=HC	secondary_condidence_class=HC2	***	GO:0004601,GO:0005576,GO:0006979,GO:0016491,GO:0020037,GO:0042744,GO:0046872,GO:0055114,GO:0098869
SECCE7Rv1G0456530.1	1.87513	15.3596	8.61739	-2.76545	0.00304678	0.0396971	SECCE7Rv1G0456530.1	Basic blue protein	primary_confidence_class=HC	secondary_condidence_class=HC1	***	GO:0016020,GO:0016021,GO:0055085
SECCE5Rv1G0358680.1	27.2777	183.581	105.429	-2.75273	1.71934e-18	2.67219e-16	SECCE5Rv1G0358680.1	GDSL esterase/lipase	primary_confidence_class=HC	secondary_condidence_class=HC2	***	GO:0016788
SECCE3Rv1G0177490.1	26.0544	172.529	99.2919	-2.7516	8.95628e-21	1.67637e-18	SECCE3Rv1G0177490.1	WD40 repeat-like protein	primary_confidence_class=HC	secondary_condidence_class=HC1	*-*	GO:0004842,GO:0016567
SECCE7Rv1G0468600.1	12.0729	78.3434	45.2081	-2.74044	3.79673e-11	2.86099e-09	SECCE7Rv1G0468600.1	flocculation FLO11-like protein	primary_confidence_class=HC	secondary_condidence_class=HC2	***	GO:0003677,GO:0003700,GO:0005634,GO:0006355,GO:0043565
SECCE1Rv1G0008570.1	20.0132	128.14	74.0765	-2.72796	2.28094e-15	2.66472e-13	SECCE1Rv1G0008570.1	Glutamyl-tRNA reductase	primary_confidence_class=HC	secondary_condidence_class=HC1	***	GO:0006779,GO:0006782,GO:0008883,GO:0016491,GO:0033014,GO:0050661,GO:0055114
SECCE6Rv1G0404750.1	8.60784	60.247	34.4274	-2.72259	1.34731e-09	7.92319e-08	SECCE6Rv1G0404750.1	Cell division topological specificity factor	primary_confidence_class=HC	secondary_condidence_class=HC2	--*	GO:0007049,GO:0032955,GO:0051301
SECCE7Rv1G0466010.1	42.7053	273.149	157.927	-2.71764	2.14921e-27	5.93829e-25	SECCE7Rv1G0466010.1	Aquaporin	primary_confidence_class=HC	secondary_condidence_class=HC1	***	GO:0015267,GO:0016020,GO:0016021,GO:0055085
SECCE7Rv1G0517070.1	3.10441	19.5168	11.3106	-2.71493	0.000331441	0.00609229	SECCE7Rv1G0517070.1	Haloacid dehalogenase-like hydrolase domain-containing protein 3	primary_confidence_class=HC	secondary_condidence_class=HC2	***	GO:0008152,GO:0016787
SECCE6Rv1G0380620.1	11.8936	75.258	43.5758	-2.68736	1.9789e-11	1.55867e-09	SECCE6Rv1G0380620.1	RNA binding protein	primary_confidence_class=HC	secondary_condidence_class=HC2	--*	GO:0000398,GO:0003676,GO:0003723,GO:0005686,GO:0006406,GO:0070274,GO:0071011,GO:0071013
SECCE2Rv1G0114340.1	68.0523	437.597	252.824	-2.6804	5.31014e-21	1.00471e-18	SECCE2Rv1G0114340.1	Subtilisin-like protease	primary_confidence_class=HC	secondary_condidence_class=HC1	***	GO:0004252,GO:0006508,GO:0008233,GO:0008236,GO:0016787
SECCE1Rv1G0050530.1	5.01517	29.2274	17.1213	-2.67083	1.97776e-05	0.000515373	SECCE1Rv1G0050530.1	Pentatricopeptide repeat-containing protein	primary_confidence_class=HC	secondary_condidence_class=HC2	***	GO:0030001,GO:0046872
SECCE4Rv1G0269990.1	2.74794	15.2055	8.97672	-2.66461	0.00281771	0.0372988	SECCE4Rv1G0269990.1	Dihydrolipoamide acetyltransferase component of pyruvate dehydrogenase complex	primary_confidence_class=HC	secondary_condidence_class=HC2	*-*	GO:0008152,GO:0016740,GO:0016746
SECCE2Rv1G0106520.1	25.747	164.849	95.2979	-2.65609	3.36983e-17	4.61879e-15	SECCE2Rv1G0106520.1	Agmatine deiminase	primary_confidence_class=HC	secondary_condidence_class=HC1	***	GO:0004668,GO:0009446,GO:0047632
SECCE6Rv1G0444960.1	2.83654	16.674	9.75527	-2.65	0.00120537	0.0180249	SECCE6Rv1G0444960.1	lysine ketoglutarate reductase trans-splicing-like protein (DUF707)	primary_confidence_class=HC	secondary_condidence_class=HC2	***	GO:0003700,GO:0005634,GO:0006355,GO:0008270
SECCE7Rv1G0521370.1	3.91992	23.1861	13.553	-2.63571	0.000108679	0.00233265	SECCE7Rv1G0521370.1	Glyceraldehyde-3-phosphate dehydrogenase	primary_confidence_class=HC	secondary_condidence_class=HC2	--*	GO:0006006,GO:0016491,GO:0016620,GO:0050661,GO:0051287,GO:0055114
SECCE6Rv1G0409080.1	4.16404	27.5868	15.8754	-2.62215	6.87773e-05	0.00157735	SECCE6Rv1G0409080.1	DNA helicase ROCK-N-ROLLERS	primary_confidence_class=HC	secondary_condidence_class=HC2	--*	GO:0005783,GO:0048193
SECCE1Rv1G0003340.1	2.24348	16.1231	9.18327	-2.61002	0.00214321	0.0297183	SECCE1Rv1G0003340.1	Tripartite motif-containing protein 29	primary_confidence_class=HC	secondary_condidence_class=HC2	***	GO:0016020,GO:0016021,GO:0016874
SECCE4Rv1G0222540.1	4.91262	30.4235	17.6681	-2.59554	1.17225e-05	0.000322456	SECCE4Rv1G0222540.1	RNA-binding KH domain-containing protein	primary_confidence_class=HC	secondary_condidence_class=HC2	***	GO:0003676,GO:0003723,GO:0005634,GO:0005737,GO:0009911
SECCE1Rv1G0008080.1	12.7427	74.1661	43.4544	-2.59538	2.54131e-10	1.64449e-08	SECCE1Rv1G0008080.1	Prostaglandin E synthase 3	primary_confidence_class=HC	secondary_condidence_class=HC2	***	GO:0016788
SECCE5Rv1G0324900.1	27.5237	167.19	97.3567	-2.58378	9.22211e-18	1.32669e-15	SECCE5Rv1G0324900.1	Oxygen-dependent choline dehydrogenase	primary_confidence_class=HC	secondary_condidence_class=HC2	***	GO:0005886,GO:0006970,GO:0008802,GO:0008812,GO:0016020,GO:0016491,GO:0016614,GO:0019285,GO:0050660,GO:0055114
SECCE6Rv1G0432420.1	10.82	64.8339	37.827	-2.57399	1.74726e-09	1.00378e-07	SECCE6Rv1G0432420.1	FMN-dependent NADPH-azoreductase	primary_confidence_class=HC	secondary_condidence_class=HC1	***	GO:0005829,GO:0010181,GO:0016491,GO:0042802,GO:0052873,GO:0055114
SECCE6Rv1G0446900.1	3.45109	19.6732	11.5621	-2.57257	0.000592616	0.0100347	SECCE6Rv1G0446900.1	NAC-domain protein	primary_confidence_class=HC	secondary_condidence_class=HC2	*-*	GO:0003677,GO:0003700,GO:0005634,GO:0006351,GO:0006355,GO:0009414,GO:0009737,GO:0043565,GO:0045893
SECCE6Rv1G0402340.1	11.0014	62.293	36.6472	-2.57083	4.22885e-09	2.30036e-07	SECCE6Rv1G0402340.1	UPF0160 protein MYG1, mitochondrial	primary_confidence_class=HC	secondary_condidence_class=HC2	***	GO:0000139,GO:0005794,GO:0016740,GO:0016757,GO:0071555
SECCE4Rv1G0222080.1	15.8114	93.8772	54.8443	-2.56768	1.17751e-09	6.97177e-08	SECCE4Rv1G0222080.1	RING finger and CHY zinc finger protein	primary_confidence_class=HC	secondary_condidence_class=HC1	***	GO:0008270,GO:0046872,GO:1902456
SECCE2Rv1G0130150.1	16.9129	92.6704	54.7917	-2.56555	8.03935e-10	4.87599e-08	SECCE2Rv1G0130150.1	GDSL esterase/lipase	primary_confidence_class=HC	secondary_condidence_class=HC1	***	GO:0016788
SECCE3Rv1G0214310.1	83.1244	491.903	287.514	-2.54714	1.93407e-21	3.82572e-19	SECCE3Rv1G0214310.1	Alpha-1,3-mannosyl-glycoprotein 2-beta-N-acetylglucosaminyltransferase	primary_confidence_class=HC	secondary_condidence_class=HC1	***	GO:0003827,GO:0005768,GO:0005794,GO:0005802,GO:0006486,GO:0006491,GO:0006972,GO:0008375,GO:0016262,GO:0016740,GO:0016757
SECCE4Rv1G0244620.1	20.5802	120.756	70.6679	-2.53796	4.23474e-15	4.81792e-13	SECCE4Rv1G0244620.1	60S ribosomal protein L31	primary_confidence_class=HC	secondary_condidence_class=HC1	***	GO:0003735,GO:0005840,GO:0006412
SECCE4Rv1G0234990.1	24.3565	137.584	80.9704	-2.52606	8.88499e-17	1.1897e-14	SECCE4Rv1G0234990.1	Sister-chromatid cohesion protein 3	primary_confidence_class=HC	secondary_condidence_class=HC1	***	GO:0006812,GO:0006814,GO:0006885,GO:0015297,GO:0015299,GO:0015385,GO:0016020,GO:0016021,GO:0035725,GO:0055085,GO:1902600
SECCE2Rv1G0070040.1	8.54299	48.2237	28.3833	-2.51603	1.37803e-07	5.74065e-06	SECCE2Rv1G0070040.1	F-box family protein, putative	primary_confidence_class=HC	secondary_condidence_class=HC2	*-*	GO:0004844,GO:0005737,GO:0006281,GO:0006284,GO:0006974,GO:0016787,GO:0016799,GO:0097510
SECCE1Rv1G0001180.1	5.74	31.3705	18.5553	-2.49776	1.62008e-05	0.000429235	SECCE1Rv1G0001180.1	Tubulin-specific chaperone cofactor E-like protein	primary_confidence_class=HC	secondary_condidence_class=HC1	***	GO:0005737,GO:0005856
SECCE6Rv1G0379260.1	10.1621	56.5575	33.3598	-2.4803	1.50349e-08	7.54215e-07	SECCE6Rv1G0379260.1	Synaptotagmin-5	primary_confidence_class=HC	secondary_condidence_class=HC1	***	GO:0008289
SECCE1Rv1G0047550.1	8.08604	42.9676	25.5268	-2.46254	1.53554e-06	5.28245e-05	SECCE1Rv1G0047550.1	Translation initiation factor IF-2	primary_confidence_class=HC	secondary_condidence_class=HC2	***	GO:0003743,GO:0003924,GO:0005525,GO:0005622,GO:0006413
SECCE1Rv1G0011860.1	9.18129	47.65	28.4157	-2.46119	5.80136e-07	2.1395e-05	SECCE1Rv1G0011860.1	Peroxidase	primary_confidence_class=HC	secondary_condidence_class=HC2	***	GO:0004601,GO:0005576,GO:0006979,GO:0016491,GO:0020037,GO:0042744,GO:0046872,GO:0055114,GO:0098869
SECCE6Rv1G0446820.1	2.62371	15.253	8.93833	-2.46004	0.00354483	0.0445522	SECCE6Rv1G0446820.1	Prolyl oligopeptidase family protein	primary_confidence_class=HC	secondary_condidence_class=HC2	***	GO:0004252,GO:0005737,GO:0005829,GO:0006508,GO:0008236,GO:0070008
SECCEUnv1G0528800.1	2.90346	15.9394	9.42144	-2.45637	0.00204916	0.0285357	SECCEUnv1G0528800.1	Zinc finger, C2H2	primary_confidence_class=HC	secondary_condidence_class=HC2	***	GO:0003676
SECCE5Rv1G0298330.1	2.80299	15.5907	9.19686	-2.45395	0.00226647	0.0311385	SECCE5Rv1G0298330.1	Ankyrin repeat protein-like	primary_confidence_class=HC	secondary_condidence_class=HC2	***	GO:0000154,GO:0000179,GO:0003723,GO:0006364,GO:0008168,GO:0008649,GO:0016740,GO:0031167,GO:0032259
SECCE4Rv1G0240300.1	3.05899	18.5059	10.7825	-2.45144	0.0013118	0.0193185	SECCE4Rv1G0240300.1	Sucrose synthase	primary_confidence_class=HC	secondary_condidence_class=HC1	***	GO:0005985,GO:0016157,GO:0016740,GO:0016757
SECCE2Rv1G0066660.1	33	176.902	104.951	-2.44879	5.69061e-18	8.53935e-16	SECCE2Rv1G0066660.1	Proline-rich protein, putative, expressed	primary_confidence_class=HC	secondary_condidence_class=HC2	***	GO:0004616,GO:0008679,GO:0016491,GO:0051287,GO:0055114
SECCE7Rv1G0456490.1	16.2035	86.5685	51.386	-2.4485	1.31054e-11	1.06105e-09	SECCE7Rv1G0456490.1	F-box protein	primary_confidence_class=HC	secondary_condidence_class=HC2	***	GO:0005773,GO:0016740
SECCE5Rv1G0342530.1	5.2593	29.1838	17.2216	-2.44324	3.6031e-05	0.000887117	SECCE5Rv1G0342530.1	F-box family protein	primary_confidence_class=HC	secondary_condidence_class=HC2	--*	GO:0043531
SECCE7Rv1G0524340.1	3.28162	18.804	11.0428	-2.41546	0.00125571	0.0186185	SECCE7Rv1G0524340.1	tRNA (Adenine(58)-N(1))-methyltransferase non-catalytic subunit trm6	primary_confidence_class=HC	secondary_condidence_class=HC2	***	GO:0005634,GO:0008033,GO:0008168,GO:0016740,GO:0030488,GO:0031515,GO:0032259
SECCE3Rv1G0205110.1	7.81609	41.9783	24.8972	-2.41321	1.23552e-05	0.000337095	SECCE3Rv1G0205110.1	RING/U-box superfamily protein	primary_confidence_class=HC	secondary_condidence_class=HC2	***	GO:0016020,GO:0016021
SECCE6Rv1G0379780.1	37.4771	197.668	117.572	-2.40496	5.19802e-20	9.13958e-18	SECCE6Rv1G0379780.1	Calreticulin/calnexin	primary_confidence_class=HC	secondary_condidence_class=HC1	***	GO:0005509,GO:0005783,GO:0006457,GO:0016020,GO:0016021,GO:0051082
SECCE2Rv1G0073930.1	23.6632	122.768	73.2155	-2.40189	9.18565e-15	1.01844e-12	SECCE2Rv1G0073930.1	Ribosomal protein S8e/ribosomal biogenesis NSA2	primary_confidence_class=HC	secondary_condidence_class=HC2	***	GO:0005840
SECCE7Rv1G0468330.1	8.91341	43.8958	26.4046	-2.39801	3.2131e-06	0.000102437	SECCE7Rv1G0468330.1	3-ketoacyl-CoA synthase	primary_confidence_class=HC	secondary_condidence_class=HC1	***	GO:0003824,GO:0006633,GO:0008152,GO:0016020,GO:0016021,GO:0016740,GO:0016746,GO:0016747
SECCE5Rv1G0338320.1	139.898	740.438	440.168	-2.39428	2.55798e-23	5.78269e-21	SECCE5Rv1G0338320.1	Beta-glucosidase	primary_confidence_class=HC	secondary_condidence_class=HC1	***	GO:0004553,GO:0005975
SECCE1Rv1G0003560.1	5.0919	26.6087	15.8503	-2.38964	7.94076e-05	0.0017928	SECCE1Rv1G0003560.1	rRNA-processing protein cgrA	primary_confidence_class=HC	secondary_condidence_class=HC2	--*	GO:0005634,GO:0005730,GO:0006364,GO:0042254
SECCE1Rv1G0019960.1	6.61055	34.8514	20.731	-2.37206	1.38015e-05	0.000372469	SECCE1Rv1G0019960.1	Ferrochelatase	primary_confidence_class=HC	secondary_condidence_class=HC2	***	GO:0004325,GO:0006779,GO:0006783,GO:0016829
SECCE7Rv1G0518320.1	3.61849	18.3806	10.9996	-2.35375	0.00140803	0.0205444	SECCE7Rv1G0518320.1	ABC subfamily C transporter	primary_confidence_class=HC	secondary_condidence_class=HC1	***	GO:0000166,GO:0005524,GO:0016020,GO:0016021,GO:0016887,GO:0042626,GO:0055085
SECCE2Rv1G0072720.1	11.0447	54.0313	32.538	-2.35373	2.0649e-07	8.37848e-06	SECCE2Rv1G0072720.1	Mediator of RNA polymerase II transcription subunit 33A	primary_confidence_class=HC	secondary_condidence_class=HC1	***	GO:0016020,GO:0016021
SECCE2Rv1G0084220.1	3.29349	16.7939	10.0437	-2.34336	0.0025858	0.0348606	SECCE2Rv1G0084220.1	IgA FC receptor	primary_confidence_class=HC	secondary_condidence_class=HC2	*-*	GO:0008168,GO:0009234,GO:0016740,GO:0032259,GO:0102955
SECCE7Rv1G0456720.1	3.72877	19.6459	11.6874	-2.33845	0.00107857	0.0164835	SECCE7Rv1G0456720.1	Sucrose transporter	primary_confidence_class=HC	secondary_condidence_class=HC1	***	GO:0016020,GO:0016021
SECCE7Rv1G0461880.1	61.9364	306.616	184.276	-2.33385	6.35387e-23	1.41797e-20	SECCE7Rv1G0461880.1	Elongation factor	primary_confidence_class=HC	secondary_condidence_class=HC1	***	GO:0003746,GO:0003924,GO:0005525,GO:0006414
SECCE1Rv1G0047470.1	10.4202	51.5225	30.9714	-2.33255	5.54287e-07	2.05796e-05	SECCE1Rv1G0047470.1	S-adenosyl-L-methionine-dependent methyltransferases superfamily protein	primary_confidence_class=HC	secondary_condidence_class=HC2	***	GO:0016020,GO:0016021,GO:0055085
SECCE7Rv1G0469070.1	5.71625	30.0748	17.8955	-2.33012	4.99225e-05	0.00118392	SECCE7Rv1G0469070.1	Urease accessory protein ureH	primary_confidence_class=HC	secondary_condidence_class=HC2	***	GO:0016020,GO:0016021
SECCE2Rv1G0071640.1	5.10377	24.5488	14.8263	-2.32687	0.000290188	0.00550851	SECCE2Rv1G0071640.1	Transcription factor GATA-5	primary_confidence_class=HC	secondary_condidence_class=HC2	--*	GO:0000977,GO:0000981,GO:0001085,GO:0001158,GO:0001228,GO:0003677,GO:0003682,GO:0003700,GO:0003705,GO:0005634,GO:0005654,GO:0005667,GO:0006351,GO:0006355,GO:0006366,GO:0007596,GO:0008270,GO:0043565,GO:0044212,GO:0045893,GO:0045944,GO:0046872,GO:0060575,GO:0071773
SECCE1Rv1G0004320.1	5.81673	30.1892	18.003	-2.32343	5.72261e-05	0.0013353	SECCE1Rv1G0004320.1	F-box protein-like	primary_confidence_class=HC	secondary_condidence_class=HC2	***	GO:0003964,GO:0006278
SECCE7Rv1G0514750.1	3.35061	16.2304	9.79052	-2.30912	0.0026424	0.0354636	SECCE7Rv1G0514750.1	Potassium transporter	primary_confidence_class=HC	secondary_condidence_class=HC1	***	GO:0006811,GO:0006813,GO:0015079,GO:0016020,GO:0016021,GO:0071805
SECCE4Rv1G0290640.1	9.64597	48.9013	29.2736	-2.30154	4.20299e-06	0.000130181	SECCE4Rv1G0290640.1	Histone H2A	primary_confidence_class=HC	secondary_condidence_class=HC1	***	GO:0000786,GO:0003677,GO:0005634,GO:0005694,GO:0046982
SECCE2Rv1G0115990.1	51.0294	250.069	150.549	-2.3005	2.48917e-18	3.80078e-16	SECCE2Rv1G0115990.1	Oxygen-dependent choline dehydrogenase	primary_confidence_class=HC	secondary_condidence_class=HC2	***	GO:0008802,GO:0008812,GO:0016491,GO:0016614,GO:0019285,GO:0050660,GO:0055114
SECCE3Rv1G0214070.1	11.076	55.9815	33.5288	-2.29764	8.07875e-08	3.47227e-06	SECCE3Rv1G0214070.1	F-box protein	primary_confidence_class=HC	secondary_condidence_class=HC2	***	GO:0003723,GO:0003735,GO:0005840,GO:0006412,GO:0015934
SECCE7Rv1G0454220.1	5.45045	25.478	15.4642	-2.28982	0.000286449	0.0054522	SECCE7Rv1G0454220.1	Disease resistance protein RPM1	primary_confidence_class=HC	secondary_condidence_class=HC1	***	GO:0043531
SECCE1Rv1G0035170.1	14.096	64.5272	39.3116	-2.27896	5.54368e-08	2.48708e-06	SECCE1Rv1G0035170.1	Plant calmodulin-binding-like protein	primary_confidence_class=HC	secondary_condidence_class=HC2	*-*	GO:0005516
SECCE7Rv1G0464230.1	22.0223	104.021	63.0215	-2.27592	6.77635e-12	5.86845e-10	SECCE7Rv1G0464230.1	Jasmonate ZIM domain protein	primary_confidence_class=HC	secondary_condidence_class=HC1	***	GO:0003677,GO:0008824,GO:0009439,GO:0016829
SECCE4Rv1G0230850.1	9.45897	44.58	27.0195	-2.27304	1.28671e-06	4.48853e-05	SECCE4Rv1G0230850.1	Alpha-L-arabinofuranosidase 1	primary_confidence_class=HC	secondary_condidence_class=HC1	***	GO:0046373,GO:0046556
SECCE6Rv1G0384320.1	14.3124	70.6323	42.4723	-2.26379	3.21805e-08	1.50988e-06	SECCE6Rv1G0384320.1	Polyubiquitin	primary_confidence_class=HC	secondary_condidence_class=HC1	***	GO:0003676,GO:0003723,GO:0005634,GO:0005737,GO:0006397,GO:0006417,GO:0051028
SECCE7Rv1G0492110.1	15.8904	74.1091	44.9998	-2.26138	2.01537e-07	8.21584e-06	SECCE7Rv1G0492110.1	Cytochrome P450 family protein	primary_confidence_class=HC	secondary_condidence_class=HC1	***	GO:0002933,GO:0004497,GO:0005506,GO:0010584,GO:0016020,GO:0016021,GO:0016491,GO:0016705,GO:0016709,GO:0020037,GO:0044550,GO:0046872,GO:0048653,GO:0052722,GO:0055114
SECCE1Rv1G0056810.1	20.6159	96.5404	58.5781	-2.2557	1.7401e-09	1.00298e-07	SECCE1Rv1G0056810.1	Aspartate carbamoyltransferase	primary_confidence_class=HC	secondary_condidence_class=HC2	***	GO:0016740
SECCE6Rv1G0415440.1	18.5592	89.0493	53.8043	-2.25423	4.30996e-06	0.000132785	SECCE6Rv1G0415440.1	Dehydrin	primary_confidence_class=HC	secondary_condidence_class=HC1	***	GO:0006950,GO:0009415
SECCE1Rv1G0015540.1	4.15424	20.0966	12.1254	-2.24981	0.00136124	0.0199286	SECCE1Rv1G0015540.1	Transcription factor jumonji (JmjC) domain protein	primary_confidence_class=HC	secondary_condidence_class=HC2	***	GO:0005819,GO:0005874,GO:0032147,GO:0060236
SECCE4Rv1G0225940.1	3.81944	17.6966	10.758	-2.24653	0.0032758	0.0420085	SECCE4Rv1G0225940.1	PP2A regulatory subunit TAP46	primary_confidence_class=HC	secondary_condidence_class=HC2	***	GO:0009966
SECCE2Rv1G0073890.1	9.26782	44.0624	26.6651	-2.23599	1.75973e-06	5.9479e-05	SECCE2Rv1G0073890.1	THUMP domain-containing protein 1	primary_confidence_class=HC	secondary_condidence_class=HC2	*-*	GO:0003723
SECCE7Rv1G0470550.1	6.54363	30.6584	18.601	-2.23577	9.95231e-05	0.00217912	SECCE7Rv1G0470550.1	Glycosyl hydrolase family protein 43, putative, expressed	primary_confidence_class=HC	secondary_condidence_class=HC2	***	GO:0004553,GO:0005975,GO:0008152,GO:0016020,GO:0016021,GO:0016787,GO:0016798
SECCE2Rv1G0136390.1	9.72684	44.713	27.2199	-2.22959	1.94385e-06	6.51957e-05	SECCE2Rv1G0136390.1	ATP-dependent RNA helicase	primary_confidence_class=HC	secondary_condidence_class=HC1	***	GO:0000166,GO:0003676,GO:0004386,GO:0005524,GO:0016787
SECCEUnv1G0537090.1	15.9474	72.914	44.4307	-2.20101	4.5021e-07	1.7186e-05	SECCEUnv1G0537090.1	Nuclear migration protein nudC	primary_confidence_class=HC	secondary_condidence_class=HC2	***	GO:0004842,GO:0005886,GO:0010091,GO:0016567,GO:0016740,GO:0016874,GO:0042023
SECCE7Rv1G0524320.1	10.1719	47.8938	29.0329	-2.20032	4.94353e-06	0.000149137	SECCE7Rv1G0524320.1	NBS-LRR disease resistance protein-like protein	primary_confidence_class=HC	secondary_condidence_class=HC2	***	GO:0043531
SECCE1Rv1G0060590.1	21.6597	101.437	61.5484	-2.19312	1.13436e-10	7.82582e-09	SECCE1Rv1G0060590.1	Sodium channel protein type 10 subunit alpha	primary_confidence_class=HC	secondary_condidence_class=HC2	--*	GO:0001518,GO:0002027,GO:0005216,GO:0005244,GO:0005248,GO:0005272,GO:0005886,GO:0006811,GO:0006814,GO:0016020,GO:0016021,GO:0019228,GO:0019233,GO:0030424,GO:0034765,GO:0035725,GO:0044299,GO:0044325,GO:0055085,GO:0055117,GO:0060371,GO:0061337,GO:0071439,GO:0086010,GO:0086016,GO:0086043
SECCE6Rv1G0408090.1	7.81816	34.1409	20.9796	-2.19089	0.000149295	0.00310487	SECCE6Rv1G0408090.1	Lipid transfer protein	primary_confidence_class=HC	secondary_condidence_class=HC2	***	GO:0006869,GO:0008289
SECCE4Rv1G0290630.1	6.252	29.937	18.0945	-2.18916	0.000258068	0.0050136	SECCE4Rv1G0290630.1	Histone H2B	primary_confidence_class=HC	secondary_condidence_class=HC1	***	GO:0000786,GO:0003677,GO:0005634,GO:0005694,GO:0046982
SECCE1Rv1G0042690.1	7.33746	32.8936	20.1155	-2.18302	0.000104697	0.00226675	SECCE1Rv1G0042690.1	Expansin	primary_confidence_class=HC	secondary_condidence_class=HC1	***	GO:0005576,GO:0005618,GO:0009664,GO:0016020
SECCE6Rv1G0385910.1	4.82402	21.4865	13.1553	-2.16926	0.000896351	0.0140819	SECCE6Rv1G0385910.1	ATP-dependent chaperone ClpB	primary_confidence_class=HC	secondary_condidence_class=HC1	***	GO:0000166,GO:0005524,GO:0019538
SECCE1Rv1G0002590.1	89.4363	399.782	244.609	-2.16829	2.06241e-21	4.03375e-19	SECCE1Rv1G0002590.1	E3 ubiquitin-protein ligase ORTHRUS 2	primary_confidence_class=HC	secondary_condidence_class=HC2	***	GO:0005634,GO:0016874,GO:0046872
SECCE1Rv1G0011870.1	121.399	537.31	329.354	-2.16445	6.45369e-18	9.44028e-16	SECCE1Rv1G0011870.1	Peroxidase	primary_confidence_class=HC	secondary_condidence_class=HC1	***	GO:0004601,GO:0005576,GO:0006979,GO:0016491,GO:0020037,GO:0042744,GO:0046872,GO:0055114,GO:0098869
SECCE2Rv1G0074560.1	6.26595	26.6516	16.4588	-2.15137	0.000359578	0.00653358	SECCE2Rv1G0074560.1	Kinase family protein	primary_confidence_class=HC	secondary_condidence_class=HC2	***	GO:0000187,GO:0004672,GO:0005524,GO:0005886,GO:0006468,GO:0016301,GO:0016310,GO:0045087,GO:0045088,GO:0046658,GO:0071323,GO:1900150,GO:1900426
SECCE7Rv1G0514370.1	7.00266	29.7815	18.3921	-2.14489	0.000145719	0.00304505	SECCE7Rv1G0514370.1	WD-repeat protein, putative	primary_confidence_class=HC	secondary_condidence_class=HC1	*-*	GO:0006468,GO:0016740,GO:0016905
SECCE1Rv1G0006850.1	4.65662	19.8164	12.2365	-2.1401	0.00158238	0.0228206	SECCE1Rv1G0006850.1	Dual specificity phosphatase	primary_confidence_class=HC	secondary_condidence_class=HC1	***	GO:0004725,GO:0006470,GO:0008138,GO:0016311,GO:0016791,GO:0035335
SECCE6Rv1G0434080.1	9.26989	39.2111	24.2405	-2.13548	1.61149e-05	0.000427609	SECCE6Rv1G0434080.1	SWAP (Suppressor-of-White-APricot)/surp domain-containing protein / ubiquitin family protein	primary_confidence_class=HC	secondary_condidence_class=HC2	***	GO:0003723,GO:0006396
SECCE1Rv1G0050170.1	8.86591	39.9566	24.4112	-2.12962	1.64067e-05	0.000434029	SECCE1Rv1G0050170.1	2-isopropylmalate synthase	primary_confidence_class=HC	secondary_condidence_class=HC2	***	GO:0016740,GO:0016757
SECCE2Rv1G0118380.1	33.7011	146.701	90.2009	-2.12566	3.19244e-09	1.75857e-07	SECCE2Rv1G0118380.1	Polygalacturonase QRT3	primary_confidence_class=HC	secondary_condidence_class=HC2	***	GO:0005385,GO:0005886,GO:0006811,GO:0006829,GO:0016020,GO:0016021,GO:0030001,GO:0046873,GO:0055085,GO:0071577
SECCE2Rv1G0070600.1	11.6614	47.2664	29.4639	-2.12514	5.93504e-06	0.000173925	SECCE2Rv1G0070600.1	D-alanine--D-alanine ligase	primary_confidence_class=HC	secondary_condidence_class=HC2	***	GO:0000166,GO:0005524,GO:0008716,GO:0016874,GO:0046872
SECCE7Rv1G0467570.1	6.1634	27.7371	16.9503	-2.12369	0.000270502	0.00522021	SECCE7Rv1G0467570.1	50S ribosomal L32	primary_confidence_class=HC	secondary_condidence_class=HC2	*-*	GO:0003735,GO:0006412,GO:0015934
SECCE7Rv1G0521060.1	5.09397	20.4772	12.7856	-2.12095	0.00310715	0.0403327	SECCE7Rv1G0521060.1	U4/U6 small nuclear ribonucleoprotein Prp31	primary_confidence_class=HC	secondary_condidence_class=HC1	***	GO:0000244,GO:0000398,GO:0046540
SECCE5Rv1G0329150.1	35.159	147.628	91.3934	-2.11351	1.71045e-11	1.35953e-09	SECCE5Rv1G0329150.1	Cellulose synthase	primary_confidence_class=HC	secondary_condidence_class=HC1	***	GO:0006508,GO:0008233
SECCE4Rv1G0227320.1	6.09648	25.9183	16.0074	-2.08182	0.000528552	0.00912658	SECCE4Rv1G0227320.1	Peroxidase	primary_confidence_class=HC	secondary_condidence_class=HC1	***	GO:0004601,GO:0005576,GO:0006979,GO:0016491,GO:0020037,GO:0042744,GO:0046872,GO:0055114,GO:0098869
SECCE1Rv1G0045190.1	8.60991	36.5099	22.5599	-2.07749	4.01868e-05	0.000976999	SECCE1Rv1G0045190.1	actin cytoskeleton-regulatory complex pan-like protein	primary_confidence_class=HC	secondary_condidence_class=HC2	***	GO:0004407,GO:0005634,GO:0006325,GO:0006351,GO:0006355,GO:0016575,GO:0016787,GO:0032041,GO:0070932
SECCE4Rv1G0220620.1	12.977	53.9201	33.4486	-2.07614	9.91714e-07	3.51584e-05	SECCE4Rv1G0220620.1	Carbohydrate kinase-like	primary_confidence_class=HC	secondary_condidence_class=HC2	***	GO:0016301,GO:0016310
SECCE2Rv1G0105780.1	4.08732	16.8826	10.485	-2.06284	0.00409766	0.0499146	SECCE2Rv1G0105780.1	Kinesin-like protein	primary_confidence_class=HC	secondary_condidence_class=HC1	***	GO:0000166,GO:0003774,GO:0003777,GO:0005524,GO:0005874,GO:0007018,GO:0008017
SECCE5Rv1G0330510.1	5.36958	23.4118	14.3907	-2.05954	0.00168221	0.0241204	SECCE5Rv1G0330510.1	1-aminocyclopropane-1-carboxylate oxidase	primary_confidence_class=HC	secondary_condidence_class=HC1	***	GO:0016491,GO:0046872,GO:0055114
SECCE5Rv1G0309630.1	5.98413	26.1597	16.0719	-2.05642	0.000513082	0.00894016	SECCE5Rv1G0309630.1	ADP-ribosylation factor family protein	primary_confidence_class=HC	secondary_condidence_class=HC1	***	GO:0000166,GO:0005525,GO:0005622,GO:0005783,GO:0005794,GO:0006886,GO:0015031,GO:0016192
SECCE5Rv1G0298160.1	18.5336	79.4891	49.0113	-2.05545	1.18009e-08	6.024e-07	SECCE5Rv1G0298160.1	Carboxypeptidase	primary_confidence_class=HC	secondary_condidence_class=HC2	--*	GO:0004180,GO:0004185,GO:0006508,GO:0008233,GO:0016787
SECCE7Rv1G0481770.1	6.1634	26.4702	16.3168	-2.05381	0.000399619	0.00715655	SECCE7Rv1G0481770.1	GPN-loop GTPase 1-like protein	primary_confidence_class=HC	secondary_condidence_class=HC2	***	GO:0003924
SECCE3Rv1G0155780.1	6.56531	27.0381	16.8017	-2.04726	0.000671682	0.0110824	SECCE3Rv1G0155780.1	Metallothionein	primary_confidence_class=HC	secondary_condidence_class=HC1	***	GO:0046872
SECCEUnv1G0527090.1	14.3047	57.9426	36.1236	-2.0432	8.78786e-07	3.17366e-05	SECCEUnv1G0527090.1	Cytosine-specific methyltransferase	primary_confidence_class=HC	secondary_condidence_class=HC2	***	GO:0003682,GO:0003886,GO:0008168,GO:0016740,GO:0032259,GO:0090116
SECCE3Rv1G0148100.1	5.38145	22.5278	13.9546	-2.04216	0.00136439	0.0199579	SECCE3Rv1G0148100.1	E3 ubiquitin-protein ligase	primary_confidence_class=HC	secondary_condidence_class=HC2	***	GO:0005634,GO:0006511,GO:0007275,GO:0008270,GO:0016567,GO:0046872
SECCE7Rv1G0455970.1	6.82338	27.2445	17.0339	-2.03335	0.000309892	0.00577548	SECCE7Rv1G0455970.1	CAP-gly domain linker	primary_confidence_class=HC	secondary_condidence_class=HC2	--*	GO:0000166,GO:0004672,GO:0004674,GO:0005524,GO:0005576,GO:0005886,GO:0006468,GO:0016020,GO:0016021,GO:0016301,GO:0016310,GO:0016740,GO:0019199
SECCE6Rv1G0408010.1	4.63287	19.8623	12.2476	-2.02991	0.00374518	0.0463342	SECCE6Rv1G0408010.1	Eukaryotic aspartyl protease family protein	primary_confidence_class=HC	secondary_condidence_class=HC2	***	GO:0004190,GO:0006508,GO:0008233,GO:0016787
SECCE2Rv1G0131570.1	9.65785	39.6819	24.6699	-2.0209	2.92542e-05	0.000731649	SECCE2Rv1G0131570.1	ABC transporter ATP-binding protein	primary_confidence_class=HC	secondary_condidence_class=HC1	***	GO:0000166,GO:0005524,GO:0016020,GO:0016021,GO:0016887,GO:0042626,GO:0055085
SECCE3Rv1G0156670.1	12.0158	47.6593	29.8375	-2.01479	9.71357e-06	0.000272716	SECCE3Rv1G0156670.1	Short-chain dehydrogenase/reductase family protein	primary_confidence_class=HC	secondary_condidence_class=HC1	***	GO:0009860
SECCE4Rv1G0230750.1	4.55615	17.9316	11.2439	-2.0113	0.00340686	0.0432554	SECCE4Rv1G0230750.1	Non-specific serine/threonine protein kinase	primary_confidence_class=HC	secondary_condidence_class=HC1	***	GO:0000166,GO:0004672,GO:0004674,GO:0005524,GO:0006468,GO:0007165,GO:0016020,GO:0016021,GO:0016301,GO:0016310,GO:0016740
SECCE6Rv1G0429070.1	4.71167	19.6639	12.1878	-2.00332	0.00271026	0.0361237	SECCE6Rv1G0429070.1	Zinc finger family protein	primary_confidence_class=HC	secondary_condidence_class=HC2	*-*	GO:0003676
SECCE7Rv1G0516330.1	4.51072	19.095	11.8029	-1.9955	0.00378945	0.046716	SECCE7Rv1G0516330.1	DUF21 domain-containing protein	primary_confidence_class=HC	secondary_condidence_class=HC2	***	GO:0016020,GO:0016021
SECCE6Rv1G0381450.1	38.2768	153.661	95.9687	-1.99422	1.1536e-13	1.19528e-11	SECCE6Rv1G0381450.1	Purple acid phosphatase	primary_confidence_class=HC	secondary_condidence_class=HC2	***	GO:0003993,GO:0016311,GO:0016787,GO:0046872
SECCE2Rv1G0069550.1	15.1181	60.6937	37.9059	-1.99164	6.91563e-07	2.51842e-05	SECCE2Rv1G0069550.1	26S protease regulatory subunit	primary_confidence_class=HC	secondary_condidence_class=HC1	***	GO:0000166,GO:0005524,GO:0005737,GO:0006508,GO:0008233,GO:0016787,GO:0030163
SECCE4Rv1G0285110.1	6.09648	24.5379	15.3172	-1.99013	0.00086464	0.0136577	SECCE4Rv1G0285110.1	F-box family protein	primary_confidence_class=HC	secondary_condidence_class=HC2	***	GO:0006629,GO:0006650,GO:0008654,GO:0016491,GO:0016628,GO:0045550,GO:0046467,GO:0055114
SECCE6Rv1G0401380.1	7.17986	28.7255	17.9527	-1.98603	0.000331413	0.00609229	SECCE6Rv1G0401380.1	Chromatin SPT2	primary_confidence_class=HC	secondary_condidence_class=HC2	***	GO:0005886,GO:0015099,GO:0016020,GO:0016021,GO:0035444,GO:0046872
SECCE2Rv1G0066860.1	7.09126	27.5176	17.3044	-1.98472	0.000514085	0.00894867	SECCE2Rv1G0066860.1	rRNA-processing EFG1-like protein (DUF2361)	primary_confidence_class=HC	secondary_condidence_class=HC2	--*	GO:0004857,GO:0043086
SECCE7Rv1G0517590.1	29.5272	114.62	72.0735	-1.98299	2.40804e-10	1.56991e-08	SECCE7Rv1G0517590.1	Lipid transfer protein	primary_confidence_class=HC	secondary_condidence_class=HC2	--*	GO:0006869,GO:0008289
SECCE7Rv1G0518990.1	5.97433	23.8281	14.9012	-1.98291	0.00122864	0.0183018	SECCE7Rv1G0518990.1	RING/U-box superfamily protein	primary_confidence_class=HC	secondary_condidence_class=HC1	*-*	GO:0008152,GO:0016740,GO:0016757,GO:0016758
SECCE7Rv1G0456520.1	22.5638	91.356	56.9599	-1.98172	8.28653e-09	4.31867e-07	SECCE7Rv1G0456520.1	Basic blue protein, putative	primary_confidence_class=HC	secondary_condidence_class=HC1	***	GO:0009055,GO:0022900
SECCE1Rv1G0031610.1	7.98556	30.3434	19.1645	-1.9689	0.000287963	0.00547223	SECCE1Rv1G0031610.1	Translocase of chloroplast	primary_confidence_class=HC	secondary_condidence_class=HC2	***	GO:0005525,GO:0016817
SECCE1Rv1G0026330.1	20.4918	77.7241	49.108	-1.9534	4.15233e-08	1.8971e-06	SECCE1Rv1G0026330.1	ABC transporter G family member	primary_confidence_class=HC	secondary_condidence_class=HC2	***	GO:0000166,GO:0005524,GO:0016020,GO:0016021,GO:0016887
SECCE1Rv1G0012350.1	6.10835	22.923	14.5157	-1.94675	0.00318729	0.0410972	SECCE1Rv1G0012350.1	Non-specific serine/threonine protein kinase	primary_confidence_class=HC	secondary_condidence_class=HC1	***	GO:0000166,GO:0004672,GO:0004674,GO:0005524,GO:0006468,GO:0007165,GO:0016301,GO:0016310,GO:0016740
SECCE5Rv1G0301730.1	6.18508	24.5495	15.3673	-1.94478	0.0014616	0.0212372	SECCE5Rv1G0301730.1	F-box protein (DUF295)	primary_confidence_class=HC	secondary_condidence_class=HC2	--*	GO:0005886,GO:0008643,GO:0016020,GO:0016021
SECCE5Rv1G0355360.1	7.54821	28.9813	18.2648	-1.94198	0.00098154	0.0152158	SECCE5Rv1G0355360.1	S-adenosyl-L-methionine-dependent methyltransferases superfamily protein	primary_confidence_class=HC	secondary_condidence_class=HC1	*-*	GO:0008168,GO:0016020,GO:0016021,GO:0016740,GO:0032259
SECCE1Rv1G0004480.1	9.65012	34.6841	22.1671	-1.93023	0.000163002	0.00333025	SECCE1Rv1G0004480.1	Mitochondrial import inner membrane translocase subunit Tim17/Tim22/Tim23 family protein	primary_confidence_class=HC	secondary_condidence_class=HC1	***	GO:0005744,GO:0016020,GO:0016021,GO:0030150,GO:0031305,GO:0045037
SECCE5Rv1G0363090.1	8.08396	31.5006	19.7923	-1.92975	0.00029477	0.00557119	SECCE5Rv1G0363090.1	Hydrolase, NUDIX family protein, expressed	primary_confidence_class=HC	secondary_condidence_class=HC2	***	GO:0005634,GO:0005737,GO:0016787,GO:0016818
SECCE1Rv1G0044750.1	7.19381	24.7713	15.9825	-1.90578	0.00179021	0.0254801	SECCE1Rv1G0044750.1	Structural maintenance of chromosomes protein	primary_confidence_class=HC	secondary_condidence_class=HC1	***	GO:0005524,GO:0005634,GO:0005694,GO:0051276
SECCE4Rv1G0214610.1	15.6991	58.7488	37.2239	-1.88251	5.11123e-06	0.000153134	SECCE4Rv1G0214610.1	F1F0-ATPase inhibitor protein	primary_confidence_class=HC	secondary_condidence_class=HC2	***	GO:0016020,GO:0016021
SECCE2Rv1G0070360.1	9.36829	34.4165	21.8924	-1.86961	0.000172873	0.00351541	SECCE2Rv1G0070360.1	Receptor-like protein kinase	primary_confidence_class=HC	secondary_condidence_class=HC1	***	GO:0004672,GO:0005524,GO:0006468,GO:0016020,GO:0016021,GO:0016301,GO:0016310
SECCE7Rv1G0475890.1	366.056	1336.32	851.189	-1.86647	9.73159e-05	0.00213616	SECCE7Rv1G0475890.1	Beta-galactosidase	primary_confidence_class=HC	secondary_condidence_class=HC1	***	GO:0004553,GO:0004565,GO:0005618,GO:0005975,GO:0008152,GO:0016787,GO:0016798,GO:0030246
SECCE4Rv1G0223180.1	13.7785	50.9636	32.3711	-1.85261	1.12017e-05	0.000309997	SECCE4Rv1G0223180.1	UBX domain containing protein, expressed	primary_confidence_class=HC	secondary_condidence_class=HC1	***	GO:0003723,GO:0003735,GO:0005840,GO:0006412,GO:0019843
SECCE3Rv1G0170450.1	29.4192	101.54	65.4796	-1.84742	7.45607e-08	3.24469e-06	SECCE3Rv1G0170450.1	XH/XS domain-containing family protein	primary_confidence_class=HC	secondary_condidence_class=HC2	***	GO:0005655,GO:0031047
SECCE6Rv1G0428820.1	16.7254	61.5303	39.1278	-1.84574	1.53214e-06	5.28118e-05	SECCE6Rv1G0428820.1	PAX-interacting protein 1	primary_confidence_class=HC	secondary_condidence_class=HC2	***	GO:0016491,GO:0046872,GO:0055114
SECCE6Rv1G0439790.1	12.504	47.1629	29.8334	-1.84373	3.64457e-05	0.000892278	SECCE6Rv1G0439790.1	Protein FAR1-RELATED SEQUENCE 5	primary_confidence_class=HC	secondary_condidence_class=HC2	*-*	GO:0006355,GO:0008270
SECCE6Rv1G0439810.1	12.504	47.1629	29.8334	-1.84373	3.64457e-05	0.000892278	SECCE6Rv1G0439810.1	Protein FAR1-RELATED SEQUENCE 5	primary_confidence_class=HC	secondary_condidence_class=HC2	*-*	GO:0006355,GO:0008270
SECCE4Rv1G0262940.1	124.398	444.123	284.261	-1.8425	5.99314e-19	9.6595e-17	SECCE4Rv1G0262940.1	GDSL esterase/lipase	primary_confidence_class=HC	secondary_condidence_class=HC1	***	GO:0016788
SECCE1Rv1G0051490.1	14.864	52.6709	33.7675	-1.83603	9.2934e-05	0.00205553	SECCE1Rv1G0051490.1	Histone H3	primary_confidence_class=HC	secondary_condidence_class=HC1	***	GO:0000786,GO:0003677,GO:0005634,GO:0005694,GO:0046982
SECCE2Rv1G0135220.1	12.4727	44.1144	28.2936	-1.83395	0.000304754	0.0057094	SECCE2Rv1G0135220.1	Cysteine proteinase	primary_confidence_class=HC	secondary_condidence_class=HC1	***	GO:0006508,GO:0008233,GO:0008234,GO:0016787
SECCE1Rv1G0027210.1	10.0401	33.9823	22.0112	-1.82993	0.000387609	0.00697737	SECCE1Rv1G0027210.1	Glutamyl-tRNA reductase	primary_confidence_class=HC	secondary_condidence_class=HC1	***	GO:0006779,GO:0006782,GO:0008883,GO:0016491,GO:0033014,GO:0050661,GO:0055114
SECCE2Rv1G0070510.1	41.7971	146.997	94.397	-1.82541	1.16117e-08	5.9624e-07	SECCE2Rv1G0070510.1	Short-chain dehydrogenase/reductase family protein	primary_confidence_class=HC	secondary_condidence_class=HC1	***	GO:0001732,GO:0002188,GO:0003723,GO:0003729,GO:0003743,GO:0005737,GO:0005829,GO:0005852,GO:0006412,GO:0006413,GO:0006446,GO:0043614,GO:0071540,GO:0071541
SECCE4Rv1G0244970.1	19.2507	68.6804	43.9656	-1.82301	4.16008e-07	1.59503e-05	SECCE4Rv1G0244970.1	Protein DETOXIFICATION	primary_confidence_class=HC	secondary_condidence_class=HC1	***	GO:0006855,GO:0015238,GO:0015297,GO:0016020,GO:0016021,GO:0055085
SECCE3Rv1G0197520.1	9.28177	30.927	20.1044	-1.82108	0.000558982	0.00957696	SECCE3Rv1G0197520.1	Histone H2B	primary_confidence_class=HC	secondary_condidence_class=HC1	***	GO:0000786,GO:0003677,GO:0005634,GO:0005694,GO:0046982
SECCE2Rv1G0084520.1	15.2542	52.0825	33.6683	-1.81509	0.000132539	0.0027931	SECCE2Rv1G0084520.1	Heparanase, putative	primary_confidence_class=HC	secondary_condidence_class=HC1	***	GO:0016020,GO:0016798
SECCEUnv1G0554170.1	17.706	65.6713	41.6886	-1.8061	2.12454e-05	0.000547062	SECCEUnv1G0554170.1	Disease resistance protein (NBS-LRR class) family	primary_confidence_class=HC	secondary_condidence_class=HC2	***	GO:0003682,GO:0003886,GO:0005634,GO:0008168,GO:0016740,GO:0032259,GO:0090116
SECCE1Rv1G0006330.1	8.79899	31.0997	19.9494	-1.80236	0.000492378	0.00863995	SECCE1Rv1G0006330.1	cDNA clone:J013058P10, full insert sequence	primary_confidence_class=HC	secondary_condidence_class=HC2	*-*	GO:0006811,GO:0006813,GO:0015079,GO:0016020,GO:0016021,GO:0071805
SECCE4Rv1G0279830.1	12.0295	40.9155	26.4725	-1.79718	0.000888893	0.0139774	SECCE4Rv1G0279830.1	Transposon protein, putative, CACTA, En/Spm sub-class	primary_confidence_class=HC	secondary_condidence_class=HC2	*-*	GO:0004672,GO:0005524,GO:0006468,GO:0016020,GO:0016021,GO:0016301,GO:0016310
SECCE3Rv1G0189710.1	6.28763	20.9052	13.5964	-1.79543	0.00395097	0.0484327	SECCE3Rv1G0189710.1	Riboflavin kinase/fmn hydrolase	primary_confidence_class=HC	secondary_condidence_class=HC2	***	GO:0008152,GO:0008531,GO:0009231,GO:0016301,GO:0016310,GO:0016787
SECCE7Rv1G0525240.1	56.0882	189.283	122.686	-1.79237	2.56346e-11	1.99771e-09	SECCE7Rv1G0525240.1	Pyruvate dehydrogenase E1 component subunit alpha	primary_confidence_class=HC	secondary_condidence_class=HC1	***	GO:0004739,GO:0006086,GO:0008152,GO:0009507,GO:0009570,GO:0009941,GO:0016491,GO:0016624,GO:0043231,GO:0055114
SECCE5Rv1G0364340.1	9.55944	32.3294	20.9444	-1.7898	0.00063896	0.010691	SECCE5Rv1G0364340.1	30S ribosomal protein S12	primary_confidence_class=HC	secondary_condidence_class=HC1	***	GO:0003723,GO:0003735,GO:0005622,GO:0005840,GO:0006412,GO:0015935,GO:0019843
SECCE2Rv1G0077970.1	16.9974	57.2126	37.105	-1.78523	1.28693e-05	0.000349479	SECCE2Rv1G0077970.1	cytochrome-c oxidase/ electron carrier	primary_confidence_class=HC	secondary_condidence_class=HC2	***	GO:0003677
SECCE6Rv1G0405130.1	7.70373	27.4849	17.5943	-1.7829	0.00212985	0.0295649	SECCE6Rv1G0405130.1	Ring box protein	primary_confidence_class=HC	secondary_condidence_class=HC2	***	GO:0008270,GO:0016567,GO:0019788,GO:0031146,GO:0031462,GO:0031463,GO:0031467,GO:0043224,GO:0045116,GO:0061630,GO:0080008,GO:0097602
SECCE3Rv1G0199120.1	7.36893	25.5129	16.4409	-1.76685	0.00188555	0.0265979	SECCE3Rv1G0199120.1	ABC transporter B family-like protein	primary_confidence_class=HC	secondary_condidence_class=HC1	***	GO:0000166,GO:0005524,GO:0016020,GO:0016021,GO:0016887,GO:0042626,GO:0055085
SECCE1Rv1G0052070.1	7.63681	26.5362	17.0865	-1.76571	0.00171247	0.0244938	SECCE1Rv1G0052070.1	MYB transcription factor	primary_confidence_class=HC	secondary_condidence_class=HC1	***	GO:0003677
SECCE7Rv1G0510110.1	11.9962	38.7884	25.3923	-1.76488	0.000720239	0.01175	SECCE7Rv1G0510110.1	Histone H3	primary_confidence_class=HC	secondary_condidence_class=HC1	***	GO:0000166,GO:0000287,GO:0004363,GO:0005524,GO:0006750,GO:0016874,GO:0042803,GO:0043295,GO:0046872
SECCE7Rv1G0475110.1	18.3801	61.9965	40.1883	-1.75732	4.75296e-06	0.000144137	SECCE7Rv1G0475110.1	Proline-rich protein	primary_confidence_class=HC	secondary_condidence_class=HC2	*-*	GO:0016788
SECCE7Rv1G0467160.1	38.8663	127.083	82.9745	-1.75707	1.5126e-08	7.56605e-07	SECCE7Rv1G0467160.1	Aminotransferase like protein	primary_confidence_class=HC	secondary_condidence_class=HC1	***	GO:0003824,GO:0008483,GO:0016740,GO:0030170
SECCE5Rv1G0355950.1	21.5969	71.4261	46.5115	-1.74805	3.98813e-06	0.000124188	SECCE5Rv1G0355950.1	MD-2-related lipid recognition domain-containing protein / ML domain-containing protein	primary_confidence_class=HC	secondary_condidence_class=HC2	***	GO:0005515,GO:0016567,GO:0019005,GO:0031146
SECCE2Rv1G0089130.1	14.8683	46.2988	30.5836	-1.74655	0.000629221	0.0105519	SECCE2Rv1G0089130.1	Beta-amylase	primary_confidence_class=HC	secondary_condidence_class=HC1	***	GO:0000272,GO:0005975,GO:0008152,GO:0016161,GO:0016787,GO:0016798,GO:0102229
SECCE6Rv1G0421330.1	20.2552	68.0399	44.1475	-1.73845	2.76235e-06	8.921e-05	SECCE6Rv1G0421330.1	Fatty acid hydroxylase superfamily	primary_confidence_class=HC	secondary_condidence_class=HC1	***	GO:0005215,GO:0005768,GO:0005794,GO:0005802,GO:0016020,GO:0016021,GO:0022857,GO:0055085
SECCE5Rv1G0337690.1	47.509	160.78	104.144	-1.73617	1.79413e-10	1.18747e-08	SECCE5Rv1G0337690.1	DAG protein, chloroplastic	primary_confidence_class=HC	secondary_condidence_class=HC2	***	GO:0003676,GO:0003899,GO:0008270,GO:0015074,GO:0016740,GO:0016779,GO:0032774
SECCE2Rv1G0135200.1	14.47	48.5962	31.5331	-1.73232	0.000248199	0.00484349	SECCE2Rv1G0135200.1	Cysteine proteinase	primary_confidence_class=HC	secondary_condidence_class=HC1	***	GO:0006508,GO:0008233,GO:0008234,GO:0016787
SECCE2Rv1G0065440.1	60.9555	197.842	129.399	-1.72975	8.9578e-10	5.41418e-08	SECCE2Rv1G0065440.1	Lipid transfer protein	primary_confidence_class=HC	secondary_condidence_class=HC2	--*	GO:0006869,GO:0008289
SECCE2Rv1G0126100.1	8.44251	27.8656	18.1541	-1.72785	0.0018899	0.0266377	SECCE2Rv1G0126100.1	Histidine--tRNA ligase	primary_confidence_class=HC	secondary_condidence_class=HC2	--*	GO:0000166,GO:0004812,GO:0004821,GO:0005524,GO:0005737,GO:0006412,GO:0006427,GO:0016874
SECCE2Rv1G0074550.1	14.2474	48.1426	31.195	-1.72684	4.40562e-05	0.0010607	SECCE2Rv1G0074550.1	Ankyrin repeat protein-like	primary_confidence_class=HC	secondary_condidence_class=HC2	***	GO:0003677,GO:0046983
SECCE6Rv1G0404250.1	10.7844	37.5154	24.1499	-1.72327	0.000494131	0.00866198	SECCE6Rv1G0404250.1	Fimbrin-like protein 2	primary_confidence_class=HC	secondary_condidence_class=HC1	***	GO:0003779
SECCE1Rv1G0048160.1	21.3507	69.2634	45.307	-1.72235	5.06704e-06	0.000152072	SECCE1Rv1G0048160.1	Ras-like protein	primary_confidence_class=HC	secondary_condidence_class=HC1	***	GO:0003924,GO:0005525
SECCE1Rv1G0003330.1	10.1502	33.8281	21.9892	-1.72156	0.00150936	0.0219128	SECCE1Rv1G0003330.1	Nucleic acid-binding, OB-fold-like protein	primary_confidence_class=HC	secondary_condidence_class=HC2	***	GO:0003729,GO:0005886,GO:0008150
SECCEUnv1G0538180.1	82.3549	268.716	175.536	-1.7111	2.18849e-15	2.60925e-13	SECCEUnv1G0538180.1	Argonaute	primary_confidence_class=HC	secondary_condidence_class=HC1	***	GO:0003676,GO:0031047
SECCE5Rv1G0355400.1	16.1012	51.8632	33.9822	-1.70894	0.000284892	0.00544748	SECCE5Rv1G0355400.1	Erythronate-4-phosphate dehydrogenase family protein	primary_confidence_class=HC	secondary_condidence_class=HC2	***	GO:0016020,GO:0016021
SECCE5Rv1G0349630.1	78.1795	249.367	163.773	-1.70491	6.38983e-12	5.56138e-10	SECCE5Rv1G0349630.1	Cytochrome P450 family protein, expressed	primary_confidence_class=HC	secondary_condidence_class=HC1	***	GO:0004497,GO:0005506,GO:0016020,GO:0016021,GO:0016491,GO:0016705,GO:0020037,GO:0046872,GO:0055114
SECCE5Rv1G0347530.1	39.169	128.774	83.9715	-1.7021	3.54282e-08	1.64893e-06	SECCE5Rv1G0347530.1	High mobility group family	primary_confidence_class=HC	secondary_condidence_class=HC2	***	GO:0003677,GO:0005634
SECCE1Rv1G0040780.1	23.555	73.4834	48.5192	-1.697	6.42874e-06	0.000186198	SECCE1Rv1G0040780.1	70 kDa heat shock protein	primary_confidence_class=HC	secondary_condidence_class=HC1	***	GO:0000166,GO:0005524
SECCE2Rv1G0073640.1	7.56008	23.9005	15.7303	-1.69085	0.00361793	0.0450803	SECCE2Rv1G0073640.1	DNA-directed RNA polymerases I, II, and III subunit rpabc3	primary_confidence_class=HC	secondary_condidence_class=HC1	***	GO:0003899,GO:0006351
SECCE6Rv1G0402270.1	10.7314	34.3924	22.5619	-1.69012	0.000480941	0.008482	SECCE6Rv1G0402270.1	SBP (S-ribonuclease-binding protein) family protein	primary_confidence_class=HC	secondary_condidence_class=HC2	***	GO:0003676,GO:0015074
SECCE6Rv1G0401590.1	10.4419	32.9339	21.6879	-1.68637	0.000791846	0.0127508	SECCE6Rv1G0401590.1	S-adenosylmethionine synthase	primary_confidence_class=HC	secondary_condidence_class=HC1	***	GO:0000166,GO:0004478,GO:0005524,GO:0006556,GO:0006730,GO:0016740,GO:0046872
SECCE6Rv1G0436770.1	10.4969	33.9246	22.2108	-1.68155	0.00163145	0.0234506	SECCE6Rv1G0436770.1	Calcium-binding site, putative	primary_confidence_class=HC	secondary_condidence_class=HC2	***	GO:0003676,GO:0015074
SECCE7Rv1G0514720.1	49.3213	157.828	103.575	-1.66783	5.97577e-10	3.71501e-08	SECCE7Rv1G0514720.1	30S ribosomal protein S13	primary_confidence_class=HC	secondary_condidence_class=HC1	***	GO:0003676,GO:0003723,GO:0003735,GO:0005622,GO:0005840,GO:0006412,GO:0019843
SECCE7Rv1G0525610.1	9.91592	31.3013	20.6086	-1.66659	0.000859038	0.0135939	SECCE7Rv1G0525610.1	Evolutionarily conserved C-terminal region 2	primary_confidence_class=HC	secondary_condidence_class=HC2	*-*	GO:0003723
SECCE2Rv1G0064640.1	10.5284	34.4367	22.4826	-1.6607	0.000624026	0.010485	SECCE2Rv1G0064640.1	Histone H2B	primary_confidence_class=HC	secondary_condidence_class=HC1	***	GO:0000786,GO:0003677,GO:0005634,GO:0005694,GO:0046982
SECCE6Rv1G0382390.1	35.196	112.024	73.6098	-1.65612	3.66391e-08	1.70074e-06	SECCE6Rv1G0382390.1	Apoptosis-inducing factor-like protein A	primary_confidence_class=HC	secondary_condidence_class=HC2	***	GO:0016491,GO:0055114
SECCE4Rv1G0233000.1	53.6892	162.035	107.862	-1.63811	7.82357e-08	3.38768e-06	SECCE4Rv1G0233000.1	Beta xylosidase	primary_confidence_class=HC	secondary_condidence_class=HC2	***	GO:0004553,GO:0005975,GO:0016787
SECCE4Rv1G0258230.1	18.4568	57.8508	38.1538	-1.63784	0.000242299	0.00473899	SECCE4Rv1G0258230.1	Histone H3	primary_confidence_class=HC	secondary_condidence_class=HC1	***	GO:0000786,GO:0003677,GO:0005634,GO:0005694,GO:0046982
SECCE2Rv1G0073620.1	14.1058	41.9465	28.0261	-1.62876	0.000235713	0.00463098	SECCE2Rv1G0073620.1	60S ribosomal protein L22, putative	primary_confidence_class=HC	secondary_condidence_class=HC1	***	GO:0003735,GO:0005622,GO:0005840,GO:0006412
SECCE6Rv1G0382340.1	9.64597	30.4982	20.0721	-1.62359	0.00385989	0.04745	SECCE6Rv1G0382340.1	Histone H2A	primary_confidence_class=HC	secondary_condidence_class=HC1	***	GO:0000786,GO:0003677,GO:0005634,GO:0005694,GO:0046982
SECCE1Rv1G0017760.1	12.2599	38.4515	25.3557	-1.62308	0.000328561	0.00606496	SECCE1Rv1G0017760.1	Phosphotransferase	primary_confidence_class=HC	secondary_condidence_class=HC1	***	GO:0000166,GO:0001678,GO:0004396,GO:0005524,GO:0005536,GO:0005623,GO:0005975,GO:0006096,GO:0016301,GO:0016310,GO:0016740,GO:0016773,GO:0046835
SECCE5Rv1G0361830.1	9.69329	29.7963	19.7448	-1.61769	0.00175556	0.0250483	SECCE5Rv1G0361830.1	Serine/threonine-protein phosphatase	primary_confidence_class=HC	secondary_condidence_class=HC1	***	GO:0003824,GO:0008152,GO:0016020,GO:0016021
SECCE5Rv1G0374850.1	19.7766	60.8501	40.3134	-1.61678	1.44735e-05	0.000389396	SECCE5Rv1G0374850.1	Xyloglucan endotransglucosylase/hydrolase	primary_confidence_class=HC	secondary_condidence_class=HC1	***	GO:0004553,GO:0005576,GO:0005618,GO:0005975,GO:0006073,GO:0008152,GO:0010411,GO:0016740,GO:0016762,GO:0016787,GO:0016798,GO:0042546,GO:0048046,GO:0071555
SECCE7Rv1G0504730.1	10.0833	30.9597	20.5215	-1.61408	0.00111511	0.0169674	SECCE7Rv1G0504730.1	Receptor protein kinase-like	primary_confidence_class=HC	secondary_condidence_class=HC2	***	GO:0004672,GO:0004674,GO:0005524,GO:0005886,GO:0006468,GO:0016301,GO:0016310
SECCE6Rv1G0432680.1	61.0756	183.379	122.227	-1.61366	1.50094e-10	1.00103e-08	SECCE6Rv1G0432680.1	Non specific phospholipase C	primary_confidence_class=HC	secondary_condidence_class=HC1	***	GO:0003824,GO:0008152,GO:0016788
SECCE4Rv1G0286620.1	11.7792	37.0452	24.4122	-1.60715	0.000824923	0.0132202	SECCE4Rv1G0286620.1	F-box family protein	primary_confidence_class=HC	secondary_condidence_class=HC2	--*	GO:0003676,GO:0003723
SECCE6Rv1G0381400.1	8.54299	25.6289	17.0859	-1.6057	0.00292365	0.038438	SECCE6Rv1G0381400.1	ATP-dependent RNA helicase DDX47	primary_confidence_class=HC	secondary_condidence_class=HC2	***	GO:0000166,GO:0003676,GO:0004386,GO:0005524,GO:0016787
SECCE5Rv1G0323750.1	111.587	335.044	223.315	-1.59111	5.60019e-11	4.13062e-09	SECCE5Rv1G0323750.1	Sugar transporter, putative	primary_confidence_class=HC	secondary_condidence_class=HC1	***	GO:0005215,GO:0008643,GO:0016020,GO:0016021,GO:0016491,GO:0022857,GO:0032440,GO:0055085,GO:0055114
SECCE4Rv1G0227030.1	108.352	324.977	216.665	-1.58692	2.62504e-15	3.04627e-13	SECCE4Rv1G0227030.1	Nucleoside diphosphate kinase	primary_confidence_class=HC	secondary_condidence_class=HC1	***	GO:0003677,GO:0005634,GO:0006351,GO:0006355
SECCE2Rv1G0079480.1	29.8266	88.3482	59.0874	-1.5772	1.66889e-06	5.66688e-05	SECCE2Rv1G0079480.1	BAH and TFIIS domain-containing protein	primary_confidence_class=HC	secondary_condidence_class=HC2	--*	GO:0005975,GO:0016301,GO:0016310,GO:0016773
SECCE4Rv1G0293010.1	195.94	585.007	390.474	-1.57709	1.51198e-17	2.1225e-15	SECCE4Rv1G0293010.1	Hydroxycinnamoyl-CoA shikimate/quinate hydroxycinnamoyltransferase	primary_confidence_class=HC	secondary_condidence_class=HC1	***	GO:0016740,GO:0016747
SECCE5Rv1G0338300.1	75.5075	226.862	151.185	-1.57194	1.55941e-08	7.75562e-07	SECCE5Rv1G0338300.1	Beta-glucosidase	primary_confidence_class=HC	secondary_condidence_class=HC1	***	GO:0004553,GO:0005975
SECCE4Rv1G0214600.1	12.8215	36.8119	24.8167	-1.56935	0.00120635	0.0180249	SECCE4Rv1G0214600.1	Dirigent protein	primary_confidence_class=HC	secondary_condidence_class=HC2	***	GO:0000166,GO:0004672,GO:0005524,GO:0006468,GO:0016020,GO:0016021,GO:0016301,GO:0016310
SECCE2Rv1G0079510.1	26.7201	78.7768	52.7484	-1.5546	4.73219e-05	0.0011315	SECCE2Rv1G0079510.1	Small nuclear RNA activating complex (SNAPc), subunit SNAP43 protein	primary_confidence_class=HC	secondary_condidence_class=HC2	--*	GO:0003824,GO:0016491,GO:0016614,GO:0050660,GO:0055114
SECCEUnv1G0527590.1	19.6665	56.0306	37.8485	-1.55266	5.08795e-05	0.00120171	SECCEUnv1G0527590.1	Oxidoreductase/transition metal ion-binding protein, putative	primary_confidence_class=HC	secondary_condidence_class=HC2	*-*	GO:0005739,GO:0009507,GO:0009535,GO:0009536,GO:0009941,GO:0016020,GO:0016021
SECCE5Rv1G0337700.1	12.5494	37.7054	25.1274	-1.55152	0.00190199	0.0267496	SECCE5Rv1G0337700.1	DAG protein, chloroplastic	primary_confidence_class=HC	secondary_condidence_class=HC2	*-*	GO:0003676,GO:0003899,GO:0008270,GO:0015074,GO:0016740,GO:0016779,GO:0032774
SECCE2Rv1G0067420.1	10.174	28.9643	19.5691	-1.54457	0.00278483	0.0368915	SECCE2Rv1G0067420.1	Cysteine protease	primary_confidence_class=HC	secondary_condidence_class=HC1	***	GO:0006508,GO:0008233,GO:0008234
SECCE6Rv1G0430660.1	19.2961	55.3948	37.3454	-1.53728	8.23734e-05	0.0018454	SECCE6Rv1G0430660.1	7-dehydrocholesterol reductase	primary_confidence_class=HC	secondary_condidence_class=HC1	***	GO:0005794,GO:0005886,GO:0009918,GO:0016020,GO:0016021,GO:0016132,GO:0016628,GO:0055114
SECCE1Rv1G0005610.1	14.5034	43.3769	28.9401	-1.53391	0.000736556	0.0119477	SECCE1Rv1G0005610.1	Histone H2A	primary_confidence_class=HC	secondary_condidence_class=HC1	***	GO:0000786,GO:0003677,GO:0005634,GO:0005694,GO:0046982
SECCE7Rv1G0458580.1	77.5895	227.149	152.369	-1.53092	2.77917e-11	2.14058e-09	SECCE7Rv1G0458580.1	Prohibitin	primary_confidence_class=HC	secondary_condidence_class=HC1	***	GO:0016020
SECCE5Rv1G0363610.1	22.4339	64.4253	43.4296	-1.51969	1.67583e-05	0.000442659	SECCE5Rv1G0363610.1	Isoleucine--tRNA ligase	primary_confidence_class=HC	secondary_condidence_class=HC1	***	GO:0000049,GO:0000166,GO:0002161,GO:0004812,GO:0004822,GO:0005524,GO:0005737,GO:0006412,GO:0006418,GO:0006428,GO:0016874,GO:0106074
SECCE5Rv1G0330520.1	22.7806	64.5124	43.6465	-1.50051	2.46771e-05	0.000625261	SECCE5Rv1G0330520.1	1-aminocyclopropane-1-carboxylate oxidase	primary_confidence_class=HC	secondary_condidence_class=HC1	***	GO:0016491,GO:0046872,GO:0055114
SECCE3Rv1G0189340.1	21.211	56.5239	38.8674	-1.48845	0.000316482	0.00586064	SECCE3Rv1G0189340.1	Cellulose synthase	primary_confidence_class=HC	secondary_condidence_class=HC1	***	GO:0005886,GO:0016020,GO:0016021,GO:0016740,GO:0016757,GO:0016760,GO:0030244,GO:0046872,GO:0071555
SECCE1Rv1G0047800.1	10.7077	30.9045	20.8061	-1.48768	0.00303214	0.0395359	SECCE1Rv1G0047800.1	Tubby-like F-box protein	primary_confidence_class=HC	secondary_condidence_class=HC2	***	GO:0004568,GO:0005975,GO:0006032,GO:0008061,GO:0016998
SECCE1Rv1G0048590.1	25.9952	72.9209	49.4581	-1.48564	9.69545e-06	0.000272647	SECCE1Rv1G0048590.1	Sugar transporter family protein	primary_confidence_class=HC	secondary_condidence_class=HC1	***	GO:0005215,GO:0005351,GO:0005355,GO:0008643,GO:0016020,GO:0016021,GO:0022857,GO:0046323,GO:0055085,GO:1902600
SECCE6Rv1G0450730.1	35.0802	95.3436	65.2119	-1.48202	3.23495e-06	0.000102757	SECCE6Rv1G0450730.1	Hfr-2-like protein	primary_confidence_class=HC	secondary_condidence_class=HC2	*-*	GO:0003964,GO:0006278
SECCE4Rv1G0271100.1	23.6945	66.8222	45.2583	-1.47684	3.59629e-05	0.000886767	SECCE4Rv1G0271100.1	ATP-dependent DNA helicase DDM1	primary_confidence_class=HC	secondary_condidence_class=HC1	***	GO:0004386,GO:0005524
SECCE6Rv1G0451390.1	15.2421	42.5254	28.8837	-1.47409	0.000829109	0.0132285	SECCE6Rv1G0451390.1	Histone H2A	primary_confidence_class=HC	secondary_condidence_class=HC2	***	GO:0000786,GO:0003677,GO:0005634,GO:0005694,GO:0046982
SECCE5Rv1G0324500.1	15.0866	41.4491	28.2679	-1.47403	0.00066864	0.0110532	SECCE5Rv1G0324500.1	Syntaxin, putative	primary_confidence_class=HC	secondary_condidence_class=HC1	***	GO:0005484,GO:0005622,GO:0006886,GO:0016020,GO:0016021,GO:0061025
SECCE7Rv1G0502100.1	75.5973	205.949	140.773	-1.47221	1.56787e-06	5.38303e-05	SECCE7Rv1G0502100.1	ABC transporter G family member	primary_confidence_class=HC	secondary_condidence_class=HC1	***	GO:0000166,GO:0005524,GO:0016020,GO:0016021,GO:0016887
SECCE6Rv1G0453560.1	31.5105	87.8804	59.6955	-1.47111	2.25677e-05	0.0005777	SECCE6Rv1G0453560.1	Leucine-rich repeat protein kinase family protein	primary_confidence_class=HC	secondary_condidence_class=HC2	*-*	GO:0003676,GO:0008270,GO:0016032,GO:0019012,GO:0019028,GO:0039702,GO:0046755,GO:0046872
SECCE1Rv1G0014630.1	105.539	288.493	197.016	-1.45748	9.06597e-08	3.85847e-06	SECCE1Rv1G0014630.1	Rubber elongation factor protein, putative	primary_confidence_class=HC	secondary_condidence_class=HC1	***	GO:0003746,GO:0006414
SECCE3Rv1G0209300.1	17.1725	47.9224	32.5475	-1.45423	0.00030639	0.00572861	SECCE3Rv1G0209300.1	Coiled-coil domain-containing protein SCD2	primary_confidence_class=HC	secondary_condidence_class=HC1	***	GO:0006952
SECCE6Rv1G0425760.1	18.392	49.5185	33.9552	-1.45073	0.000364428	0.00660792	SECCE6Rv1G0425760.1	BAG family molecular chaperone regulator 5	primary_confidence_class=HC	secondary_condidence_class=HC2	*-*	GO:0051087
SECCE5Rv1G0371100.1	29.1958	80.9219	55.0588	-1.44148	0.00106404	0.0163043	SECCE5Rv1G0371100.1	Oxygen-dependent choline dehydrogenase	primary_confidence_class=HC	secondary_condidence_class=HC2	***	GO:0008802,GO:0008812,GO:0016491,GO:0016614,GO:0019285,GO:0050660,GO:0055114
SECCE5Rv1G0305850.1	13.0539	34.404	23.729	-1.42972	0.00359774	0.0449899	SECCE5Rv1G0305850.1	HVA22-like protein	primary_confidence_class=HC	secondary_condidence_class=HC2	***	GO:0016020,GO:0016021
SECCEUnv1G0534140.1	55.258	151.422	103.34	-1.42829	3.70773e-08	1.71195e-06	SECCEUnv1G0534140.1	Eukaryotic translation initiation factor	primary_confidence_class=HC	secondary_condidence_class=HC1	***	GO:0003743,GO:0006413
SECCE3Rv1G0198490.1	13.6447	36.5946	25.1197	-1.42039	0.00256287	0.0346366	SECCE3Rv1G0198490.1	G patch domain protein	primary_confidence_class=HC	secondary_condidence_class=HC2	***	GO:0016788
SECCE6Rv1G0379570.1	83.6307	226.628	155.129	-1.41919	2.81842e-10	1.81034e-08	SECCE6Rv1G0379570.1	Signal recognition particle protein	primary_confidence_class=HC	secondary_condidence_class=HC2	*-*	GO:0003924,GO:0005525,GO:0006614,GO:0008312,GO:0048500
SECCE6Rv1G0400640.1	17.4466	43.8781	30.6623	-1.38769	0.00158969	0.0229071	SECCE6Rv1G0400640.1	Vacuolar-processing enzyme	primary_confidence_class=HC	secondary_condidence_class=HC1	***	GO:0006508,GO:0008233
SECCE1Rv1G0040820.1	58.9539	152.266	105.61	-1.38689	6.20209e-07	2.26806e-05	SECCE1Rv1G0040820.1	Histone H2B	primary_confidence_class=HC	secondary_condidence_class=HC1	***	GO:0000786,GO:0003677,GO:0005634,GO:0005694,GO:0046982
SECCE7Rv1G0524810.1	27.8055	72.3257	50.0656	-1.38287	4.57678e-05	0.00109736	SECCE7Rv1G0524810.1	Histone-lysine N-methyltransferase	primary_confidence_class=HC	secondary_condidence_class=HC2	*-*	GO:0005634,GO:0008168,GO:0008270,GO:0016740,GO:0018024,GO:0032259,GO:0034968
SECCE5Rv1G0361880.1	25.5933	67.3786	46.486	-1.38279	5.84843e-05	0.00136283	SECCE5Rv1G0361880.1	Signal peptidase I	primary_confidence_class=HC	secondary_condidence_class=HC2	***	GO:0006465,GO:0006508,GO:0008233,GO:0016020,GO:0016021,GO:0016787
SECCE3Rv1G0210150.1	17.1627	44.7861	30.9744	-1.38012	0.000904022	0.0141768	SECCE3Rv1G0210150.1	Beta-glucosidase, putative	primary_confidence_class=HC	secondary_condidence_class=HC1	***	GO:0004553,GO:0005975,GO:0008152,GO:0008422,GO:0016787,GO:0016798,GO:0102483
SECCE7Rv1G0464670.1	40.3139	102.797	71.5553	-1.37142	2.33051e-06	7.65417e-05	SECCE7Rv1G0464670.1	ADP-L-glycero-D-manno-heptose-6-epimerase	primary_confidence_class=HC	secondary_condidence_class=HC2	***	GO:0003824,GO:0005975,GO:0008712,GO:0016853,GO:0050661,GO:0050662,GO:0097171
SECCE3Rv1G0204660.1	73.5105	189.337	131.424	-1.36979	1.04397e-08	5.37643e-07	SECCE3Rv1G0204660.1	Aldose 1-epimerase	primary_confidence_class=HC	secondary_condidence_class=HC2	***	GO:0003824,GO:0004034,GO:0005975,GO:0016853,GO:0019318,GO:0030246
SECCE1Rv1G0015760.1	30.4628	78.2136	54.3382	-1.36858	2.02713e-05	0.000525419	SECCE1Rv1G0015760.1	Dihydrolipoyl dehydrogenase	primary_confidence_class=HC	secondary_condidence_class=HC1	***	GO:0004148,GO:0005623,GO:0009055,GO:0016491,GO:0016668,GO:0022900,GO:0045454,GO:0050660,GO:0055114
SECCE4Rv1G0285430.1	19.2369	49.9201	34.5785	-1.35724	0.00117374	0.017643	SECCE4Rv1G0285430.1	F-box family protein	primary_confidence_class=HC	secondary_condidence_class=HC2	--*	GO:0000724,GO:0003677,GO:0005634,GO:0005694,GO:0005737,GO:0006260,GO:0006284,GO:0009378,GO:0032508,GO:0043140
SECCE6Rv1G0424930.1	21.2738	53.517	37.3954	-1.35168	0.000366398	0.00662982	SECCE6Rv1G0424930.1	NAC domain protein,	primary_confidence_class=HC	secondary_condidence_class=HC1	*-*	GO:0003677,GO:0005634,GO:0006351,GO:0006355,GO:0016020,GO:0016021
SECCE4Rv1G0272380.1	29.6786	76.6018	53.1402	-1.34751	4.41249e-05	0.00106089	SECCE4Rv1G0272380.1	3-phosphoshikimate 1-carboxyvinyltransferase	primary_confidence_class=HC	secondary_condidence_class=HC1	***	GO:0003824,GO:0003866,GO:0008652,GO:0009073,GO:0009423,GO:0016740,GO:0016765
SECCE7Rv1G0455440.1	354.401	900.928	627.664	-1.34027	8.53445e-11	6.03899e-09	SECCE7Rv1G0455440.1	60 kDa chaperonin	primary_confidence_class=HC	secondary_condidence_class=HC1	***	GO:0000166,GO:0005524,GO:0005737,GO:0006457,GO:0042026
SECCE4Rv1G0264560.1	42.697	108.807	75.7519	-1.33722	6.49894e-06	0.000187607	SECCE4Rv1G0264560.1	ATP-dependent 6-phosphofructokinase	primary_confidence_class=HC	secondary_condidence_class=HC1	***	GO:0000166,GO:0003824,GO:0003872,GO:0005524,GO:0005737,GO:0005829,GO:0006002,GO:0006096,GO:0008152,GO:0016301,GO:0016310,GO:0016740,GO:0046872,GO:0061615
SECCE1Rv1G0029940.1	16.101	40.8165	28.4587	-1.33383	0.00189361	0.0266683	SECCE1Rv1G0029940.1	NADH dehydrogenase [ubiquinone] 1 beta subcomplex subunit 10	primary_confidence_class=HC	secondary_condidence_class=HC1	--*	GO:0005739,GO:0005743,GO:0016020,GO:0055114,GO:0070469
SECCE6Rv1G0399240.1	62.2412	156.967	109.604	-1.33134	6.67785e-08	2.95029e-06	SECCE6Rv1G0399240.1	Phenylalanine ammonia-lyase	primary_confidence_class=HC	secondary_condidence_class=HC1	***	GO:0003824,GO:0005737,GO:0006559,GO:0009698,GO:0009800,GO:0016829,GO:0016841,GO:0045548
SECCE5Rv1G0334550.1	29.5879	75.3551	52.4715	-1.3192	8.96896e-05	0.0019939	SECCE5Rv1G0334550.1	Splicing factor U2af small subunit A	primary_confidence_class=HC	secondary_condidence_class=HC2	***	GO:0000398,GO:0003676,GO:0003723,GO:0046872,GO:0089701
SECCE3Rv1G0188850.1	22.4556	56.0828	39.2692	-1.31661	0.000439605	0.00781635	SECCE3Rv1G0188850.1	40S ribosomal protein S24	primary_confidence_class=HC	secondary_condidence_class=HC2	***	GO:0003735,GO:0005622,GO:0005840,GO:0006412
SECCE4Rv1G0294650.1	27.325	67.0306	47.1778	-1.31315	0.000171723	0.00349612	SECCE4Rv1G0294650.1	Cytochrome P450	primary_confidence_class=HC	secondary_condidence_class=HC1	***	GO:0004497,GO:0005506,GO:0016020,GO:0016021,GO:0016491,GO:0016705,GO:0020037,GO:0046872,GO:0055114
SECCE4Rv1G0294720.1	27.325	67.0306	47.1778	-1.31315	0.000171723	0.00349612	SECCE4Rv1G0294720.1	Cytochrome P450	primary_confidence_class=HC	secondary_condidence_class=HC1	***	GO:0004497,GO:0005506,GO:0016020,GO:0016021,GO:0016491,GO:0016705,GO:0020037,GO:0046872,GO:0055114
SECCE7Rv1G0514830.1	29.2099	72.875	51.0425	-1.31124	0.000111363	0.00238438	SECCE7Rv1G0514830.1	Carotenoid cleavage dioxygenase	primary_confidence_class=HC	secondary_condidence_class=HC1	***	GO:0016702,GO:0046872,GO:0051213,GO:0055114
SECCE3Rv1G0204640.1	80.4754	197.679	139.077	-1.29359	1.23552e-05	0.000337095	SECCE3Rv1G0204640.1	Bidirectional sugar transporter SWEET	primary_confidence_class=HC	secondary_condidence_class=HC1	***	GO:0003676,GO:0015074
SECCE7Rv1G0464200.1	30.9985	75.9351	53.4668	-1.29205	6.64763e-05	0.00153062	SECCE7Rv1G0464200.1	Proteasome subunit alpha type	primary_confidence_class=HC	secondary_condidence_class=HC1	***	GO:0000502,GO:0004175,GO:0004298,GO:0005634,GO:0005737,GO:0005839,GO:0006508,GO:0006511,GO:0008233,GO:0016787,GO:0019773,GO:0051603
SECCE4Rv1G0257280.1	19.9029	46.8453	33.3741	-1.28607	0.00235385	0.0321109	SECCE4Rv1G0257280.1	Ubiquitin carboxyl-terminal hydrolase, putative	primary_confidence_class=HC	secondary_condidence_class=HC2	*-*	GO:0006511,GO:0016579,GO:0016787,GO:0036459
SECCE1Rv1G0015740.1	31.5935	75.6112	53.6023	-1.27988	0.000106013	0.00228388	SECCE1Rv1G0015740.1	GDSL esterase/lipase	primary_confidence_class=HC	secondary_condidence_class=HC2	***	GO:0016788
SECCE2Rv1G0132250.1	26.7751	65.5262	46.1507	-1.27236	0.000614784	0.0103497	SECCE2Rv1G0132250.1	Lipoxygenase	primary_confidence_class=HC	secondary_condidence_class=HC1	***	GO:0006633,GO:0016491,GO:0016702,GO:0031408,GO:0046872,GO:0051213,GO:0055114
SECCE3Rv1G0197570.1	24.8783	59.6875	42.2829	-1.25288	0.00124613	0.0185239	SECCE3Rv1G0197570.1	Histone H2B	primary_confidence_class=HC	secondary_condidence_class=HC1	***	GO:0000786,GO:0003677,GO:0005634,GO:0005694,GO:0046982
SECCE6Rv1G0419660.1	109.883	257.304	183.594	-1.25233	9.35704e-08	3.97263e-06	SECCE6Rv1G0419660.1	Esterase/lipase/thioesterase-like protein	primary_confidence_class=HC	secondary_condidence_class=HC2	***	GO:0004144,GO:0010287,GO:0016747,GO:0033306
SECCE1Rv1G0003360.1	18.6165	43.274	30.9453	-1.2423	0.00327402	0.0420085	SECCE1Rv1G0003360.1	Peroxisomal membrane protein PEX14	primary_confidence_class=HC	secondary_condidence_class=HC2	***	GO:0005778,GO:0016020,GO:0016021,GO:0016560
SECCE4Rv1G0290410.1	27.5593	65.0175	46.2884	-1.24219	0.000278469	0.00534433	SECCE4Rv1G0290410.1	1-deoxy-D-xylulose 5-phosphate synthase 1	primary_confidence_class=HC	secondary_condidence_class=HC2	*-*	GO:0006629,GO:0016020,GO:0016021,GO:0016717,GO:0055114
SECCE5Rv1G0338960.1	49.1949	118.636	83.9152	-1.23987	2.28331e-05	0.00058278	SECCE5Rv1G0338960.1	RNA polymerase II transcriptional coactivator	primary_confidence_class=HC	secondary_condidence_class=HC2	***	GO:0003677,GO:0003713,GO:0006355
SECCE2Rv1G0072760.1	51.7051	120.521	86.1131	-1.2363	3.66243e-06	0.000115284	SECCE2Rv1G0072760.1	Receptor-like kinase	primary_confidence_class=HC	secondary_condidence_class=HC1	***	GO:0000166,GO:0004672,GO:0005524,GO:0006468,GO:0016020,GO:0016021,GO:0016301,GO:0016310
SECCE1Rv1G0003770.1	29.383	71.1008	50.2419	-1.23093	0.00117471	0.017643	SECCE1Rv1G0003770.1	Disease resistance protein (TIR-NBS-LRR class) family	primary_confidence_class=HC	secondary_condidence_class=HC2	*-*	GO:0003723
SECCE7Rv1G0471770.1	25.7784	61.172	43.4752	-1.2267	0.00337452	0.0429389	SECCE7Rv1G0471770.1	Glycosyltransferase	primary_confidence_class=HC	secondary_condidence_class=HC1	***	GO:0008152,GO:0016740,GO:0016757,GO:0016758
SECCE2Rv1G0130520.1	23.3261	55.047	39.1866	-1.22246	0.00098541	0.0152388	SECCE2Rv1G0130520.1	RING/U-box superfamily protein	primary_confidence_class=HC	secondary_condidence_class=HC1	*-*	GO:0003676,GO:0015074
SECCE2Rv1G0131420.1	34.7271	81.978	58.3526	-1.21866	0.000174613	0.00354665	SECCE2Rv1G0131420.1	V-type ATP synthase subunit D	primary_confidence_class=HC	secondary_condidence_class=HC1	***	GO:0042626,GO:0055085
SECCE1Rv1G0003750.1	23.1781	55.2749	39.2265	-1.20518	0.00188348	0.0265929	SECCE1Rv1G0003750.1	Disease resistance protein (TIR-NBS-LRR class) family	primary_confidence_class=HC	secondary_condidence_class=HC2	*-*	GO:0043531
SECCE2Rv1G0068030.1	24.7758	58.2539	41.5148	-1.20394	0.000989839	0.0152749	SECCE2Rv1G0068030.1	IAA-amino acid hydrolase ILR1	primary_confidence_class=HC	secondary_condidence_class=HC1	***	GO:0008152,GO:0016787
SECCE3Rv1G0152090.1	49.0158	113.216	81.1161	-1.19292	0.000393827	0.00707466	SECCE3Rv1G0152090.1	Aspartyl protease family protein	primary_confidence_class=HC	secondary_condidence_class=HC1	***	GO:0004190,GO:0006508,GO:0008233,GO:0016787,GO:0030163
SECCE4Rv1G0244770.1	20.6138	46.9379	33.7759	-1.19061	0.0037611	0.0464322	SECCE4Rv1G0244770.1	Alanine:glyoxylate aminotransferase	primary_confidence_class=HC	secondary_condidence_class=HC1	***	GO:0003824,GO:0008483,GO:0016740
SECCE7Rv1G0525060.1	23.4147	54.2977	38.8562	-1.18912	0.00257894	0.0347997	SECCE7Rv1G0525060.1	tRNA-dihydrouridine(47) synthase [NAD(P)(+)]	primary_confidence_class=HC	secondary_condidence_class=HC1	***	GO:0002943,GO:0003824,GO:0005773,GO:0008033,GO:0016491,GO:0017150,GO:0046872,GO:0050660,GO:0055114
SECCE5Rv1G0338540.1	27.7247	63.5747	45.6497	-1.18166	0.000714144	0.0116724	SECCE5Rv1G0338540.1	RNA-binding family protein	primary_confidence_class=HC	secondary_condidence_class=HC2	***	GO:0003676,GO:0003723
SECCE4Rv1G0248870.1	416.042	944.48	680.261	-1.18137	1.61605e-06	5.5158e-05	SECCE4Rv1G0248870.1	Aldehyde dehydrogenase	primary_confidence_class=HC	secondary_condidence_class=HC1	***	GO:0004029,GO:0008152,GO:0016491,GO:0016620,GO:0055114
SECCE4Rv1G0274680.1	51.6536	117.828	84.7407	-1.18103	1.06395e-05	0.000296322	SECCE4Rv1G0274680.1	Autophagy-related protein 22-1	primary_confidence_class=HC	secondary_condidence_class=HC2	--*	GO:0005215,GO:0005773,GO:0005774,GO:0006865,GO:0006914,GO:0016020,GO:0016021,GO:0032974,GO:0071627
SECCE5Rv1G0357320.1	161.819	362.555	262.187	-1.17931	4.15276e-09	2.27987e-07	SECCE5Rv1G0357320.1	Elongation factor 1-alpha	primary_confidence_class=HC	secondary_condidence_class=HC1	***	GO:0000166,GO:0003746,GO:0003924,GO:0005525,GO:0005737,GO:0006414
SECCE6Rv1G0377900.1	73.0614	164.995	119.028	-1.178	2.08928e-06	6.90952e-05	SECCE6Rv1G0377900.1	Polyubiquitin	primary_confidence_class=HC	secondary_condidence_class=HC1	***	GO:0000338,GO:0003743,GO:0006413,GO:0008180
SECCE1Rv1G0051160.1	69.0889	152.391	110.74	-1.16661	0.000671348	0.0110824	SECCE1Rv1G0051160.1	Dynein heavy chain 8, axonemal	primary_confidence_class=HC	secondary_condidence_class=HC2	--*	GO:0000166,GO:0003341,GO:0003774,GO:0003777,GO:0005524,GO:0005737,GO:0005856,GO:0005874,GO:0005929,GO:0007018,GO:0008569,GO:0016887,GO:0030286,GO:0031514,GO:0036157,GO:0036158,GO:0042995,GO:0045503,GO:0045505,GO:0051959,GO:0097228
SECCE1Rv1G0049850.1	26.1864	58.1147	42.1506	-1.15782	0.00097919	0.015205	SECCE1Rv1G0049850.1	DNA glycosylase	primary_confidence_class=HC	secondary_condidence_class=HC2	*-*	GO:0003824,GO:0006281,GO:0006284,GO:0051539
SECCE7Rv1G0525470.1	36.5591	80.9769	58.768	-1.1413	0.000310597	0.00578241	SECCE7Rv1G0525470.1	Protein transport Sec24-like protein	primary_confidence_class=HC	secondary_condidence_class=HC1	***	GO:0006886,GO:0006888,GO:0007029,GO:0007030,GO:0008270,GO:0008361,GO:0015031,GO:0030127,GO:0032876,GO:0048232,GO:0080119
SECCE4Rv1G0283840.1	29.6982	66.2134	47.9558	-1.12707	0.00200329	0.0279642	SECCE4Rv1G0283840.1	Acid invertase 1	primary_confidence_class=HC	secondary_condidence_class=HC1	***	GO:0004553,GO:0004564,GO:0004575,GO:0005975,GO:0008152,GO:0016020,GO:0016021,GO:0016787,GO:0016798,GO:0033881
SECCE5Rv1G0355640.1	33.4158	70.7124	52.0641	-1.1232	0.00152318	0.0220583	SECCE5Rv1G0355640.1	Ubiquitin-conjugating enzyme (E2)	primary_confidence_class=HC	secondary_condidence_class=HC1	***	GO:0000166,GO:0005524,GO:0016740
SECCE4Rv1G0278940.1	24.1297	53.342	38.7359	-1.12189	0.00296258	0.0388436	SECCE4Rv1G0278940.1	F-box domain containing protein	primary_confidence_class=HC	secondary_condidence_class=HC2	***	GO:0007165,GO:0016020,GO:0016021
SECCE7Rv1G0505690.1	53.233	117.626	85.4296	-1.11455	0.000260066	0.00503273	SECCE7Rv1G0505690.1	Arogenate dehydrogenase	primary_confidence_class=HC	secondary_condidence_class=HC2	*-*	GO:0004665,GO:0006571,GO:0008977,GO:0055114
SECCE3Rv1G0166300.1	50.1787	106.257	78.2177	-1.10976	0.000151316	0.00313194	SECCE3Rv1G0166300.1	50S ribosomal protein L5	primary_confidence_class=HC	secondary_condidence_class=HC1	***	GO:0000027,GO:0000049,GO:0003723,GO:0003735,GO:0005622,GO:0005840,GO:0006412,GO:0019843,GO:0022625
SECCE6Rv1G0379740.1	105.459	224.267	164.863	-1.09587	3.91056e-07	1.51269e-05	SECCE6Rv1G0379740.1	Calreticulin/calnexin	primary_confidence_class=HC	secondary_condidence_class=HC1	***	GO:0005509,GO:0005783,GO:0006457,GO:0016020,GO:0016021,GO:0051082
SECCE4Rv1G0283900.1	76.3027	165.779	121.041	-1.09398	6.12606e-05	0.00141804	SECCE4Rv1G0283900.1	Acid invertase 1	primary_confidence_class=HC	secondary_condidence_class=HC1	***	GO:0004553,GO:0004564,GO:0004575,GO:0005975,GO:0008152,GO:0016020,GO:0016021,GO:0016787,GO:0016798,GO:0033881
SECCE7Rv1G0493220.1	84.1146	176.568	130.341	-1.09225	3.26149e-05	0.000809881	SECCE7Rv1G0493220.1	Fructokinase-2	primary_confidence_class=HC	secondary_condidence_class=HC1	***	GO:0016301,GO:0016310,GO:0016773
SECCE1Rv1G0023410.1	33.9235	72.8517	53.3876	-1.09037	0.000699253	0.0114613	SECCE1Rv1G0023410.1	GDSL esterase/lipase	primary_confidence_class=HC	secondary_condidence_class=HC1	***	GO:0016788
SECCE1Rv1G0055470.1	27.2223	58.9685	43.0954	-1.08885	0.0027197	0.0361941	SECCE1Rv1G0055470.1	Cytochrome b561 and DOMON domain-containing protein	primary_confidence_class=HC	secondary_condidence_class=HC2	***	GO:0016020,GO:0016021,GO:0055114
SECCE1Rv1G0047090.1	55.9082	119.551	87.7294	-1.0861	0.000179383	0.00363929	SECCE1Rv1G0047090.1	Signal recognition particle 54 kDa protein	primary_confidence_class=HC	secondary_condidence_class=HC1	***	GO:0000166,GO:0003723,GO:0003924,GO:0005525,GO:0005737,GO:0005786,GO:0006614,GO:0008312,GO:0045047,GO:0048500
SECCE4Rv1G0289990.1	47.4517	103.11	75.281	-1.08548	0.000256009	0.00497915	SECCE4Rv1G0289990.1	RNA-binding protein nob1, putative	primary_confidence_class=HC	secondary_condidence_class=HC2	***	GO:0000469,GO:0004521,GO:0042274,GO:0046872,GO:0090502
SECCE5Rv1G0374780.1	49.016	104.284	76.6497	-1.07657	0.000358079	0.00651314	SECCE5Rv1G0374780.1	BAG family molecular chaperone regulator 6	primary_confidence_class=HC	secondary_condidence_class=HC2	***	GO:0051087
SECCE6Rv1G0382710.1	43.1406	88.8774	66.009	-1.07166	0.000504434	0.00881595	SECCE6Rv1G0382710.1	DNA-directed RNA polymerase subunit	primary_confidence_class=HC	secondary_condidence_class=HC2	***	GO:0003677,GO:0003899,GO:0006351,GO:0016740,GO:0016779
SECCE2Rv1G0142530.1	40.3808	83.5116	61.9462	-1.06721	0.000361158	0.00655545	SECCE2Rv1G0142530.1	DNA-directed RNA polymerase subunit	primary_confidence_class=HC	secondary_condidence_class=HC2	***	GO:0003677,GO:0003899,GO:0005665,GO:0006351,GO:0006366,GO:0016740,GO:0016779
SECCE7Rv1G0467620.1	80.462	167.031	123.746	-1.05691	0.000286595	0.0054522	SECCE7Rv1G0467620.1	Cytochrome P450 family protein, expressed	primary_confidence_class=HC	secondary_condidence_class=HC1	***	GO:0005506,GO:0010584,GO:0016020,GO:0016021,GO:0016705,GO:0018685,GO:0020037,GO:0055114,GO:0080110
SECCE7Rv1G0517370.1	30.5395	63.1869	46.8632	-1.04754	0.00270999	0.0361237	SECCE7Rv1G0517370.1	Vacuolar sorting receptor family protein	primary_confidence_class=HC	secondary_condidence_class=HC1	***	GO:0005509,GO:0016020,GO:0016021
SECCE7Rv1G0461860.1	87.6279	180.364	133.996	-1.0423	2.6822e-05	0.000674696	SECCE7Rv1G0461860.1	Elongation factor	primary_confidence_class=HC	secondary_condidence_class=HC1	***	GO:0003746,GO:0003924,GO:0005525,GO:0006414
SECCE6Rv1G0420780.1	67.2324	138.835	103.034	-1.04107	0.000497773	0.00871703	SECCE6Rv1G0420780.1	Cytosine-specific methyltransferase	primary_confidence_class=HC	secondary_condidence_class=HC1	***	GO:0005576,GO:0006952,GO:0008200,GO:0009405,GO:0090729
SECCE6Rv1G0451180.1	137.55	279.718	208.634	-1.02594	9.00867e-07	3.23328e-05	SECCE6Rv1G0451180.1	Bidirectional sugar transporter SWEET	primary_confidence_class=HC	secondary_condidence_class=HC1	***	GO:0008643,GO:0016020,GO:0016021
SECCE2Rv1G0130120.1	109.079	220.003	164.541	-1.02155	9.85651e-06	0.00027584	SECCE2Rv1G0130120.1	Cysteine protease	primary_confidence_class=HC	secondary_condidence_class=HC1	***	GO:0006508,GO:0008233,GO:0008234,GO:0016787
SECCE7Rv1G0477800.1	35.8917	71.3092	53.6005	-1.0186	0.00224782	0.0309311	SECCE7Rv1G0477800.1	70 kDa heat shock protein	primary_confidence_class=HC	secondary_condidence_class=HC1	***	GO:0000166,GO:0005524
SECCEUnv1G0556130.1	50.2241	98.8181	74.5211	-1.01346	0.00109187	0.0166429	SECCEUnv1G0556130.1	Fructokinase-2	primary_confidence_class=HC	secondary_condidence_class=HC1	***	GO:0016301,GO:0016310,GO:0016773
SECCE7Rv1G0526060.1	43.8686	90.2183	67.0435	-1.01006	0.00112442	0.0170495	SECCE7Rv1G0526060.1	Pectate lyase	primary_confidence_class=HC	secondary_condidence_class=HC1	***	GO:0016829,GO:0030570,GO:0045490,GO:0046872
SECCE5Rv1G0357160.1	87.4189	175.282	131.35	-0.998569	5.25031e-05	0.0012367	SECCE5Rv1G0357160.1	Tubulin beta chain	primary_confidence_class=HC	secondary_condidence_class=HC1	***	GO:0000166,GO:0003924,GO:0005200,GO:0005525,GO:0005737,GO:0005856,GO:0005874,GO:0007010,GO:0007017
SECCE7Rv1G0503480.1	188.314	374.734	281.524	-0.997238	6.59536e-06	0.000190075	SECCE7Rv1G0503480.1	Lipase	primary_confidence_class=HC	secondary_condidence_class=HC1	***	GO:0006629,GO:0016042,GO:0016787,GO:0016788
SECCE1Rv1G0044230.1	55.4849	110.359	82.9221	-0.98914	0.000346471	0.00634178	SECCE1Rv1G0044230.1	Nucleotide-sugar transporter family protein	primary_confidence_class=HC	secondary_condidence_class=HC1	***	GO:0008643,GO:0016020,GO:0016021
SECCE4Rv1G0284480.1	126.226	249.548	187.887	-0.976619	5.21587e-05	0.00123025	SECCE4Rv1G0284480.1	RNA-binding protein, putative	primary_confidence_class=HC	secondary_condidence_class=HC1	***	GO:0003676,GO:0003723
SECCE4Rv1G0264490.1	58.3569	113.993	86.1748	-0.968194	0.000201664	0.00403027	SECCE4Rv1G0264490.1	Profilin	primary_confidence_class=HC	secondary_condidence_class=HC1	***	GO:0003779,GO:0005856
SECCE4Rv1G0284410.1	983.305	1921.92	1452.61	-0.966137	1.7279e-08	8.52056e-07	SECCE4Rv1G0284410.1	Terpene cyclase/mutase family member	primary_confidence_class=HC	secondary_condidence_class=HC1	***	GO:0016853,GO:0016866
SECCEUnv1G0530650.1	83.1774	164.044	123.61	-0.953938	0.000312412	0.00580042	SECCEUnv1G0530650.1	Serine protease HtrA-like	primary_confidence_class=HC	secondary_condidence_class=HC2	--*	GO:0004252,GO:0005886,GO:0006508,GO:0008233,GO:0008236,GO:0016020,GO:0016021,GO:0016787
SECCE6Rv1G0442330.1	131.636	250.371	191.004	-0.947434	3.63615e-05	0.000892278	SECCE6Rv1G0442330.1	Carboxypeptidase	primary_confidence_class=HC	secondary_condidence_class=HC2	***	GO:0004180,GO:0004185,GO:0006508,GO:0008233,GO:0016787
SECCE2Rv1G0108310.1	58.5396	114.667	86.6032	-0.94288	0.000618731	0.010406	SECCE2Rv1G0108310.1	26S proteasome non-atpase regulatory subunit, putative	primary_confidence_class=HC	secondary_condidence_class=HC1	***	GO:0000502,GO:0030234,GO:0050790
SECCE2Rv1G0079470.1	104.903	199.09	151.996	-0.930889	3.02641e-05	0.000753658	SECCE2Rv1G0079470.1	Xylulose kinase	primary_confidence_class=HC	secondary_condidence_class=HC2	***	GO:0005975,GO:0016301,GO:0016310,GO:0016773
SECCE2Rv1G0109590.1	47.7024	89.8019	68.7522	-0.91616	0.00182525	0.0258942	SECCE2Rv1G0109590.1	Endoglucanase	primary_confidence_class=HC	secondary_condidence_class=HC1	***	GO:0000272,GO:0003824,GO:0004553,GO:0005975,GO:0008152,GO:0008810,GO:0016020,GO:0016021,GO:0016787,GO:0016798,GO:0030245
SECCE1Rv1G0044010.1	75.992	144.526	110.259	-0.911792	0.000836799	0.0133024	SECCE1Rv1G0044010.1	Tubulin beta chain	primary_confidence_class=HC	secondary_condidence_class=HC1	***	GO:0000166,GO:0003924,GO:0005200,GO:0005525,GO:0005737,GO:0005856,GO:0005874,GO:0007010,GO:0007017
SECCE5Rv1G0355980.1	50.2773	90.1561	70.2167	-0.871917	0.00355265	0.0445862	SECCE5Rv1G0355980.1	Chaperone protein dnaJ, putative	primary_confidence_class=HC	secondary_condidence_class=HC1	***	GO:0005524,GO:0006457,GO:0009408,GO:0031072,GO:0046872,GO:0051082
SECCE6Rv1G0414680.1	117.814	215.006	166.41	-0.860001	0.000141172	0.00296117	SECCE6Rv1G0414680.1	Lysine ketoglutarate reductase/saccharopine dehydrogenase	primary_confidence_class=HC	secondary_condidence_class=HC1	***	GO:0016491,GO:0055114
SECCE5Rv1G0365870.1	150.898	270.138	210.518	-0.854358	7.96497e-05	0.00179594	SECCE5Rv1G0365870.1	Fructokinase-2	primary_confidence_class=HC	secondary_condidence_class=HC1	***	GO:0016301,GO:0016310,GO:0016773
SECCE1Rv1G0059330.1	62.2141	110.355	86.2847	-0.847155	0.00259374	0.0349182	SECCE1Rv1G0059330.1	Ketol-acid reductoisomerase (NADP(+))	primary_confidence_class=HC	secondary_condidence_class=HC1	*-*	GO:0004455,GO:0008652,GO:0009082,GO:0009097,GO:0009099,GO:0016491,GO:0046872,GO:0050661,GO:0055114
SECCE3Rv1G0157330.1	71.0445	126.67	98.8572	-0.844471	0.00145543	0.0211829	SECCE3Rv1G0157330.1	Translocon-associated protein subunit beta	primary_confidence_class=HC	secondary_condidence_class=HC2	***	GO:0016020,GO:0016021
SECCE7Rv1G0463310.1	55.7506	101.107	78.4288	-0.843596	0.00329195	0.0420727	SECCE7Rv1G0463310.1	Non specific phospholipase C	primary_confidence_class=HC	secondary_condidence_class=HC1	***	GO:0003824,GO:0008152,GO:0016788
SECCE2Rv1G0131890.1	62.8637	113.34	88.1019	-0.838771	0.0035329	0.0444344	SECCE2Rv1G0131890.1	Programmed cell death protein 2-like protein	primary_confidence_class=HC	secondary_condidence_class=HC2	***	GO:0005737
SECCE4Rv1G0264520.1	101.591	183.75	142.671	-0.835299	0.000647489	0.0107958	SECCE4Rv1G0264520.1	Ubiquitin-like modifier-activating enzyme 5	primary_confidence_class=HC	secondary_condidence_class=HC2	***	GO:0005829,GO:0008641
SECCE5Rv1G0355410.1	93.3219	166.512	129.917	-0.817802	0.000514649	0.00894955	SECCE5Rv1G0355410.1	Auxin-responsive protein	primary_confidence_class=HC	secondary_condidence_class=HC2	*-*	GO:0005634,GO:0006351,GO:0006355,GO:0009734
SECCE6Rv1G0381260.1	101.838	177.508	139.673	-0.817252	0.000970666	0.0150861	SECCE6Rv1G0381260.1	Galactokinase	primary_confidence_class=HC	secondary_condidence_class=HC2	***	GO:0005524,GO:0005534,GO:0016301,GO:0016310
SECCE7Rv1G0461870.1	238.419	418.542	328.481	-0.810756	5.46667e-06	0.000162497	SECCE7Rv1G0461870.1	Elongation factor	primary_confidence_class=HC	secondary_condidence_class=HC1	***	GO:0003746,GO:0003924,GO:0005525,GO:0006414
SECCE1Rv1G0006910.1	2393.9	4195.42	3294.66	-0.808673	6.11181e-07	2.2425e-05	SECCE1Rv1G0006910.1	11S globulin seed storage protein 2	primary_confidence_class=HC	secondary_condidence_class=HC2	***	GO:0045735
SECCE7Rv1G0521550.1	209.083	365.389	287.236	-0.808109	0.000119131	0.00252891	SECCE7Rv1G0521550.1	UNC93-like protein	primary_confidence_class=HC	secondary_condidence_class=HC2	***	GO:0016020,GO:0016021
SECCE6Rv1G0448940.1	3509.93	6118.63	4814.28	-0.801003	1.55466e-05	0.000414424	SECCE6Rv1G0448940.1	11S globulin seed storage protein 2	primary_confidence_class=HC	secondary_condidence_class=HC2	***	GO:0045735
SECCE7Rv1G0521200.1	122.78	215.325	169.053	-0.792815	0.0012712	0.0188161	SECCE7Rv1G0521200.1	Heat shock protein 90	primary_confidence_class=HC	secondary_condidence_class=HC1	***	GO:0005524,GO:0006457,GO:0006950,GO:0051082
SECCE7Rv1G0507150.1	348.498	603.88	476.189	-0.79014	2.70647e-05	0.00067982	SECCE7Rv1G0507150.1	Zinc-transporting ATPase	primary_confidence_class=HC	secondary_condidence_class=HC2	***	GO:0000166,GO:0005524,GO:0005886,GO:0006811,GO:0006812,GO:0006829,GO:0016020,GO:0016021,GO:0016463,GO:0016787,GO:0019829,GO:0030001,GO:0046872,GO:0071577,GO:0099132
SECCE6Rv1G0444380.1	258.785	441.852	350.319	-0.77799	0.000104443	0.00226406	SECCE6Rv1G0444380.1	Pyrophosphate-energized vacuolar membrane proton pump	primary_confidence_class=HC	secondary_condidence_class=HC1	***	GO:0004427,GO:0009678,GO:0016020,GO:0016021,GO:1902600
SECCE2Rv1G0079520.1	87.9292	151.306	119.617	-0.777254	0.00329052	0.0420727	SECCE2Rv1G0079520.1	Yop proteins translocation protein H	primary_confidence_class=HC	secondary_condidence_class=HC2	--*	GO:0005515,GO:0009405,GO:0030254,GO:0030257
SECCE1Rv1G0038580.1	267.662	458.753	363.207	-0.776137	1.07694e-05	0.000298985	SECCE1Rv1G0038580.1	Beta-galactosidase	primary_confidence_class=HC	secondary_condidence_class=HC1	***	GO:0004553,GO:0004565,GO:0005975,GO:0008152,GO:0016787,GO:0016798,GO:0030246
SECCE4Rv1G0279060.1	87.6136	150.294	118.954	-0.759704	0.00397537	0.0486976	SECCE4Rv1G0279060.1	S-adenosyl-L-methionine-dependent methyltransferases superfamily protein	primary_confidence_class=HC	secondary_condidence_class=HC2	--*	GO:0003824,GO:0006520,GO:0016829,GO:0016831,GO:0019752,GO:0030170
SECCE5Rv1G0355270.1	88.9302	149.178	119.054	-0.753772	0.00221655	0.0305739	SECCE5Rv1G0355270.1	Tubulin alpha chain	primary_confidence_class=HC	secondary_condidence_class=HC1	***	GO:0000166,GO:0003924,GO:0005200,GO:0005525,GO:0005737,GO:0005856,GO:0005874,GO:0007010,GO:0007017
SECCE5Rv1G0362480.1	2272.08	3766.73	3019.41	-0.728122	1.0905e-06	3.85036e-05	SECCE5Rv1G0362480.1	Non-specific lipid-transfer protein	primary_confidence_class=HC	secondary_condidence_class=HC2	***	GO:0006869,GO:0008289
SECCE6Rv1G0438920.1	94.3923	153.979	124.186	-0.712789	0.00240549	0.032764	SECCE6Rv1G0438920.1	11S globulin seed storage protein 2	primary_confidence_class=HC	secondary_condidence_class=HC2	***	GO:0045735
SECCE4Rv1G0255540.1	386.723	631.426	509.075	-0.703455	0.00126302	0.018711	SECCE4Rv1G0255540.1	Sucrose synthase	primary_confidence_class=HC	secondary_condidence_class=HC1	***	GO:0007033,GO:0036092,GO:0042578
SECCE3Rv1G0199840.1	106.271	175.432	140.852	-0.702694	0.00343874	0.0435649	SECCE3Rv1G0199840.1	Protein SUPPRESSOR OF GENE SILENCING 3	primary_confidence_class=HC	secondary_condidence_class=HC2	***	GO:0031047
SECCEUnv1G0548660.1	187.064	303.458	245.261	-0.692128	0.000590071	0.0100111	SECCEUnv1G0548660.1	Sugar transporter, putative	primary_confidence_class=HC	secondary_condidence_class=HC1	***	GO:0005215,GO:0008643,GO:0016020,GO:0016021,GO:0016491,GO:0022857,GO:0032440,GO:0055085,GO:0055114
SECCE6Rv1G0420710.1	125.069	202.816	163.942	-0.690264	0.0015821	0.0228206	SECCE6Rv1G0420710.1	Protein COBRA-like protein	primary_confidence_class=HC	secondary_condidence_class=HC1	***	GO:0010215,GO:0031225
SECCE6Rv1G0425750.1	135.297	216.552	175.924	-0.675646	0.00356199	0.0446711	SECCE6Rv1G0425750.1	BAG family molecular chaperone regulator 5	primary_confidence_class=HC	secondary_condidence_class=HC2	*-*	GO:0051087
SECCE2Rv1G0065750.1	209.795	332.018	270.907	-0.675469	0.000831522	0.0132549	SECCE2Rv1G0065750.1	Acetyl-CoA carboxylase	primary_confidence_class=HC	secondary_condidence_class=HC1	***	GO:0000166,GO:0003989,GO:0005524,GO:0006633,GO:0016874,GO:0046872
SECCE6Rv1G0448930.1	420.27	671.708	545.989	-0.673271	0.00082609	0.0132202	SECCE6Rv1G0448930.1	11S globulin seed storage protein 2	primary_confidence_class=HC	secondary_condidence_class=HC2	***	GO:0045735
SECCE6Rv1G0410550.1	295.296	467.635	381.465	-0.659396	0.000285721	0.00544748	SECCE6Rv1G0410550.1	Glutamine synthetase	primary_confidence_class=HC	secondary_condidence_class=HC1	***	GO:0000166,GO:0003824,GO:0004356,GO:0005524,GO:0006542,GO:0006807,GO:0016874
SECCE7Rv1G0457280.1	123.551	192.862	158.206	-0.634047	0.00357558	0.0448093	SECCE7Rv1G0457280.1	Kinase-like protein	primary_confidence_class=HC	secondary_condidence_class=HC1	***	GO:0000166,GO:0004672,GO:0004674,GO:0005524,GO:0006468,GO:0016301,GO:0016310
SECCE7Rv1G0469610.1	162.19	243.534	202.862	-0.591579	0.00331154	0.0422609	SECCE7Rv1G0469610.1	Cell division cycle protein 48-like protein	primary_confidence_class=HC	secondary_condidence_class=HC1	***	GO:0000166,GO:0005524,GO:0016787,GO:0051301
SECCE4Rv1G0215570.1	1193.05	1796.28	1494.66	-0.589	0.000217112	0.00430932	SECCE4Rv1G0215570.1	5-methyltetrahydropteroyltriglutamate--homocysteine methyltransferase	primary_confidence_class=HC	secondary_condidence_class=HC1	***	GO:0003871,GO:0008168,GO:0008270,GO:0008652,GO:0009086,GO:0016740,GO:0032259
SECCE5Rv1G0361450.1	200.62	301.41	251.015	-0.58135	0.00277896	0.0368419	SECCE5Rv1G0361450.1	60S ribosomal protein L7	primary_confidence_class=HC	secondary_condidence_class=HC1	***	GO:0005840
SECCE5Rv1G0372600.1	3051.12	2167.52	2609.32	0.493902	0.00291315	0.038329	SECCE5Rv1G0372600.1	Acid phosphatase 1	primary_confidence_class=HC	secondary_condidence_class=HC1	***	GO:0003993,GO:0016311
SECCE1Rv1G0034700.1	1455.47	1030.02	1242.74	0.496718	0.0036913	0.0457653	SECCE1Rv1G0034700.1	Subtilisin-like protease	primary_confidence_class=HC	secondary_condidence_class=HC1	***	GO:0004252,GO:0006508,GO:0008233,GO:0008236,GO:0016787
SECCE4Rv1G0276740.1	1457.82	1020.51	1239.16	0.516675	0.00367794	0.0456321	SECCE4Rv1G0276740.1	Acyl-CoA-binding protein	primary_confidence_class=HC	secondary_condidence_class=HC1	***	GO:0000062
SECCE3Rv1G0206180.1	928.374	640.128	784.251	0.539563	0.00295544	0.0387974	SECCE3Rv1G0206180.1	lysine ketoglutarate reductase trans-splicing protein (DUF707)	primary_confidence_class=HC	secondary_condidence_class=HC2	***	GO:0005094,GO:0005737,GO:0050790
SECCE7Rv1G0505880.1	950.181	646.431	798.306	0.559289	0.00361772	0.0450803	SECCE7Rv1G0505880.1	Mitogen-activated protein kinase	primary_confidence_class=HC	secondary_condidence_class=HC1	***	GO:0000165,GO:0000166,GO:0004672,GO:0004674,GO:0004707,GO:0005524,GO:0005622,GO:0006468,GO:0016301,GO:0016310,GO:0016740
SECCE5Rv1G0363570.1	216.395	144.934	180.664	0.580628	0.0036962	0.0457935	SECCE5Rv1G0363570.1	Multidrug resistance protein ABC transporter family	primary_confidence_class=HC	secondary_condidence_class=HC1	***	GO:0000166,GO:0005524,GO:0016020,GO:0016021,GO:0016887,GO:0042626,GO:0055085
SECCE7Rv1G0513730.1	363.642	239.99	301.816	0.601798	0.00108167	0.0165163	SECCE7Rv1G0513730.1	Elongation factor	primary_confidence_class=HC	secondary_condidence_class=HC1	***	GO:0003746,GO:0003924,GO:0005525,GO:0006414
SECCE3Rv1G0146310.1	1046.5	684.337	865.416	0.616254	0.00114908	0.0173916	SECCE3Rv1G0146310.1	Glycine-rich domain-containing protein 2	primary_confidence_class=HC	secondary_condidence_class=HC2	***	GO:0003824,GO:0004351,GO:0006536,GO:0016829,GO:0016831,GO:0019752,GO:0030170
SECCE3Rv1G0164510.1	361.649	234.305	297.977	0.627114	0.000486464	0.00856207	SECCE3Rv1G0164510.1	Phospholipase D	primary_confidence_class=HC	secondary_condidence_class=HC1	***	GO:0003824,GO:0004630,GO:0005509,GO:0016020,GO:0016042,GO:0016787,GO:0046470,GO:0070290
SECCE7Rv1G0501520.1	176.595	114.48	145.537	0.630868	0.00338392	0.043027	SECCE7Rv1G0501520.1	Cytoplasmic tRNA 2-thiolation protein 1	primary_confidence_class=HC	secondary_condidence_class=HC2	***	GO:0003677,GO:0003700,GO:0005634,GO:0006351,GO:0006355
SECCE1Rv1G0058240.1	770.152	489.688	629.92	0.654763	7.04168e-05	0.00160859	SECCE1Rv1G0058240.1	Chlorophyll a-b binding protein, chloroplastic	primary_confidence_class=HC	secondary_condidence_class=HC1	***	GO:0009507,GO:0009522,GO:0009523,GO:0009535,GO:0009536,GO:0009579,GO:0009765,GO:0015979,GO:0016020,GO:0016021,GO:0016168,GO:0018298
SECCE3Rv1G0189660.1	370.581	233.951	302.266	0.658928	0.000735773	0.0119477	SECCE3Rv1G0189660.1	Protein E6	primary_confidence_class=HC	secondary_condidence_class=HC2	-**	GO:0003677,GO:0003700,GO:0005634,GO:0006351,GO:0006355,GO:0043565
SECCE6Rv1G0450290.1	411.545	260.427	335.986	0.66222	0.00021135	0.00421417	SECCE6Rv1G0450290.1	O-methyltransferase-like protein	primary_confidence_class=HC	secondary_condidence_class=HC1	***	GO:0008168,GO:0008171,GO:0016740,GO:0032259,GO:0046983
SECCE6Rv1G0417410.1	319.273	201.522	260.397	0.671631	0.000833886	0.0132804	SECCE6Rv1G0417410.1	Aspartate aminotransferase	primary_confidence_class=HC	secondary_condidence_class=HC2	***	GO:0003824,GO:0004069,GO:0006520,GO:0008483,GO:0009058,GO:0016740,GO:0030170
SECCE3Rv1G0155820.1	1096.3	683.864	890.081	0.68149	0.00361486	0.0450803	SECCE3Rv1G0155820.1	Steroid 5-alpha reductase	primary_confidence_class=HC	secondary_condidence_class=HC1	***	GO:0003865,GO:0005737,GO:0006629,GO:0016020,GO:0016021,GO:0016491,GO:0016627,GO:0055114
SECCE6Rv1G0447400.1	572.713	351.347	462.03	0.70864	2.27434e-05	0.000581343	SECCE6Rv1G0447400.1	High mobility group protein	primary_confidence_class=HC	secondary_condidence_class=HC1	***	GO:0003677,GO:0005634
SECCE7Rv1G0509560.1	346.164	209.64	277.902	0.7299	0.00016038	0.00329213	SECCE7Rv1G0509560.1	Copper transport protein family	primary_confidence_class=HC	secondary_condidence_class=HC2	--*	GO:0005576,GO:0005618,GO:0030145,GO:0045735,GO:0046872
SECCE2Rv1G0132550.1	217.041	130.632	173.836	0.73198	0.00221335	0.0305739	SECCE2Rv1G0132550.1	Chalcone synthase	primary_confidence_class=HC	secondary_condidence_class=HC2	***	GO:0003824,GO:0008152,GO:0009058,GO:0016740,GO:0016746,GO:0016747
SECCEUnv1G0537670.1	450.378	270.244	360.311	0.734686	0.00022378	0.00442149	SECCEUnv1G0537670.1	Beta-glucosidase, putative	primary_confidence_class=HC	secondary_condidence_class=HC1	***	GO:0004553,GO:0005975,GO:0008152,GO:0008422,GO:0016787,GO:0016798,GO:0102483
SECCE2Rv1G0131900.1	299.148	179.903	239.526	0.736249	0.000313523	0.00581203	SECCE2Rv1G0131900.1	Beta xylosidase	primary_confidence_class=HC	secondary_condidence_class=HC1	***	GO:0004553,GO:0005975,GO:0016787
SECCE1Rv1G0043500.1	785.9	473.103	629.502	0.737544	0.000299453	0.00562307	SECCE1Rv1G0043500.1	Lipid-transfer protein	primary_confidence_class=HC	secondary_condidence_class=HC2	*-*	GO:0003924
SECCE3Rv1G0161390.1	132.938	79.8782	106.408	0.745932	0.00299153	0.0391236	SECCE3Rv1G0161390.1	Clavaminate synthase-like protein	primary_confidence_class=HC	secondary_condidence_class=HC2	***	GO:0016491,GO:0055114
SECCE3Rv1G0147930.1	243.489	145.237	194.363	0.751534	0.000451572	0.00799646	SECCE3Rv1G0147930.1	Hydroxycinnamoyl-CoA shikimate/quinate hydroxycinnamoyltransferase	primary_confidence_class=HC	secondary_condidence_class=HC1	***	GO:0016740,GO:0016747
SECCE6Rv1G0384310.1	394.691	234.498	314.594	0.756575	0.000157424	0.0032391	SECCE6Rv1G0384310.1	Polyubiquitin	primary_confidence_class=HC	secondary_condidence_class=HC1	***	GO:0003676,GO:0003723,GO:0005634,GO:0005737,GO:0006397,GO:0006417,GO:0051028
SECCE1Rv1G0055690.1	217.921	128.745	173.333	0.765638	0.00059126	0.0100215	SECCE1Rv1G0055690.1	Sodium Bile acid symporter family	primary_confidence_class=HC	secondary_condidence_class=HC1	***	GO:0003735,GO:0005622,GO:0005840,GO:0006412
SECCE5Rv1G0356520.1	295.634	173.333	234.483	0.766965	0.00112393	0.0170495	SECCE5Rv1G0356520.1	Stress up-regulated Nod 19 protein	primary_confidence_class=HC	secondary_condidence_class=HC2	***	GO:0008168,GO:0016020,GO:0016021,GO:0016740,GO:0032259
SECCE6Rv1G0432100.1	322.605	189.655	256.13	0.773511	0.000902581	0.014167	SECCE6Rv1G0432100.1	Two-component response regulator	primary_confidence_class=HC	secondary_condidence_class=HC1	***	GO:0000160,GO:0005622
SECCE7Rv1G0503470.1	494.368	287.739	391.053	0.77932	0.00048597	0.00856203	SECCE7Rv1G0503470.1	Lipase	primary_confidence_class=HC	secondary_condidence_class=HC2	***	GO:0006629,GO:0016042,GO:0016787,GO:0016788
SECCE4Rv1G0222280.1	124.215	72.3225	98.2685	0.784021	0.00128771	0.0189959	SECCE4Rv1G0222280.1	CBS domain containing protein, expressed	primary_confidence_class=HC	secondary_condidence_class=HC1	***	GO:0003677,GO:0005634,GO:0006351,GO:0006355
SECCE2Rv1G0075790.1	206.002	119.598	162.8	0.786088	0.00339406	0.0431244	SECCE2Rv1G0075790.1	FAD-binding Berberine family protein, putative	primary_confidence_class=HC	secondary_condidence_class=HC2	***	GO:0003824,GO:0016491,GO:0016614,GO:0050660,GO:0055114
SECCE1Rv1G0046400.1	124.249	72.602	98.4256	0.790853	0.00404893	0.0494247	SECCE1Rv1G0046400.1	Tetratricopeptide repeat (TPR)-like superfamily protein	primary_confidence_class=HC	secondary_condidence_class=HC2	***	GO:0046983
SECCE1Rv1G0048380.1	118.512	68.5996	93.5559	0.792419	0.00186184	0.0263274	SECCE1Rv1G0048380.1	Trehalose-6-phosphate synthase	primary_confidence_class=HC	secondary_condidence_class=HC2	***	GO:0003824,GO:0003825,GO:0005992
SECCE3Rv1G0158140.1	189.025	108.076	148.55	0.80314	0.000285246	0.00544748	SECCE3Rv1G0158140.1	NADP-dependent alkenal double bond reductase	primary_confidence_class=HC	secondary_condidence_class=HC1	***	GO:0016491,GO:0055114
SECCE3Rv1G0147830.1	222.646	128.552	175.599	0.804383	0.001023	0.0157031	SECCE3Rv1G0147830.1	Hydroxycinnamoyl-CoA shikimate/quinate hydroxycinnamoyltransferase	primary_confidence_class=HC	secondary_condidence_class=HC1	***	GO:0016740,GO:0016747
SECCE1Rv1G0026830.1	93.2991	53.1099	73.2045	0.804918	0.00318582	0.0410972	SECCE1Rv1G0026830.1	Protochlorophyllide reductase	primary_confidence_class=HC	secondary_condidence_class=HC1	***	GO:0009507,GO:0009536,GO:0015979,GO:0015995,GO:0016491,GO:0016630,GO:0055114
SECCE7Rv1G0455770.1	98.942	56.794	77.868	0.80599	0.00301298	0.0393745	SECCE7Rv1G0455770.1	Ankyrin repeat domain protein, putative	primary_confidence_class=HC	secondary_condidence_class=HC2	***	GO:0004190,GO:0006508
SECCE3Rv1G0144590.1	3690.92	2101.07	2895.99	0.813473	1.84361e-06	6.20731e-05	SECCE3Rv1G0144590.1	Aquaporin-1	primary_confidence_class=HC	secondary_condidence_class=HC2	***	GO:0003094,GO:0003097,GO:0005223,GO:0005267,GO:0005372,GO:0005634,GO:0005737,GO:0005886,GO:0005887,GO:0005901,GO:0005903,GO:0006182,GO:0006813,GO:0006833,GO:0006884,GO:0006972,GO:0008519,GO:0009725,GO:0009925,GO:0010592,GO:0010634,GO:0015079,GO:0015168,GO:0015250,GO:0015267,GO:0015670,GO:0015696,GO:0015793,GO:0016020,GO:0016021,GO:0016323,GO:0016324,GO:0019233,GO:0019725,GO:0020003,GO:0021670,GO:…
SECCE5Rv1G0355620.1	2299	1309.42	1804.21	0.813524	2.19178e-06	7.21216e-05	SECCE5Rv1G0355620.1	Long-Chain Acyl-CoA Synthetase	primary_confidence_class=HC	secondary_condidence_class=HC1	***	GO:0003824,GO:0008152
SECCE2Rv1G0112700.1	151.181	85.4829	118.332	0.826406	0.00034483	0.00631838	SECCE2Rv1G0112700.1	L-allo-threonine aldolase	primary_confidence_class=HC	secondary_condidence_class=HC2	***	GO:0003824,GO:0006520,GO:0016829
SECCE4Rv1G0221570.1	159.978	89.9497	124.964	0.831678	0.000355472	0.00647249	SECCE4Rv1G0221570.1	Cathepsin B-like cysteine protease	primary_confidence_class=HC	secondary_condidence_class=HC1	***	GO:0004197,GO:0006508,GO:0008233,GO:0008234,GO:0050790
SECCE6Rv1G0411660.1	170.854	96.8541	133.854	0.831909	0.00217651	0.0301165	SECCE6Rv1G0411660.1	1-aminocyclopropane-1-carboxylate oxidase	primary_confidence_class=HC	secondary_condidence_class=HC1	***	GO:0016491,GO:0046872,GO:0055114
SECCE5Rv1G0335570.1	139.845	78.5933	109.219	0.83513	0.000414344	0.00739742	SECCE5Rv1G0335570.1	N-methyl-L-tryptophan oxidase	primary_confidence_class=HC	secondary_condidence_class=HC1	***	GO:0016491,GO:0050131,GO:0050660,GO:0055114
SECCE5Rv1G0346730.1	88.0983	49.8197	68.959	0.835961	0.0032147	0.0413586	SECCE5Rv1G0346730.1	BURP domain protein RD22	primary_confidence_class=HC	secondary_condidence_class=HC2	*-*	GO:0005768,GO:0005794,GO:0005802,GO:0009651
SECCE3Rv1G0162400.1	1636.3	917.96	1277.13	0.836004	6.0223e-05	0.0013996	SECCE3Rv1G0162400.1	Cytochrome P450 family protein	primary_confidence_class=HC	secondary_condidence_class=HC1	***	GO:0004497,GO:0005506,GO:0016491,GO:0016705,GO:0020037,GO:0046872,GO:0055114
SECCE5Rv1G0363620.1	142.814	80.5941	111.704	0.839266	0.00156758	0.0226447	SECCE5Rv1G0363620.1	60S ribosomal protein L24	primary_confidence_class=HC	secondary_condidence_class=HC2	***	GO:0005840
SECCE5Rv1G0332480.1	1106.8	618.679	862.738	0.840903	9.76974e-07	3.47775e-05	SECCE5Rv1G0332480.1	Chaperone protein htpG family protein	primary_confidence_class=HC	secondary_condidence_class=HC1	***	GO:0004252,GO:0006508,GO:0008233,GO:0008236,GO:0070008
SECCE5Rv1G0335560.1	96.1851	52.4702	74.3276	0.861167	0.00263602	0.0354053	SECCE5Rv1G0335560.1	N-methyl-L-tryptophan oxidase	primary_confidence_class=HC	secondary_condidence_class=HC1	***	GO:0016491,GO:0050131,GO:0050660,GO:0055114
SECCE7Rv1G0465600.1	135.775	75.1304	105.453	0.86498	0.000519389	0.00901397	SECCE7Rv1G0465600.1	60 kDa chaperonin	primary_confidence_class=HC	secondary_condidence_class=HC1	***	GO:0005524,GO:0005737,GO:0005739,GO:0005829,GO:0006457,GO:0006458,GO:0042026,GO:0044183,GO:0045041,GO:0051082,GO:0061077
SECCE1Rv1G0047210.1	79.8037	44.1614	61.9826	0.867391	0.00407024	0.0496501	SECCE1Rv1G0047210.1	Protein FAR1-RELATED SEQUENCE 3	primary_confidence_class=HC	secondary_condidence_class=HC2	***	GO:0006355,GO:0008270
SECCE3Rv1G0214090.1	150.233	82.8806	116.557	0.867924	0.000365075	0.00661276	SECCE3Rv1G0214090.1	Zinc finger CCCH domain-containing protein 19	primary_confidence_class=HC	secondary_condidence_class=HC1	***	GO:0046872
SECCE4Rv1G0270560.1	107.211	59.3008	83.256	0.871236	0.00298125	0.0390479	SECCE4Rv1G0270560.1	Enolase	primary_confidence_class=HC	secondary_condidence_class=HC1	***	GO:0000015,GO:0000287,GO:0004634,GO:0006096,GO:0046872
SECCE4Rv1G0228360.1	110.92	60.356	85.638	0.889455	0.000961106	0.0149642	SECCE4Rv1G0228360.1	Glutamyl-tRNA(Gln) amidotransferase subunit A	primary_confidence_class=HC	secondary_condidence_class=HC1	***	GO:0004040,GO:0016020,GO:0016021,GO:0016740
SECCEUnv1G0537620.1	1908.22	1025.98	1467.1	0.894023	1.17379e-08	6.00944e-07	SECCEUnv1G0537620.1	Beta-glucosidase, putative	primary_confidence_class=HC	secondary_condidence_class=HC1	***	GO:0004553,GO:0005975,GO:0008152,GO:0008422,GO:0016787,GO:0016798,GO:0102483
SECCE5Rv1G0353010.1	133.897	72.767	103.332	0.895842	0.000625977	0.0105076	SECCE5Rv1G0353010.1	Beta-glucosidase	primary_confidence_class=HC	secondary_condidence_class=HC2	***	GO:0004553,GO:0005975,GO:0008152,GO:0008422,GO:0016787,GO:0016798,GO:0102483
SECCE6Rv1G0410070.1	775.595	417.266	596.431	0.89692	1.02669e-07	4.33775e-06	SECCE6Rv1G0410070.1	Lipoxygenase homology domain-containing protein 1	primary_confidence_class=HC	secondary_condidence_class=HC2	***	GO:0005773,GO:0005774,GO:0005783,GO:0005798,GO:0016020,GO:0016021,GO:0016485
SECCE6Rv1G0384430.1	91.4074	49.3294	70.3684	0.902778	0.00364224	0.0453185	SECCE6Rv1G0384430.1	30S ribosomal protein S11	primary_confidence_class=HC	secondary_condidence_class=HC1	***	GO:0003735,GO:0005840,GO:0006412
SECCE2Rv1G0102490.1	109.964	58.1567	84.0603	0.909316	0.000827094	0.0132202	SECCE2Rv1G0102490.1	Cell wall invertase	primary_confidence_class=HC	secondary_condidence_class=HC1	***	GO:0004553,GO:0005975,GO:0008152,GO:0016787,GO:0016798
SECCE1Rv1G0033150.1	178.229	95.1225	136.676	0.910566	8.03836e-05	0.0018078	SECCE1Rv1G0033150.1	D-3-phosphoglycerate dehydrogenase	primary_confidence_class=HC	secondary_condidence_class=HC2	***	GO:0004617,GO:0006564,GO:0008152,GO:0008652,GO:0016491,GO:0016616,GO:0051287,GO:0055114
SECCE6Rv1G0409170.1	99.7992	52.2764	76.0378	0.921785	0.00127741	0.0188759	SECCE6Rv1G0409170.1	Geranylgeranyl reductase	primary_confidence_class=HC	secondary_condidence_class=HC1	***	GO:0009507,GO:0009534,GO:0009535,GO:0009941,GO:0015979,GO:0015995,GO:0016020,GO:0016628,GO:0045550,GO:0051188,GO:0055114,GO:0071949
SECCE7Rv1G0525990.1	83.0201	44.1473	63.5837	0.923434	0.00180306	0.0256212	SECCE7Rv1G0525990.1	Serine-rich 25 kDa antigen protein	primary_confidence_class=HC	secondary_condidence_class=HC2	***	GO:0008146,GO:0016740
SECCE5Rv1G0356400.1	105.275	55.2383	80.2568	0.927784	0.000737164	0.0119477	SECCE5Rv1G0356400.1	Ferredoxin--NADP reductase	primary_confidence_class=HC	secondary_condidence_class=HC1	***	GO:0004324,GO:0009507,GO:0016491,GO:0055114
SECCE7Rv1G0514120.1	1204	633.435	918.718	0.929974	1.27427e-06	4.45405e-05	SECCE7Rv1G0514120.1	Metal transporter, putative	primary_confidence_class=HC	secondary_condidence_class=HC1	***	GO:0016020,GO:0016021,GO:0030001,GO:0046873
SECCE1Rv1G0038940.1	100.118	52.9808	76.5492	0.932617	0.00133557	0.0196022	SECCE1Rv1G0038940.1	Embryogenesis-associated protein EMB8	primary_confidence_class=HC	secondary_condidence_class=HC2	***	GO:0016020,GO:0016021
SECCE5Rv1G0365630.1	91.1772	47.9753	69.5763	0.934033	0.0018399	0.0260383	SECCE5Rv1G0365630.1	Hsp70 nucleotide exchange factor fes1	primary_confidence_class=HC	secondary_condidence_class=HC2	***	GO:0000166,GO:0003774,GO:0003777,GO:0005524,GO:0005874,GO:0007018,GO:0008017
SECCE3Rv1G0155460.1	90.2315	47.3209	68.7762	0.942674	0.000983885	0.0152371	SECCE3Rv1G0155460.1	Leucine-rich repeat receptor-like protein kinase family protein, putative	primary_confidence_class=HC	secondary_condidence_class=HC2	*-*	GO:0000166,GO:0004672,GO:0005524,GO:0006468,GO:0016020,GO:0016021,GO:0016301,GO:0016310
SECCE5Rv1G0350180.1	85.2024	44.654	64.9282	0.955679	0.00230007	0.0315006	SECCE5Rv1G0350180.1	Histone-lysine N-methyltransferase	primary_confidence_class=HC	secondary_condidence_class=HC2	*-*	GO:0005634,GO:0008168,GO:0016740,GO:0032259,GO:0035556,GO:0046872
SECCE5Rv1G0362520.1	61.0261	31.3395	46.1828	0.957325	0.00366662	0.0455566	SECCE5Rv1G0362520.1	DUF21 domain-containing protein	primary_confidence_class=HC	secondary_condidence_class=HC2	***	GO:0016020,GO:0016021,GO:0016614,GO:0050660,GO:0055114
SECCE2Rv1G0105290.1	221.587	113.514	167.551	0.958445	8.62034e-06	0.000243991	SECCE2Rv1G0105290.1	Sugar transporter, putative	primary_confidence_class=HC	secondary_condidence_class=HC1	***	GO:0005215,GO:0008643,GO:0016020,GO:0016021,GO:0016491,GO:0022857,GO:0032440,GO:0055085,GO:0055114
SECCE6Rv1G0418800.1	174.834	89.9786	132.406	0.962163	4.21929e-05	0.00102007	SECCE6Rv1G0418800.1	Peptide transporter	primary_confidence_class=HC	secondary_condidence_class=HC1	***	GO:0005215,GO:0006857,GO:0016020,GO:0016021,GO:0022857,GO:0055085
SECCEUnv1G0527410.1	156.307	80.9903	118.649	0.962822	0.000521643	0.00904407	SECCEUnv1G0527410.1	Heavy metal-associated protein	primary_confidence_class=HC	secondary_condidence_class=HC2	*-*	GO:0030001,GO:0046872
SECCE2Rv1G0124070.1	128.969	65.8733	97.4212	0.973117	0.000706796	0.011574	SECCE2Rv1G0124070.1	Subtilisin-like protease	primary_confidence_class=HC	secondary_condidence_class=HC1	***	GO:0003677,GO:0005634
SECCE7Rv1G0512730.1	137.787	69.8977	103.842	0.979738	7.226e-05	0.00164637	SECCE7Rv1G0512730.1	Glutathione-S-transferase	primary_confidence_class=HC	secondary_condidence_class=HC1	***	GO:0016740
SECCE4Rv1G0257630.1	98.0977	49.2531	73.6754	0.981116	0.000939497	0.014654	SECCE4Rv1G0257630.1	Callose synthase	primary_confidence_class=HC	secondary_condidence_class=HC1	***	GO:0000148,GO:0003843,GO:0006075,GO:0016020,GO:0016021,GO:0016740,GO:0016757
SECCE3Rv1G0160790.1	91.703	46.5652	69.1341	0.984295	0.000846411	0.0134302	SECCE3Rv1G0160790.1	Zinc finger protein	primary_confidence_class=HC	secondary_condidence_class=HC2	*-*	GO:0003676
SECCE6Rv1G0450000.1	201.135	102.416	151.776	0.989177	0.000154037	0.00318069	SECCE6Rv1G0450000.1	Receptor-like protein kinase	primary_confidence_class=HC	secondary_condidence_class=HC2	*-*	GO:0000166,GO:0004672,GO:0004674,GO:0005524,GO:0005576,GO:0005886,GO:0006468,GO:0016020,GO:0016021,GO:0016301,GO:0016310,GO:0016740,GO:0019199
SECCE5Rv1G0364740.1	61.9341	30.8779	46.406	0.993869	0.00298406	0.0390552	SECCE5Rv1G0364740.1	Dihydrolipoamide acetyltransferase component of pyruvate dehydrogenase complex	primary_confidence_class=HC	secondary_condidence_class=HC1	***	GO:0008152,GO:0016740,GO:0016746
SECCE5Rv1G0343860.1	336.569	169.587	253.078	0.997549	2.35373e-06	7.7159e-05	SECCE5Rv1G0343860.1	Eukaryotic aspartyl protease family protein	primary_confidence_class=HC	secondary_condidence_class=HC2	***	GO:0003676
SECCE6Rv1G0450050.1	150.114	75.0698	112.592	1.01796	0.000194729	0.00391868	SECCE6Rv1G0450050.1	receptor kinase 1	primary_confidence_class=HC	secondary_condidence_class=HC2	*-*	GO:0043531
SECCE1Rv1G0046680.1	296.948	146.874	221.911	1.0187	2.68054e-07	1.07265e-05	SECCE1Rv1G0046680.1	Thioredoxin	primary_confidence_class=HC	secondary_condidence_class=HC2	***	GO:0005623,GO:0006662,GO:0015035,GO:0045454,GO:0055114
SECCE3Rv1G0154620.1	55.6286	27.3993	41.5139	1.02434	0.00327973	0.0420085	SECCE3Rv1G0154620.1	Isoaspartyl peptidase/L-asparaginase	primary_confidence_class=HC	secondary_condidence_class=HC1	***	GO:0016787
SECCE3Rv1G0213320.1	53.7966	26.6865	40.2416	1.02438	0.00367194	0.0455903	SECCE3Rv1G0213320.1	Protein argonaute	primary_confidence_class=HC	secondary_condidence_class=HC2	***	GO:0003676,GO:0031047
SECCE4Rv1G0259650.1	72.4623	35.5036	53.983	1.02637	0.00193563	0.0271503	SECCE4Rv1G0259650.1	Alkaline alpha-galactosidase seed imbibition protein	primary_confidence_class=HC	secondary_condidence_class=HC2	***	GO:0003824
SECCE4Rv1G0279010.1	62.1937	30.3908	46.2923	1.04322	0.00192354	0.0270025	SECCE4Rv1G0279010.1	Acid phosphatase 1	primary_confidence_class=HC	secondary_condidence_class=HC2	***	GO:0003993,GO:0016311
SECCE6Rv1G0405050.1	79.0831	38.5271	58.8051	1.04352	0.00075833	0.0122247	SECCE6Rv1G0405050.1	ATP synthase subunit delta	primary_confidence_class=HC	secondary_condidence_class=HC1	***	GO:0015986,GO:0016020,GO:0016787,GO:0046933,GO:0099132
SECCE4Rv1G0251800.1	261.701	127.482	194.592	1.04523	8.92293e-07	3.20912e-05	SECCE4Rv1G0251800.1	CASP-like protein	primary_confidence_class=HC	secondary_condidence_class=HC1	***	GO:0005886,GO:0007043,GO:0016020,GO:0016021,GO:0042545,GO:0048226
SECCE1Rv1G0049730.1	97.2952	47.5061	72.4007	1.04693	0.000418147	0.00745767	SECCE1Rv1G0049730.1	ER lumen protein-retaining receptor	primary_confidence_class=HC	secondary_condidence_class=HC1	***	GO:0005783,GO:0005789,GO:0006621,GO:0015031,GO:0016020,GO:0016021,GO:0046923
SECCE4Rv1G0250820.1	864.347	416.625	640.486	1.05561	2.09326e-09	1.18359e-07	SECCE4Rv1G0250820.1	Xyloglucan endotransglucosylase/hydrolase	primary_confidence_class=HC	secondary_condidence_class=HC1	***	GO:0004553,GO:0005576,GO:0005618,GO:0005975,GO:0006073,GO:0008152,GO:0010411,GO:0016740,GO:0016762,GO:0016787,GO:0016798,GO:0042546,GO:0048046,GO:0071555
SECCE3Rv1G0201660.1	91.5166	43.7512	67.6339	1.05704	0.000293739	0.00555773	SECCE3Rv1G0201660.1	Mitotic spindle assembly checkpoint protein MAD1	primary_confidence_class=HC	secondary_condidence_class=HC1	***	GO:0007094
SECCE1Rv1G0034020.1	72.2633	34.9527	53.608	1.05936	0.000991238	0.015283	SECCE1Rv1G0034020.1	Replicase polyprotein 1a	primary_confidence_class=HC	secondary_condidence_class=HC2	--*	GO:0001172,GO:0003676,GO:0003723,GO:0003968,GO:0004197,GO:0006508,GO:0008233,GO:0008234,GO:0008242,GO:0008270,GO:0016020,GO:0016021,GO:0016032,GO:0016740,GO:0016787,GO:0019079,GO:0019082,GO:0030430,GO:0030683,GO:0033644,GO:0036459,GO:0039502,GO:0039503,GO:0039520,GO:0039548,GO:0039579,GO:0039595,GO:0039648,GO:0039657,GO:0044220,GO:0046872
SECCE5Rv1G0366690.1	68.3511	33.148	50.7495	1.06038	0.00223557	0.0307868	SECCE5Rv1G0366690.1	DUF21 domain-containing protein	primary_confidence_class=HC	secondary_condidence_class=HC1	***	GO:0016020,GO:0016021
SECCE2Rv1G0134780.1	66.0803	31.2023	48.6413	1.07263	0.0032821	0.0420085	SECCE2Rv1G0134780.1	Methylthioribose kinase	primary_confidence_class=HC	secondary_condidence_class=HC1	***	GO:0005829,GO:0009086,GO:0016301,GO:0016310,GO:0042802,GO:0046522,GO:0071281,GO:0071369,GO:0071732
SECCE2Rv1G0089650.1	545.637	257.995	401.816	1.0834	1.03597e-09	6.21831e-08	SECCE2Rv1G0089650.1	WAT1-related protein	primary_confidence_class=HC	secondary_condidence_class=HC2	***	GO:0016020,GO:0016021,GO:0022857,GO:0055085
SECCE1Rv1G0048620.1	307.285	145.193	226.239	1.0875	4.08905e-07	1.57126e-05	SECCE1Rv1G0048620.1	HXXXD-type acyl-transferase family protein	primary_confidence_class=HC	secondary_condidence_class=HC1	***	GO:0016740,GO:0016747
SECCE5Rv1G0349850.1	74.0023	35.1161	54.5592	1.09539	0.000886677	0.0139678	SECCE5Rv1G0349850.1	Low temperature and salt responsive protein	primary_confidence_class=HC	secondary_condidence_class=HC1	***	GO:0016020,GO:0016021
SECCE4Rv1G0292720.1	159.949	74.5622	117.255	1.0984	3.45873e-06	0.000109069	SECCE4Rv1G0292720.1	U5 small nuclear ribonucleoprotein helicase	primary_confidence_class=HC	secondary_condidence_class=HC1	**-	GO:0003676,GO:0004386,GO:0005524
SECCE2Rv1G0115850.1	96.989	44.3589	70.674	1.10882	0.000238997	0.00469021	SECCE2Rv1G0115850.1	Cytochrome P450 family protein	primary_confidence_class=HC	secondary_condidence_class=HC1	***	GO:0004497,GO:0005506,GO:0007275,GO:0010268,GO:0016125,GO:0016132,GO:0016491,GO:0016705,GO:0020037,GO:0046872,GO:0055114
SECCE6Rv1G0416040.1	48.6497	22.4864	35.5681	1.11719	0.00382827	0.0470945	SECCE6Rv1G0416040.1	Clustered mitochondria protein	primary_confidence_class=HC	secondary_condidence_class=HC1	***	GO:0007165,GO:0016020,GO:0016021
SECCE1Rv1G0058210.1	75.701	34.6476	55.1743	1.11789	0.000318673	0.00589495	SECCE1Rv1G0058210.1	Cold acclimation protein	primary_confidence_class=HC	secondary_condidence_class=HC2	*-*	GO:0016020,GO:0016021
SECCE5Rv1G0361110.1	83.036	38.341	60.6885	1.12079	0.000488516	0.00858949	SECCE5Rv1G0361110.1	Cell division cycle 5-related protein	primary_confidence_class=HC	secondary_condidence_class=HC2	***	GO:0003677,GO:0051301
SECCE6Rv1G0400480.1	524.919	242.088	383.504	1.12174	1.14939e-07	4.80949e-06	SECCE6Rv1G0400480.1	Aldehyde dehydrogenase	primary_confidence_class=HC	secondary_condidence_class=HC1	***	GO:0006081,GO:0008152,GO:0016491,GO:0016620,GO:0055114
SECCE5Rv1G0346720.1	64.4962	29.7729	47.1345	1.13135	0.00369937	0.0458001	SECCE5Rv1G0346720.1	BURP domain protein RD22	primary_confidence_class=HC	secondary_condidence_class=HC2	*-*	GO:0005768,GO:0005794,GO:0005802,GO:0009651
SECCEUnv1G0539040.1	75.34	34.8758	55.1079	1.13288	0.00166096	0.0238551	SECCEUnv1G0539040.1	Basic helix-loop-helix transcription factor	primary_confidence_class=HC	secondary_condidence_class=HC2	***	GO:0046983
SECCE6Rv1G0434910.1	45.2363	20.2981	32.7672	1.14648	0.00306187	0.0398341	SECCE6Rv1G0434910.1	Chlorophyllide a oxygenase, chloroplastic	primary_confidence_class=HC	secondary_condidence_class=HC1	***	GO:0005506,GO:0009507,GO:0009706,GO:0010277,GO:0015995,GO:0016491,GO:0042651,GO:0051537,GO:0055114
SECCEUnv1G0539430.1	75.1134	33.888	54.5007	1.15313	0.000371483	0.00670093	SECCEUnv1G0539430.1	Carboxypeptidase	primary_confidence_class=HC	secondary_condidence_class=HC1	***	GO:0005634,GO:0005737,GO:0046872
SECCEUnv1G0527070.1	203.739	91.1885	147.464	1.15375	5.94966e-06	0.00017406	SECCEUnv1G0527070.1	Plastocyanin	primary_confidence_class=HC	secondary_condidence_class=HC1	***	GO:0005507,GO:0009055,GO:0009507,GO:0009535,GO:0009579,GO:0016020,GO:0022900,GO:0046872,GO:0055114
SECCE4Rv1G0226360.1	169.026	75.6386	122.332	1.16038	2.82941e-06	9.09943e-05	SECCE4Rv1G0226360.1	Aldehyde dehydrogenase	primary_confidence_class=HC	secondary_condidence_class=HC1	***	GO:0006081,GO:0008152,GO:0016491,GO:0016620,GO:0055114
SECCE4Rv1G0221700.1	339.24	152.273	245.756	1.1608	6.25776e-08	2.7859e-06	SECCE4Rv1G0221700.1	Pathogenesis-related protein 1	primary_confidence_class=HC	secondary_condidence_class=HC2	***	GO:0005576,GO:0016020,GO:0016021
SECCE1Rv1G0034210.1	189.081	85.322	137.201	1.16281	3.22967e-06	0.000102757	SECCE1Rv1G0034210.1	Transducin/WD40 repeat-like superfamily protein	primary_confidence_class=HC	secondary_condidence_class=HC2	***	GO:0007165
SECCE7Rv1G0513910.1	71.5878	32.1317	51.8598	1.16296	0.000258975	0.00502002	SECCE7Rv1G0513910.1	Geranylgeranyl transferase type-2 subunit alpha 1	primary_confidence_class=HC	secondary_condidence_class=HC1	***	GO:0005968,GO:0008318,GO:0016740,GO:0018342,GO:0018344
SECCE3Rv1G0168560.1	221.514	98.4611	159.988	1.16567	3.3949e-08	1.58432e-06	SECCE3Rv1G0168560.1	5'-methylthioadenosine/S-adenosylhomocysteine nucleosidase	primary_confidence_class=HC	secondary_condidence_class=HC2	*-*	GO:0003824,GO:0009116
SECCE7Rv1G0522190.1	166.225	73.8315	120.028	1.1816	2.17407e-05	0.000558172	SECCE7Rv1G0522190.1	Phosphoglycerate mutase-like protein	primary_confidence_class=HC	secondary_condidence_class=HC2	***	GO:0004497,GO:0005506,GO:0016020,GO:0016491,GO:0016705,GO:0016709,GO:0020037,GO:0044550,GO:0046872,GO:0055114
SECCE7Rv1G0523660.1	776.688	341.911	559.299	1.18579	7.64954e-10	4.67213e-08	SECCE7Rv1G0523660.1	Glycosyltransferase	primary_confidence_class=HC	secondary_condidence_class=HC1	***	GO:0008152,GO:0016740,GO:0016757,GO:0016758
SECCE2Rv1G0108170.1	77.1527	33.5316	55.3422	1.19302	0.000134015	0.00282079	SECCE2Rv1G0108170.1	COP1-interacting protein 4.1	primary_confidence_class=HC	secondary_condidence_class=HC2	*-*	GO:0004345,GO:0005975,GO:0006006,GO:0006098,GO:0016491,GO:0050661,GO:0055114
SECCE7Rv1G0495180.1	720.339	312.933	516.636	1.20099	4.20756e-12	3.75595e-10	SECCE7Rv1G0495180.1	GDSL esterase/lipase	primary_confidence_class=HC	secondary_condidence_class=HC1	***	GO:0016788
SECCE6Rv1G0419580.1	52.4572	22.7884	37.6228	1.20113	0.00125301	0.0185943	SECCE6Rv1G0419580.1	basic helix-loop-helix (bHLH) DNA-binding superfamily protein	primary_confidence_class=HC	secondary_condidence_class=HC2	*-*	GO:0003676,GO:0015074
SECCE7Rv1G0518640.1	1146.53	497.335	821.932	1.20479	6.39658e-14	6.78934e-12	SECCE7Rv1G0518640.1	Beta-glucosidase	primary_confidence_class=HC	secondary_condidence_class=HC1	***	GO:0004553,GO:0005975
SECCE2Rv1G0080210.1	334.109	145.246	239.677	1.20872	4.22235e-08	1.91902e-06	SECCE2Rv1G0080210.1	Haloacid dehalogenase-like hydrolase family protein	primary_confidence_class=HC	secondary_condidence_class=HC2	***	GO:0008152,GO:0016787
SECCE1Rv1G0026960.1	74.1305	32.2756	53.2031	1.20911	0.000150067	0.00311277	SECCE1Rv1G0026960.1	CBS domain-containing protein CBSX5	primary_confidence_class=HC	secondary_condidence_class=HC1	***	GO:0003723,GO:0003735,GO:0005622,GO:0005840,GO:0006412,GO:0015934,GO:0016740
SECCE1Rv1G0047080.1	58.7371	25.2872	42.0122	1.20942	0.000685637	0.01127	SECCE1Rv1G0047080.1	Signal recognition particle 54 kDa protein	primary_confidence_class=HC	secondary_condidence_class=HC1	***	GO:0000166,GO:0003723,GO:0003924,GO:0005525,GO:0005737,GO:0005786,GO:0006614,GO:0008312,GO:0045047,GO:0048500
SECCE7Rv1G0523230.1	60.5876	26.7192	43.6534	1.21022	0.003355	0.0427217	SECCE7Rv1G0523230.1	Acidic leucine-rich nuclear phosphoprotein 32 family B protein	primary_confidence_class=HC	secondary_condidence_class=HC2	*-*	GO:0005886,GO:0008150,GO:0016020,GO:0016021
SECCE2Rv1G0083410.1	144.824	62.6298	103.727	1.21485	1.44181e-06	4.98957e-05	SECCE2Rv1G0083410.1	Protein COBRA, putative	primary_confidence_class=HC	secondary_condidence_class=HC1	***	GO:0010215,GO:0016020,GO:0016021,GO:0031225
SECCE4Rv1G0224600.1	56.8577	24.4079	40.6328	1.21697	0.00123563	0.0183835	SECCE4Rv1G0224600.1	Tetrapyrrole-binding protein, chloroplastic	primary_confidence_class=HC	secondary_condidence_class=HC2	***	GO:0003676,GO:0016020,GO:0016021
SECCE5Rv1G0299530.1	93.7118	40.6104	67.1611	1.2256	5.02325e-05	0.00118966	SECCE5Rv1G0299530.1	Ubiquitin carboxyl-terminal hydrolase family protein, expressed	primary_confidence_class=HC	secondary_condidence_class=HC2	***	GO:0006511,GO:0016579,GO:0016787,GO:0036459
SECCEUnv1G0528170.1	61.4968	26.1324	43.8146	1.22696	0.000312564	0.00580042	SECCEUnv1G0528170.1	Histone deacetylase complex subunit SAP18	primary_confidence_class=HC	secondary_condidence_class=HC2	***	GO:0003824,GO:0008152,GO:0016210,GO:0016740,GO:0016746
SECCE1Rv1G0026200.1	160.741	69.3336	115.038	1.2276	8.60339e-06	0.000243907	SECCE1Rv1G0026200.1	Ubiquitin carboxyl-terminal hydrolase-like protein	primary_confidence_class=HC	secondary_condidence_class=HC2	*-*	GO:0006511,GO:0016579,GO:0016787,GO:0036459
SECCE7Rv1G0454880.1	314.584	134.51	224.547	1.23085	6.37801e-09	3.37453e-07	SECCE7Rv1G0454880.1	Acyl carrier protein	primary_confidence_class=HC	secondary_condidence_class=HC1	***	GO:0006633,GO:0031177
SECCE5Rv1G0360560.1	113.668	48.0289	80.8485	1.23995	7.66698e-05	0.00173549	SECCE5Rv1G0360560.1	Thioredoxin family protein	primary_confidence_class=HC	secondary_condidence_class=HC1	***	GO:0004791,GO:0005737,GO:0006662,GO:0015035,GO:0016671,GO:0034599,GO:0045454,GO:0047134,GO:0055114,GO:0098869
SECCE5Rv1G0325010.1	409.552	173.754	291.653	1.24199	4.32607e-11	3.23193e-09	SECCE5Rv1G0325010.1	Heavy-metal-associated domain-containing family protein	primary_confidence_class=HC	secondary_condidence_class=HC1	***	GO:0005737,GO:0030001,GO:0046872,GO:0046914,GO:0046916
SECCE6Rv1G0412220.1	157.066	66.7412	111.904	1.24285	6.78216e-07	2.47499e-05	SECCE6Rv1G0412220.1	WAT1-related protein	primary_confidence_class=HC	secondary_condidence_class=HC1	***	GO:0016020,GO:0016021,GO:0022857,GO:0055085
SECCE6Rv1G0379350.1	3126.98	1320.07	2223.53	1.24375	1.96759e-18	3.03096e-16	SECCE6Rv1G0379350.1	Lipid transfer protein	primary_confidence_class=HC	secondary_condidence_class=HC2	*-*	GO:0016020,GO:0016021,GO:0016491,GO:0030001,GO:0032440,GO:0046873,GO:0055085,GO:0055114
SECCE4Rv1G0289980.1	40.0556	16.8265	28.4411	1.25052	0.00221659	0.0305739	SECCE4Rv1G0289980.1	Kelch repeat-containing protein	primary_confidence_class=HC	secondary_condidence_class=HC1	***	GO:0000469,GO:0004521,GO:0042274,GO:0046872,GO:0090502
SECCE7Rv1G0468060.1	51.6436	21.6179	36.6308	1.25291	0.000994385	0.0153179	SECCE7Rv1G0468060.1	Fission 1 protein	primary_confidence_class=HC	secondary_condidence_class=HC1	***	GO:0000266,GO:0005739,GO:0005741,GO:0005777,GO:0007005,GO:0009507,GO:0016020,GO:0016021,GO:0016301,GO:0016310,GO:0016559
SECCE7Rv1G0513320.1	121.405	51.0415	86.2234	1.25757	2.91544e-06	9.32887e-05	SECCE7Rv1G0513320.1	Exosome complex component	primary_confidence_class=HC	secondary_condidence_class=HC2	***	GO:0000166,GO:0005524
SECCE6Rv1G0441590.1	79.9951	33.4095	56.7023	1.26142	5.49279e-05	0.00129032	SECCE6Rv1G0441590.1	Photosystem II reaction center PsbP family protein	primary_confidence_class=HC	secondary_condidence_class=HC1	***	GO:0005509,GO:0009523,GO:0009654,GO:0015979,GO:0019898
SECCE6Rv1G0449000.1	69.6439	28.7915	49.2177	1.26826	0.000161236	0.00330192	SECCE6Rv1G0449000.1	HXXXD-type acyl-transferase family protein	primary_confidence_class=HC	secondary_condidence_class=HC1	***	GO:0016740,GO:0016747
SECCE4Rv1G0220660.1	64.6344	27.1208	45.8776	1.26914	0.000574657	0.00979731	SECCE4Rv1G0220660.1	Alanine--tRNA ligase	primary_confidence_class=HC	secondary_condidence_class=HC2	***	GO:0000049,GO:0000166,GO:0003676,GO:0003723,GO:0004812,GO:0004813,GO:0005524,GO:0005737,GO:0005739,GO:0006412,GO:0006419,GO:0008270,GO:0016874,GO:0043039,GO:0046872,GO:0070143
SECCE4Rv1G0284280.1	47.2769	19.6507	33.4638	1.2755	0.00175052	0.024997	SECCE4Rv1G0284280.1	Glycine-tRNA ligase, alpha subunit	primary_confidence_class=HC	secondary_condidence_class=HC1	***	GO:0000166,GO:0004820,GO:0005524,GO:0005737,GO:0006426,GO:0016874
SECCE6Rv1G0387920.1	133.832	54.3721	94.102	1.27959	4.92296e-06	0.000148774	SECCE6Rv1G0387920.1	Fumarylacetoacetase	primary_confidence_class=HC	secondary_condidence_class=HC2	***	GO:0003824,GO:0004334,GO:0005829,GO:0006572,GO:0008152,GO:0008219,GO:0009072,GO:1902000
SECCE6Rv1G0379680.1	160.182	66.3421	113.262	1.28419	2.0054e-06	6.68736e-05	SECCE6Rv1G0379680.1	AT5G11810-like protein	primary_confidence_class=HC	secondary_condidence_class=HC2	***	GO:0000166,GO:0005524,GO:0005886,GO:0006811,GO:0006813,GO:0008556,GO:0016020,GO:0016021,GO:0016787,GO:0046872,GO:0071805,GO:0099132
SECCE2Rv1G0107790.1	158.578	65.5326	112.055	1.28659	1.10652e-05	0.000306707	SECCE2Rv1G0107790.1	Alkaline alpha-galactosidase seed imbibition protein	primary_confidence_class=HC	secondary_condidence_class=HC2	***	GO:0003824
SECCE5Rv1G0333290.1	370.443	150.871	260.657	1.29428	6.33612e-08	2.81359e-06	SECCE5Rv1G0333290.1	Glycosyltransferase	primary_confidence_class=HC	secondary_condidence_class=HC1	***	GO:0008152,GO:0016740,GO:0016757,GO:0016758
SECCE5Rv1G0358970.1	54.8366	22.4772	38.6569	1.29803	0.000334704	0.00614577	SECCE5Rv1G0358970.1	Bax inhibitor-1 family protein	primary_confidence_class=HC	secondary_condidence_class=HC2	***	GO:0016020,GO:0016021
SECCE6Rv1G0406580.1	160.975	65.3405	113.158	1.30885	2.04618e-07	8.32192e-06	SECCE6Rv1G0406580.1	ABC transporter ATP-binding protein	primary_confidence_class=HC	secondary_condidence_class=HC1	***	GO:0000166,GO:0005524,GO:0016020,GO:0016021,GO:0016887,GO:0042626,GO:0055085
SECCE6Rv1G0429170.1	111.99	45.5053	78.7474	1.31118	3.27719e-06	0.000103909	SECCE6Rv1G0429170.1	NBS-LRR-like resistance protein	primary_confidence_class=HC	secondary_condidence_class=HC2	***	GO:0043531
SECCE3Rv1G0201670.1	313.55	125.706	219.628	1.31721	1.22464e-10	8.39263e-09	SECCE3Rv1G0201670.1	Hexosyltransferase	primary_confidence_class=HC	secondary_condidence_class=HC1	***	GO:0000139,GO:0005794,GO:0006486,GO:0008378,GO:0016020,GO:0016021,GO:0016740,GO:0016757
SECCE6Rv1G0450460.1	60.3508	24.0834	42.2171	1.32167	0.00116929	0.0176223	SECCE6Rv1G0450460.1	GDSL esterase/lipase	primary_confidence_class=HC	secondary_condidence_class=HC1	***	GO:0016788
SECCEUnv1G0527340.1	74.4656	29.762	52.1138	1.32518	0.000146081	0.00304896	SECCEUnv1G0527340.1	1,4-dihydroxy-2-naphthoate octaprenyltransferase	primary_confidence_class=HC	secondary_condidence_class=HC2	***	GO:0004659,GO:0009507,GO:0009772,GO:0010236,GO:0016020,GO:0016021,GO:0016740,GO:0016765,GO:0042372
SECCEUnv1G0537640.1	122.525	48.3814	85.4531	1.32741	2.55174e-06	8.28697e-05	SECCEUnv1G0537640.1	Glutathione S-transferase	primary_confidence_class=HC	secondary_condidence_class=HC1	***	GO:0016740
SECCE4Rv1G0225160.1	44.5231	17.4685	30.9958	1.33051	0.00131758	0.0193872	SECCE4Rv1G0225160.1	F-box/kelch-repeat protein	primary_confidence_class=HC	secondary_condidence_class=HC1	***	GO:0016020,GO:0016021,GO:0016740
SECCE7Rv1G0503360.1	468.923	187.275	328.099	1.33286	5.14526e-09	2.7643e-07	SECCE7Rv1G0503360.1	GDSL esterase/lipase	primary_confidence_class=HC	secondary_condidence_class=HC1	***	GO:0016788
SECCE5Rv1G0355250.1	119.17	47.3231	83.2463	1.33747	1.77494e-06	5.98769e-05	SECCE5Rv1G0355250.1	Non-specific serine/threonine protein kinase	primary_confidence_class=HC	secondary_condidence_class=HC1	***	GO:0004672,GO:0005524,GO:0006468,GO:0016020,GO:0016021
SECCE7Rv1G0514400.1	57.6023	22.7775	40.1899	1.33849	0.000420533	0.00749255	SECCE7Rv1G0514400.1	Ubiquitin	primary_confidence_class=HC	secondary_condidence_class=HC1	*-*	GO:0003735,GO:0005840,GO:0006412
SECCE1Rv1G0042510.1	64.5912	25.4671	45.0291	1.35027	0.000291708	0.00553133	SECCE1Rv1G0042510.1	Proline-rich family protein	primary_confidence_class=HC	secondary_condidence_class=HC2	***	GO:0005515,GO:0009507,GO:0009535,GO:0009536,GO:0009579,GO:0009735,GO:0016020,GO:0016021,GO:0061635
SECCE3Rv1G0182510.1	1732.88	679.543	1206.21	1.3525	1.62604e-11	1.29837e-09	SECCE3Rv1G0182510.1	MBOAT (Membrane bound O-acyl transferase) family protein	primary_confidence_class=HC	secondary_condidence_class=HC1	***	GO:0016020,GO:0016021,GO:0016740
SECCE4Rv1G0244720.1	43.9832	17.2647	30.624	1.3532	0.000667378	0.0110428	SECCE4Rv1G0244720.1	Glycerophosphodiester phosphodiesterase	primary_confidence_class=HC	secondary_condidence_class=HC1	*-*	GO:0006071,GO:0006629,GO:0008081,GO:0008889,GO:0016787,GO:0046872
SECCE4Rv1G0287550.1	40.3076	15.9721	28.1399	1.35544	0.00159639	0.0229846	SECCE4Rv1G0287550.1	Signal peptide peptidase family protein	primary_confidence_class=HC	secondary_condidence_class=HC1	***	GO:0004190,GO:0005765,GO:0006508,GO:0016020,GO:0016021,GO:0030660,GO:0071458,GO:0071556
SECCE6Rv1G0404790.1	51.4267	20.2654	35.846	1.36069	0.000747097	0.0120862	SECCE6Rv1G0404790.1	kinetochore protein	primary_confidence_class=HC	secondary_condidence_class=HC2	***	GO:0007049,GO:0032955,GO:0051301
SECCE5Rv1G0334200.1	45.5786	18.004	31.7913	1.36484	0.000679222	0.0111962	SECCE5Rv1G0334200.1	Beta-glucosidase, putative	primary_confidence_class=HC	secondary_condidence_class=HC1	***	GO:0004553,GO:0005975,GO:0008152,GO:0008422,GO:0016787,GO:0016798,GO:0102483
SECCE7Rv1G0523670.1	68.6566	26.9605	47.8086	1.37074	0.000108536	0.00233245	SECCE7Rv1G0523670.1	Glutamyl-tRNA (Gln) amidotransferase subunit A	primary_confidence_class=HC	secondary_condidence_class=HC2	***	GO:0016740
SECCE6Rv1G0451800.1	152.521	59.3676	105.944	1.37228	1.10874e-07	4.65056e-06	SECCE6Rv1G0451800.1	Dehydrogenase/reductase SDR family protein	primary_confidence_class=HC	secondary_condidence_class=HC2	*-*	GO:0016491,GO:0055114
SECCE4Rv1G0282880.1	44.3139	17.3682	30.841	1.37334	0.000855396	0.0135486	SECCE4Rv1G0282880.1	keratin-associated protein (DUF819)	primary_confidence_class=HC	secondary_condidence_class=HC2	***	GO:0000166,GO:0004672,GO:0004674,GO:0005524,GO:0006468,GO:0016020,GO:0016021,GO:0016301,GO:0016310,GO:0016491,GO:0016740,GO:0032440,GO:0055114
SECCE4Rv1G0287420.1	35.9089	13.73	24.8194	1.38233	0.00327989	0.0420085	SECCE4Rv1G0287420.1	Autophagy protein 5	primary_confidence_class=HC	secondary_condidence_class=HC1	***	GO:0005737,GO:0006914
SECCE6Rv1G0384330.1	382.125	146.237	264.181	1.39048	3.81312e-11	2.86099e-09	SECCE6Rv1G0384330.1	Polyubiquitin	primary_confidence_class=HC	secondary_condidence_class=HC1	***	GO:0003676,GO:0003723,GO:0005634,GO:0005737,GO:0006397,GO:0006417,GO:0051028
SECCE2Rv1G0111040.1	44.5364	17.123	30.8297	1.39782	0.000915635	0.014346	SECCE2Rv1G0111040.1	Tetratricopeptide repeat (TPR)-like superfamily protein	primary_confidence_class=HC	secondary_condidence_class=HC2	*-*	GO:0016491,GO:0055114
SECCE5Rv1G0334710.1	37.5721	13.9004	25.7363	1.40145	0.00252208	0.0341649	SECCE5Rv1G0334710.1	Dihydroflavonol-4-reductase	primary_confidence_class=HC	secondary_condidence_class=HC2	***	GO:0003824,GO:0050662
SECCEUnv1G0547720.1	39.8192	14.867	27.3431	1.43621	0.000872654	0.0137718	SECCEUnv1G0547720.1	Retrovirus-related Pol polyprotein from transposon TNT 1-94	primary_confidence_class=HC	secondary_condidence_class=HC2	***	GO:0005634,GO:0005737
SECCE5Rv1G0337540.1	159	59.1942	109.097	1.43986	1.35473e-08	6.81556e-07	SECCE5Rv1G0337540.1	Bidirectional sugar transporter SWEET	primary_confidence_class=HC	secondary_condidence_class=HC1	***	GO:0005886,GO:0008643,GO:0016020,GO:0016021
SECCE5Rv1G0337470.1	90.0288	33.3528	61.6908	1.44968	4.65518e-06	0.000141869	SECCE5Rv1G0337470.1	Transmembrane emp24 domain-containing protein	primary_confidence_class=HC	secondary_condidence_class=HC1	***	GO:0005789,GO:0016020,GO:0016021
SECCE3Rv1G0187590.1	31.5266	11.3705	21.4485	1.45178	0.00242681	0.0330285	SECCE3Rv1G0187590.1	Glutamate carboxypeptidase 2	primary_confidence_class=HC	secondary_condidence_class=HC1	***	GO:0004180,GO:0006508
SECCE7Rv1G0464450.1	263.37	96.3133	179.841	1.45823	6.4563e-11	4.70229e-09	SECCE7Rv1G0464450.1	40S ribosomal protein SA	primary_confidence_class=HC	secondary_condidence_class=HC2	***	GO:0000028,GO:0003735,GO:0005622,GO:0005737,GO:0005840,GO:0006412,GO:0015935,GO:0022627
SECCE5Rv1G0357470.1	343.721	124.884	234.302	1.46371	2.34332e-13	2.35781e-11	SECCE5Rv1G0357470.1	Photosystem I reaction center subunit III	primary_confidence_class=HC	secondary_condidence_class=HC1	***	GO:0009522,GO:0009538,GO:0015979
SECCE3Rv1G0185290.1	58.3805	21.1885	39.7845	1.4665	5.32685e-05	0.00125303	SECCE3Rv1G0185290.1	Bidirectional sugar transporter SWEET	primary_confidence_class=HC	secondary_condidence_class=HC1	***	GO:0005768,GO:0005887,GO:0006811,GO:0006915,GO:0007049,GO:0008823,GO:0009306,GO:0010008,GO:0015677,GO:0016020,GO:0016021,GO:0016491,GO:0043065,GO:0046872,GO:0052851,GO:0055072,GO:0055114,GO:0098706
SECCE3Rv1G0156250.1	27.9923	10.151	19.0717	1.47267	0.00402527	0.0492049	SECCE3Rv1G0156250.1	Gamma-glutamyltranspeptidase	primary_confidence_class=HC	secondary_condidence_class=HC2	***	GO:0006508,GO:0006751,GO:0016020,GO:0016021,GO:0036374
SECCE6Rv1G0450590.1	154.722	55.7497	105.236	1.4749	6.74126e-05	0.00155013	SECCE6Rv1G0450590.1	GDSL esterase/lipase	primary_confidence_class=HC	secondary_condidence_class=HC1	***	GO:0016788
SECCE5Rv1G0358460.1	124.766	44.8345	84.8001	1.48635	5.36916e-08	2.41501e-06	SECCE5Rv1G0358460.1	Glutamate dehydrogenase	primary_confidence_class=HC	secondary_condidence_class=HC2	***	GO:0006520,GO:0016491,GO:0016639,GO:0055114
SECCE1Rv1G0060300.1	32.4322	11.7666	22.0994	1.491	0.00265904	0.0356319	SECCE1Rv1G0060300.1	Cinnamoyl-CoA reductase	primary_confidence_class=HC	secondary_condidence_class=HC1	***	GO:0003854,GO:0006694,GO:0016491,GO:0016616,GO:0055114
SECCE5Rv1G0336490.1	39.4846	13.8623	26.6734	1.49766	0.000937193	0.0146311	SECCE5Rv1G0336490.1	Lipid transfer protein	primary_confidence_class=HC	secondary_condidence_class=HC2	*-*	GO:0006869,GO:0008289
SECCE2Rv1G0108610.1	27.0688	9.51833	18.2936	1.50512	0.00381377	0.0469493	SECCE2Rv1G0108610.1	Kinase family protein	primary_confidence_class=HC	secondary_condidence_class=HC1	***	GO:0004672,GO:0005524,GO:0005634,GO:0005829,GO:0006468,GO:0016301,GO:0016310,GO:0048586,GO:0071472
SECCE3Rv1G0209030.1	41.6998	14.8616	28.2807	1.52366	0.00114998	0.0173916	SECCE3Rv1G0209030.1	Disease resistance protein RPM1	primary_confidence_class=HC	secondary_condidence_class=HC2	***	GO:0043531
SECCE2Rv1G0116710.1	137.164	46.576	91.87	1.5362	9.28044e-07	3.31714e-05	SECCE2Rv1G0116710.1	Glutathione peroxidase	primary_confidence_class=HC	secondary_condidence_class=HC1	***	GO:0004601,GO:0004602,GO:0006979,GO:0016491,GO:0055114,GO:0098869
SECCE5Rv1G0325060.1	73.8507	25.6398	49.7453	1.53635	6.21236e-06	0.000180532	SECCE5Rv1G0325060.1	senescence-associated family protein, putative (DUF581)	primary_confidence_class=HC	secondary_condidence_class=HC2	***	GO:0005737,GO:0005829,GO:0006777,GO:0016740,GO:0019008,GO:0030366
SECCE7Rv1G0458340.1	135.191	46.5722	90.8818	1.54832	1.20433e-08	6.11188e-07	SECCE7Rv1G0458340.1	Protein kinase	primary_confidence_class=HC	secondary_condidence_class=HC1	***	GO:0000166,GO:0004672,GO:0004674,GO:0005524,GO:0006468,GO:0016301,GO:0016310
SECCE1Rv1G0036620.1	2162.42	737.697	1450.06	1.55252	1.19955e-19	2.02724e-17	SECCE1Rv1G0036620.1	Sulfotransferase	primary_confidence_class=HC	secondary_condidence_class=HC2	***	GO:0008146,GO:0016020,GO:0016021,GO:0016740
SECCE1Rv1G0038240.1	76.5808	26.0818	51.3313	1.56039	1.18285e-05	0.00032476	SECCE1Rv1G0038240.1	Amino acid permease	primary_confidence_class=HC	secondary_condidence_class=HC1	***	GO:0016020,GO:0016021
SECCE7Rv1G0514420.1	288.466	98.0666	193.266	1.56161	6.48349e-11	4.70242e-09	SECCE7Rv1G0514420.1	Tubulin beta chain	primary_confidence_class=HC	secondary_condidence_class=HC1	***	GO:0000166,GO:0003924,GO:0005200,GO:0005525,GO:0005737,GO:0005856,GO:0005874,GO:0007010,GO:0007017
SECCE5Rv1G0364080.1	44.651	15.0584	29.8547	1.56571	0.000274476	0.00528518	SECCE5Rv1G0364080.1	Glucose-1-phosphate adenylyltransferase	primary_confidence_class=HC	secondary_condidence_class=HC1	***	GO:0000166,GO:0005524,GO:0005978,GO:0008878,GO:0009058,GO:0009507,GO:0009536,GO:0016740,GO:0016779,GO:0019252
SECCE4Rv1G0245200.1	52.9378	17.8156	35.3767	1.56882	5.04202e-05	0.00119248	SECCE4Rv1G0245200.1	Sec14p-like phosphatidylinositol transfer family protein	primary_confidence_class=HC	secondary_condidence_class=HC1	***	GO:0016020,GO:0016021
SECCE5Rv1G0372590.1	152.51	51.2322	101.871	1.57957	1.67698e-08	8.29297e-07	SECCE5Rv1G0372590.1	Apyrase	primary_confidence_class=HC	secondary_condidence_class=HC1	***	GO:0016787,GO:0102485,GO:0102486,GO:0102487,GO:0102488,GO:0102489,GO:0102490,GO:0102491
SECCE5Rv1G0334720.1	57.9418	19.2072	38.5745	1.58414	6.47669e-05	0.00149522	SECCE5Rv1G0334720.1	Dihydroflavonol-4-reductase	primary_confidence_class=HC	secondary_condidence_class=HC2	***	GO:0003824,GO:0050662
SECCE1Rv1G0047400.1	63.1195	21.0943	42.1069	1.58861	1.12302e-05	0.000310293	SECCE1Rv1G0047400.1	Lipoyl synthase	primary_confidence_class=HC	secondary_condidence_class=HC1	***	GO:0003824,GO:0005737,GO:0009107,GO:0016740,GO:0016992,GO:0046872,GO:0051536,GO:0051539
SECCE6Rv1G0383960.1	68.2924	22.5612	45.4268	1.59114	1.99626e-05	0.000518641	SECCE6Rv1G0383960.1	Nuclear pore localization protein NPL4	primary_confidence_class=HC	secondary_condidence_class=HC1	***	GO:0005215,GO:0008643,GO:0016020,GO:0016021,GO:0016491,GO:0022857,GO:0032440,GO:0055085,GO:0055114
SECCE4Rv1G0257380.1	199.573	66.1543	132.864	1.59122	1.63217e-09	9.50209e-08	SECCE4Rv1G0257380.1	Bidirectional sugar transporter SWEET	primary_confidence_class=HC	secondary_condidence_class=HC1	***	GO:0005524,GO:0005634
SECCE1Rv1G0046180.1	57.385	19.3402	38.3626	1.5969	8.08134e-05	0.00181512	SECCE1Rv1G0046180.1	BEST plant protein match is: (TAIR:plant.1) protein, putative	primary_confidence_class=HC	secondary_condidence_class=HC2	***	GO:0004783,GO:0008652,GO:0009337,GO:0016491,GO:0019344,GO:0020037,GO:0046872,GO:0050661,GO:0051536,GO:0051539,GO:0055114,GO:0070814
SECCE3Rv1G0155840.1	399.897	132.193	266.045	1.5973	1.99726e-15	2.39767e-13	SECCE3Rv1G0155840.1	Very-long-chain (3R)-3-hydroxyacyl-CoA dehydratase	primary_confidence_class=HC	secondary_condidence_class=HC1	***	GO:0005783,GO:0005789,GO:0006629,GO:0006631,GO:0006633,GO:0016020,GO:0016021,GO:0016829,GO:0102158,GO:0102343,GO:0102344,GO:0102345
SECCE4Rv1G0273140.1	129.606	42.3426	85.9743	1.61759	2.55189e-09	1.42374e-07	SECCE4Rv1G0273140.1	Receptor protein kinase	primary_confidence_class=HC	secondary_condidence_class=HC1	***	GO:0000166,GO:0004672,GO:0004674,GO:0005524,GO:0006468,GO:0016020,GO:0016021,GO:0016301,GO:0016310,GO:0016740
SECCE6Rv1G0413480.1	34.0477	10.958	22.5029	1.62206	0.000565156	0.00967322	SECCE6Rv1G0413480.1	Aminotransferase-related family protein	primary_confidence_class=HC	secondary_condidence_class=HC1	***	GO:0003824,GO:0006520,GO:0008483,GO:0009058,GO:0016740,GO:0030170
SECCE5Rv1G0362600.1	23.85	7.8226	15.8363	1.62562	0.00309176	0.0401629	SECCE5Rv1G0362600.1	Calcium-dependent protein kinase	primary_confidence_class=HC	secondary_condidence_class=HC1	***	GO:0004672,GO:0005509,GO:0005524,GO:0006468,GO:0016301,GO:0016310
SECCE5Rv1G0319960.1	41.6964	13.2646	27.4805	1.63453	0.000860461	0.013604	SECCE5Rv1G0319960.1	Asparagine synthetase	primary_confidence_class=HC	secondary_condidence_class=HC1	***	GO:0000166,GO:0004066,GO:0005524,GO:0006529,GO:0006541,GO:0008652
SECCE5Rv1G0359850.1	274.938	88.3832	181.66	1.63718	4.34316e-10	2.72929e-08	SECCE5Rv1G0359850.1	Histone H1	primary_confidence_class=HC	secondary_condidence_class=HC2	*-*	GO:0000786,GO:0003677,GO:0005634,GO:0005694,GO:0006334
SECCE6Rv1G0412190.1	47.351	15.0731	31.2121	1.65453	0.000258539	0.00501715	SECCE6Rv1G0412190.1	WAT1-related protein	primary_confidence_class=HC	secondary_condidence_class=HC2	***	GO:0016020,GO:0016021,GO:0022857,GO:0055085
SECCE6Rv1G0384530.1	59.5545	18.7588	39.1567	1.6547	9.73655e-06	0.000272921	SECCE6Rv1G0384530.1	Hexosyltransferase	primary_confidence_class=HC	secondary_condidence_class=HC1	***	GO:0000139,GO:0005794,GO:0006486,GO:0008378,GO:0016020,GO:0016021,GO:0016740,GO:0016757
SECCE7Rv1G0457010.1	58.3309	18.6312	38.4811	1.6644	7.95473e-06	0.000227369	SECCE7Rv1G0457010.1	CTD small phosphatase-like protein	primary_confidence_class=HC	secondary_condidence_class=HC2	***	GO:0016311,GO:0016791
SECCE2Rv1G0073430.1	78.3939	24.4508	51.4223	1.68091	1.33858e-06	4.66012e-05	SECCE2Rv1G0073430.1	Ribosomal protein L19	primary_confidence_class=HC	secondary_condidence_class=HC1	***	GO:0003735,GO:0005622,GO:0005840,GO:0006412,GO:0022625
SECCE2Rv1G0072800.1	24.5965	7.93861	16.2675	1.68323	0.00344834	0.043623	SECCE2Rv1G0072800.1	Kinase, putative	primary_confidence_class=HC	secondary_condidence_class=HC1	*-*	GO:0000166,GO:0004672,GO:0004674,GO:0004697,GO:0005524,GO:0006468,GO:0016301,GO:0016310,GO:0016740
SECCE1Rv1G0000960.1	47.1405	14.6966	30.9185	1.6959	4.96806e-05	0.00118124	SECCE1Rv1G0000960.1	Phosphatidate cytidylyltransferase	primary_confidence_class=HC	secondary_condidence_class=HC1	***	GO:0004605,GO:0006629,GO:0008654,GO:0016020,GO:0016021,GO:0016024,GO:0016740,GO:0016772,GO:0016779
SECCE2Rv1G0128770.1	22.9068	6.8685	14.8877	1.7	0.00380594	0.046886	SECCE2Rv1G0128770.1	GTP cyclohydrolase 1	primary_confidence_class=HC	secondary_condidence_class=HC1	***	GO:0003934,GO:0005737,GO:0016787,GO:0046654
SECCE6Rv1G0448890.1	38.4106	12.0281	25.2194	1.70109	0.000162567	0.00332527	SECCE6Rv1G0448890.1	Expansin-like protein	primary_confidence_class=HC	secondary_condidence_class=HC2	***	GO:0005576
SECCE4Rv1G0293100.1	70.8176	21.6865	46.252	1.71555	5.18046e-07	1.94765e-05	SECCE4Rv1G0293100.1	S-adenosyl-L-methionine-dependent methyltransferases superfamily protein	primary_confidence_class=HC	secondary_condidence_class=HC2	***	GO:0008168,GO:0016020,GO:0016021,GO:0016740,GO:0032259
SECCE7Rv1G0523370.1	40.6462	12.165	26.4056	1.73103	0.00029648	0.00559598	SECCE7Rv1G0523370.1	Peptidylprolyl isomerase	primary_confidence_class=HC	secondary_condidence_class=HC2	***	GO:0000413,GO:0003755,GO:0016020,GO:0016021,GO:0016853
SECCE5Rv1G0370700.1	35.5817	10.7619	23.1718	1.73109	0.000839882	0.0133393	SECCE5Rv1G0370700.1	Plant/F12P19-7 protein	primary_confidence_class=HC	secondary_condidence_class=HC2	***	GO:0016020,GO:0016021,GO:0022857,GO:0055085
SECCE5Rv1G0373580.1	22.7904	6.78677	14.7886	1.73485	0.00261103	0.0350967	SECCE5Rv1G0373580.1	Expansin protein	primary_confidence_class=HC	secondary_condidence_class=HC2	***	GO:0005576,GO:0019953
SECCE5Rv1G0367520.1	33.1374	10.0491	21.5932	1.74198	0.000457502	0.00808501	SECCE5Rv1G0367520.1	Protein kinase family protein	primary_confidence_class=HC	secondary_condidence_class=HC2	***	GO:0000166,GO:0004672,GO:0004674,GO:0005524,GO:0006468,GO:0016301,GO:0016310
SECCE5Rv1G0356280.1	185.254	55.5194	120.387	1.74648	3.42949e-12	3.09312e-10	SECCE5Rv1G0356280.1	Nuclear-interacting partner of ALK	primary_confidence_class=HC	secondary_condidence_class=HC2	***	GO:0005634,GO:0008270
SECCE1Rv1G0038860.1	101.98	30.6655	66.3229	1.74677	2.98329e-07	1.18562e-05	SECCE1Rv1G0038860.1	Benzyl alcohol O-benzoyltransferase	primary_confidence_class=HC	secondary_condidence_class=HC1	***	GO:0016740,GO:0016747
SECCE7Rv1G0500690.1	30.1419	8.72063	19.4313	1.7513	0.000740201	0.0119857	SECCE7Rv1G0500690.1	Inositol oxygenase	primary_confidence_class=HC	secondary_condidence_class=HC1	***	GO:0005506,GO:0005737,GO:0019310,GO:0050113,GO:0055114
SECCE4Rv1G0220590.1	212.226	62.4639	137.345	1.7567	1.0372e-10	7.25085e-09	SECCE4Rv1G0220590.1	Histone H2B	primary_confidence_class=HC	secondary_condidence_class=HC1	***	GO:0000786,GO:0003677,GO:0005634,GO:0005694,GO:0046982
SECCE5Rv1G0354170.1	246.358	71.9489	159.154	1.76203	6.44372e-10	3.97751e-08	SECCE5Rv1G0354170.1	Gibberellin-regulated protein 1	primary_confidence_class=HC	secondary_condidence_class=HC2	***	GO:0003824,GO:0008299,GO:0016740,GO:0016779,GO:0019288,GO:0050518,GO:0070567
SECCE1Rv1G0001130.1	119.559	35.3021	77.4307	1.76306	7.2755e-09	3.8146e-07	SECCE1Rv1G0001130.1	Rab protein	primary_confidence_class=HC	secondary_condidence_class=HC1	***	GO:0003924,GO:0005525
SECCE2Rv1G0117520.1	197.064	58.0936	127.579	1.76726	4.15308e-12	3.72642e-10	SECCE2Rv1G0117520.1	Nudix hydrolase	primary_confidence_class=HC	secondary_condidence_class=HC2	***	GO:0016787
SECCE2Rv1G0130470.1	127.641	37.8134	82.7273	1.76947	1.09444e-09	6.52431e-08	SECCE2Rv1G0130470.1	Filament-like plant protein	primary_confidence_class=HC	secondary_condidence_class=HC2	*-*	GO:0003677,GO:0005634,GO:0007165,GO:0010067,GO:0010087,GO:0051301
SECCE4Rv1G0226760.1	1029.38	300.612	664.997	1.77816	6.18272e-19	9.87363e-17	SECCE4Rv1G0226760.1	Amino acid permease	primary_confidence_class=HC	secondary_condidence_class=HC1	***	GO:0016020,GO:0016021
SECCE5Rv1G0337550.1	58.8339	16.3541	37.594	1.82724	4.59116e-06	0.000140454	SECCE5Rv1G0337550.1	S-acyltransferase	primary_confidence_class=HC	secondary_condidence_class=HC1	***	GO:0016020,GO:0016021,GO:0016740,GO:0016746,GO:0019706
SECCE2Rv1G0109270.1	30.5806	8.72224	19.6514	1.83493	0.000606209	0.010235	SECCE2Rv1G0109270.1	F-box protein	primary_confidence_class=HC	secondary_condidence_class=HC1	***	GO:0005634,GO:0006351,GO:0006355,GO:0006357,GO:0032044,GO:0032784
SECCE3Rv1G0158350.1	58.4732	16.2522	37.3627	1.83944	2.01124e-06	6.69401e-05	SECCE3Rv1G0158350.1	Histone H2B	primary_confidence_class=HC	secondary_condidence_class=HC1	***	GO:0000786,GO:0003677,GO:0005634,GO:0005694,GO:0046982
SECCE5Rv1G0362720.1	2732.39	761.673	1747.03	1.84399	3.18849e-30	9.91109e-28	SECCE5Rv1G0362720.1	3-oxoacyl-reductase	primary_confidence_class=HC	secondary_condidence_class=HC1	***	GO:0004316,GO:0006633,GO:0016491,GO:0051287,GO:0055114
SECCE1Rv1G0048420.1	45.0646	12.639	28.8518	1.84864	1.39077e-05	0.000374753	SECCE1Rv1G0048420.1	NBS-LRR-like resistance protein	primary_confidence_class=HC	secondary_condidence_class=HC2	***	GO:0043531
SECCE7Rv1G0515570.1	20.6236	5.63269	13.1281	1.8515	0.00341492	0.0433262	SECCE7Rv1G0515570.1	carboxyl-terminal peptidase (DUF239)	primary_confidence_class=HC	secondary_condidence_class=HC2	***	GO:0009536
SECCE5Rv1G0331460.1	70.4537	18.8857	44.6697	1.89333	1.42149e-07	5.86349e-06	SECCE5Rv1G0331460.1	Alpha/beta-Hydrolases superfamily protein, putative	primary_confidence_class=HC	secondary_condidence_class=HC1	***	GO:0008152,GO:0016787
SECCE3Rv1G0143830.1	23.2648	6.31597	14.7904	1.89955	0.00314109	0.0406348	SECCE3Rv1G0143830.1	Receptor-like kinase	primary_confidence_class=HC	secondary_condidence_class=HC2	***	GO:0004672,GO:0005524,GO:0006468,GO:0016020,GO:0016021,GO:0016301,GO:0016310
SECCE5Rv1G0360190.1	100.299	26.9721	63.6356	1.90019	7.13178e-09	3.75054e-07	SECCE5Rv1G0360190.1	Succinate dehydrogenase assembly factor 2, mitochondrial	primary_confidence_class=HC	secondary_condidence_class=HC2	***	GO:0008299,GO:0016491,GO:0019288,GO:0046872,GO:0050992,GO:0051536,GO:0051539,GO:0051745,GO:0055114
SECCE1Rv1G0048860.1	31.6781	8.54948	20.1138	1.90345	0.00019321	0.00389259	SECCE1Rv1G0048860.1	ATP-binding cassette transporter subfamily A member	primary_confidence_class=HC	secondary_condidence_class=HC1	***	GO:0000166,GO:0005524,GO:0016020,GO:0016021,GO:0016887,GO:0042626,GO:0055085
SECCE4Rv1G0288190.1	20.0858	5.47242	12.7791	1.91571	0.00269855	0.0360659	SECCE4Rv1G0288190.1	Loricrin-like	primary_confidence_class=HC	secondary_condidence_class=HC2	***	GO:0000166,GO:0004672,GO:0004674,GO:0005524,GO:0006468,GO:0016020,GO:0016021,GO:0016301,GO:0016310,GO:0016740
SECCE6Rv1G0412630.1	18.9473	5.08174	12.0145	1.91579	0.00333991	0.0425606	SECCE6Rv1G0412630.1	Mannan endo-1,4-beta-mannosidase 4	primary_confidence_class=HC	secondary_condidence_class=HC1	***	GO:0004553,GO:0005975,GO:0008152,GO:0016787,GO:0016798
SECCE6Rv1G0381220.1	86.8694	22.8118	54.8406	1.93232	6.27424e-09	3.32975e-07	SECCE6Rv1G0381220.1	Eukaryotic translation initiation factor 5	primary_confidence_class=HC	secondary_condidence_class=HC1	***	GO:0003743,GO:0006413
SECCE6Rv1G0399910.1	170.947	45.0329	107.99	1.93303	1.06918e-11	8.82049e-10	SECCE6Rv1G0399910.1	3-isopropylmalate dehydratase small subunit	primary_confidence_class=HC	secondary_condidence_class=HC2	***	GO:0008152
SECCE1Rv1G0047500.1	25.359	6.50507	15.932	1.94161	0.000805925	0.0129416	SECCE1Rv1G0047500.1	Inositol-tetrakisphosphate 1-kinase	primary_confidence_class=HC	secondary_condidence_class=HC2	***	GO:0000166,GO:0000287,GO:0005524,GO:0005622,GO:0016301,GO:0016310,GO:0016740,GO:0032957,GO:0046872,GO:0047325,GO:0052725,GO:0052726
SECCE3Rv1G0209560.1	31.1876	7.97902	19.5833	1.95588	0.000218191	0.00432579	SECCE3Rv1G0209560.1	Glutaminyl-peptide cyclotransferase	primary_confidence_class=HC	secondary_condidence_class=HC2	***	GO:0016603,GO:0016740,GO:0017186
SECCE1Rv1G0009120.1	26.517	7.04988	16.7835	1.96188	0.000646281	0.010786	SECCE1Rv1G0009120.1	ribosomal protein S15A	primary_confidence_class=HC	secondary_condidence_class=HC2	--*	GO:0000166,GO:0005524,GO:0006457,GO:0051082
SECCE2Rv1G0096540.1	29.9014	7.69344	18.7974	1.97449	0.000305035	0.0057094	SECCE2Rv1G0096540.1	Aldo/keto reductase family-like protein	primary_confidence_class=HC	secondary_condidence_class=HC2	***	GO:0016491,GO:0055114
SECCEUnv1G0527190.1	32.1111	8.15177	20.1315	1.97614	0.000584928	0.00995293	SECCEUnv1G0527190.1	RING/U-box protein	primary_confidence_class=HC	secondary_condidence_class=HC2	*-*	GO:0004672,GO:0004674,GO:0005524,GO:0005829,GO:0006468,GO:0016301,GO:0016310,GO:0035556
SECCE3Rv1G0155440.1	28.6308	7.07938	17.8551	1.99756	0.000180197	0.00365156	SECCE3Rv1G0155440.1	Leucine-rich repeat receptor-like protein kinase family protein, putative	primary_confidence_class=HC	secondary_condidence_class=HC2	*-*	GO:0000166,GO:0004672,GO:0005524,GO:0006468,GO:0016020,GO:0016021,GO:0016301,GO:0016310
SECCE1Rv1G0043340.1	28.5658	7.07553	17.8207	2.01961	0.000201471	0.00403027	SECCE1Rv1G0043340.1	Keratinocyte-associated protein 2	primary_confidence_class=HC	secondary_condidence_class=HC2	***	GO:0003674,GO:0005575,GO:0005783,GO:0005789,GO:0006486,GO:0008250,GO:0016020,GO:0016021,GO:0042543
SECCE2Rv1G0130610.1	49.3628	12.2553	30.8091	2.02816	4.66323e-06	0.000141869	SECCE2Rv1G0130610.1	Crossover junction endonuclease EME1B	primary_confidence_class=HC	secondary_condidence_class=HC2	*-*	GO:0003677,GO:0004518,GO:0004519,GO:0005634,GO:0006281,GO:0048476,GO:0090305
SECCE3Rv1G0199200.1	41.6474	10.0927	25.87	2.04512	9.51578e-05	0.00209864	SECCE3Rv1G0199200.1	Amino acid transporter, putative	primary_confidence_class=HC	secondary_condidence_class=HC1	***	GO:0016020,GO:0016021
SECCE1Rv1G0047280.1	84.5959	20.7231	52.6595	2.04665	2.54842e-09	1.42374e-07	SECCE1Rv1G0047280.1	Serine/threonine-protein kinase	primary_confidence_class=HC	secondary_condidence_class=HC2	*-*	GO:0000166,GO:0004674,GO:0005524,GO:0006468,GO:0016301,GO:0016310,GO:0016740,GO:0044877
SECCE6Rv1G0404730.1	33.0198	7.80081	20.4103	2.06922	9.04805e-05	0.00200892	SECCE6Rv1G0404730.1	GDSL esterase/lipase	primary_confidence_class=HC	secondary_condidence_class=HC1	***	GO:0016020,GO:0016021,GO:0016740,GO:0016757
SECCE5Rv1G0348630.1	139.437	32.9301	86.1833	2.08548	3.35656e-13	3.31975e-11	SECCE5Rv1G0348630.1	Calcineurin-like metallo-phosphoesterase superfamily	primary_confidence_class=HC	secondary_condidence_class=HC2	***	GO:0016020,GO:0016021,GO:0016787
SECCE1Rv1G0023310.1	42.3166	10.0382	26.1774	2.09014	7.36234e-06	0.00021113	SECCE1Rv1G0023310.1	Polyadenylate-binding protein	primary_confidence_class=HC	secondary_condidence_class=HC2	*-*	GO:0003676,GO:0003723,GO:0005737
SECCE5Rv1G0362810.1	36.3954	8.45913	22.4273	2.09041	0.000245978	0.00480554	SECCE5Rv1G0362810.1	Purple acid phosphatase	primary_confidence_class=HC	secondary_condidence_class=HC1	***	GO:0003993,GO:0016311,GO:0016787,GO:0046872
SECCE5Rv1G0363240.1	47.6741	11.2179	29.446	2.09506	6.42514e-06	0.000186198	SECCE5Rv1G0363240.1	Short-chain dehydrogenase/reductase	primary_confidence_class=HC	secondary_condidence_class=HC1	***	GO:0004806,GO:0006629,GO:0008152,GO:0016042,GO:0016787
SECCE7Rv1G0514320.1	19.753	4.48948	12.1213	2.09621	0.00191106	0.026849	SECCE7Rv1G0514320.1	serine-rich adhesin for platelets-like protein	primary_confidence_class=HC	secondary_condidence_class=HC2	--*	GO:0005215,GO:0005886,GO:0008643,GO:0015574,GO:0015771,GO:0016020,GO:0016021,GO:0022857,GO:0055085
SECCE5Rv1G0339590.1	56.537	12.8973	34.7172	2.11315	3.01133e-07	1.19404e-05	SECCE5Rv1G0339590.1	Glycosyltransferase	primary_confidence_class=HC	secondary_condidence_class=HC1	***	GO:0008152,GO:0016740,GO:0016757,GO:0016758
SECCE2Rv1G0108230.1	23.8835	5.50352	14.6935	2.11743	0.000347822	0.00635981	SECCE2Rv1G0108230.1	PERQ amino acid-rich with GYF domain-containing protein CG11148	primary_confidence_class=HC	secondary_condidence_class=HC2	--*	GO:0003674,GO:0005623,GO:0010506,GO:0046716,GO:0070050
SECCE6Rv1G0405380.1	45.1377	10.3308	27.7342	2.1214	1.67008e-06	5.66688e-05	SECCE6Rv1G0405380.1	Tubby-like F-box protein	primary_confidence_class=HC	secondary_condidence_class=HC1	***	GO:0015986,GO:0016020,GO:0016787,GO:0046933,GO:0099132
SECCE5Rv1G0363670.1	44.9362	10.4016	27.6689	2.13771	1.01065e-05	0.000282381	SECCE5Rv1G0363670.1	KH domain-containing protein	primary_confidence_class=HC	secondary_condidence_class=HC1	***	GO:0003676,GO:0003677,GO:0003723,GO:0005634,GO:0048577,GO:0048579
SECCE2Rv1G0140820.1	46.1579	10.6086	28.3833	2.1434	1.82088e-05	0.00047807	SECCE2Rv1G0140820.1	ABC transporter G family member	primary_confidence_class=HC	secondary_condidence_class=HC2	***	GO:0000166,GO:0005524,GO:0016020,GO:0016021,GO:0016887
SECCE2Rv1G0071470.1	17.4523	4.02026	10.7363	2.14671	0.00218376	0.0301927	SECCE2Rv1G0071470.1	ankyrin repeat family protein	primary_confidence_class=HC	secondary_condidence_class=HC2	--*	GO:0016788
SECCE6Rv1G0412590.1	196.807	44.3495	120.578	2.14832	3.05462e-11	2.34237e-09	SECCE6Rv1G0412590.1	Mannan endo-1,4-beta-mannosidase 4	primary_confidence_class=HC	secondary_condidence_class=HC2	***	GO:0004553,GO:0005975,GO:0008152,GO:0016787,GO:0016798
SECCE5Rv1G0356900.1	51.5077	11.6413	31.5745	2.14977	2.65284e-07	1.06401e-05	SECCE5Rv1G0356900.1	Reticulon-like protein	primary_confidence_class=HC	secondary_condidence_class=HC2	***	GO:0005783,GO:0005789,GO:0016020,GO:0016021
SECCE5Rv1G0364120.1	157.92	35.4678	96.6941	2.15292	8.07672e-13	7.6826e-11	SECCE5Rv1G0364120.1	SCAR family protein	primary_confidence_class=HC	secondary_condidence_class=HC2	*-*	GO:0005886,GO:0016020,GO:0016021
SECCEUnv1G0563200.1	62.6214	14.3379	38.4797	2.1555	3.41521e-07	1.33893e-05	SECCEUnv1G0563200.1	Disease resistance protein (NBS-LRR class) family	primary_confidence_class=HC	secondary_condidence_class=HC2	--*	GO:0005215,GO:0006857,GO:0016020,GO:0016021,GO:0022857,GO:0055085
SECCE2Rv1G0068950.1	62.0695	13.8187	37.9441	2.17376	3.69362e-08	1.70997e-06	SECCE2Rv1G0068950.1	Arogenate dehydratase	primary_confidence_class=HC	secondary_condidence_class=HC2	***	GO:0004664,GO:0008652,GO:0009073,GO:0009094,GO:0009507,GO:0009536,GO:0009570,GO:0016829,GO:0047769
SECCE2Rv1G0131700.1	28.8829	6.31597	17.5994	2.194	0.000220941	0.00437037	SECCE2Rv1G0131700.1	F-box family protein	primary_confidence_class=HC	secondary_condidence_class=HC2	--*	GO:0000166,GO:0003924,GO:0005525,GO:0005886,GO:0006412,GO:0016020,GO:0016787
SECCE7Rv1G0468350.1	31.03	6.51981	18.7749	2.20968	0.000160804	0.00329696	SECCE7Rv1G0468350.1	DUF506 family protein	primary_confidence_class=HC	secondary_condidence_class=HC2	***	GO:0001522,GO:0003723,GO:0008033,GO:0009451,GO:0009982,GO:0016853
SECCE1Rv1G0007780.1	268.211	58.1045	163.158	2.21032	2.25378e-21	4.35905e-19	SECCE1Rv1G0007780.1	Defensin	primary_confidence_class=HC	secondary_condidence_class=HC1	***	GO:0006952
SECCE7Rv1G0515470.1	40.3668	8.72224	24.5445	2.21371	4.64883e-06	0.000141869	SECCE7Rv1G0515470.1	DUF674 family protein	primary_confidence_class=HC	secondary_condidence_class=HC2	***	GO:0006855,GO:0015238,GO:0015297,GO:0016020,GO:0016021,GO:0055085
SECCE7Rv1G0490940.1	23.0366	4.8747	13.9556	2.2241	0.000446247	0.00792635	SECCE7Rv1G0490940.1	LHY	primary_confidence_class=HC	secondary_condidence_class=HC2	***	GO:0003677,GO:0005634,GO:0006351,GO:0006355
SECCEUnv1G0556520.1	19.7745	4.35101	12.0628	2.22668	0.0009869	0.0152431	SECCEUnv1G0556520.1	RING/U-box superfamily protein	primary_confidence_class=HC	secondary_condidence_class=HC2	***	GO:0000166,GO:0005388,GO:0005516,GO:0005524,GO:0006811,GO:0006816,GO:0016020,GO:0016021,GO:0016787,GO:0070588,GO:0099132
SECCE6Rv1G0400040.1	32.7692	7.13546	19.9523	2.22723	3.43811e-05	0.000852524	SECCE6Rv1G0400040.1	Fatty acid oxidation complex subunit alpha	primary_confidence_class=HC	secondary_condidence_class=HC2	*-*	GO:0003824,GO:0003857,GO:0004165,GO:0004300,GO:0006629,GO:0006631,GO:0006635,GO:0008152,GO:0008692,GO:0009062,GO:0016042,GO:0016491,GO:0016829,GO:0016853,GO:0036125,GO:0055114
SECCE5Rv1G0359570.1	29.4128	6.41018	17.9115	2.23006	6.59877e-05	0.00152139	SECCE5Rv1G0359570.1	rRNA-processing protein efg1	primary_confidence_class=HC	secondary_condidence_class=HC2	***	GO:0006364
SECCE2Rv1G0071180.1	17.9999	3.75875	10.8793	2.23193	0.00122909	0.0183018	SECCE2Rv1G0071180.1	F-box family protein	primary_confidence_class=HC	secondary_condidence_class=HC2	***	GO:0000166,GO:0004672,GO:0005524,GO:0005886,GO:0006468,GO:0007399,GO:0008045,GO:0016020,GO:0016021,GO:0030424,GO:0042995,GO:0043204,GO:0048680,GO:0070492
SECCE7Rv1G0466790.1	46.54	9.69108	28.1156	2.26228	3.0724e-07	1.20725e-05	SECCE7Rv1G0466790.1	Ubiquitin-fold modifier-conjugating enzyme 1	primary_confidence_class=HC	secondary_condidence_class=HC1	***	GO:0003676,GO:0008270,GO:0015074
SECCE2Rv1G0071550.1	176.398	36.253	106.326	2.26707	5.13142e-17	6.92423e-15	SECCE2Rv1G0071550.1	Dihydrofolate reductase	primary_confidence_class=HC	secondary_condidence_class=HC2	***	GO:0006355,GO:0008270
SECCE1Rv1G0043510.1	14.8404	3.04981	8.94512	2.27036	0.00269971	0.0360659	SECCE1Rv1G0043510.1	GPN-loop GTPase 1-like protein	primary_confidence_class=HC	secondary_condidence_class=HC2	***	GO:0003924
SECCE5Rv1G0360870.1	15.4333	3.2514	9.34234	2.28287	0.00320496	0.0412639	SECCE5Rv1G0360870.1	Protein kinase-like	primary_confidence_class=HC	secondary_condidence_class=HC2	***	GO:0000166,GO:0004672,GO:0004674,GO:0005524,GO:0006468,GO:0016301,GO:0016310,GO:0016740
SECCE6Rv1G0405350.1	13.9028	2.90431	8.40354	2.28507	0.00359153	0.0449769	SECCE6Rv1G0405350.1	U-box domain-containing family protein	primary_confidence_class=HC	secondary_condidence_class=HC1	***	GO:0004842,GO:0016567
SECCE2Rv1G0072330.1	29.1668	6.05219	17.6095	2.28525	7.47114e-05	0.0017	SECCE2Rv1G0072330.1	NAC domain protein	primary_confidence_class=HC	secondary_condidence_class=HC2	***	GO:0003677,GO:0005634,GO:0006351,GO:0006355
SECCE2Rv1G0074400.1	14.9386	3.1152	9.02692	2.29909	0.00327509	0.0420085	SECCE2Rv1G0074400.1	E3 ubiquitin-protein ligase	primary_confidence_class=HC	secondary_condidence_class=HC2	***	GO:0006811,GO:0006813,GO:0015079,GO:0016020,GO:0016021,GO:0071805
SECCE1Rv1G0045890.1	18.0529	3.83117	10.942	2.30048	0.0019982	0.0279155	SECCE1Rv1G0045890.1	1-acyl-sn-glycerol-3-phosphate acyltransferase	primary_confidence_class=HC	secondary_condidence_class=HC2	***	GO:0003841,GO:0008152,GO:0016020,GO:0016021,GO:0016740,GO:0016746
SECCE4Rv1G0245640.1	105.809	21.5939	63.7013	2.30071	2.51364e-12	2.2789e-10	SECCE4Rv1G0245640.1	Alpha-glucan water dikinase	primary_confidence_class=HC	secondary_condidence_class=HC2	***	GO:0005524,GO:0016301,GO:0016310
SECCE5Rv1G0337290.1	179.492	36.3635	107.928	2.30276	6.95198e-18	1.00844e-15	SECCE5Rv1G0337290.1	MADS-box transcription factor	primary_confidence_class=HC	secondary_condidence_class=HC1	***	GO:0000977,GO:0003677,GO:0003700,GO:0005634,GO:0006351,GO:0006355,GO:0045944,GO:0046983
SECCE7Rv1G0467730.1	22.3119	4.46384	13.3879	2.30625	0.00026499	0.00511952	SECCE7Rv1G0467730.1	Major facilitator superfamily protein	primary_confidence_class=HC	secondary_condidence_class=HC2	***	GO:0016020,GO:0016021
SECCE3Rv1G0200860.1	62.698	12.572	37.635	2.31107	1.99973e-08	9.80544e-07	SECCE3Rv1G0200860.1	Pectinesterase inhibitor, putative	primary_confidence_class=HC	secondary_condidence_class=HC2	***	GO:0004857,GO:0043086
SECCE7Rv1G0456030.1	536.069	107.375	321.722	2.3257	1.95298e-31	6.53761e-29	SECCE7Rv1G0456030.1	26S proteasome non-ATPase regulatory subunit	primary_confidence_class=HC	secondary_condidence_class=HC1	***	GO:0000502
SECCE1Rv1G0001170.1	96.4793	19.5091	57.9942	2.32675	1.53911e-11	1.23462e-09	SECCE1Rv1G0001170.1	Ras-like protein	primary_confidence_class=HC	secondary_condidence_class=HC1	***	GO:0003924,GO:0005525
SECCE2Rv1G0065960.1	20.0251	3.86227	11.9437	2.33527	0.000567643	0.00969672	SECCE2Rv1G0065960.1	Expansin	primary_confidence_class=HC	secondary_condidence_class=HC1	***	GO:0005576,GO:0005618,GO:0009664,GO:0016020
SECCE6Rv1G0412820.1	14.4839	2.88251	8.68323	2.33758	0.00271518	0.0361615	SECCE6Rv1G0412820.1	Zinc finger protein	primary_confidence_class=HC	secondary_condidence_class=HC2	***	GO:0003676
SECCE2Rv1G0071530.1	16.692	3.2607	9.97634	2.33974	0.00182204	0.0258698	SECCE2Rv1G0071530.1	SNF1-related protein kinase regulatory subunit beta-1	primary_confidence_class=HC	secondary_condidence_class=HC1	***	GO:0016301,GO:0016310
SECCE7Rv1G0466440.1	81.0781	16.0305	48.5543	2.34664	1.96324e-10	1.29448e-08	SECCE7Rv1G0466440.1	Copper-transporting ATPase	primary_confidence_class=HC	secondary_condidence_class=HC2	***	GO:0000166,GO:0004008,GO:0005524,GO:0005886,GO:0006811,GO:0006812,GO:0006825,GO:0016020,GO:0016021,GO:0016787,GO:0019829,GO:0030001,GO:0046872,GO:0060003,GO:0099132
SECCE1Rv1G0005280.1	76.4294	15.285	45.8572	2.35143	3.42138e-10	2.16985e-08	SECCE1Rv1G0005280.1	NBS-LRR-like resistance protein	primary_confidence_class=HC	secondary_condidence_class=HC1	***	GO:0043531
SECCE3Rv1G0150340.1	27.0411	5.37435	16.2077	2.35447	8.237e-05	0.0018454	SECCE3Rv1G0150340.1	DUF3326 family protein	primary_confidence_class=HC	secondary_condidence_class=HC2	***	GO:0004476,GO:0005975,GO:0008270,GO:0009298,GO:0016853,GO:0046872
SECCE5Rv1G0332140.1	14.2949	2.67548	8.48517	2.36509	0.00395051	0.0484327	SECCE5Rv1G0332140.1	Ring finger protein, putative	primary_confidence_class=HC	secondary_condidence_class=HC2	***	GO:0016020,GO:0016021
SECCE6Rv1G0413570.1	310.948	59.5628	185.255	2.37613	4.95586e-26	1.23238e-23	SECCE6Rv1G0413570.1	Aspartic proteinase nepenthesin-1	primary_confidence_class=HC	secondary_condidence_class=HC2	***	GO:0004190,GO:0006508,GO:0008233,GO:0016787
SECCE7Rv1G0514990.1	34.4455	6.49961	20.4725	2.39345	5.84525e-06	0.000171582	SECCE7Rv1G0514990.1	Molybdenum cofactor sulfurase	primary_confidence_class=HC	secondary_condidence_class=HC1	***	GO:0003676,GO:0008270,GO:0015074,GO:0016020,GO:0016021
SECCEUnv1G0543840.1	6178.35	1172.64	3675.5	2.39767	2.13896e-54	1.20106e-51	SECCEUnv1G0543840.1	Lipid transfer protein	primary_confidence_class=HC	secondary_condidence_class=HC2	*-*	GO:0003677,GO:0003700,GO:0005634,GO:0006351,GO:0006355
SECCE2Rv1G0137670.1	85.0685	16.0817	50.5751	2.39861	4.65854e-10	2.91695e-08	SECCE2Rv1G0137670.1	Protochlorophyllide reductase	primary_confidence_class=HC	secondary_condidence_class=HC1	***	GO:0009507,GO:0009536,GO:0015979,GO:0015995,GO:0016491,GO:0016630,GO:0055114
SECCE7Rv1G0514310.1	94.8019	17.5993	56.2006	2.41819	6.13243e-11	4.5041e-09	SECCE7Rv1G0514310.1	Polyubiquitin	primary_confidence_class=HC	secondary_condidence_class=HC1	*-*	GO:0005215,GO:0005886,GO:0008643,GO:0015574,GO:0015771,GO:0016020,GO:0016021,GO:0022857,GO:0055085
SECCE4Rv1G0274270.1	16.0891	2.96809	9.52861	2.42548	0.00129841	0.0191375	SECCE4Rv1G0274270.1	Glutathione S-transferase	primary_confidence_class=HC	secondary_condidence_class=HC2	***	GO:0016740
SECCE5Rv1G0366310.1	17.6078	3.2607	10.4342	2.42764	0.000717479	0.0117159	SECCE5Rv1G0366310.1	DUF641 family protein	primary_confidence_class=HC	secondary_condidence_class=HC2	***	GO:0009639,GO:0009959
SECCE2Rv1G0128980.1	22.7689	4.21481	13.4918	2.42935	0.000148768	0.00309762	SECCE2Rv1G0128980.1	Drug resistance transporter-like ABC domain protein	primary_confidence_class=HC	secondary_condidence_class=HC2	--*	GO:0000166,GO:0005524,GO:0016020,GO:0016021,GO:0016887
SECCE7Rv1G0513390.1	17.8561	3.2607	10.5584	2.43168	0.000737052	0.0119477	SECCE7Rv1G0513390.1	Hexosyltransferase	primary_confidence_class=HC	secondary_condidence_class=HC1	***	GO:0000139,GO:0005794,GO:0006486,GO:0008378,GO:0016020,GO:0016021,GO:0016740,GO:0016757
SECCE1Rv1G0011100.1	28.7507	5.3471	17.0489	2.45049	4.5408e-05	0.00109023	SECCE1Rv1G0011100.1	Histone H2B	primary_confidence_class=HC	secondary_condidence_class=HC1	***	GO:0000786,GO:0003677,GO:0005634,GO:0005694,GO:0046982
SECCE5Rv1G0360350.1	37.1384	6.61244	21.8754	2.45133	1.13397e-05	0.000312822	SECCE5Rv1G0360350.1	Nodulin-like / Major Facilitator Superfamily protein	primary_confidence_class=HC	secondary_condidence_class=HC2	***	GO:0016020,GO:0016021
SECCE2Rv1G0071510.1	192.708	35.2197	113.964	2.46169	2.2969e-19	3.77191e-17	SECCE2Rv1G0071510.1	Guanine nucleotide-binding-like protein	primary_confidence_class=HC	secondary_condidence_class=HC2	***	GO:0005525
SECCE1Rv1G0045790.1	34.8851	6.35025	20.6177	2.47288	5.47041e-06	0.000162497	SECCE1Rv1G0045790.1	Adenine nucleotide alpha hydrolases-like superfamily protein, putative	primary_confidence_class=HC	secondary_condidence_class=HC2	***	GO:0005829,GO:0005886,GO:0006950,GO:0016787
SECCE4Rv1G0255090.1	21.451	3.78055	12.6158	2.47472	0.000167703	0.00342229	SECCE4Rv1G0255090.1	Aldose 1-epimerase	primary_confidence_class=HC	secondary_condidence_class=HC2	***	GO:0003824,GO:0004034,GO:0005975,GO:0016853,GO:0019318,GO:0030246
SECCE4Rv1G0284690.1	33.6969	6.0397	19.8683	2.48161	3.68693e-06	0.000115429	SECCE4Rv1G0284690.1	stromal ascorbate peroxidase	primary_confidence_class=HC	secondary_condidence_class=HC2	--*	GO:0003676,GO:0015074
SECCE3Rv1G0209040.1	69.4201	12.1557	40.7879	2.5251	3.28622e-08	1.53772e-06	SECCE3Rv1G0209040.1	Disease resistance protein RPM1	primary_confidence_class=HC	secondary_condidence_class=HC2	***	GO:0008152,GO:0016740,GO:0016757,GO:0016758
SECCE6Rv1G0414890.1	25.8454	4.50197	15.1737	2.54687	5.99206e-05	0.00139444	SECCE6Rv1G0414890.1	Pathogenesis-related protein 1-1	primary_confidence_class=HC	secondary_condidence_class=HC2	***	GO:0005576
SECCE4Rv1G0285670.1	26.7751	4.60549	15.6903	2.57768	1.93827e-05	0.000506322	SECCE4Rv1G0285670.1	Syntaxin, putative	primary_confidence_class=HC	secondary_condidence_class=HC1	***	GO:0016020,GO:0016021
SECCE6Rv1G0379630.1	14.9311	2.38832	8.65971	2.58217	0.00137964	0.0201472	SECCE6Rv1G0379630.1	Protease Do-like 7	primary_confidence_class=HC	secondary_condidence_class=HC1	***	GO:0004252,GO:0006508,GO:0008233,GO:0016787
SECCE2Rv1G0127280.1	13.3768	2.16109	7.76895	2.60327	0.0020467	0.0285244	SECCE2Rv1G0127280.1	WW domain-containing protein	primary_confidence_class=HC	secondary_condidence_class=HC2	--*	GO:0016740
SECCE6Rv1G0399200.1	65.0972	10.6218	37.8595	2.60363	3.17332e-09	1.75359e-07	SECCE6Rv1G0399200.1	Kinase family protein	primary_confidence_class=HC	secondary_condidence_class=HC1	***	GO:0000166,GO:0004672,GO:0004674,GO:0005524,GO:0006468,GO:0016301,GO:0016310
SECCE5Rv1G0352640.1	16.5105	2.779	9.64472	2.60448	0.00125284	0.0185943	SECCE5Rv1G0352640.1	Short-chain dehydrogenase/reductase family protein	primary_confidence_class=HC	secondary_condidence_class=HC2	***	GO:0046685
SECCE6Rv1G0385890.1	76.0175	12.3105	44.164	2.60553	1.23104e-10	8.4034e-09	SECCE6Rv1G0385890.1	Chlorophyllase	primary_confidence_class=HC	secondary_condidence_class=HC2	***	GO:0015996,GO:0016787,GO:0047746,GO:0102293
SECCE4Rv1G0290650.1	27.5844	4.42955	16.007	2.61957	0.000254624	0.00495776	SECCE4Rv1G0290650.1	Histone H2B	primary_confidence_class=HC	secondary_condidence_class=HC1	***	GO:0000786,GO:0003677,GO:0005634,GO:0005694,GO:0046982
SECCE5Rv1G0359050.1	88.1456	14.4164	51.281	2.62764	1.20482e-13	1.24096e-11	SECCE5Rv1G0359050.1	Serine/arginine repetitive matrix protein 2, putative isoform 1	primary_confidence_class=HC	secondary_condidence_class=HC2	***	GO:0003677,GO:0005634,GO:0006351,GO:0006355
SECCE7Rv1G0466360.1	111.602	18.0553	64.8286	2.6283	6.22489e-13	5.98656e-11	SECCE7Rv1G0466360.1	Tubulin-tyrosine ligase family protein	primary_confidence_class=HC	secondary_condidence_class=HC2	***	GO:0005524,GO:0006464,GO:0009507,GO:0016874
SECCE3Rv1G0209460.1	15.7228	2.50818	9.11551	2.64383	0.000827828	0.0132202	SECCE3Rv1G0209460.1	Sec14p-like phosphatidylinositol transfer family protein	primary_confidence_class=HC	secondary_condidence_class=HC2	***	GO:0003676,GO:0048235
SECCE1Rv1G0000090.1	46.9872	7.33932	27.1633	2.65971	1.39588e-07	5.79906e-06	SECCE1Rv1G0000090.1	RNA polymerase Rpb1, domain 2 family protein	primary_confidence_class=HC	secondary_condidence_class=HC2	*-*	GO:0003677,GO:0003899,GO:0006351
SECCEUnv1G0533800.1	12.7643	1.86848	7.31641	2.71291	0.00234723	0.0320708	SECCEUnv1G0533800.1	U-box domain-containing protein	primary_confidence_class=HC	secondary_condidence_class=HC1	***	GO:0004842,GO:0016567
SECCE2Rv1G0071520.1	15.0078	2.22102	8.61442	2.74781	0.000658039	0.0109403	SECCE2Rv1G0071520.1	DNA primase	primary_confidence_class=HC	secondary_condidence_class=HC2	***	GO:0005525
SECCE5Rv1G0337300.1	11.4227	1.76111	6.5919	2.75587	0.00313429	0.0405942	SECCE5Rv1G0337300.1	Ascorbate oxidase	primary_confidence_class=HC	secondary_condidence_class=HC1	***	GO:0005507,GO:0005576,GO:0016491,GO:0046872,GO:0055114
SECCE5Rv1G0328720.1	18.6912	2.73541	10.7133	2.77075	0.000382149	0.0068862	SECCE5Rv1G0328720.1	Early light-induced protein	primary_confidence_class=HC	secondary_condidence_class=HC1	***	GO:0016020,GO:0016021
SECCE2Rv1G0131150.1	25.091	3.68951	14.3902	2.78893	2.34009e-05	0.000596396	SECCE2Rv1G0131150.1	Autophagy-related protein 101	primary_confidence_class=HC	secondary_condidence_class=HC1	***	GO:0006914
SECCE4Rv1G0230610.1	17.6628	2.61715	10.14	2.80724	0.000588778	0.00999888	SECCE4Rv1G0230610.1	Chaperone DnaK	primary_confidence_class=HC	secondary_condidence_class=HC2	***	GO:0000166,GO:0005524,GO:0006457,GO:0051082
SECCE7Rv1G0468860.1	39.8486	5.77048	22.8095	2.82221	2.92522e-07	1.1652e-05	SECCE7Rv1G0468860.1	Inhibin beta A chain	primary_confidence_class=HC	secondary_condidence_class=HC2	--*	GO:0000082,GO:0001541,GO:0002244,GO:0005125,GO:0005160,GO:0005179,GO:0005576,GO:0005615,GO:0006357,GO:0007050,GO:0007498,GO:0008083,GO:0008285,GO:0008584,GO:0010469,GO:0010862,GO:0030308,GO:0032924,GO:0042493,GO:0042541,GO:0042701,GO:0042981,GO:0043408,GO:0043509,GO:0043512,GO:0045648,GO:0045786,GO:0045944,GO:0046880,GO:0048468,GO:0060021,GO:0060395,GO:2001241
SECCEUnv1G0539910.1	29.0933	4.11129	16.6023	2.83794	8.2787e-06	0.000235085	SECCEUnv1G0539910.1	Trihelix transcription factor GT-2	primary_confidence_class=HC	secondary_condidence_class=HC2	*-*	GO:0003676,GO:0003723
SECCE2Rv1G0101830.1	16.2369	2.28095	9.25893	2.84883	0.000351177	0.00641441	SECCE2Rv1G0101830.1	serine-rich protein-like protein	primary_confidence_class=HC	secondary_condidence_class=HC2	--*	GO:0003735,GO:0005840,GO:0006412
SECCE4Rv1G0220600.1	35.235	4.88016	20.0576	2.8545	9.57545e-07	3.41557e-05	SECCE4Rv1G0220600.1	Iron-sulfur cluster insertion protein erpA	primary_confidence_class=HC	secondary_condidence_class=HC2	***	GO:0005198,GO:0051536,GO:0097428
SECCE7Rv1G0514820.1	94.6753	13.0008	53.8381	2.86422	4.85569e-15	5.4885e-13	SECCE7Rv1G0514820.1	Peptidyl-prolyl cis-trans isomerase-like protein	primary_confidence_class=HC	secondary_condidence_class=HC2	***	GO:0000413,GO:0003676,GO:0003723,GO:0003755,GO:0008270,GO:0016853
SECCE4Rv1G0220670.1	423.574	56.7279	240.151	2.91049	3.5185e-35	1.33144e-32	SECCE4Rv1G0220670.1	Sec14p-like phosphatidylinositol transfer family protein	primary_confidence_class=HC	secondary_condidence_class=HC2	***	GO:0003676,GO:0003735,GO:0005622,GO:0005840,GO:0006412,GO:0008270,GO:0015074
SECCE6Rv1G0401030.1	12.3387	1.58132	6.96	2.91723	0.00194039	0.0271733	SECCE6Rv1G0401030.1	pH-response regulator protein palA/RIM20	primary_confidence_class=HC	secondary_condidence_class=HC2	*-*	GO:0016020,GO:0016021
SECCE1Rv1G0000730.1	81.4381	10.758	46.0981	2.9239	4.79404e-13	4.66201e-11	SECCE1Rv1G0000730.1	Serine/threonine-protein kinase	primary_confidence_class=HC	secondary_condidence_class=HC1	***	GO:0000166,GO:0004672,GO:0004674,GO:0005524,GO:0006468,GO:0016020,GO:0016021,GO:0016301,GO:0016310,GO:0016740,GO:0048544
SECCE7Rv1G0457800.1	39.1097	5.0638	22.0867	2.93244	3.02878e-07	1.19732e-05	SECCE7Rv1G0457800.1	Poly(ADP-ribose) glycohydrolase 1	primary_confidence_class=HC	secondary_condidence_class=HC1	***	GO:0004649,GO:0005975,GO:0016787
SECCE5Rv1G0362220.1	314.886	41.1786	178.032	2.95491	1.5332e-27	4.30458e-25	SECCE5Rv1G0362220.1	Methyltransferase	primary_confidence_class=HC	secondary_condidence_class=HC1	***	GO:0006694,GO:0008152,GO:0008168,GO:0016740,GO:0032259
SECCE4Rv1G0284960.1	28.4472	3.79303	16.1201	2.97056	4.67002e-06	0.000141869	SECCE4Rv1G0284960.1	Ribose-5-phosphate isomerase A	primary_confidence_class=HC	secondary_condidence_class=HC2	***	GO:0004751,GO:0009052,GO:0016853
SECCE5Rv1G0367290.1	45.3422	5.70895	25.5256	2.97886	5.55736e-09	2.96739e-07	SECCE5Rv1G0367290.1	Bifunctional inhibitor/lipid-transfer protein/seed storage 2S albumin-like protein	primary_confidence_class=HC	secondary_condidence_class=HC2	***	GO:0003677
SECCE4Rv1G0220540.1	39.626	5.00547	22.3157	2.99141	3.96763e-08	1.82228e-06	SECCE4Rv1G0220540.1	Tetratricopeptide repeat (TPR)-like superfamily protein	primary_confidence_class=HC	secondary_condidence_class=HC2	--*	GO:0004371,GO:0005524,GO:0006071,GO:0016301,GO:0016310
SECCE4Rv1G0292950.1	94.507	11.7868	53.1469	3.00899	3.34661e-13	3.31975e-11	SECCE4Rv1G0292950.1	Acid beta-fructofuranosidase	primary_confidence_class=HC	secondary_condidence_class=HC1	***	GO:0004553,GO:0004564,GO:0004575,GO:0005975,GO:0008152,GO:0016020,GO:0016021,GO:0016787,GO:0016798
SECCE1Rv1G0006920.1	658.786	80.2394	369.513	3.04431	1.09874e-50	5.97682e-48	SECCE1Rv1G0006920.1	Glutathione S-transferase	primary_confidence_class=HC	secondary_condidence_class=HC2	***	GO:0016740
SECCE3Rv1G0163230.1	643.143	76.5528	359.848	3.07011	4.10626e-30	1.25399e-27	SECCE3Rv1G0163230.1	1-aminocyclopropane-1-carboxylate deaminase/D-cysteine desulfhydrase	primary_confidence_class=HC	secondary_condidence_class=HC2	***	GO:0003824,GO:0008483,GO:0009058,GO:0016740,GO:0030170
SECCE7Rv1G0464240.1	390.184	46.2725	218.229	3.0706	2.84585e-44	1.41536e-41	SECCE7Rv1G0464240.1	Jasmonate ZIM domain protein	primary_confidence_class=HC	secondary_condidence_class=HC2	***	GO:0003677,GO:0008824,GO:0009439,GO:0016829
SECCE4Rv1G0292260.1	677.356	79.3529	378.355	3.09682	7.48904e-30	2.24761e-27	SECCE4Rv1G0292260.1	Lysine-specific demethylase 3B	primary_confidence_class=HC	secondary_condidence_class=HC2	***	GO:0008168,GO:0032259
SECCE6Rv1G0402600.1	11.8009	1.32684	6.56385	3.13164	0.00202904	0.0283009	SECCE6Rv1G0402600.1	Tobamovirus multiplication-like protein	primary_confidence_class=HC	secondary_condidence_class=HC1	***	GO:0016020,GO:0016021
SECCE4Rv1G0288600.1	40.9557	4.60389	22.7798	3.13226	4.02659e-08	1.8445e-06	SECCE4Rv1G0288600.1	Serpin-like protein	primary_confidence_class=HC	secondary_condidence_class=HC2	***	GO:0005615
SECCE1Rv1G0043050.1	10.0952	1.18134	5.63827	3.13796	0.0028953	0.0381229	SECCE1Rv1G0043050.1	Glycosyltransferase	primary_confidence_class=HC	secondary_condidence_class=HC1	***	GO:0008152,GO:0016740,GO:0016757,GO:0016758
SECCE2Rv1G0071490.1	57.427	6.57748	32.0022	3.15212	1.1012e-11	8.99937e-10	SECCE2Rv1G0071490.1	Peptidyl-prolyl cis-trans isomerase	primary_confidence_class=HC	secondary_condidence_class=HC2	***	GO:0000413,GO:0003755,GO:0016853
SECCE6Rv1G0404760.1	44.6389	5.02181	24.8304	3.1672	1.69026e-09	9.80746e-08	SECCE6Rv1G0404760.1	transmembrane protein	primary_confidence_class=HC	secondary_condidence_class=HC2	*-*	GO:0007049,GO:0032955,GO:0051301
SECCE2Rv1G0131980.1	10.2843	0.996095	5.64018	3.25808	0.00359751	0.0449899	SECCE2Rv1G0131980.1	Early light-induced protein 2, chloroplastic	primary_confidence_class=HC	secondary_condidence_class=HC1	--*	GO:0009507,GO:0016020,GO:0016021
SECCE6Rv1G0405370.1	21.7858	2.25915	12.0225	3.28457	1.1726e-05	0.000322456	SECCE6Rv1G0405370.1	Adenine nucleotide alpha hydrolases-like superfamily protein	primary_confidence_class=HC	secondary_condidence_class=HC2	***	GO:0003676,GO:0008270,GO:0015074,GO:0016020,GO:0016021
SECCE2Rv1G0073220.1	11.1213	1.20313	6.1622	3.29532	0.00198524	0.0277567	SECCE2Rv1G0073220.1	Non-specific serine/threonine protein kinase	primary_confidence_class=HC	secondary_condidence_class=HC1	***	GO:0000166,GO:0004672,GO:0004674,GO:0005524,GO:0006468,GO:0007165,GO:0016301,GO:0016310,GO:0016740
SECCE2Rv1G0069980.1	101.503	10.3254	55.9142	3.29556	2.12521e-17	2.95948e-15	SECCE2Rv1G0069980.1	Ubiquitin activating enzyme E1	primary_confidence_class=HC	secondary_condidence_class=HC1	***	GO:0000166,GO:0005524,GO:0006464,GO:0008641,GO:0016874
SECCE3Rv1G0162260.1	232.597	23.1573	127.877	3.32734	2.88811e-20	5.12993e-18	SECCE3Rv1G0162260.1	Alkaline alpha-galactosidase seed imbibition protein	primary_confidence_class=HC	secondary_condidence_class=HC1	***	GO:0003824
SECCE6Rv1G0380980.1	39.6931	3.86227	21.7777	3.35587	7.73575e-09	4.04373e-07	SECCE6Rv1G0380980.1	Protein kinase family protein	primary_confidence_class=HC	secondary_condidence_class=HC1	*-*	GO:0004672,GO:0005524,GO:0006468,GO:0009507,GO:0016301,GO:0016310
SECCE6Rv1G0383000.1	23.1825	2.19923	12.6908	3.37674	4.25939e-06	0.00013146	SECCE6Rv1G0383000.1	Leucine-rich repeat receptor-like protein kinase family protein	primary_confidence_class=HC	secondary_condidence_class=HC1	***	GO:0000122,GO:0000981,GO:0003676,GO:0003677,GO:0003700,GO:0005634,GO:0006351,GO:0006355,GO:0006359,GO:0006366,GO:0006383,GO:0046872
SECCE4Rv1G0293090.1	16.8613	1.53773	9.1995	3.37694	0.00011771	0.00250487	SECCE4Rv1G0293090.1	BTB/POZ domain containing protein, expressed	primary_confidence_class=HC	secondary_condidence_class=HC2	***	GO:0008168,GO:0016020,GO:0016021,GO:0016740,GO:0032259
SECCE6Rv1G0400440.1	15.2444	1.43036	8.33738	3.40948	0.0002755	0.00529903	SECCE6Rv1G0400440.1	Embryogenesis-associated protein EMB8	primary_confidence_class=HC	secondary_condidence_class=HC2	***	GO:0003677,GO:0003700,GO:0005634,GO:0006355,GO:0043565
SECCE4Rv1G0292960.1	12.0256	1.1432	6.58438	3.41674	0.00108299	0.016522	SECCE4Rv1G0292960.1	Acid beta-fructofuranosidase	primary_confidence_class=HC	secondary_condidence_class=HC1	***	GO:0004553,GO:0004564,GO:0004575,GO:0005975,GO:0008152,GO:0016020,GO:0016021,GO:0016787,GO:0016798
SECCE6Rv1G0382830.1	33.2658	3.15333	18.2096	3.42142	3.87373e-08	1.78386e-06	SECCE6Rv1G0382830.1	Receptor kinase	primary_confidence_class=HC	secondary_condidence_class=HC1	***	GO:0000166,GO:0004672,GO:0004674,GO:0005524,GO:0006468,GO:0016020,GO:0016021,GO:0016301,GO:0016310,GO:0016740
SECCE2Rv1G0074320.1	64.2999	5.8724	35.0862	3.44603	8.16229e-14	8.55909e-12	SECCE2Rv1G0074320.1	Cation calcium exchanger	primary_confidence_class=HC	secondary_condidence_class=HC2	***	GO:0016020,GO:0016021,GO:0055085
SECCEUnv1G0533540.1	12.4294	1.1432	6.78628	3.45703	0.00083541	0.0132925	SECCEUnv1G0533540.1	Transcription factor jumonji (jmj) family protein / zinc finger (C5HC2 type) family protein	primary_confidence_class=HC	secondary_condidence_class=HC2	--*	GO:0003676,GO:0003723
SECCE4Rv1G0220650.1	4406.54	401.493	2404.02	3.45793	1.24627e-81	1.44626e-78	SECCE4Rv1G0220650.1	Glycosyltransferase	primary_confidence_class=HC	secondary_condidence_class=HC1	***	GO:0008152,GO:0016740,GO:0016757,GO:0016758
SECCE4Rv1G0227980.1	18.3584	1.55953	9.95898	3.47784	4.20926e-05	0.00101906	SECCE4Rv1G0227980.1	F-box family protein	primary_confidence_class=HC	secondary_condidence_class=HC2	-**	GO:0004672,GO:0005524,GO:0006468,GO:0016020,GO:0016021,GO:0016301,GO:0016310
SECCE4Rv1G0228000.1	18.3584	1.55953	9.95898	3.47784	4.20926e-05	0.00101906	SECCE4Rv1G0228000.1	F-box domain containing protein	primary_confidence_class=HC	secondary_condidence_class=HC2	***	GO:0004672,GO:0005524,GO:0006468,GO:0016020,GO:0016021,GO:0016301,GO:0016310
SECCE1Rv1G0000060.1	889.971	77.9895	483.98	3.51759	1.23473e-66	9.34476e-64	SECCE1Rv1G0000060.1	ABC transporter ATP-binding protein	primary_confidence_class=HC	secondary_condidence_class=HC1	*-*	GO:0000166,GO:0005524,GO:0016020,GO:0016021,GO:0016887,GO:0042626,GO:0055085
SECCE2Rv1G0129880.1	16.3808	1.51208	8.94642	3.51828	9.61584e-05	0.00211342	SECCE2Rv1G0129880.1	Isoaspartyl peptidase/L-asparaginase	primary_confidence_class=HC	secondary_condidence_class=HC1	***	GO:0016787
SECCE4Rv1G0245220.1	287.354	24.6825	156.018	3.52891	3.51059e-29	1.01848e-26	SECCE4Rv1G0245220.1	BURP domain protein RD22	primary_confidence_class=HC	secondary_condidence_class=HC1	***	GO:0005768,GO:0005794,GO:0005802,GO:0009651
SECCE1Rv1G0044260.1	23.2473	2.13544	12.6914	3.53801	5.54071e-06	0.000164026	SECCE1Rv1G0044260.1	Phosphatidylinositol-glycan biosynthesis class X protein	primary_confidence_class=HC	secondary_condidence_class=HC2	***	GO:0005789,GO:0006506
SECCE3Rv1G0192380.1	9.63617	0.768866	5.20252	3.56296	0.00236738	0.0322701	SECCE3Rv1G0192380.1	Arabinogalactan peptide 14	primary_confidence_class=HC	secondary_condidence_class=HC2	-**	GO:0016020,GO:0016021
SECCE4Rv1G0218800.1	19.495	1.59766	10.5463	3.56613	2.61222e-05	0.000658044	SECCE4Rv1G0218800.1	3'-N-debenzoyl-2'-deoxytaxol N-benzoyltransferase	primary_confidence_class=HC	secondary_condidence_class=HC2	***	GO:0016740,GO:0016747
SECCE7Rv1G0465310.1	16.2567	1.26691	8.76181	3.58746	0.000203823	0.00406874	SECCE7Rv1G0465310.1	Alcohol dehydrogenase, putative	primary_confidence_class=HC	secondary_condidence_class=HC1	***	GO:0008270,GO:0016491,GO:0046872,GO:0051903,GO:0055114
SECCE2Rv1G0132240.1	65.1032	5.45608	35.2796	3.61046	7.23607e-13	6.92078e-11	SECCE2Rv1G0132240.1	Holliday junction ATP-dependent DNA helicase RuvB	primary_confidence_class=HC	secondary_condidence_class=HC2	--*	GO:0000166,GO:0003677,GO:0004386,GO:0005524,GO:0006281,GO:0006310,GO:0006974,GO:0009378,GO:0009432,GO:0016787,GO:0032508
SECCE6Rv1G0386540.1	170.455	13.7152	92.0852	3.6198	4.11146e-27	1.11825e-24	SECCE6Rv1G0386540.1	CASP-like protein	primary_confidence_class=HC	secondary_condidence_class=HC2	***	GO:0005886,GO:0016020,GO:0016021
SECCE2Rv1G0071600.1	130.582	10.2584	70.4203	3.66259	3.6088e-05	0.000887266	SECCE2Rv1G0071600.1	Alpha-L-arabinofuranosidase 1	primary_confidence_class=HC	secondary_condidence_class=HC1	***	GO:0046373,GO:0046556
SECCE1Rv1G0000080.1	5218.7	411.879	2815.29	3.66314	1.46758e-83	2.25198e-80	SECCE1Rv1G0000080.1	Beta-galactosidase	primary_confidence_class=HC	secondary_condidence_class=HC1	***	GO:0004553,GO:0004565,GO:0005975,GO:0008152,GO:0016787,GO:0016798,GO:0030246
SECCE2Rv1G0130800.1	48.6452	3.69497	26.1701	3.75586	9.59996e-11	6.76545e-09	SECCE2Rv1G0130800.1	Short chain dehydrogenase/reductase	primary_confidence_class=HC	secondary_condidence_class=HC1	***	GO:0016491,GO:0055114
SECCE2Rv1G0073010.1	24.3642	1.70118	13.0327	3.86076	9.10611e-07	3.26153e-05	SECCE2Rv1G0073010.1	Actin-related protein 2/3 complex subunit 5	primary_confidence_class=HC	secondary_condidence_class=HC1	***	GO:0005856,GO:0005885,GO:0015629,GO:0030833,GO:0034314
SECCE6Rv1G0384290.1	8.62952	0.601565	4.61554	3.95182	0.00351102	0.0442551	SECCE6Rv1G0384290.1	Leucine-rich repeat receptor-like protein kinase family protein	primary_confidence_class=HC	secondary_condidence_class=HC2	***	GO:0004601,GO:0006979,GO:0016020,GO:0016021,GO:0016491,GO:0020037,GO:0042744,GO:0046872,GO:0055114,GO:0098869
SECCE7Rv1G0514810.1	8.65327	0.541637	4.59745	3.96586	0.00360669	0.045037	SECCE7Rv1G0514810.1	Protein kinase family protein	primary_confidence_class=HC	secondary_condidence_class=HC2	*-*	GO:0016020,GO:0016021
SECCE6Rv1G0441490.1	38.4874	2.52612	20.5067	4.0656	4.59712e-09	2.48516e-07	SECCE6Rv1G0441490.1	Disease resistance protein	primary_confidence_class=HC	secondary_condidence_class=HC1	*-*	GO:0043531
SECCE6Rv1G0381490.1	18.4825	1.01789	9.75018	4.07564	2.85871e-05	0.000715994	SECCE6Rv1G0381490.1	Calcium-dependent lipid-binding (CaLB domain) family	primary_confidence_class=HC	secondary_condidence_class=HC2	***	GO:0009733
SECCE4Rv1G0286520.1	9.9278	0.661494	5.29464	4.07793	0.00183459	0.0259843	SECCE4Rv1G0286520.1	F-box family protein	primary_confidence_class=HC	secondary_condidence_class=HC2	--*	GO:0005886,GO:0006952,GO:0007165,GO:0043531
SECCE4Rv1G0272310.1	24.7207	1.47395	13.0973	4.1346	8.89962e-07	3.20736e-05	SECCE4Rv1G0272310.1	Protein SUPPRESSOR OF GENE SILENCING 3	primary_confidence_class=HC	secondary_condidence_class=HC1	***	GO:0031047
SECCE4Rv1G0255200.1	19.3922	1.08327	10.2378	4.15132	2.60137e-05	0.000656261	SECCE4Rv1G0255200.1	GrpE protein homolog	primary_confidence_class=HC	secondary_condidence_class=HC2	*-*	GO:0000774,GO:0005739,GO:0005759,GO:0006457,GO:0042803,GO:0050790,GO:0051087
SECCE7Rv1G0467410.1	15.3092	0.79066	8.04995	4.20063	9.54601e-05	0.00210073	SECCE7Rv1G0467410.1	Dof zinc finger protein	primary_confidence_class=HC	secondary_condidence_class=HC1	***	GO:0003677,GO:0005634,GO:0006355
SECCE1Rv1G0046700.1	30.8624	1.61945	16.2409	4.22268	2.75765e-08	1.31513e-06	SECCE1Rv1G0046700.1	Thioredoxin	primary_confidence_class=HC	secondary_condidence_class=HC1	***	GO:0005623,GO:0006662,GO:0008047,GO:0015035,GO:0016671,GO:0043085,GO:0045454,GO:0048046,GO:0055114
SECCE7Rv1G0464960.1	10.8081	0.519842	5.664	4.30606	0.000847153	0.0134302	SECCE7Rv1G0464960.1	Zinc finger protein	primary_confidence_class=HC	secondary_condidence_class=HC2	***	GO:0016702,GO:0046872,GO:0051213,GO:0055114
SECCEUnv1G0533900.1	34.5535	1.62491	18.0892	4.39693	0.00246755	0.0334522	SECCEUnv1G0533900.1	Aldehyde dehydrogenase	primary_confidence_class=HC	secondary_condidence_class=HC1	***	GO:0008152,GO:0016491,GO:0016620,GO:0055114
SECCE7Rv1G0489800.1	223.973	10.5907	117.282	4.40153	0.00222605	0.03068	SECCE7Rv1G0489800.1	Transposon Ty3-I Gag-Pol polyprotein	primary_confidence_class=HC	secondary_condidence_class=HC2	--*	GO:0003676,GO:0008270,GO:0016020,GO:0016021
SECCE4Rv1G0245360.1	18.3605	0.79066	9.57558	4.44872	2.05483e-05	0.000531477	SECCE4Rv1G0245360.1	3'-hydroxy-N-methyl-(S)-coclaurine 4'-O-methyltransferase 1	primary_confidence_class=HC	secondary_condidence_class=HC2	--*	GO:0008168,GO:0008171,GO:0009820,GO:0016740,GO:0030784,GO:0032259,GO:0046983
SECCE7Rv1G0466390.1	127.585	5.73075	66.6578	4.45316	5.20325e-27	1.39343e-24	SECCE7Rv1G0466390.1	Hydrolase, alpha/beta fold family protein, expressed	primary_confidence_class=HC	secondary_condidence_class=HC2	***	GO:0003824,GO:0016787
SECCE6Rv1G0380450.1	7.02226	0.249024	3.63564	4.55315	0.00344659	0.043623	SECCE6Rv1G0380450.1	Ribosomal RNA small subunit methyltransferase H	primary_confidence_class=HC	secondary_condidence_class=HC2	***	GO:0008168,GO:0016740,GO:0032259
SECCE4Rv1G0290260.1	1139.68	44.6383	592.16	4.6757	3.75164e-100	9.32925e-97	SECCE4Rv1G0290260.1	Programmed cell death-4	primary_confidence_class=HC	secondary_condidence_class=HC2	--*	GO:0001104,GO:0006357,GO:0016592
SECCE5Rv1G0337130.1	59.9148	2.28095	31.0979	4.74665	4.25864e-14	4.57594e-12	SECCE5Rv1G0337130.1	Purple acid phosphatase	primary_confidence_class=HC	secondary_condidence_class=HC1	***	GO:0003993,GO:0016311,GO:0016787,GO:0046872
SECCE2Rv1G0072290.1	8.49567	0.249024	4.37235	4.82655	0.00153728	0.0222439	SECCE2Rv1G0072290.1	NAC domain protein	primary_confidence_class=HC	secondary_condidence_class=HC2	***	GO:0003677,GO:0005634,GO:0006351,GO:0006355
SECCE4Rv1G0292920.1	18.0787	0.601565	9.34012	5.00068	2.56523e-05	0.000648083	SECCE4Rv1G0292920.1	Acid beta-fructofuranosidase	primary_confidence_class=HC	secondary_condidence_class=HC1	***	GO:0004553,GO:0004564,GO:0004575,GO:0005975,GO:0008152,GO:0016020,GO:0016021,GO:0016787,GO:0016798
SECCE6Rv1G0380530.1	9.68142	0.270818	4.97612	5.0102	0.000601778	0.0101701	SECCE6Rv1G0380530.1	NAC domain-containing protein, putative	primary_confidence_class=HC	secondary_condidence_class=HC1	***	GO:0003677,GO:0005634,GO:0006351,GO:0006355
SECCEUnv1G0543880.1	1456.18	45.0066	750.595	5.02554	7.16564e-114	2.49464e-110	SECCEUnv1G0543880.1	Lipid transfer protein	primary_confidence_class=HC	secondary_condidence_class=HC2	*-*	GO:0006869,GO:0008289
SECCE6Rv1G0385600.1	5.08002	0	2.54001	5.05256	0.00266657	0.0357053	SECCE6Rv1G0385600.1	Pentatricopeptide repeat-containing protein	primary_confidence_class=HC	secondary_condidence_class=HC1	***	GO:0008270
SECCEUnv1G0533480.1	20.6948	0.498047	10.5964	5.20816	1.46979e-05	0.000394824	SECCEUnv1G0533480.1	Guanosine-3',5'-bis(Diphosphate) 3'-pyrophosphohydrolase	primary_confidence_class=HC	secondary_condidence_class=HC2	***	GO:0015969,GO:0016787
SECCE7Rv1G0513930.1	74.1054	1.9502	38.0278	5.23943	2.77336e-16	3.52379e-14	SECCE7Rv1G0513930.1	Alpha/beta-Hydrolases superfamily protein	primary_confidence_class=HC	secondary_condidence_class=HC2	***	GO:0008152,GO:0016787
SECCE3Rv1G0152270.1	32.8262	0.812455	16.8193	5.31042	4.80231e-08	2.17127e-06	SECCE3Rv1G0152270.1	Nbs-lrr resistance protein, putative	primary_confidence_class=HC	secondary_condidence_class=HC1	***	GO:0043531
SECCE3Rv1G0206700.1	12.1475	0.330747	6.23914	5.34931	0.000141195	0.00296117	SECCE3Rv1G0206700.1	Protease inhibitor/seed storage/lipid transfer protein family protein	primary_confidence_class=HC	secondary_condidence_class=HC2	-**	GO:0006508,GO:0008233
SECCE4Rv1G0293040.1	7.11086	0	3.55543	5.54166	0.000566608	0.00968856	SECCE4Rv1G0293040.1	Protein kinase-like	primary_confidence_class=HC	secondary_condidence_class=HC2	*-*	GO:0000166,GO:0004672,GO:0004674,GO:0005524,GO:0006468,GO:0016301,GO:0016310,GO:0016740
SECCE2Rv1G0130700.1	7.82589	0	3.91294	5.6775	0.00024133	0.00472534	SECCE2Rv1G0130700.1	Leucine-rich repeat receptor-like protein kinase family protein	primary_confidence_class=HC	secondary_condidence_class=HC2	***	GO:0003676,GO:0008270,GO:0015074
SECCE6Rv1G0399940.1	15.6991	0.330747	8.01492	5.70899	2.55502e-05	0.000646443	SECCE6Rv1G0399940.1	UPF0565 protein C2orf69	primary_confidence_class=HC	secondary_condidence_class=HC2	***	GO:0003677,GO:0003700,GO:0005634,GO:0006351,GO:0006355
SECCE1Rv1G0047620.1	8.13919	0	4.0696	5.71409	0.000231064	0.00454992	SECCE1Rv1G0047620.1	Lysine--trna ligase	primary_confidence_class=HC	secondary_condidence_class=HC2	***	GO:0016874
SECCE7Rv1G0467370.1	30.0253	0.519842	15.2726	5.76618	4.05892e-07	1.56313e-05	SECCE7Rv1G0467370.1	Patatin	primary_confidence_class=HC	secondary_condidence_class=HC2	***	GO:0006629,GO:0008152,GO:0016042,GO:0016787
SECCE7Rv1G0464730.1	8.44044	0	4.22022	5.78636	0.000125372	0.00265493	SECCE7Rv1G0464730.1	BTB/POZ domain containing protein, expressed	primary_confidence_class=HC	secondary_condidence_class=HC2	***	GO:0003676,GO:0003677,GO:0005634,GO:0006260,GO:0006281,GO:0006310,GO:0046872
SECCE7Rv1G0466890.1	19.1383	0.270818	9.70456	5.99472	6.49088e-06	0.000187607	SECCE7Rv1G0466890.1	tRNA-specific 2-thiouridylase mnmA	primary_confidence_class=HC	secondary_condidence_class=HC2	***	GO:0008033,GO:0016740,GO:0016783
SECCE6Rv1G0383850.1	10.0164	0	5.0082	6.0062	3.68957e-05	0.000902028	SECCE6Rv1G0383850.1	Cysteine/Histidine-rich C1 domain family protein	primary_confidence_class=HC	secondary_condidence_class=HC2	--*	GO:0003676,GO:0008270,GO:0015074,GO:0016020,GO:0016021
SECCE6Rv1G0386020.1	21.5793	0.330747	10.955	6.12453	4.22086e-06	0.000130502	SECCE6Rv1G0386020.1	Ubiquitin	primary_confidence_class=HC	secondary_condidence_class=HC1	***	GO:0003735,GO:0005840,GO:0006412
SECCE6Rv1G0406020.1	12.652	0	6.32599	6.34156	6.14383e-06	0.000178839	SECCE6Rv1G0406020.1	AAA domain-containing protein 3, ATPase family	primary_confidence_class=HC	secondary_condidence_class=HC2	***	GO:0005524,GO:0016787
SECCEUnv1G0532380.1	14.0918	0	7.04592	6.50529	2.44363e-06	7.98054e-05	SECCEUnv1G0532380.1	Protein DETOXIFICATION	primary_confidence_class=HC	secondary_condidence_class=HC2	*-*	GO:0006855,GO:0015238,GO:0015297,GO:0016020,GO:0016021,GO:0055085
SECCE6Rv1G0389420.1	18.3228	0	9.1614	6.89561	2.72246e-07	1.08692e-05	SECCE6Rv1G0389420.1	zinc finger MYM-type-like protein	primary_confidence_class=HC	secondary_condidence_class=HC2	***	GO:0008152,GO:0016740,GO:0016757,GO:0016758
SECCE7Rv1G0457050.1	21.2383	0	10.6192	7.09094	9.037e-08	3.85557e-06	SECCE7Rv1G0457050.1	Cytochrome P450	primary_confidence_class=HC	secondary_condidence_class=HC2	***	GO:0004497,GO:0005506,GO:0016491,GO:0016705,GO:0020037,GO:0046872,GO:0055114
SECCE4Rv1G0266580.1	32.8218	0	16.4109	7.75162	2.74359e-09	1.5258e-07	SECCE4Rv1G0266580.1	Pol polyprotein	primary_confidence_class=HC	secondary_condidence_class=HC2	***	GO:0003676,GO:0008270
SECCE2Rv1G0130040.1	2039.43	4.02572	1021.73	9.02294	1.09127e-101	3.16596e-98	SECCE2Rv1G0130040.1	GDSL esterase/lipase	primary_confidence_class=HC	secondary_condidence_class=HC2	***	GO:0016788
SECCE2Rv1G0091390.1	982.605	0.519842	491.563	10.7842	4.01906e-25	9.58353e-23	SECCE2Rv1G0091390.1	electron transporter, putative (Protein of unknown function, DUF547)	primary_confidence_class=HC	secondary_condidence_class=HC2	--*	GO:0003676,GO:0015074
