# Supplementary material for: Rye B chromosomes differently influence the expression of A chromosome–encoded genes depending on the host species
Source: Chromosome Res. 2022 Jul 4;30(4):335–49. doi: 10.1007/s10577-022-09704-6 (PMC9771852; doi:10.1007/s10577-022-09704-6)
Supplement: Supplementary file 16 — Supplemental Table 4 Differentially expressed transcripts identified in wheat in the presence of +2B chromosomes. (XLSX 10 KB) [file 10577_2022_9704_MOESM16_ESM.xlsx]

## Sheet: Sheet1
Supplemental Table 4 Differentially expressed transcripts identified in wheat in the presence of 2B chromosomes.
0B-2B (Total amount of analyzed genes 133744)
Up-regulated in wheat in the presence of 2B								Down-regulated in wheat in the presence of 2B
Fold change (FC)	less than 2FC	2FC	4FC	8FC	16FC			Fold change (FC)	less than 2FC	2FC	4FC	8FC	16FC
Amount of DETs	2777	1301	62	2	1			Amount of DETs	3289	845	9	0	0
