# Supplementary material for: Rye B chromosomes differently influence the expression of A chromosome–encoded genes depending on the host species
Source: Chromosome Res. 2022 Jul 4;30(4):335–49. doi: 10.1007/s10577-022-09704-6 (PMC9771852; doi:10.1007/s10577-022-09704-6)
Supplement: Supplementary file 17 — Supplemental Table 5 Annotated differentially expressed genes identified in wheat in the presence of +2B chromosomes based on the DESeq2. (XLSX 1270 KB) [file 10577_2022_9704_MOESM17_ESM.xlsx]

## Sheet: Sheet1
Supplemental Table 5 Annotated differentially expressed genes identified in wheat in the presence of 2B chromosomes based on the DESeq2.
Gene-ID	log2 (0B-2B)	P value for the statistical significance of this change	FDR < 0.05	AHRD-Quality-Code	Blast-Hit-Accession	Human-Readable-Description	Pfam-IDs-(Description)	Interpro-IDs-(Description)	GO-IDs-(Description)-via-Interpro	Gene-or-TE-TE?-U (via-function)	Pfam-IDs	Interpro-IDs	GO-IDs-via-Interpro
TraesCS1A02G000600.1	-1.1093	0.00730565	0.0459699	--*	sp|B0T336|ATPG_CAUSK	ATP synthase gamma chain				G
TraesCS1A02G000900.1	-1.21872	0.000105791	0.00228648	--*	sp|A6UDD3|HGD_SINMW	Homogentisate 1,2-dioxygenase				G
TraesCS1A02G001400.1	-0.902104	0.00647928	0.0422664	--*	AT1G05180.3	NAD(P)-binding Rossmann-fold superfamily protein				G
TraesCS1A02G002100.1	-0.48473	0.00340361	0.0270097	***	tr|A0A1D1XIT3|A0A1D1XIT3_9ARAE	Tripartite motif-containing protein 29				G
TraesCS1A02G002500.1	0.564462	0.00188588	0.0180228	***	tr|M8C406|M8C406_AEGTA	Phospholipid-transporting ATPase	PF16209: Phospholipid-translocating ATPase N-terminal; PF00122: E1-E2 ATPase; PF13246: Cation transport ATPase (P-type); PF16212: Phospholipid-translocating P-type ATPase C-terminal	IPR001757: P-type ATPase; IPR006539: P-type ATPase, subfamily IV; IPR008250: P-type ATPase, A domain; IPR018303: P-type ATPase, phosphorylation site; IPR023214: HAD-like domain; IPR023299: P-type ATPase, cytoplasmic domain N; IPR032630: P-type ATPase, C-terminal; IPR032631: P-type ATPase, N-terminal	GO:0000166 MF: nucleotide binding;GO:0000287 MF: magnesium ion binding;GO:0004012 MF: phospholipid-translocating ATPase activity;GO:0005524 MF: ATP binding;GO:0015914 BP: phospholipid transport;GO:0016021 CC: integral component of membrane;GO:0046872 MF: metal ion binding	G	PF16209; PF00122; PF13246; PF16212	IPR001757; IPR006539; IPR008250; IPR018303; IPR023214; IPR023299; IPR032630; IPR032631	GO:0000166; GO:0000287; GO:0004012; GO:0005524; GO:0015914; GO:0016021; GO:0046872
TraesCS1A02G003500.1	-1.19672	0.00492739	0.0350574	--*	tr|A0A061S2I1|A0A061S2I1_9CHLO	Glutamyl-tRNA(Gln) amidotransferase subunit B, chloroplastic/mitochondrial				G
TraesCS1A02G010300.1	0.82231	0.00356017	0.0279213	--*	sp|Q91VN4|MIC25_MOUSE	MICOS complex subunit Mic25				G
TraesCS1A02G011800.1	0.735262	0.00612193	0.0406948	***	tr|A0A1D5S4Q5|A0A1D5S4Q5_WHEAT	Formin-like protein	PF02181: Formin Homology 2 Domain	IPR015425: Formin, FH2 domain		G	PF02181	IPR015425
TraesCS1A02G015300.1	0.519943	0.000232147	0.00405214	***	tr|G5DX74|G5DX74_SILLA	Ras-like protein	PF00071: Ras family	IPR001806: Small GTPase superfamily; IPR005225: Small GTP-binding protein domain; IPR027417: P-loop containing nucleoside triphosphate hydrolase	GO:0003924 MF: GTPase activity;GO:0005525 MF: GTP binding	G	PF00071	IPR001806; IPR005225; IPR027417	GO:0003924; GO:0005525
TraesCS1A02G015400.1	0.847502	0.0046956	0.0339154	***	tr|A0A061RFL5|A0A061RFL5_9CHLO	Ras-related protein Rab-11A	PF00071: Ras family	IPR001806: Small GTPase superfamily; IPR005225: Small GTP-binding protein domain; IPR027417: P-loop containing nucleoside triphosphate hydrolase	GO:0003924 MF: GTPase activity;GO:0005525 MF: GTP binding	G	PF00071	IPR001806; IPR005225; IPR027417	GO:0003924; GO:0005525
TraesCS1A02G016200.1	0.560561	0.00483133	0.0345914	*-*	tr|A0A0B4SVQ6|A0A0B4SVQ6_WHEAT	Disease resistance protein	PF00931: NB-ARC domain	IPR002182: NB-ARC; IPR011991: Winged helix-turn-helix DNA-binding domain; IPR027417: P-loop containing nucleoside triphosphate hydrolase; IPR032675: Leucine-rich repeat domain, L domain-like	GO:0043531 MF: ADP binding	G	PF00931	IPR002182; IPR011991; IPR027417; IPR032675	GO:0043531
TraesCS1A02G018700.1	-1.99017	4.30369e-06	0.000217315	***	tr|A0A1J6JWE1|A0A1J6JWE1_NICAT	Protein trichome birefringence	PF14416: PMR5 N terminal Domain; PF13839: GDSL/SGNH-like Acyl-Esterase family found in Pmr5 and Cas1p	IPR025846: PMR5 N-terminal domain; IPR026057: PC-Esterase		G	PF14416; PF13839	IPR025846; IPR026057
TraesCS1A02G020700.1	-0.841132	0.00383335	0.0293713	***	tr|B9H663|B9H663_POPTR	Phosphoinositide phosphatase family protein	PF02383: SacI homology domain	IPR002013: SAC domain	GO:0042578 MF: phosphoric ester hydrolase activity	G	PF02383	IPR002013	GO:0042578
TraesCS1A02G026200.1	-1.10548	0.0077096	0.0476806	***	tr|F1DT48|F1DT48_SETIT	NBS-LRR disease resistance protein-like protein	PF00931: NB-ARC domain	IPR002182: NB-ARC; IPR027417: P-loop containing nucleoside triphosphate hydrolase	GO:0043531 MF: ADP binding	G	PF00931	IPR002182; IPR027417	GO:0043531
TraesCS1A02G027700.1	-1.53414	4.03616e-10	1.37877e-07	--*	sp|P08753|GNAI3_RAT	Guanine nucleotide-binding protein G(k) subunit alpha				G
TraesCS1A02G028600.1	0.668094	0.00339803	0.026987	--*	AT5G38350.1	Disease resistance protein (NBS-LRR class) family	PF00931: NB-ARC domain	IPR002182: NB-ARC; IPR027417: P-loop containing nucleoside triphosphate hydrolase	GO:0043531 MF: ADP binding	G	PF00931	IPR002182; IPR027417	GO:0043531
TraesCS1A02G030000.1	0.818242	0.000547099	0.00751194	***	tr|A0A0B0NPS3|A0A0B0NPS3_GOSAR	Chaperone DnaJ		IPR001305: Heat shock protein DnaJ, cysteine-rich domain	GO:0031072 MF: heat shock protein binding;GO:0051082 MF: unfolded protein binding	G		IPR001305	GO:0031072; GO:0051082
TraesCS1A02G030100.1	0.643917	0.000556486	0.00760392	***	tr|I3TAJ6|I3TAJ6_MEDTR	NAD(P)-binding rossmann-fold protein	PF13460: NAD(P)H-binding	IPR016040: NAD(P)-binding domain		G	PF13460	IPR016040
TraesCS1A02G031200.1	0.835016	1.091e-05	0.000428245	***	tr|A3RI54|A3RI54_SOLTU	Protein kinase	PF00069: Protein kinase domain	IPR000719: Protein kinase domain; IPR008271: Serine/threonine-protein kinase, active site; IPR011009: Protein kinase-like domain; IPR017441: Protein kinase, ATP binding site	GO:0004672 MF: protein kinase activity;GO:0005524 MF: ATP binding;GO:0006468 BP: protein phosphorylation	G	PF00069	IPR000719; IPR008271; IPR011009; IPR017441	GO:0004672; GO:0005524; GO:0006468
TraesCS1A02G031700.1	-1.06164	0.00273668	0.0233259	***	tr|A0A0A8JXV7|A0A0A8JXV7_ORYSI	Pentatricopeptide repeat-containing protein	PF13041: PPR repeat family; PF12854: PPR repeat; PF01535: PPR repeat	IPR002885: Pentatricopeptide repeat		G	PF13041; PF12854; PF01535	IPR002885
TraesCS1A02G033600.1	0.775182	1.50282e-05	0.000543266	***	tr|A9PFS3|A9PFS3_POPTR	Mitochondrial import inner membrane translocase subunit Tim17/Tim22/Tim23 family protein	PF02466: Tim17/Tim22/Tim23/Pmp24 family	IPR003397: Mitochondrial inner membrane translocase subunit Tim17/Tim22/Tim23/peroxisomal protein PMP24		G	PF02466	IPR003397
TraesCS1A02G038200.1	0.742246	0.00112727	0.0125661	***	tr|W4ZYU1|W4ZYU1_WHEAT	Histone H2A	PF00125: Core histone H2A/H2B/H3/H4; PF16211: C-terminus of histone H2A	IPR002119: Histone H2A; IPR007125: Histone H2A/H2B/H3; IPR009072: Histone-fold; IPR032454: Histone H2A, C-terminal domain; IPR032458: Histone H2A conserved site	GO:0000786 CC: nucleosome;GO:0003677 MF: DNA binding;GO:0005634 CC: nucleus;GO:0046982 MF: protein heterodimerization activity	G	PF00125; PF16211	IPR002119; IPR007125; IPR009072; IPR032454; IPR032458	GO:0000786; GO:0003677; GO:0005634; GO:0046982
TraesCS1A02G039300.1	-1.14976	0.00433031	0.0320361	***	tr|R7W1C7|R7W1C7_AEGTA	Type I inositol-1,4,5-trisphosphate 5-phosphatase 1	PF03372: Endonuclease/Exonuclease/phosphatase family	IPR000300: Inositol polyphosphate-related phosphatase; IPR005135: Endonuclease/exonuclease/phosphatase	GO:0046856 BP: phosphatidylinositol dephosphorylation	TE?	PF03372	IPR000300; IPR005135	GO:0046856
TraesCS1A02G040100.1	-1.33478	0.002015	0.0188324	***	tr|B9HM54|B9HM54_POPTR	Zinc finger family protein	PF13912: C2H2-type zinc finger	IPR013087: Zinc finger C2H2-type	GO:0003676 MF: nucleic acid binding	TE?	PF13912	IPR013087	GO:0003676
TraesCS1A02G042100.1	-1.26472	5.8189e-07	4.91171e-05	--*	sp|A6T6A3|SYL_KLEP7	Leucine--tRNA ligase				G
TraesCS1A02G043500.1	-0.760252	0.00114606	0.0127143	*-*	AT5G20030.2	Plant Tudor-like RNA-binding protein	PF03735: ENT domain	IPR005491: ENT domain		G	PF03735	IPR005491
TraesCS1A02G045400.1	0.534542	0.000209601	0.00375386	***	tr|W4ZUV9|W4ZUV9_WHEAT	Beta-hexosaminidase	PF14845: beta-acetyl hexosaminidase like; PF00728: Glycosyl hydrolase family 20, catalytic domain	IPR015883: Glycoside hydrolase family 20, catalytic domain; IPR017853: Glycoside hydrolase superfamily; IPR025705: Beta-hexosaminidase; IPR029018: Chitobiase/beta-hexosaminidase domain 2-like; IPR029019: Beta-hexosaminidase, eukaryotic type, N-terminal	GO:0004553 MF: hydrolase activity, hydrolyzing O-glycosyl compounds;GO:0004563 MF: beta-N-acetylhexosaminidase activity;GO:0005975 BP: carbohydrate metabolic process	G	PF14845; PF00728	IPR015883; IPR017853; IPR025705; IPR029018; IPR029019	GO:0004553; GO:0004563; GO:0005975
TraesCS1A02G045700.1	0.380871	0.00716914	0.0454367	***	tr|A0A173GPK0|A0A173GPK0_9ASPA	Glutathione S-transferase	PF13417: Glutathione S-transferase, N-terminal domain; PF13410: Glutathione S-transferase, C-terminal domain	IPR004045: Glutathione S-transferase, N-terminal; IPR010987: Glutathione S-transferase, C-terminal-like; IPR012336: Thioredoxin-like fold	GO:0005515 MF: protein binding	G	PF13417; PF13410	IPR004045; IPR010987; IPR012336	GO:0005515
TraesCS1A02G046600.1	0.473239	0.00393641	0.0299088	*-*	tr|A0A1E5V7A2|A0A1E5V7A2_9POAL	E3 UFM1-protein ligase 1-like protein				G
TraesCS1A02G047000.1	-0.40277	5.34428e-05	0.00139971	***	tr|A0A103XD00|A0A103XD00_CYNCS	Calcium-transporting ATPase	PF00690: Cation transporter/ATPase, N-terminus; PF00122: E1-E2 ATPase; PF13246: Cation transport ATPase (P-type); PF00702: haloacid dehalogenase-like hydrolase; PF00689: Cation transporting ATPase, C-terminus	IPR001757: P-type ATPase; IPR004014: Cation-transporting P-type ATPase, N-terminal; IPR006068: Cation-transporting P-type ATPase, C-terminal; IPR008250: P-type ATPase, A domain; IPR018303: P-type ATPase, phosphorylation site; IPR023214: HAD-like domain; IPR023298: P-type ATPase, transmembrane domain; IPR023299: P-type ATPase, cytoplasmic domain N	GO:0000166 MF: nucleotide binding;GO:0016021 CC: integral component of membrane;GO:0046872 MF: metal ion binding	G	PF00690; PF00122; PF13246; PF00702; PF00689	IPR001757; IPR004014; IPR006068; IPR008250; IPR018303; IPR023214; IPR023298; IPR023299	GO:0000166; GO:0016021; GO:0046872
TraesCS1A02G047500.1	-0.425462	0.00538314	0.0371874	***	tr|B4G1N4|B4G1N4_MAIZE	CsAtPR5				G
TraesCS1A02G048700.1	0.953286	0.00113398	0.012616	***	tr|M8C9T6|M8C9T6_AEGTA	Non-specific lipid-transfer protein-like protein	PF14368: Probable lipid transfer	IPR000528: Plant lipid transfer protein/Par allergen; IPR016140: Bifunctional inhibitor/plant lipid transfer protein/seed storage helical domain	GO:0006869 BP: lipid transport;GO:0008289 MF: lipid binding	G	PF14368	IPR000528; IPR016140	GO:0006869; GO:0008289
TraesCS1A02G050600.1	0.646105	5.13012e-05	0.0013607	***	tr|W4ZVB1|W4ZVB1_WHEAT	Defensin	PF00304: Gamma-thionin family	IPR003614: Knottin, scorpion toxin-like; IPR008176: Defensin, plant	GO:0006952 BP: defense response	G	PF00304	IPR003614; IPR008176	GO:0006952
TraesCS1A02G050800.1	1.21329	1.8728e-05	0.000645386	***	tr|C9E1C1|C9E1C1_WHEAT	Defensin	PF00304: Gamma-thionin family	IPR003614: Knottin, scorpion toxin-like; IPR008176: Defensin, plant	GO:0006952 BP: defense response	G	PF00304	IPR003614; IPR008176	GO:0006952
TraesCS1A02G050900.1	0.742971	0.00261359	0.0226356	***	tr|A0A060AJ86|A0A060AJ86_WHEAT	Defensin	PF00304: Gamma-thionin family	IPR003614: Knottin, scorpion toxin-like; IPR008176: Defensin, plant	GO:0006952 BP: defense response	G	PF00304	IPR003614; IPR008176	GO:0006952
TraesCS1A02G051700.1	-0.561986	0.00210642	0.0194418	***	tr|A0A151QUZ1|A0A151QUZ1_CAJCA	Glycine-rich protein A3		IPR013286: Annexin A7	GO:0005509 MF: calcium ion binding;GO:0005544 MF: calcium-dependent phospholipid binding	G		IPR013286	GO:0005509; GO:0005544
TraesCS1A02G055200.1	-0.894119	2.61723e-05	0.000824963	***	tr|G7JCB4|G7JCB4_MEDTR	Transmembrane protein, putative	PF06749: Protein of unknown function (DUF1218)	IPR009606: Protein of unknown function DUF1218		G	PF06749	IPR009606
TraesCS1A02G056400.1	0.787809	1.10049e-05	0.000430652	--*	AT4G17300.2	Class II aminoacyl-tRNA and biotin synthetases superfamily protein				G
TraesCS1A02G058200.1	1.22166	0.000846123	0.0102394	*-*	sp|P93194|RPK1_IPONI	Receptor-like protein kinase	PF13947: Wall-associated receptor kinase galacturonan-binding; PF07714: Protein tyrosine kinase	IPR000152: EGF-type aspartate/asparagine hydroxylation site; IPR000719: Protein kinase domain; IPR000742: EGF-like domain; IPR001245: Serine-threonine/tyrosine-protein kinase, catalytic domain; IPR001881: EGF-like calcium-binding domain; IPR008271: Serine/threonine-protein kinase, active site; IPR011009: Protein kinase-like domain; IPR017441: Protein kinase, ATP binding site; IPR018097: EGF-like …	GO:0004672 MF: protein kinase activity;GO:0005509 MF: calcium ion binding;GO:0005515 MF: protein binding;GO:0005524 MF: ATP binding;GO:0006468 BP: protein phosphorylation;GO:0030247 MF: polysaccharide binding	G	PF13947; PF07714	IPR000152; IPR000719; IPR000742; IPR001245; IPR001881; IPR008271; IPR011009; IPR017441; IPR018097; IPR025287	GO:0004672; GO:0005509; GO:0005515; GO:0005524; GO:0006468; GO:0030247
TraesCS1A02G059100.1	1.07617	0.000628353	0.00831147	***	tr|W4ZY32|W4ZY32_WHEAT	Patatin	PF01734: Patatin-like phospholipase	IPR002641: Patatin-like phospholipase domain; IPR016035: Acyl transferase/acyl hydrolase/lysophospholipase	GO:0006629 BP: lipid metabolic process;GO:0008152 BP: metabolic process	G	PF01734	IPR002641; IPR016035	GO:0006629; GO:0008152
TraesCS1A02G062100.1	0.537358	4.0657e-06	0.000209242	***	tr|A0A103XGG0|A0A103XGG0_CYNCS	Tetraspanin	PF00335: Tetraspanin family	IPR000301: Tetraspanin; IPR018499: Tetraspanin/Peripherin	GO:0016021 CC: integral component of membrane	G	PF00335	IPR000301; IPR018499	GO:0016021
TraesCS1A02G064000.1	0.73907	0.000647185	0.00848758	***	tr|A0A1D5S4V0|A0A1D5S4V0_WHEAT	Glycosyltransferases	PF03360: Glycosyltransferase family 43	IPR005027: Glycosyl transferase, family 43; IPR029044: Nucleotide-diphospho-sugar transferases	GO:0015018 MF: galactosylgalactosylxylosylprotein 3-beta-glucuronosyltransferase activity;GO:0016020 CC: membrane	G	PF03360	IPR005027; IPR029044	GO:0015018; GO:0016020
TraesCS1A02G064100.1	0.527042	2.2217e-06	0.000134302	***	tr|M8A212|M8A212_TRIUA	Protein IQ-DOMAIN 1	PF00612: IQ calmodulin-binding motif; PF13178: Protein of unknown function (DUF4005)	IPR000048: IQ motif, EF-hand binding site; IPR025064: Domain of unknown function DUF4005	GO:0005515 MF: protein binding	G	PF00612; PF13178	IPR000048; IPR025064	GO:0005515
TraesCS1A02G065400.1	-0.949544	3.66257e-07	3.4395e-05	***	tr|M8AQ22|M8AQ22_TRIUA	Nuclear pore complex protein Nup98-Nup96	PF04096: Nucleoporin autopeptidase	IPR007230: Peptidase S59, nucleoporin	GO:0005643 CC: nuclear pore;GO:0006810 BP: transport	G	PF04096	IPR007230	GO:0005643; GO:0006810
TraesCS1A02G065600.1	-1.19382	0.000946888	0.0111075	***	tr|M8AE52|M8AE52_TRIUA	Importin subunit beta-1	PF03810: Importin-beta N-terminal domain; PF13513: HEAT-like repeat	IPR001494: Importin-beta, N-terminal domain; IPR011989: Armadillo-like helical; IPR016024: Armadillo-type fold	GO:0005488 MF: binding;GO:0006886 BP: intracellular protein transport;GO:0008536 MF: Ran GTPase binding	G	PF03810; PF13513	IPR001494; IPR011989; IPR016024	GO:0005488; GO:0006886; GO:0008536
TraesCS1A02G066300.1	0.922669	0.00734342	0.0461106	***	tr|B6TVN8|B6TVN8_MAIZE	Beta 1, 3 galactosyltransferase	PF00337: Galactoside-binding lectin; PF01762: Galactosyltransferase	IPR001079: Galectin, carbohydrate recognition domain; IPR002659: Glycosyl transferase, family 31; IPR013320: Concanavalin A-like lectin/glucanase domain	GO:0006486 BP: protein glycosylation;GO:0008378 MF: galactosyltransferase activity;GO:0016020 CC: membrane;GO:0030246 MF: carbohydrate binding	G	PF00337; PF01762	IPR001079; IPR002659; IPR013320	GO:0006486; GO:0008378; GO:0016020; GO:0030246
TraesCS1A02G067600.1	-1.07768	0.000911073	0.010807	***	tr|A0A0A8JXV7|A0A0A8JXV7_ORYSI	Pentatricopeptide repeat-containing protein	PF01535: PPR repeat; PF13041: PPR repeat family; PF12854: PPR repeat	IPR002885: Pentatricopeptide repeat; IPR011990: Tetratricopeptide-like helical domain	GO:0005515 MF: protein binding	G	PF01535; PF13041; PF12854	IPR002885; IPR011990	GO:0005515
TraesCS1A02G068400.1	-0.8301	0.00781727	0.0481665	--*	sp|Q8F7W8|MSRB_LEPIN	Peptide methionine sulfoxide reductase MsrB				G
TraesCS1A02G070200.1	0.652438	0.00142655	0.0148305	***	tr|A0A061FM72|A0A061FM72_THECC	2-oxoglutarate (2OG) and Fe(II)-dependent oxygenase superfamily protein	PF14226: non-haem dioxygenase in morphine synthesis N-terminal; PF03171: 2OG-Fe(II) oxygenase superfamily	IPR005123: Oxoglutarate/iron-dependent dioxygenase; IPR026992: Non-haem dioxygenase N-terminal domain; IPR027443: Isopenicillin N synthase-like	GO:0016491 MF: oxidoreductase activity;GO:0055114 BP: oxidation-reduction process	G	PF14226; PF03171	IPR005123; IPR026992; IPR027443	GO:0016491; GO:0055114
TraesCS1A02G070300.1	-0.498563	0.00380723	0.029224	***	tr|A0A0K9Q2Q2|A0A0K9Q2Q2_ZOSMR	Chaperone protein dnaJ	PF00226: DnaJ domain; PF01556: DnaJ C terminal domain	IPR001623: DnaJ domain; IPR002939: Chaperone DnaJ, C-terminal; IPR008971: HSP40/DnaJ peptide-binding; IPR018253: DnaJ domain, conserved site	GO:0006457 BP: protein folding;GO:0051082 MF: unfolded protein binding	G	PF00226; PF01556	IPR001623; IPR002939; IPR008971; IPR018253	GO:0006457; GO:0051082
TraesCS1A02G071700.1	-1.0134	0.000714806	0.00914062	***	tr|Q2R2A6|Q2R2A6_ORYSJ	Carotenoid isomerase, putative, expressed	PF01593: Flavin containing amine oxidoreductase	IPR002937: Amine oxidase; IPR014101: Prolycopene isomerase; IPR023753: FAD/NAD(P)-binding domain	GO:0016117 BP: carotenoid biosynthetic process;GO:0016491 MF: oxidoreductase activity;GO:0046608 MF: carotenoid isomerase activity;GO:0055114 BP: oxidation-reduction process	G	PF01593	IPR002937; IPR014101; IPR023753	GO:0016117; GO:0016491; GO:0046608; GO:0055114
TraesCS1A02G071800.1	-0.462252	0.000990482	0.0114189	***	tr|A7L8D2|A7L8D2_CUCSA	Metal tolerance protein	PF01545: Cation efflux family	IPR002524: Cation efflux protein; IPR027470: Cation efflux protein, cytoplasmic domain	GO:0006812 BP: cation transport;GO:0008324 MF: cation transmembrane transporter activity;GO:0016021 CC: integral component of membrane;GO:0055085 BP: transmembrane transport	G	PF01545	IPR002524; IPR027470	GO:0006812; GO:0008324; GO:0016021; GO:0055085
TraesCS1A02G072600.1	0.442936	0.00407312	0.0306865	***	tr|Q53UC7|Q53UC7_WHEAT	BZIP transcription factor	PF00170: bZIP transcription factor	IPR004827: Basic-leucine zipper domain	GO:0003700 MF: transcription factor activity, sequence-specific DNA binding;GO:0006355 BP: regulation of transcription, DNA-templated;GO:0043565 MF: sequence-specific DNA binding	G	PF00170	IPR004827	GO:0003700; GO:0006355; GO:0043565
TraesCS1A02G074800.1	0.503769	0.00688213	0.0441621	***	tr|A0A072VMF3|A0A072VMF3_MEDTR	Transmembrane protein, putative				G
TraesCS1A02G075000.1	0.530498	4.59722e-07	4.14163e-05	***	tr|A0A0G2SJE2|A0A0G2SJE2_SALMI	Long-Chain Acyl-CoA Synthetase	PF00501: AMP-binding enzyme	IPR000873: AMP-dependent synthetase/ligase; IPR020845: AMP-binding, conserved site	GO:0003824 MF: catalytic activity;GO:0008152 BP: metabolic process	G	PF00501	IPR000873; IPR020845	GO:0003824; GO:0008152
TraesCS1A02G075100.1	0.507777	0.00182091	0.0175768	***	tr|Q500V5|Q500V5_ARATH	Agenet domain-containing protein	PF05641: Agenet domain	IPR008395: Agenet-like domain; IPR014002: Agenet domain, plant type		G	PF05641	IPR008395; IPR014002
TraesCS1A02G078900.1	1.25508	0.00293777	0.0244635	***	tr|A0A089QAC9|A0A089QAC9_9POAL	Glutathione S-transferase	PF02798: Glutathione S-transferase, N-terminal domain; PF00043: Glutathione S-transferase, C-terminal domain	IPR004045: Glutathione S-transferase, N-terminal; IPR004046: Glutathione S-transferase, C-terminal; IPR010987: Glutathione S-transferase, C-terminal-like; IPR012336: Thioredoxin-like fold	GO:0005515 MF: protein binding	G	PF02798; PF00043	IPR004045; IPR004046; IPR010987; IPR012336	GO:0005515
TraesCS1A02G081200.1	1.10507	1.9245e-06	0.000119896	***	tr|B4G029|B4G029_MAIZE	3-N-debenzoyl-2-deoxytaxol N-benzoyltransferase	PF02458: Transferase family	IPR003480: Transferase	GO:0016747 MF: transferase activity, transferring acyl groups other than amino-acyl groups	G	PF02458	IPR003480	GO:0016747
TraesCS1A02G081400.1	0.582965	0.000434548	0.00638328	*-*	tr|A0A088BAX2|A0A088BAX2_ARAHY	Diacylglycerol acyltransferase		IPR012336: Thioredoxin-like fold		G		IPR012336
TraesCS1A02G081500.1	-1.20016	0.00535035	0.0370615	***	tr|W4ZYX2|W4ZYX2_WHEAT	Reticulon-like protein	PF02453: Reticulon	IPR003388: Reticulon		G	PF02453	IPR003388
TraesCS1A02G082000.1	0.320224	0.00275768	0.0234564	***	tr|M7YFM5|M7YFM5_TRIUA	Aspartic proteinase	PF00026: Eukaryotic aspartyl protease; PF03489: Saposin-like type B, region 2; PF05184: Saposin-like type B, region 1	IPR001461: Aspartic peptidase A1 family; IPR001969: Aspartic peptidase, active site; IPR007856: Saposin-like type B, region 1; IPR008138: Saposin B type, region 2; IPR008139: Saposin B type domain; IPR011001: Saposin-like; IPR021109: Aspartic peptidase domain; IPR033121: Peptidase family A1 domain	GO:0004190 MF: aspartic-type endopeptidase activity;GO:0006508 BP: proteolysis;GO:0006629 BP: lipid metabolic process	G	PF00026; PF03489; PF05184	IPR001461; IPR001969; IPR007856; IPR008138; IPR008139; IPR011001; IPR021109; IPR033121	GO:0004190; GO:0006508; GO:0006629
TraesCS1A02G082400.1	-1.10271	0.00525114	0.0365586	***	tr|Q9SPT9|Q9SPT9_PETCR	Chitinase	PF00182: Chitinase class I	IPR000726: Glycoside hydrolase, family 19, catalytic; IPR016283: Glycoside hydrolase, family 19; IPR023346: Lysozyme-like domain	GO:0004568 MF: chitinase activity;GO:0005975 BP: carbohydrate metabolic process;GO:0006032 BP: chitin catabolic process;GO:0016998 BP: cell wall macromolecule catabolic process	G	PF00182	IPR000726; IPR016283; IPR023346	GO:0004568; GO:0005975; GO:0006032; GO:0016998
TraesCS1A02G083400.1	-0.518415	1.33068e-05	0.000494614	***	tr|A0A061GTK7|A0A061GTK7_THECC	RNA-binding family protein	PF00076: RNA recognition motif. (a.k.a. RRM, RBD, or RNP domain)	IPR000504: RNA recognition motif domain; IPR008111: RNA-binding motif protein 8	GO:0003676 MF: nucleic acid binding;GO:0003723 MF: RNA binding;GO:0005634 CC: nucleus;GO:0005737 CC: cytoplasm;GO:0006396 BP: RNA processing	G	PF00076	IPR000504; IPR008111	GO:0003676; GO:0003723; GO:0005634; GO:0005737; GO:0006396
TraesCS1A02G083500.1	-0.402502	0.00582026	0.0392274	***	tr|B6U1B3|B6U1B3_MAIZE	Agenet domain containing protein	PF05641: Agenet domain	IPR008395: Agenet-like domain; IPR014002: Agenet domain, plant type; IPR016197: Chromo domain-like		G	PF05641	IPR008395; IPR014002; IPR016197
TraesCS1A02G084500.1	-0.842392	0.00260164	0.0225513	-**	tr|M7Z2Z0|M7Z2Z0_TRIUA	2,3-bisphosphoglycerate-dependent phosphoglycerate mutase	PF00300: Histidine phosphatase superfamily (branch 1)	IPR001345: Phosphoglycerate/bisphosphoglycerate mutase, active site; IPR013078: Histidine phosphatase superfamily, clade-1; IPR029033: Histidine phosphatase superfamily	GO:0003824 MF: catalytic activity;GO:0008152 BP: metabolic process	G	PF00300	IPR001345; IPR013078; IPR029033	GO:0003824; GO:0008152
TraesCS1A02G089300.1	-0.812256	0.00278407	0.0235991	***	tr|M8CZN5|M8CZN5_AEGTA	SKP1-like protein 4				G
TraesCS1A02G089800.1	-0.677067	0.0028765	0.0241112	***	tr|A0A1J3DG48|A0A1J3DG48_NOCCA	O-glucosyltransferase rumi	PF05686: Glycosyl transferase family 90	IPR006598: Lipopolysaccharide-modifying protein		G	PF05686	IPR006598
TraesCS1A02G091000.1	0.585897	0.00200959	0.0188031	--*	tr|A0A0K9NHU2|A0A0K9NHU2_ZOSMR	NAD(P)H dehydrogenase (Quinone)				G
TraesCS1A02G091500.1	-0.932666	0.000271538	0.00454463	***	tr|B9H112|B9H112_POPTR	Starch synthase family protein	PF16760: Starch/carbohydrate-binding module (family 53); PF08323: Starch synthase catalytic domain; PF00534: Glycosyl transferases group 1	IPR001296: Glycosyl transferase, family 1; IPR005085: Carbohydrate binding module family 25; IPR011835: Bacterial/plant glycogen synthase; IPR013534: Starch synthase, catalytic domain; IPR013783: Immunoglobulin-like fold	GO:0004373 MF: glycogen (starch) synthase activity;GO:2001070 MF: starch binding	G	PF16760; PF08323; PF00534	IPR001296; IPR005085; IPR011835; IPR013534; IPR013783	GO:0004373; GO:2001070
TraesCS1A02G093000.1	-1.41746	0.000486877	0.00690871	***	tr|A0A1J3H3H3|A0A1J3H3H3_NOCCA	Translocator protein-like protein	PF03073: TspO/MBR family	IPR004307: TspO/MBR-related protein	GO:0016021 CC: integral component of membrane	G	PF03073	IPR004307	GO:0016021
TraesCS1A02G094500.1	-1.32447	3.19071e-06	0.000174067	***	tr|A0A061GG53|A0A061GG53_THECC	XH/XS domain-containing protein	PF03470: XS zinc finger domain; PF03468: XS domain; PF03469: XH domain	IPR005379: Uncharacterised domain XH; IPR005380: XS domain; IPR005381: Zinc finger-XS domain	GO:0031047 BP: gene silencing by RNA	G	PF03470; PF03468; PF03469	IPR005379; IPR005380; IPR005381	GO:0031047
TraesCS1A02G097100.1	-0.734654	0.00416234	0.0311282	***	tr|M8AK53|M8AK53_TRIUA	DNA-directed RNA polymerase III subunit RPC4	PF05132: RNA polymerase III RPC4	IPR007811: DNA-directed RNA polymerase III subunit RPC4	GO:0003677 MF: DNA binding;GO:0003899 MF: DNA-directed 5'-3' RNA polymerase activity;GO:0005666 CC: DNA-directed RNA polymerase III complex;GO:0006383 BP: transcription from RNA polymerase III promoter	G	PF05132	IPR007811	GO:0003677; GO:0003899; GO:0005666; GO:0006383
TraesCS1A02G097400.1	-0.539611	7.10227e-06	0.000315833	***	tr|W5AA91|W5AA91_WHEAT	Importin subunit alpha	PF01749: Importin beta binding domain; PF00514: Armadillo/beta-catenin-like repeat; PF16186: Atypical Arm repeat	IPR000225: Armadillo; IPR002652: Importin-alpha, importin-beta-binding domain; IPR011989: Armadillo-like helical; IPR016024: Armadillo-type fold; IPR024931: Importin subunit alpha; IPR032413: Atypical Arm repeat	GO:0005488 MF: binding;GO:0005515 MF: protein binding;GO:0005634 CC: nucleus;GO:0005737 CC: cytoplasm;GO:0006606 BP: protein import into nucleus;GO:0008565 MF: protein transporter activity	G	PF01749; PF00514; PF16186	IPR000225; IPR002652; IPR011989; IPR016024; IPR024931; IPR032413	GO:0005488; GO:0005515; GO:0005634; GO:0005737; GO:0006606; GO:0008565
TraesCS1A02G097700.1	-0.477534	4.66821e-05	0.00126859	***	tr|A0A067Y3P4|A0A067Y3P4_ORYSJ	Disulfide-isomerase	PF00085: Thioredoxin; PF07749: Endoplasmic reticulum protein ERp29, C-terminal domain	IPR005788: Disulphide isomerase; IPR011679: Endoplasmic reticulum resident protein 29, C-terminal; IPR012336: Thioredoxin-like fold; IPR013766: Thioredoxin domain; IPR017937: Thioredoxin, conserved site	GO:0005783 CC: endoplasmic reticulum;GO:0016853 MF: isomerase activity;GO:0045454 BP: cell redox homeostasis	G	PF00085; PF07749	IPR005788; IPR011679; IPR012336; IPR013766; IPR017937	GO:0005783; GO:0016853; GO:0045454
TraesCS1A02G099100.1	0.948477	0.00103364	0.011783	***	tr|D0U5L9|D0U5L9_AVESA	Cellulose synthase-like protein	PF03552: Cellulose synthase	IPR005150: Cellulose synthase; IPR029044: Nucleotide-diphospho-sugar transferases	GO:0016020 CC: membrane;GO:0016760 MF: cellulose synthase (UDP-forming) activity;GO:0030244 BP: cellulose biosynthetic process	G	PF03552	IPR005150; IPR029044	GO:0016020; GO:0016760; GO:0030244
TraesCS1A02G099300.1	-0.596257	1.70262e-06	0.000109422	***	tr|B9RNG7|B9RNG7_RICCO	Chaperone protein dnaJ, putative	PF00226: DnaJ domain; PF01556: DnaJ C terminal domain	IPR001623: DnaJ domain; IPR002939: Chaperone DnaJ, C-terminal; IPR008971: HSP40/DnaJ peptide-binding; IPR018253: DnaJ domain, conserved site	GO:0006457 BP: protein folding;GO:0051082 MF: unfolded protein binding	G	PF00226; PF01556	IPR001623; IPR002939; IPR008971; IPR018253	GO:0006457; GO:0051082
TraesCS1A02G102200.1	-1.16572	7.01488e-06	0.000313477	***	tr|A0A1J6IKB9|A0A1J6IKB9_NICAT	Coiled-coil domain-containing protein scd2				G
TraesCS1A02G104500.1	-1.06261	2.26174e-06	0.000135616	***	tr|M7ZJX5|M7ZJX5_TRIUA	Replication protein A 70 kDa DNA-binding subunit	PF04057: Replication factor-A protein 1, N-terminal domain; PF01336: OB-fold nucleic acid binding domain; PF16900: Replication protein A OB domain; PF08646: Replication factor-A C terminal domain; PF00098: Zinc knuckle	IPR001878: Zinc finger, CCHC-type; IPR004365: OB-fold nucleic acid binding domain, AA-tRNA synthetase-type; IPR004591: Replication factor A protein 1; IPR007199: Replication factor-A protein 1, N-terminal; IPR012340: Nucleic acid-binding, OB-fold; IPR013955: Replication factor A, C-terminal; IPR031657: Replication protein A, OB domain	GO:0003676 MF: nucleic acid binding;GO:0003677 MF: DNA binding;GO:0005634 CC: nucleus;GO:0006260 BP: DNA replication;GO:0006281 BP: DNA repair;GO:0006310 BP: DNA recombination;GO:0008270 MF: zinc ion binding	TE?	PF04057; PF01336; PF16900; PF08646; PF00098	IPR001878; IPR004365; IPR004591; IPR007199; IPR012340; IPR013955; IPR031657	GO:0003676; GO:0003677; GO:0005634; GO:0006260; GO:0006281; GO:0006310; GO:0008270
TraesCS1A02G105400.1	-0.523854	0.000176014	0.00328293	***	tr|F6K2D4|F6K2D4_DESAN	Ubiquitin	PF00240: Ubiquitin family; PF01599: Ribosomal protein S27a	IPR000626: Ubiquitin domain; IPR002906: Ribosomal protein S27a; IPR011332: Zinc-binding ribosomal protein; IPR019954: Ubiquitin conserved site; IPR019956: Ubiquitin; IPR029071: Ubiquitin-related domain	GO:0003735 MF: structural constituent of ribosome;GO:0005515 MF: protein binding;GO:0005840 CC: ribosome;GO:0006412 BP: translation	G	PF00240; PF01599	IPR000626; IPR002906; IPR011332; IPR019954; IPR019956; IPR029071	GO:0003735; GO:0005515; GO:0005840; GO:0006412
TraesCS1A02G105600.1	-0.534804	1.27561e-05	0.000479378	***	tr|W4ZUZ6|W4ZUZ6_WHEAT	Dihydrolipoyl dehydrogenase	PF07992: Pyridine nucleotide-disulphide oxidoreductase; PF02852: Pyridine nucleotide-disulphide oxidoreductase, dimerisation domain	IPR004099: Pyridine nucleotide-disulphide oxidoreductase, dimerisation domain; IPR006258: Dihydrolipoamide dehydrogenase; IPR012999: Pyridine nucleotide-disulphide oxidoreductase, class I, active site; IPR016156: FAD/NAD-linked reductase, dimerisation domain; IPR023753: FAD/NAD(P)-binding domain	GO:0004148 MF: dihydrolipoyl dehydrogenase activity;GO:0016491 MF: oxidoreductase activity;GO:0016668 MF: oxidoreductase activity, acting on a sulfur group of donors, NAD(P) as acceptor;GO:0045454 BP: cell redox homeostasis;GO:0050660 MF: flavin adenine dinucleotide binding;GO:0055114 BP: oxidation-reduction process	G	PF07992; PF02852	IPR004099; IPR006258; IPR012999; IPR016156; IPR023753	GO:0004148; GO:0016491; GO:0016668; GO:0045454; GO:0050660; GO:0055114
TraesCS1A02G107700.1	-1.52441	0.000450799	0.00655654	***	tr|B6SQ50|B6SQ50_MAIZE	MYB-related transcription factor	PF00249: Myb-like DNA-binding domain	IPR001005: SANT/Myb domain; IPR006447: Myb domain, plants; IPR009057: Homeobox domain-like; IPR017930: Myb domain	GO:0003677 MF: DNA binding	G	PF00249	IPR001005; IPR006447; IPR009057; IPR017930	GO:0003677
TraesCS1A02G109300.1	-0.596163	0.00135991	0.0143409	***	tr|A0A0G2T442|A0A0G2T442_9ROSI	Pentatricopeptide repeat superfamily protein	PF17177: Pentacotripeptide-repeat region of PROPR; PF01535: PPR repeat	IPR002885: Pentatricopeptide repeat; IPR011990: Tetratricopeptide-like helical domain; IPR033443: Pentacotripeptide-repeat region of PROPR	GO:0005515 MF: protein binding	G	PF17177; PF01535	IPR002885; IPR011990; IPR033443	GO:0005515
TraesCS1A02G112500.1	-0.227936	0.00584746	0.0393638	*-*	tr|A3F4A8|A3F4A8_TRIDB	Ribosomal protein	PF00252: Ribosomal protein L16p/L10e	IPR001197: Ribosomal protein L10e; IPR016180: Ribosomal protein L10e/L16; IPR018255: Ribosomal protein L10e, conserved site	GO:0003735 MF: structural constituent of ribosome;GO:0005622 CC: intracellular;GO:0005840 CC: ribosome;GO:0006412 BP: translation	G	PF00252	IPR001197; IPR016180; IPR018255	GO:0003735; GO:0005622; GO:0005840; GO:0006412
TraesCS1A02G113100.1	-1.19584	0.00459061	0.0333987	*-*	tr|G7KNJ1|G7KNJ1_MEDTR	Arabinogalactan peptide-like protein	PF06376: Arabinogalactan peptide	IPR009424: Arabinogalactan peptide, AGP		G	PF06376	IPR009424
TraesCS1A02G113400.1	-1.17189	1.46971e-06	9.83279e-05	***	tr|B5ATU2|B5ATU2_MAIZE	Tryptophan aminotransferase	PF04864: Allinase	IPR006947: EGF-like, alliinase; IPR006948: Alliinase, C-terminal; IPR015421: Pyridoxal phosphate-dependent transferase, major region, subdomain 1; IPR015422: Pyridoxal phosphate-dependent transferase, subdomain 2; IPR015424: Pyridoxal phosphate-dependent transferase	GO:0003824 MF: catalytic activity;GO:0016846 MF: carbon-sulfur lyase activity	G	PF04864	IPR006947; IPR006948; IPR015421; IPR015422; IPR015424	GO:0003824; GO:0016846
TraesCS1A02G119600.1	0.689941	0.000147697	0.00290592	*-*	tr|A0A061GLU8|A0A061GLU8_THECC	Leucine-rich repeat family protein	PF13855: Leucine rich repeat	IPR001611: Leucine-rich repeat; IPR032675: Leucine-rich repeat domain, L domain-like	GO:0005515 MF: protein binding	G	PF13855	IPR001611; IPR032675	GO:0005515
TraesCS1A02G121400.1	0.407846	0.00733597	0.0460752	--*	AT4G02210.2	Myb/SANT-like DNA-binding domain protein	PF12776: Myb/SANT-like DNA-binding domain	IPR024752: Myb/SANT-like domain		TE?	PF12776	IPR024752
TraesCS1A02G122200.1	0.57635	0.000539998	0.00744457	***	tr|A0A1E5W3E0|A0A1E5W3E0_9POAL	Protein CHUP1, chloroplastic				G
TraesCS1A02G122500.1	-0.488288	0.00252188	0.0220627	***	tr|M8A4V3|M8A4V3_TRIUA	Malic enzyme	PF00390: Malic enzyme, N-terminal domain; PF03949: Malic enzyme, NAD binding domain	IPR001891: Malic oxidoreductase; IPR012301: Malic enzyme, N-terminal domain; IPR012302: Malic enzyme, NAD-binding; IPR015884: Malic enzyme, conserved site; IPR016040: NAD(P)-binding domain	GO:0004470 MF: malic enzyme activity;GO:0004471 MF: malate dehydrogenase (decarboxylating) (NAD+) activity;GO:0006108 BP: malate metabolic process;GO:0051287 MF: NAD binding;GO:0055114 BP: oxidation-reduction process	G	PF00390; PF03949	IPR001891; IPR012301; IPR012302; IPR015884; IPR016040	GO:0004470; GO:0004471; GO:0006108; GO:0051287; GO:0055114
TraesCS1A02G123600.1	-0.765737	0.00370846	0.028649	***	sp|Q4I5V2|KAE1_GIBZE	tRNA N6-adenosine threonylcarbamoyltransferase	PF00814: Glycoprotease family	IPR000905: Gcp-like domain; IPR017860: Peptidase M22, conserved site; IPR017861: Kae1/TsaD family; IPR034680: tRNA N6-adenosine threonylcarbamoyltransferase Kae1/OSGEP	GO:0000408 CC: EKC/KEOPS complex;GO:0002949 BP: tRNA threonylcarbamoyladenosine modification	G	PF00814	IPR000905; IPR017860; IPR017861; IPR034680	GO:0000408; GO:0002949
TraesCS1A02G125100.1	-0.313324	0.00743947	0.0464615	***	sp|Q9UX93|RL5_SULSO	50S ribosomal protein L5	PF00281: Ribosomal protein L5; PF00673: ribosomal L5P family C-terminus	IPR002132: Ribosomal protein L5; IPR020929: Ribosomal protein L5, conserved site; IPR022803: Ribosomal protein L5 domain; IPR031309: Ribosomal protein L5, C-terminal; IPR031310: Ribosomal protein L5, N-terminal	GO:0003735 MF: structural constituent of ribosome;GO:0005622 CC: intracellular;GO:0005840 CC: ribosome;GO:0006412 BP: translation	G	PF00281; PF00673	IPR002132; IPR020929; IPR022803; IPR031309; IPR031310	GO:0003735; GO:0005622; GO:0005840; GO:0006412
TraesCS1A02G125300.1	-0.735452	0.00242044	0.0214481	***	tr|A0A1D5S1V0|A0A1D5S1V0_WHEAT	O-acyltransferase	PF03062: MBOAT, membrane-bound O-acyltransferase family	IPR004299: Membrane bound O-acyl transferase, MBOAT; IPR014371: Sterol O-acyltransferase, ACAT/DAG/ARE types; IPR027251: Diacylglycerol O-acyltransferase 1	GO:0004144 MF: diacylglycerol O-acyltransferase activity;GO:0008374 MF: O-acyltransferase activity;GO:0019432 BP: triglyceride biosynthetic process	G	PF03062	IPR004299; IPR014371; IPR027251	GO:0004144; GO:0008374; GO:0019432
TraesCS1A02G126100.1	0.328083	0.00603331	0.0402476	***	tr|M8CDK2|M8CDK2_AEGTA	GDSL esterase/lipase	PF00657: GDSL-like Lipase/Acylhydrolase	IPR001087: GDSL lipase/esterase; IPR013830: SGNH hydrolase-type esterase domain	GO:0016788 MF: hydrolase activity, acting on ester bonds	G	PF00657	IPR001087; IPR013830	GO:0016788
TraesCS1A02G126900.1	1.11958	1.64424e-07	1.78444e-05	***	tr|A0A0K9PC58|A0A0K9PC58_ZOSMR	ABC transporter G family member	PF00005: ABC transporter; PF01061: ABC-2 type transporter	IPR003439: ABC transporter-like; IPR003593: AAA+ ATPase domain; IPR013525: ABC-2 type transporter; IPR017871: ABC transporter, conserved site; IPR027417: P-loop containing nucleoside triphosphate hydrolase	GO:0005524 MF: ATP binding;GO:0016020 CC: membrane;GO:0016887 MF: ATPase activity	G	PF00005; PF01061	IPR003439; IPR003593; IPR013525; IPR017871; IPR027417	GO:0005524; GO:0016020; GO:0016887
TraesCS1A02G129100.1	-0.509997	4.52473e-07	4.10524e-05	***	tr|M8AMZ7|M8AMZ7_AEGTA	40S ribosomal protein S7	PF01251: Ribosomal protein S7e	IPR000554: Ribosomal protein S7e	GO:0003735 MF: structural constituent of ribosome;GO:0005622 CC: intracellular;GO:0005840 CC: ribosome;GO:0006412 BP: translation	G	PF01251	IPR000554	GO:0003735; GO:0005622; GO:0005840; GO:0006412
TraesCS1A02G129400.1	-0.398282	0.00677366	0.0436979	***	tr|M0UEL1|M0UEL1_HORVV	DNA helicase	PF14551: MCM N-terminal domain; PF17207: MCM OB domain; PF00493: MCM2/3/5 family	IPR001208: MCM domain; IPR008049: DNA replication licensing factor Mcm6; IPR012340: Nucleic acid-binding, OB-fold; IPR018525: Mini-chromosome maintenance, conserved site; IPR027417: P-loop containing nucleoside triphosphate hydrolase; IPR027925: MCM N-terminal domain; IPR031327: Mini-chromosome maintenance protein; IPR033762: MCM OB domain	GO:0003677 MF: DNA binding;GO:0003678 MF: DNA helicase activity;GO:0005524 MF: ATP binding;GO:0005634 CC: nucleus;GO:0006260 BP: DNA replication;GO:0006270 BP: DNA replication initiation;GO:0042555 CC: MCM complex	G	PF14551; PF17207; PF00493	IPR001208; IPR008049; IPR012340; IPR018525; IPR027417; IPR027925; IPR031327; IPR033762	GO:0003677; GO:0003678; GO:0005524; GO:0005634; GO:0006260; GO:0006270; GO:0042555
TraesCS1A02G131900.1	0.630606	0.00204302	0.019014	-**	sp|P07034|HBA_CHLME	Hemoglobin subunit alpha-A				G
TraesCS1A02G132900.1	-1.75673	5.41285e-05	0.0014127	*-*	tr|A0A072TE22|A0A072TE22_MEDTR	Myb/SANT-like DNA-binding domain protein				G
TraesCS1A02G133400.2	0.47304	0.00128804	0.0138021	***	tr|A0A0K9NP89|A0A0K9NP89_ZOSMR	Zinc transporter	PF02535: ZIP Zinc transporter	IPR003689: Zinc/iron permease	GO:0016020 CC: membrane;GO:0030001 BP: metal ion transport;GO:0046873 MF: metal ion transmembrane transporter activity;GO:0055085 BP: transmembrane transport	G	PF02535	IPR003689	GO:0016020; GO:0030001; GO:0046873; GO:0055085
TraesCS1A02G136900.1	0.738158	0.00291025	0.0243238	***	tr|A0A061F0L4|A0A061F0L4_THECC	Core-2/I-branching beta-1,6-N-acetylglucosaminyltransferase family protein	PF02485: Core-2/I-Branching enzyme	IPR003406: Glycosyl transferase, family 14	GO:0008375 MF: acetylglucosaminyltransferase activity;GO:0016020 CC: membrane	G	PF02485	IPR003406	GO:0008375; GO:0016020
TraesCS1A02G138100.1	0.638755	0.00317677	0.0257879	***	tr|B9GLC1|B9GLC1_POPTR	Kinase family protein	PF07714: Protein tyrosine kinase	IPR000719: Protein kinase domain; IPR001245: Serine-threonine/tyrosine-protein kinase, catalytic domain; IPR008271: Serine/threonine-protein kinase, active site; IPR011009: Protein kinase-like domain; IPR017441: Protein kinase, ATP binding site	GO:0004672 MF: protein kinase activity;GO:0005524 MF: ATP binding;GO:0006468 BP: protein phosphorylation	G	PF07714	IPR000719; IPR001245; IPR008271; IPR011009; IPR017441	GO:0004672; GO:0005524; GO:0006468
TraesCS1A02G138400.1	0.410273	0.00272181	0.0232797	***	tr|A0A061DQM7|A0A061DQM7_THECC	Kinase interacting (KIP1-like) family protein, putative	PF07765: KIP1-like protein	IPR011684: Protein Networked (NET), actin-binding (NAB) domain	GO:0003779 MF: actin binding	G	PF07765	IPR011684	GO:0003779
TraesCS1A02G143400.1	-0.503856	0.00315772	0.0256667	***	tr|M8BCY6|M8BCY6_AEGTA	Midasin	PF07728: AAA domain (dynein-related subfamily)	IPR002035: von Willebrand factor, type A; IPR003593: AAA+ ATPase domain; IPR011704: ATPase, dynein-related, AAA domain; IPR012099: Midasin; IPR025662: Sigma-54 interaction domain, ATP-binding site 1; IPR027417: P-loop containing nucleoside triphosphate hydrolase	GO:0000027 BP: ribosomal large subunit assembly;GO:0005524 MF: ATP binding;GO:0005634 CC: nucleus;GO:0016887 MF: ATPase activity	G	PF07728	IPR002035; IPR003593; IPR011704; IPR012099; IPR025662; IPR027417	GO:0000027; GO:0005524; GO:0005634; GO:0016887
TraesCS1A02G145500.1	0.416368	0.00434127	0.0320908	--*	sp|B7L1M9|KDPA_METC4	Potassium-transporting ATPase potassium-binding subunit	PF07762: Protein of unknown function (DUF1618)	IPR011676: Domain of unknown function DUF1618		G	PF07762	IPR011676
TraesCS1A02G147000.1	-0.374227	0.00342255	0.0271051	***	tr|B6TSH6|B6TSH6_MAIZE	60S ribosomal protein L21	PF01157: Ribosomal protein L21e	IPR001147: Ribosomal protein L21e; IPR008991: Translation protein SH3-like domain; IPR018259: Ribosomal protein L21e, conserved site	GO:0003735 MF: structural constituent of ribosome;GO:0005622 CC: intracellular;GO:0005840 CC: ribosome;GO:0006412 BP: translation	G	PF01157	IPR001147; IPR008991; IPR018259	GO:0003735; GO:0005622; GO:0005840; GO:0006412
TraesCS1A02G147400.1	0.689789	1.4621e-05	0.000531568	***	tr|A0A061DNJ7|A0A061DNJ7_THECC	PfkB-like carbohydrate kinase family protein	PF00294: pfkB family carbohydrate kinase	IPR002139: Ribokinase/fructokinase; IPR011611: Carbohydrate kinase PfkB; IPR029056: Ribokinase-like	GO:0004747 MF: ribokinase activity;GO:0006014 BP: D-ribose metabolic process	G	PF00294	IPR002139; IPR011611; IPR029056	GO:0004747; GO:0006014
TraesCS1A02G147700.1	-0.649237	0.0033482	0.0267242	***	tr|B4FC48|B4FC48_MAIZE	50S ribosomal protein L11	PF03946: Ribosomal protein L11, N-terminal domain; PF00298: Ribosomal protein L11, RNA binding domain	IPR000911: Ribosomal protein L11/L12; IPR006519: Ribosomal protein L11, bacterial-type; IPR020783: Ribosomal protein L11, C-terminal; IPR020784: Ribosomal protein L11, N-terminal	GO:0003735 MF: structural constituent of ribosome;GO:0005840 CC: ribosome;GO:0006412 BP: translation	G	PF03946; PF00298	IPR000911; IPR006519; IPR020783; IPR020784	GO:0003735; GO:0005840; GO:0006412
TraesCS1A02G148400.1	-0.514238	0.000518635	0.00722936	***	tr|A0A0K9PMD0|A0A0K9PMD0_ZOSMR	50S ribosomal protein L14	PF00238: Ribosomal protein L14p/L23e	IPR000218: Ribosomal protein L14P; IPR019972: Ribosomal protein L14P, conserved site	GO:0003735 MF: structural constituent of ribosome;GO:0005840 CC: ribosome;GO:0006412 BP: translation	G	PF00238	IPR000218; IPR019972	GO:0003735; GO:0005840; GO:0006412
TraesCS1A02G149300.1	0.683358	0.000523352	0.00727221	***	tr|D9IXC7|D9IXC7_HORVV	Cellulose synthase	PF14569: Zinc-binding RING-finger; PF03552: Cellulose synthase	IPR005150: Cellulose synthase; IPR013083: Zinc finger, RING/FYVE/PHD-type; IPR027934: Cellulose synthase, RING-type zinc finger; IPR029044: Nucleotide-diphospho-sugar transferases	GO:0016020 CC: membrane;GO:0016760 MF: cellulose synthase (UDP-forming) activity;GO:0030244 BP: cellulose biosynthetic process	G	PF14569; PF03552	IPR005150; IPR013083; IPR027934; IPR029044	GO:0016020; GO:0016760; GO:0030244
TraesCS1A02G149700.1	-1.12001	0.00235233	0.0210397	***	tr|B9SKP2|B9SKP2_RICCO	Receptor protein kinase, putative	PF08263: Leucine rich repeat N-terminal domain; PF13855: Leucine rich repeat; PF00069: Protein kinase domain	IPR000719: Protein kinase domain; IPR001611: Leucine-rich repeat; IPR003591: Leucine-rich repeat, typical subtype; IPR008266: Tyrosine-protein kinase, active site; IPR011009: Protein kinase-like domain; IPR013210: Leucine-rich repeat-containing N-terminal, plant-type; IPR017441: Protein kinase, ATP binding site; IPR032675: Leucine-rich repeat domain, L domain-like	GO:0004672 MF: protein kinase activity;GO:0005515 MF: protein binding;GO:0005524 MF: ATP binding;GO:0006468 BP: protein phosphorylation	G	PF08263; PF13855; PF00069	IPR000719; IPR001611; IPR003591; IPR008266; IPR011009; IPR013210; IPR017441; IPR032675	GO:0004672; GO:0005515; GO:0005524; GO:0006468
TraesCS1A02G150100.1	-1.07495	0.00602801	0.0402175	*-*	AT4G08850.1	Leucine-rich repeat receptor-like protein kinase family protein	PF13855: Leucine rich repeat; PF13516: Leucine Rich repeat; PF00560: Leucine Rich Repeat	IPR001611: Leucine-rich repeat; IPR003591: Leucine-rich repeat, typical subtype; IPR032675: Leucine-rich repeat domain, L domain-like	GO:0005515 MF: protein binding	G	PF13855; PF13516; PF00560	IPR001611; IPR003591; IPR032675	GO:0005515
TraesCS1A02G150900.1	0.704964	0.000617972	0.00819973	***	tr|A0A072TKE8|A0A072TKE8_MEDTR	Fatty acid hydroxylase superfamily protein	PF04116: Fatty acid hydroxylase superfamily; PF12076: WAX2 C-terminal domain	IPR006694: Fatty acid hydroxylase; IPR021940: Uncharacterised domain Wax2, C-terminal	GO:0005506 MF: iron ion binding;GO:0008610 BP: lipid biosynthetic process;GO:0016491 MF: oxidoreductase activity;GO:0055114 BP: oxidation-reduction process	G	PF04116; PF12076	IPR006694; IPR021940	GO:0005506; GO:0008610; GO:0016491; GO:0055114
TraesCS1A02G152100.1	0.941797	1.14681e-06	8.17529e-05	***	tr|A0A1D5RYU5|A0A1D5RYU5_WHEAT	3-ketoacyl-CoA synthase	PF08392: FAE1/Type III polyketide synthase-like protein; PF08541: 3-Oxoacyl-[acyl-carrier-protein (ACP)] synthase III C terminal	IPR012392: Very-long-chain 3-ketoacyl-CoA synthase; IPR013601: FAE1/Type III polyketide synthase-like protein; IPR013747: 3-Oxoacyl-[acyl-carrier-protein (ACP)] synthase III, C-terminal; IPR016039: Thiolase-like	GO:0003824 MF: catalytic activity;GO:0006633 BP: fatty acid biosynthetic process;GO:0008152 BP: metabolic process;GO:0016020 CC: membrane;GO:0016747 MF: transferase activity, transferring acyl groups other than amino-acyl groups	G	PF08392; PF08541	IPR012392; IPR013601; IPR013747; IPR016039	GO:0003824; GO:0006633; GO:0008152; GO:0016020; GO:0016747
TraesCS1A02G156400.1	0.572875	0.00161916	0.0162037	***	tr|B9H7W1|B9H7W1_POPTR	Transporter-related family protein	PF03151: Triose-phosphate Transporter family	IPR004853: Sugar phosphate transporter domain		G	PF03151	IPR004853
TraesCS1A02G157500.1	0.435043	0.00509905	0.0358377	***	tr|Q8H963|Q8H963_ZINVI	Homeobox leucine-zipper protein	PF00046: Homeobox domain; PF01852: START domain; PF08670: MEKHLA domain	IPR001356: Homeobox domain; IPR002913: START domain; IPR009057: Homeobox domain-like; IPR013978: MEKHLA; IPR023393: START-like domain	GO:0003677 MF: DNA binding;GO:0008289 MF: lipid binding	G	PF00046; PF01852; PF08670	IPR001356; IPR002913; IPR009057; IPR013978; IPR023393	GO:0003677; GO:0008289
TraesCS1A02G158300.1	-0.302947	0.00535251	0.0370714	*-*	tr|Q7XDA5|Q7XDA5_ORYSJ	Zinc finger, C3HC4 type family protein, expressed				TE?
TraesCS1A02G160400.1	-0.616131	0.00263593	0.0227516	***	tr|A0A1E5VR03|A0A1E5VR03_9POAL	Pentatricopeptide repeat-containing protein	PF13041: PPR repeat family; PF12854: PPR repeat	IPR002885: Pentatricopeptide repeat		G	PF13041; PF12854	IPR002885
TraesCS1A02G162700.1	1.03148	0.00013169	0.00266834	***	tr|B9GM44|B9GM44_POPTR	Protease inhibitor/seed storage/lipid transfer family protein	PF14368: Probable lipid transfer	IPR016140: Bifunctional inhibitor/plant lipid transfer protein/seed storage helical domain		G	PF14368	IPR016140
TraesCS1A02G165800.1	-0.371231	0.00361322	0.0281983	***	tr|Q7XD45|Q7XD45_ORYSJ	Chloroplast inner envelope protein, putative, expressed	PF16940: Chloroplast envelope transporter	IPR031610: Protein TIC110, chloroplastic	GO:0009507 CC: chloroplast	G	PF16940	IPR031610	GO:0009507
TraesCS1A02G166900.2	0.560933	0.0026536	0.0228497	***	tr|W5ZT55|W5ZT55_MAIZE	Myosin	PF02736: Myosin N-terminal SH3-like domain; PF00063: Myosin head (motor domain); PF00612: IQ calmodulin-binding motif; PF01843: DIL domain	IPR000048: IQ motif, EF-hand binding site; IPR001609: Myosin head, motor domain; IPR002710: Dilute domain; IPR004009: Myosin, N-terminal, SH3-like; IPR027417: P-loop containing nucleoside triphosphate hydrolase	GO:0003774 MF: motor activity;GO:0005515 MF: protein binding;GO:0005524 MF: ATP binding;GO:0016459 CC: myosin complex	G	PF02736; PF00063; PF00612; PF01843	IPR000048; IPR001609; IPR002710; IPR004009; IPR027417	GO:0003774; GO:0005515; GO:0005524; GO:0016459
TraesCS1A02G168500.1	1.13538	0.00550088	0.0376532	***	tr|B9HTE8|B9HTE8_POPTR	Short-chain dehydrogenase/reductase family protein	PF00106: short chain dehydrogenase	IPR002347: Short-chain dehydrogenase/reductase SDR; IPR016040: NAD(P)-binding domain; IPR020904: Short-chain dehydrogenase/reductase, conserved site	GO:0016491 MF: oxidoreductase activity	G	PF00106	IPR002347; IPR016040; IPR020904	GO:0016491
TraesCS1A02G168900.1	-0.461728	6.12685e-05	0.00154313	*-*	tr|A0A0N7IZQ6|A0A0N7IZQ6_ZOSMR	Monothiol glutaredoxin	PF00085: Thioredoxin; PF00462: Glutaredoxin	IPR002109: Glutaredoxin; IPR004480: Monothiol glutaredoxin-related; IPR012336: Thioredoxin-like fold; IPR013766: Thioredoxin domain	GO:0009055 MF: electron carrier activity;GO:0015035 MF: protein disulfide oxidoreductase activity;GO:0045454 BP: cell redox homeostasis	G	PF00085; PF00462	IPR002109; IPR004480; IPR012336; IPR013766	GO:0009055; GO:0015035; GO:0045454
TraesCS1A02G172600.1	-0.878463	0.000115894	0.00245174	*-*	AT2G29670.2	Tetratricopeptide repeat (TPR)-like superfamily protein	PF14559: Tetratricopeptide repeat	IPR011990: Tetratricopeptide-like helical domain; IPR013026: Tetratricopeptide repeat-containing domain	GO:0005515 MF: protein binding	G	PF14559	IPR011990; IPR013026	GO:0005515
TraesCS1A02G172700.1	0.548181	0.00326241	0.0262452	***	tr|A0A1J3K328|A0A1J3K328_NOCCA	Thylakoid lumenal 17.4 kDa protein, chloroplastic	PF13599: Pentapeptide repeats (9 copies)	IPR001646: Pentapeptide repeat		G	PF13599	IPR001646
TraesCS1A02G173400.1	0.993166	1.72943e-14	2.83956e-11	***	tr|G5DXK7|G5DXK7_SILLA	Membrane steroid-binding protein	PF00173: Cytochrome b5-like Heme/Steroid binding domain	IPR001199: Cytochrome b5-like heme/steroid binding domain		G	PF00173	IPR001199
TraesCS1A02G174700.1	0.798241	0.000464396	0.00670181	***	tr|A0A0B2QQ03|A0A0B2QQ03_GLYSO	Remorin	PF03766: Remorin, N-terminal region; PF03763: Remorin, C-terminal region	IPR005516: Remorin, C-terminal; IPR005518: Remorin, N-terminal		G	PF03766; PF03763	IPR005516; IPR005518
TraesCS1A02G175100.1	0.809466	0.00025865	0.00438687	***	tr|Q9FEK9|Q9FEK9_TRITD	Lipid transfer protein	PF14368: Probable lipid transfer	IPR016140: Bifunctional inhibitor/plant lipid transfer protein/seed storage helical domain		G	PF14368	IPR016140
TraesCS1A02G175200.1	0.827448	6.17389e-05	0.00155183	***	tr|Q9FEK9|Q9FEK9_TRITD	Lipid transfer protein	PF14368: Probable lipid transfer	IPR016140: Bifunctional inhibitor/plant lipid transfer protein/seed storage helical domain		G	PF14368	IPR016140
TraesCS1A02G176500.1	0.493946	0.000603407	0.00804632	***	tr|M7ZSY6|M7ZSY6_TRIUA	U1 small nuclear ribonucleoprotein 70 kDa	PF12220: U1 small nuclear ribonucleoprotein of 70kDa MW N terminal; PF00076: RNA recognition motif. (a.k.a. RRM, RBD, or RNP domain)	IPR000504: RNA recognition motif domain; IPR022023: U1 small nuclear ribonucleoprotein of 70kDa N-terminal	GO:0003676 MF: nucleic acid binding	G	PF12220; PF00076	IPR000504; IPR022023	GO:0003676
TraesCS1A02G177100.1	0.573268	0.00209354	0.0193603	***	tr|Q9FW91|Q9FW91_ORYSJ	Cytochrome P450 family protein	PF00067: Cytochrome P450	IPR001128: Cytochrome P450; IPR002401: Cytochrome P450, E-class, group I; IPR017972: Cytochrome P450, conserved site	GO:0005506 MF: iron ion binding;GO:0016705 MF: oxidoreductase activity, acting on paired donors, with incorporation or reduction of molecular oxygen;GO:0020037 MF: heme binding;GO:0055114 BP: oxidation-reduction process	G	PF00067	IPR001128; IPR002401; IPR017972	GO:0005506; GO:0016705; GO:0020037; GO:0055114
TraesCS1A02G177700.1	0.409645	0.00323834	0.026104	***	tr|B9MUF1|B9MUF1_POPTR	SH3 domain-containing protein 1	PF14604: Variant SH3 domain	IPR001452: SH3 domain; IPR027267: Arfaptin homology (AH) domain/BAR domain	GO:0005515 MF: protein binding	G	PF14604	IPR001452; IPR027267	GO:0005515
TraesCS1A02G178000.1	-1.0226	0.000672241	0.00873758	***	tr|A0A1E5UTG5|A0A1E5UTG5_9POAL	Transmembrane and coiled-coil domain-containing protein 4	PF05277: Protein of unknown function (DUF726)	IPR007941: Protein of unknown function DUF726; IPR029058: Alpha/Beta hydrolase fold		G	PF05277	IPR007941; IPR029058
TraesCS1A02G178300.1	0.606855	0.000192674	0.00352893	***	tr|A0A0K9PIU0|A0A0K9PIU0_ZOSMR	Serine carboxypeptidase S28 family protein	PF05577: Serine carboxypeptidase S28	IPR008758: Peptidase S28; IPR029058: Alpha/Beta hydrolase fold	GO:0006508 BP: proteolysis;GO:0008236 MF: serine-type peptidase activity	G	PF05577	IPR008758; IPR029058	GO:0006508; GO:0008236
TraesCS1A02G181000.1	0.606542	7.67972e-06	0.000333239	***	tr|A0A1D1YNA5|A0A1D1YNA5_9ARAE	Cystathionine gamma-lyase	PF01053: Cys/Met metabolism PLP-dependent enzyme	IPR000277: Cys/Met metabolism, pyridoxal phosphate-dependent enzyme; IPR015421: Pyridoxal phosphate-dependent transferase, major region, subdomain 1; IPR015422: Pyridoxal phosphate-dependent transferase, subdomain 2; IPR015424: Pyridoxal phosphate-dependent transferase	GO:0003824 MF: catalytic activity;GO:0030170 MF: pyridoxal phosphate binding	G	PF01053	IPR000277; IPR015421; IPR015422; IPR015424	GO:0003824; GO:0030170
TraesCS1A02G181100.1	0.534707	0.00482061	0.0345389	--*	sp|Q5NNY7|CLPX_ZYMMO	ATP-dependent Clp protease ATP-binding subunit ClpX	PF04398: Protein of unknown function, DUF538	IPR007493: Protein of unknown function DUF538		G	PF04398	IPR007493
TraesCS1A02G181600.1	-0.913813	6.47369e-05	0.00159335	--*	tr|B2X2D1|B2X2D1_CHLMO	Photosystem I assembly protein Ycf3	PF06552: Plant specific mitochondrial import receptor subunit TOM20	IPR010547: Plant specific mitochondrial import receptor subunit TOM20; IPR011990: Tetratricopeptide-like helical domain	GO:0005515 MF: protein binding;GO:0005742 CC: mitochondrial outer membrane translocase complex;GO:0045040 BP: protein import into mitochondrial outer membrane	G	PF06552	IPR010547; IPR011990	GO:0005515; GO:0005742; GO:0045040
TraesCS1A02G181900.1	0.741647	0.00139999	0.0146291	***	tr|Q8RWU9|Q8RWU9_ARATH	Protein kinase family protein	PF00069: Protein kinase domain	IPR000719: Protein kinase domain; IPR011009: Protein kinase-like domain; IPR017441: Protein kinase, ATP binding site	GO:0004672 MF: protein kinase activity;GO:0005524 MF: ATP binding;GO:0006468 BP: protein phosphorylation	G	PF00069	IPR000719; IPR011009; IPR017441	GO:0004672; GO:0005524; GO:0006468
TraesCS1A02G183000.1	0.824142	0.000100161	0.00219556	***	tr|A0A1D5RZT1|A0A1D5RZT1_WHEAT	Trehalase	PF01204: Trehalase	IPR001661: Glycoside hydrolase, family 37; IPR008928: Six-hairpin glycosidase-like; IPR018232: Glycoside hydrolase, family 37, conserved site	GO:0003824 MF: catalytic activity;GO:0004555 MF: alpha,alpha-trehalase activity;GO:0005991 BP: trehalose metabolic process	G	PF01204	IPR001661; IPR008928; IPR018232	GO:0003824; GO:0004555; GO:0005991
TraesCS1A02G184900.1	0.938955	0.000747379	0.00942538	--*	tr|A0A1D2A8X7|A0A1D2A8X7_AUXPR	Glutamyl-tRNA reductase	PF02423: Ornithine cyclodeaminase/mu-crystallin family	IPR003462: Ornithine cyclodeaminase/mu-crystallin; IPR016040: NAD(P)-binding domain; IPR023401: Ornithine cyclodeaminase, N-terminal		G	PF02423	IPR003462; IPR016040; IPR023401
TraesCS1A02G188000.1	0.654481	0.00262292	0.0226948	***	tr|A0A1I9WKA7|A0A1I9WKA7_PINPS	Arogenate dehydratase	PF00800: Prephenate dehydratase	IPR001086: Prephenate dehydratase; IPR018528: Prephenate dehydratase, conserved site	GO:0004664 MF: prephenate dehydratase activity;GO:0009094 BP: L-phenylalanine biosynthetic process	G	PF00800	IPR001086; IPR018528	GO:0004664; GO:0009094
TraesCS1A02G188500.1	0.544764	0.000391371	0.00590759	***	tr|A0A1D1XQG5|A0A1D1XQG5_9ARAE	U-box domain-containing protein 4	PF00514: Armadillo/beta-catenin-like repeat	IPR000225: Armadillo; IPR011989: Armadillo-like helical; IPR016024: Armadillo-type fold	GO:0005488 MF: binding;GO:0005515 MF: protein binding	G	PF00514	IPR000225; IPR011989; IPR016024	GO:0005488; GO:0005515
TraesCS1A02G188800.1	-0.585712	0.000157489	0.00304792	***	tr|M7ZDK8|M7ZDK8_TRIUA	COP9 signalosome complex subunit 1	PF10602: 26S proteasome subunit RPN7; PF01399: PCI domain	IPR000717: Proteasome component (PCI) domain; IPR011991: Winged helix-turn-helix DNA-binding domain; IPR019585: 26S proteasome regulatory subunit Rpn7/COP9 signalosome complex subunit 1	GO:0005515 MF: protein binding	G	PF10602; PF01399	IPR000717; IPR011991; IPR019585	GO:0005515
TraesCS1A02G188900.1	-0.899851	0.00168123	0.016635	***	tr|A0A1D5RWD2|A0A1D5RWD2_WHEAT	Rhomboid-like protein	PF01694: Rhomboid family	IPR022764: Peptidase S54, rhomboid domain	GO:0004252 MF: serine-type endopeptidase activity;GO:0016021 CC: integral component of membrane	G	PF01694	IPR022764	GO:0004252; GO:0016021
TraesCS1A02G190900.1	0.539367	0.000516306	0.00720973	***	tr|A0A0K9NYX7|A0A0K9NYX7_ZOSMR	AT hook motif DNA-binding family protein	PF03479: Domain of unknown function (DUF296)	IPR005175: PPC domain		G	PF03479	IPR005175
TraesCS1A02G191400.1	0.371569	0.0018062	0.0174945	***	tr|A0A103YIC7|A0A103YIC7_CYNCS	AMMECR1-like protein	PF01871: AMMECR1	IPR002733: AMMECR1 domain; IPR023473: AMMECR1; IPR027485: AMMECR1, N-terminal		G	PF01871	IPR002733; IPR023473; IPR027485
TraesCS1A02G193000.1	-0.370577	0.00663316	0.043031	*-*	tr|A0A0K9Q1P3|A0A0K9Q1P3_ZOSMR	ADP-ribosylation factor GTPase-activating protein	PF01412: Putative GTPase activating protein for Arf	IPR001164: Arf GTPase activating protein	GO:0005096 MF: GTPase activator activity	G	PF01412	IPR001164	GO:0005096
TraesCS1A02G193500.1	0.77624	6.04825e-05	0.00153312	***	tr|O24141|O24141_TOBAC	Plastid-lipid-Associated Protein	PF04755: PAP_fibrillin	IPR006843: Plastid lipid-associated protein/fibrillin conserved domain		G	PF04755	IPR006843
TraesCS1A02G194200.1	-1.79132	2.26209e-06	0.000135616	*-*	AT4G17940.1	Tetratricopeptide repeat (TPR)-like superfamily protein		IPR011990: Tetratricopeptide-like helical domain; IPR013026: Tetratricopeptide repeat-containing domain	GO:0005515 MF: protein binding	G		IPR011990; IPR013026	GO:0005515
TraesCS1A02G195100.1	0.661958	2.13638e-05	0.000708575	***	tr|M7Z3E0|M7Z3E0_TRIUA	TOM1-like protein 2	PF00790: VHS domain; PF03127: GAT domain	IPR002014: VHS domain; IPR004152: GAT domain; IPR008942: ENTH/VHS; IPR014645: Target of Myb protein 1	GO:0005622 CC: intracellular;GO:0006886 BP: intracellular protein transport	G	PF00790; PF03127	IPR002014; IPR004152; IPR008942; IPR014645	GO:0005622; GO:0006886
TraesCS1A02G195700.1	-0.622938	6.48353e-06	0.000296501	***	tr|A0A199VZ18|A0A199VZ18_ANACO	Lysine-specific demethylase	PF02375: jmjN domain; PF02373: JmjC domain, hydroxylase; PF02928: C5HC2 zinc finger	IPR003347: JmjC domain; IPR003349: JmjN domain; IPR004198: Zinc finger, C5HC2-type		G	PF02375; PF02373; PF02928	IPR003347; IPR003349; IPR004198
TraesCS1A02G196800.1	0.385813	0.000953809	0.0111505	***	tr|G7K880|G7K880_MEDTR	ERD (Early-responsive to dehydration stress) family protein	PF13967: Late exocytosis, associated with Golgi transport; PF14703: Cytosolic domain of 10TM putative phosphate transporter; PF02714: Calcium-dependent channel, 7TM region, putative phosphate	IPR003864: Calcium-dependent channel, 7TM region, putative phosphate; IPR027815: 10TM putative phosphate transporter, cytosolic domain; IPR032880: Calcium permeable stress-gated cation channel 1, N-terminal transmembrane domain	GO:0016020 CC: membrane	G	PF13967; PF14703; PF02714	IPR003864; IPR027815; IPR032880	GO:0016020
TraesCS1A02G197200.1	0.736722	0.00275972	0.0234698	***	tr|D7LWW1|D7LWW1_ARALL	Sugar transporter family protein	PF00083: Sugar (and other) transporter	IPR003663: Sugar/inositol transporter; IPR005828: Major facilitator, sugar transporter-like; IPR005829: Sugar transporter, conserved site; IPR020846: Major facilitator superfamily domain	GO:0005215 MF: transporter activity;GO:0016020 CC: membrane;GO:0016021 CC: integral component of membrane;GO:0022857 MF: transmembrane transporter activity;GO:0022891 MF: substrate-specific transmembrane transporter activity;GO:0055085 BP: transmembrane transport	G	PF00083	IPR003663; IPR005828; IPR005829; IPR020846	GO:0005215; GO:0016020; GO:0016021; GO:0022857; GO:0022891; GO:0055085
TraesCS1A02G197300.1	0.367277	0.00295139	0.0245302	***	tr|A0A1D5RW94|A0A1D5RW94_WHEAT	NADH dehydrogenase [ubiquinone] 1 alpha subcomplex subunit 12	PF05071: NADH ubiquinone oxidoreductase subunit NDUFA12	IPR007763: NADH dehydrogenase [ubiquinone] 1 alpha subcomplex subunit 12	GO:0008137 MF: NADH dehydrogenase (ubiquinone) activity;GO:0009055 MF: electron carrier activity;GO:0016020 CC: membrane	G	PF05071	IPR007763	GO:0008137; GO:0009055; GO:0016020
TraesCS1A02G197500.1	-0.666978	0.000170448	0.00321439	***	tr|A0A1D5RW97|A0A1D5RW97_WHEAT	50S ribosomal protein L35	PF01632: Ribosomal protein L35	IPR001706: Ribosomal protein L35, non-mitochondrial; IPR021137: Ribosomal protein L35	GO:0003735 MF: structural constituent of ribosome;GO:0005622 CC: intracellular;GO:0005840 CC: ribosome;GO:0006412 BP: translation	G	PF01632	IPR001706; IPR021137	GO:0003735; GO:0005622; GO:0005840; GO:0006412
TraesCS1A02G198300.1	-0.829908	0.00128331	0.0137746	***	tr|A0A1E5UIH3|A0A1E5UIH3_9POAL	Urea-proton symporter DUR3	PF00474: Sodium:solute symporter family	IPR001734: Sodium/solute symporter	GO:0005215 MF: transporter activity;GO:0006810 BP: transport;GO:0016020 CC: membrane;GO:0055085 BP: transmembrane transport	G	PF00474	IPR001734	GO:0005215; GO:0006810; GO:0016020; GO:0055085
TraesCS1A02G200800.1	-0.476192	0.000471132	0.00676102	***	tr|A0A072VRG4|A0A072VRG4_MEDTR	Tobamovirus multiplication-like protein	PF06454: Protein of unknown function (DUF1084)	IPR009457: Domain of unknown function DUF1084		G	PF06454	IPR009457
TraesCS1A02G201400.1	-0.913442	0.00561721	0.0382438	***	tr|A0A1E5VU75|A0A1E5VU75_9POAL	Protein PLASTID MOVEMENT IMPAIRED 1	PF10358: N-terminal C2 in EEIG1 and EHBP1 proteins	IPR019448: EEIG1/EHBP1 N-terminal domain		G	PF10358	IPR019448
TraesCS1A02G201500.1	-0.97966	0.000413459	0.00614981	*-*	tr|D7MA69|D7MA69_ARALL	Kinase family protein		IPR011009: Protein kinase-like domain		G		IPR011009
TraesCS1A02G205100.1	-1.45426	0.000642516	0.00845268	***	tr|A0A061DF87|A0A061DF87_THECC	RING/U-box superfamily protein	PF13639: Ring finger domain	IPR001841: Zinc finger, RING-type; IPR013083: Zinc finger, RING/FYVE/PHD-type	GO:0005515 MF: protein binding;GO:0008270 MF: zinc ion binding	G	PF13639	IPR001841; IPR013083	GO:0005515; GO:0008270
TraesCS1A02G205200.1	-0.841843	3.59605e-06	0.00019157	***	tr|A0A1E5VTV7|A0A1E5VTV7_9POAL	T-complex protein 1 subunit alpha	PF00118: TCP-1/cpn60 chaperonin family	IPR002194: Chaperonin TCP-1, conserved site; IPR002423: Chaperonin Cpn60/TCP-1 family; IPR012715: T-complex protein 1, alpha subunit; IPR017998: Chaperone tailless complex polypeptide 1 (TCP-1); IPR027409: GroEL-like apical domain; IPR027413: GroEL-like equatorial domain	GO:0005524 MF: ATP binding;GO:0006457 BP: protein folding;GO:0051082 MF: unfolded protein binding	G	PF00118	IPR002194; IPR002423; IPR012715; IPR017998; IPR027409; IPR027413	GO:0005524; GO:0006457; GO:0051082
TraesCS1A02G205400.1	-0.713076	7.0741e-07	5.67925e-05	***	tr|G7L8U0|G7L8U0_MEDTR	Magnesium transporter MRS2-like protein				G
TraesCS1A02G208200.1	-1.07503	3.40122e-05	0.00100043	***	tr|C3TX81|C3TX81_BRASY	Expansin protein	PF03330: Lytic transglycolase; PF01357: Pollen allergen	IPR005795: Major pollen allergen Lol pI; IPR007112: Expansin/pollen allergen, DPBB domain; IPR007117: Expansin, cellulose-binding-like domain; IPR007118: Expansin/Lol pI; IPR009009: RlpA-like protein, double-psi beta-barrel domain	GO:0005576 CC: extracellular region;GO:0019953 BP: sexual reproduction	G	PF03330; PF01357	IPR005795; IPR007112; IPR007117; IPR007118; IPR009009	GO:0005576; GO:0019953
TraesCS1A02G209100.1	0.612083	0.00446858	0.0327551	***	tr|A0A0H4CNX3|A0A0H4CNX3_BETPL	Proline dehydrogenase	PF01619: Proline dehydrogenase	IPR002872: Proline dehydrogenase domain; IPR029041: FAD-linked oxidoreductase-like		G	PF01619	IPR002872; IPR029041
TraesCS1A02G209600.1	-0.796933	0.000832358	0.0101379	***	tr|A0A061GBE7|A0A061GBE7_THECC	NADH dehydrogenase 1 beta subcomplex subunit 8				G
TraesCS1A02G210300.2	-0.795397	0.000762867	0.00955912	***	tr|A0A0K9Q5H5|A0A0K9Q5H5_ZOSMR	3-hydroxyisobutyryl-CoA hydrolase-like protein	PF16113: Enoyl-CoA hydratase/isomerase	IPR029045: ClpP/crotonase-like domain; IPR032259: Enoyl-CoA hydratase/isomerase, HIBYL-CoA-H type	GO:0003860 MF: 3-hydroxyisobutyryl-CoA hydrolase activity	G	PF16113	IPR029045; IPR032259	GO:0003860
TraesCS1A02G210400.1	-0.823005	1.70974e-13	2.09482e-10	***	tr|W4ZPX1|W4ZPX1_WHEAT	Trehalose 6-phosphate phosphatase	PF02358: Trehalose-phosphatase	IPR003337: Trehalose-phosphatase; IPR006379: HAD-superfamily hydrolase, subfamily IIB; IPR023214: HAD-like domain	GO:0003824 MF: catalytic activity;GO:0005992 BP: trehalose biosynthetic process	G	PF02358	IPR003337; IPR006379; IPR023214	GO:0003824; GO:0005992
TraesCS1A02G211500.1	-1.52671	4.09001e-05	0.00115049	*-*	tr|A0A0D3AJS2|A0A0D3AJS2_BRAOL	Hexosyltransferase		IPR029044: Nucleotide-diphospho-sugar transferases		G		IPR029044
TraesCS1A02G212600.1	0.891797	0.000165072	0.00314422	***	tr|Q14F61|Q14F61_WHEAT	Expansin protein	PF03330: Lytic transglycolase; PF01357: Pollen allergen	IPR005795: Major pollen allergen Lol pI; IPR007112: Expansin/pollen allergen, DPBB domain; IPR007117: Expansin, cellulose-binding-like domain; IPR007118: Expansin/Lol pI; IPR009009: RlpA-like protein, double-psi beta-barrel domain	GO:0005576 CC: extracellular region;GO:0019953 BP: sexual reproduction	G	PF03330; PF01357	IPR005795; IPR007112; IPR007117; IPR007118; IPR009009	GO:0005576; GO:0019953
TraesCS1A02G213600.1	0.71086	0.00705716	0.0449537	***	tr|Q336Q4|Q336Q4_ORYSJ	Haloacid dehalogenase-like hydrolase family protein, putative, expressed	PF13419: Haloacid dehalogenase-like hydrolase	IPR006439: HAD hydrolase, subfamily IA; IPR023214: HAD-like domain	GO:0008152 BP: metabolic process;GO:0016787 MF: hydrolase activity	G	PF13419	IPR006439; IPR023214	GO:0008152; GO:0016787
TraesCS1A02G214700.1	0.929522	0.00455226	0.0331918	***	tr|A0A0B5L7E6|A0A0B5L7E6_LILDA	Cell wall invertase	PF00251: Glycosyl hydrolases family 32 N-terminal domain; PF08244: Glycosyl hydrolases family 32 C terminal	IPR001362: Glycoside hydrolase, family 32; IPR013148: Glycosyl hydrolase family 32, N-terminal; IPR013189: Glycosyl hydrolase family 32, C-terminal; IPR013320: Concanavalin A-like lectin/glucanase domain; IPR023296: Glycosyl hydrolase, five-bladed beta-propellor domain	GO:0004553 MF: hydrolase activity, hydrolyzing O-glycosyl compounds;GO:0005975 BP: carbohydrate metabolic process	G	PF00251; PF08244	IPR001362; IPR013148; IPR013189; IPR013320; IPR023296	GO:0004553; GO:0005975
TraesCS1A02G215300.1	0.500756	0.00758942	0.0471262	***	tr|A0A072UPG0|A0A072UPG0_MEDTR	SBP (S-ribonuclease-binding protein) family protein	PF13920: Zinc finger, C3HC4 type (RING finger)	IPR001841: Zinc finger, RING-type; IPR017066: E3 ubiquitin-protein ligase BOI	GO:0004842 MF: ubiquitin-protein transferase activity;GO:0005515 MF: protein binding;GO:0005634 CC: nucleus;GO:0008270 MF: zinc ion binding;GO:0016567 BP: protein ubiquitination;GO:0031347 BP: regulation of defense response	G	PF13920	IPR001841; IPR017066	GO:0004842; GO:0005515; GO:0005634; GO:0008270; GO:0016567; GO:0031347
TraesCS1A02G217300.1	0.508554	3.36003e-05	0.000993447	***	tr|A0A103W2B3|A0A103W2B3_CYNCS	Peptide methionine sulfoxide reductase MsrA	PF01625: Peptide methionine sulfoxide reductase	IPR002569: Peptide methionine sulphoxide reductase MsrA	GO:0008113 MF: peptide-methionine (S)-S-oxide reductase activity;GO:0055114 BP: oxidation-reduction process	G	PF01625	IPR002569	GO:0008113; GO:0055114
TraesCS1A02G218000.1	-0.495359	0.00500899	0.0354101	***	tr|B4FKB8|B4FKB8_MAIZE	Palmitoyl-protein thioesterase 1	PF02089: Palmitoyl protein thioesterase	IPR002472: Palmitoyl protein thioesterase; IPR029058: Alpha/Beta hydrolase fold	GO:0098599 MF: palmitoyl hydrolase activity	G	PF02089	IPR002472; IPR029058	GO:0098599
TraesCS1A02G218200.1	0.951207	1.14267e-06	8.15717e-05	*-*	AT2G27090.2	bZIP transcription factor (DUF630 and DUF632)	PF04783: Protein of unknown function (DUF630); PF04782: Protein of unknown function (DUF632)	IPR006867: Domain of unknown function DUF632; IPR006868: Domain of unknown function DUF630		G	PF04783; PF04782	IPR006867; IPR006868
TraesCS1A02G219500.1	-0.828203	0.00405488	0.0305857	***	tr|B9R9W6|B9R9W6_RICCO	Sugar transporter, putative	PF00083: Sugar (and other) transporter	IPR003663: Sugar/inositol transporter; IPR005828: Major facilitator, sugar transporter-like; IPR005829: Sugar transporter, conserved site; IPR020846: Major facilitator superfamily domain	GO:0005215 MF: transporter activity;GO:0016020 CC: membrane;GO:0016021 CC: integral component of membrane;GO:0022857 MF: transmembrane transporter activity;GO:0022891 MF: substrate-specific transmembrane transporter activity;GO:0055085 BP: transmembrane transport	G	PF00083	IPR003663; IPR005828; IPR005829; IPR020846	GO:0005215; GO:0016020; GO:0016021; GO:0022857; GO:0022891; GO:0055085
TraesCS1A02G221200.1	0.918712	6.70534e-05	0.00163485	***	tr|Q9SB33|Q9SB33_ARATH	2-oxoglutarate (2OG) and Fe(II)-dependent oxygenase superfamily protein	PF14226: non-haem dioxygenase in morphine synthesis N-terminal; PF03171: 2OG-Fe(II) oxygenase superfamily	IPR005123: Oxoglutarate/iron-dependent dioxygenase; IPR026992: Non-haem dioxygenase N-terminal domain; IPR027443: Isopenicillin N synthase-like	GO:0016491 MF: oxidoreductase activity;GO:0055114 BP: oxidation-reduction process	G	PF14226; PF03171	IPR005123; IPR026992; IPR027443	GO:0016491; GO:0055114
TraesCS1A02G221600.1	0.87245	6.78459e-06	0.000306418	***	tr|A0A059PZL4|A0A059PZL4_9POAL	GATA transcription factor	PF00320: GATA zinc finger	IPR000679: Zinc finger, GATA-type; IPR013088: Zinc finger, NHR/GATA-type	GO:0003700 MF: transcription factor activity, sequence-specific DNA binding;GO:0006355 BP: regulation of transcription, DNA-templated;GO:0008270 MF: zinc ion binding;GO:0043565 MF: sequence-specific DNA binding	G	PF00320	IPR000679; IPR013088	GO:0003700; GO:0006355; GO:0008270; GO:0043565
TraesCS1A02G226700.1	1.45917	2.20395e-05	0.000723166	***	tr|G7K771|G7K771_MEDTR	Trichome birefringence-like protein	PF14416: PMR5 N terminal Domain; PF13839: GDSL/SGNH-like Acyl-Esterase family found in Pmr5 and Cas1p	IPR025846: PMR5 N-terminal domain; IPR026057: PC-Esterase		G	PF14416; PF13839	IPR025846; IPR026057
TraesCS1A02G227100.1	-1.46541	0.000386567	0.00585417	***	tr|J7G5B5|J7G5B5_ROSRU	Ubiquitin	PF00240: Ubiquitin family; PF01020: Ribosomal L40e family	IPR000626: Ubiquitin domain; IPR001975: Ribosomal protein L40e; IPR011332: Zinc-binding ribosomal protein; IPR019954: Ubiquitin conserved site; IPR019956: Ubiquitin; IPR029071: Ubiquitin-related domain	GO:0003735 MF: structural constituent of ribosome;GO:0005515 MF: protein binding;GO:0005840 CC: ribosome;GO:0006412 BP: translation	G	PF00240; PF01020	IPR000626; IPR001975; IPR011332; IPR019954; IPR019956; IPR029071	GO:0003735; GO:0005515; GO:0005840; GO:0006412
TraesCS1A02G227500.1	-1.04643	4.41057e-09	9.86325e-07	***	AT3G44090.1	F-box family protein	PF00646: F-box domain; PF08387: FBD	IPR001810: F-box domain; IPR006566: FBD domain; IPR016024: Armadillo-type fold; IPR032675: Leucine-rich repeat domain, L domain-like	GO:0005488 MF: binding;GO:0005515 MF: protein binding	TE?	PF00646; PF08387	IPR001810; IPR006566; IPR016024; IPR032675	GO:0005488; GO:0005515
TraesCS1A02G228000.1	0.85006	0.000100922	0.00220706	***	tr|U5GD52|U5GD52_POPTR	Phosphatase 2C family protein	PF00481: Protein phosphatase 2C	IPR001932: PPM-type phosphatase domain	GO:0003824 MF: catalytic activity	G	PF00481	IPR001932	GO:0003824
TraesCS1A02G228900.1	-1.05737	2.54861e-05	0.000808234	***	tr|A0A0B0MNY1|A0A0B0MNY1_GOSAR	Nucleolar 16	PF09420: Ribosome biogenesis protein Nop16	IPR019002: Ribosome biogenesis protein Nop16		G	PF09420	IPR019002
TraesCS1A02G231000.1	0.400743	0.00389439	0.0296887	***	AT5G19590.2	DUF538 family protein (Protein of unknown function, DUF538)	PF04398: Protein of unknown function, DUF538	IPR007493: Protein of unknown function DUF538		U	PF04398	IPR007493
TraesCS1A02G232800.1	0.98075	0.00495309	0.0351761	*-*	AT5G27690.1	Heavy metal transport/detoxification superfamily protein	PF00403: Heavy-metal-associated domain	IPR006121: Heavy metal-associated domain, HMA	GO:0030001 BP: metal ion transport;GO:0046872 MF: metal ion binding	G	PF00403	IPR006121	GO:0030001; GO:0046872
TraesCS1A02G233700.1	-0.913023	3.71383e-08	5.51108e-06	*-*	tr|M7ZFI4|M7ZFI4_TRIUA	Acyl carrier protein	PF00550: Phosphopantetheine attachment site	IPR003231: Acyl carrier protein (ACP); IPR006162: Phosphopantetheine attachment site; IPR009081: Phosphopantetheine binding ACP domain	GO:0006633 BP: fatty acid biosynthetic process	G	PF00550	IPR003231; IPR006162; IPR009081	GO:0006633
TraesCS1A02G235000.1	2.06208	3.2419e-09	7.7792e-07	***	tr|A0A0A9T2J7|A0A0A9T2J7_ARUDO	Eukaryotic peptide chain release factor subunit 1-1	PF03463: eRF1 domain 1; PF03464: eRF1 domain 2; PF03465: eRF1 domain 3	IPR004403: Peptide chain release factor eRF1/aRF1; IPR005140: eRF1 domain 1/Pelota-like; IPR005141: eRF1 domain 2; IPR005142: eRF1 domain 3; IPR024049: Peptide Chain Release Factor eRF1/aRF1, N-terminal; IPR029064: 50S ribosomal protein L30e-like	GO:0005737 CC: cytoplasm;GO:0006415 BP: translational termination;GO:0016149 MF: translation release factor activity, codon specific	G	PF03463; PF03464; PF03465	IPR004403; IPR005140; IPR005141; IPR005142; IPR024049; IPR029064	GO:0005737; GO:0006415; GO:0016149
TraesCS1A02G235200.1	-2.13822	1.26603e-08	2.34326e-06	***	tr|A0A0K9P8B9|A0A0K9P8B9_ZOSMR	Threonine--tRNA ligase	PF02824: TGS domain; PF07973: Threonyl and Alanyl tRNA synthetase second additional domain; PF00587: tRNA synthetase class II core domain (G, H, P, S and T); PF03129: Anticodon binding domain	IPR002314: Aminoacyl-tRNA synthetase, class II (G/ P/ S/T); IPR002320: Threonine-tRNA ligase, class IIa; IPR004095: TGS; IPR004154: Anticodon-binding; IPR006195: Aminoacyl-tRNA synthetase, class II; IPR012675: Beta-grasp domain; IPR012676: TGS-like; IPR012947: Threonyl/alanyl tRNA synthetase, SAD; IPR018163: Threonyl/alanyl tRNA synthetase, class II-like, putative editing domain	GO:0000166 MF: nucleotide binding;GO:0004812 MF: aminoacyl-tRNA ligase activity;GO:0004829 MF: threonine-tRNA ligase activity;GO:0005524 MF: ATP binding;GO:0005737 CC: cytoplasm;GO:0006418 BP: tRNA aminoacylation for protein translation;GO:0006435 BP: threonyl-tRNA aminoacylation;GO:0016876 MF: ligase activity, forming aminoacyl-tRNA and related compounds;GO:0043039 BP: tRNA aminoacylation	G	PF02824; PF07973; PF00587; PF03129	IPR002314; IPR002320; IPR004095; IPR004154; IPR006195; IPR012675; IPR012676; IPR012947; IPR018163	GO:0000166; GO:0004812; GO:0004829; GO:0005524; GO:0005737; GO:0006418; GO:0006435; GO:0016876; GO:0043039
TraesCS1A02G237900.1	0.432016	3.47315e-06	0.000187069	***	tr|M8AWK7|M8AWK7_AEGTA	Subtilisin-like protease	PF05922: Peptidase inhibitor I9; PF00082: Subtilase family; PF02225: PA domain	IPR000209: Peptidase S8/S53 domain; IPR003137: PA domain; IPR010259: Peptidase S8 propeptide/proteinase inhibitor I9; IPR015500: Peptidase S8, subtilisin-related; IPR023827: Peptidase S8, subtilisin, Asp-active site; IPR023828: Peptidase S8, subtilisin, Ser-active site	GO:0004252 MF: serine-type endopeptidase activity;GO:0006508 BP: proteolysis	G	PF05922; PF00082; PF02225	IPR000209; IPR003137; IPR010259; IPR015500; IPR023827; IPR023828	GO:0004252; GO:0006508
TraesCS1A02G238700.1	-0.832151	0.000138845	0.00277576	--*	sp|B0T7X2|LLDD_CAUSK	L-lactate dehydrogenase	PF03060: Nitronate monooxygenase	IPR004136: Nitronate monooxygenase; IPR013785: Aldolase-type TIM barrel	GO:0003824 MF: catalytic activity;GO:0018580 MF: nitronate monooxygenase activity;GO:0055114 BP: oxidation-reduction process	G	PF03060	IPR004136; IPR013785	GO:0003824; GO:0018580; GO:0055114
TraesCS1A02G238800.1	-1.07446	1.29202e-06	8.86285e-05	***	tr|Q93YA8|Q93YA8_SESRO	Calcium binding protein	PF13499: EF-hand domain pair	IPR002048: EF-hand domain; IPR011992: EF-hand domain pair; IPR018247: EF-Hand 1, calcium-binding site	GO:0005509 MF: calcium ion binding	G	PF13499	IPR002048; IPR011992; IPR018247	GO:0005509
TraesCS1A02G239200.1	-0.840506	0.00280668	0.0237107	***	tr|A0A103XC62|A0A103XC62_CYNCS	Arf GTPase activating protein	PF01412: Putative GTPase activating protein for Arf; PF00168: C2 domain	IPR000008: C2 domain; IPR001164: Arf GTPase activating protein	GO:0005096 MF: GTPase activator activity;GO:0005515 MF: protein binding	G	PF01412; PF00168	IPR000008; IPR001164	GO:0005096; GO:0005515
TraesCS1A02G241000.1	0.679279	0.000104028	0.00225604	***	tr|A0A0B0M962|A0A0B0M962_GOSAR	7-hydroxymethyl chlorophyll a reductase, chloroplastic-like protein	PF04422: Coenzyme F420 hydrogenase/dehydrogenase, beta subunit N-term; PF04432: Coenzyme F420 hydrogenase/dehydrogenase, beta subunit C terminus	IPR007516: Coenzyme F420 hydrogenase/dehydrogenase beta subunit, N-terminal; IPR007525: Coenzyme F420 hydrogenase/dehydrogenase beta subunit, C-terminal; IPR011254: Prismane-like	GO:0003824 MF: catalytic activity;GO:0016491 MF: oxidoreductase activity;GO:0055114 BP: oxidation-reduction process	G	PF04422; PF04432	IPR007516; IPR007525; IPR011254	GO:0003824; GO:0016491; GO:0055114
TraesCS1A02G242600.1	0.58018	0.00734696	0.0461257	***	tr|A0A1E5WF17|A0A1E5WF17_9POAL	Protein RETICULATA, chloroplastic	PF11891: Protein RETICULATA-related	IPR021825: Protein RETICULATA-related		G	PF11891	IPR021825
TraesCS1A02G243400.1	-1.0808	0.000976735	0.011304	***	tr|A0A0K9PGQ5|A0A0K9PGQ5_ZOSMR	ATP-dependent RNA helicase	PF00270: DEAD/DEAH box helicase; PF00271: Helicase conserved C-terminal domain; PF04408: Helicase associated domain (HA2); PF07717: Oligonucleotide/oligosaccharide-binding (OB)-fold	IPR001650: Helicase, C-terminal; IPR002464: DNA/RNA helicase, ATP-dependent, DEAH-box type, conserved site; IPR007502: Helicase-associated domain; IPR011545: DEAD/DEAH box helicase domain; IPR011709: Domain of unknown function DUF1605; IPR014001: Helicase superfamily 1/2, ATP-binding domain; IPR027417: P-loop containing nucleoside triphosphate hydrolase	GO:0003676 MF: nucleic acid binding;GO:0004386 MF: helicase activity;GO:0005524 MF: ATP binding;GO:0008026 MF: ATP-dependent helicase activity	TE?	PF00270; PF00271; PF04408; PF07717	IPR001650; IPR002464; IPR007502; IPR011545; IPR011709; IPR014001; IPR027417	GO:0003676; GO:0004386; GO:0005524; GO:0008026
TraesCS1A02G244200.1	-1.20915	0.00285536	0.0239747	***	tr|A0A0K9Q1D5|A0A0K9Q1D5_ZOSMR	RNA polymerase II C-terminal domain phosphatase-like protein	PF03031: NLI interacting factor-like phosphatase; PF00533: BRCA1 C Terminus (BRCT) domain	IPR001357: BRCT domain; IPR004274: FCP1 homology domain; IPR011947: FCP1-like phosphatase, phosphatase domain; IPR023214: HAD-like domain	GO:0004721 MF: phosphoprotein phosphatase activity;GO:0005634 CC: nucleus	G	PF03031; PF00533	IPR001357; IPR004274; IPR011947; IPR023214	GO:0004721; GO:0005634
TraesCS1A02G246600.1	0.356886	0.000828612	0.0101068	***	tr|K7TZ51|K7TZ51_MAIZE	Argininosuccinate synthase	PF00764: Arginosuccinate synthase	IPR001518: Argininosuccinate synthase; IPR014729: Rossmann-like alpha/beta/alpha sandwich fold; IPR018223: Argininosuccinate synthase, conserved site; IPR023434: Argininosuccinate synthase, type 1 subfamily; IPR024074: Argininosuccinate synthetase, catalytic/multimerisation domain body	GO:0004055 MF: argininosuccinate synthase activity;GO:0005524 MF: ATP binding;GO:0006526 BP: arginine biosynthetic process	G	PF00764	IPR001518; IPR014729; IPR018223; IPR023434; IPR024074	GO:0004055; GO:0005524; GO:0006526
TraesCS1A02G247200.1	-0.605441	0.00397814	0.0301315	***	tr|M8C536|M8C536_AEGTA	30S ribosomal protein S18	PF01084: Ribosomal protein S18	IPR001648: Ribosomal protein S18	GO:0003735 MF: structural constituent of ribosome;GO:0005622 CC: intracellular;GO:0005840 CC: ribosome;GO:0006412 BP: translation	G	PF01084	IPR001648	GO:0003735; GO:0005622; GO:0005840; GO:0006412
TraesCS1A02G247300.1	-1.33058	2.08334e-05	0.000694829	***	tr|A0A061DXU0|A0A061DXU0_THECC	ERD (Early-responsive to dehydration stress) family protein	PF13967: Late exocytosis, associated with Golgi transport; PF14703: Cytosolic domain of 10TM putative phosphate transporter; PF02714: Calcium-dependent channel, 7TM region, putative phosphate	IPR003864: Calcium-dependent channel, 7TM region, putative phosphate; IPR027815: 10TM putative phosphate transporter, cytosolic domain; IPR032880: Calcium permeable stress-gated cation channel 1, N-terminal transmembrane domain	GO:0016020 CC: membrane	G	PF13967; PF14703; PF02714	IPR003864; IPR027815; IPR032880	GO:0016020
TraesCS1A02G247700.1	-0.821893	0.000117825	0.00248022	*-*	AT4G02880.2	ELKS/Rab6-interacting/CAST family protein				G
TraesCS1A02G248100.1	0.570845	0.000949764	0.0111283	***	tr|Q9M8K3|Q9M8K3_ARATH	Cytochrome P450 family protein		IPR013783: Immunoglobulin-like fold		G		IPR013783
TraesCS1A02G250700.1	1.08654	3.78381e-05	0.00108137	***	tr|A0A096UJX3|A0A096UJX3_WHEAT	Sulfotransferase	PF00685: Sulfotransferase domain	IPR000863: Sulfotransferase domain; IPR027417: P-loop containing nucleoside triphosphate hydrolase	GO:0008146 MF: sulfotransferase activity	G	PF00685	IPR000863; IPR027417	GO:0008146
TraesCS1A02G251000.1	0.81922	9.43366e-06	0.000388168	***	tr|W9RG35|W9RG35_9ROSA	1-(5-phosphoribosyl)-5-[(5-phosphoribosylamino)methylideneamino] imidazole-4-carboxamide isomerase	PF00977: Histidine biosynthesis protein	IPR006062: Histidine biosynthesis; IPR011060: Ribulose-phosphate binding barrel; IPR011858: Phosphoribosylformimino-5-aminoimidazole carboxamide ribotide isomerase, eukaryotic; IPR013785: Aldolase-type TIM barrel	GO:0000105 BP: histidine biosynthetic process;GO:0003824 MF: catalytic activity;GO:0003949 MF: 1-(5-phosphoribosyl)-5-[(5-phosphoribosylamino)methylideneamino]imidazole-4-carboxamide isomerase activity;GO:0008152 BP: metabolic process	G	PF00977	IPR006062; IPR011060; IPR011858; IPR013785	GO:0000105; GO:0003824; GO:0003949; GO:0008152
TraesCS1A02G251100.1	0.747411	0.000608997	0.00810387	***	tr|R7W9E6|R7W9E6_AEGTA	GDSL esterase/lipase	PF00657: GDSL-like Lipase/Acylhydrolase	IPR001087: GDSL lipase/esterase	GO:0016788 MF: hydrolase activity, acting on ester bonds	G	PF00657	IPR001087	GO:0016788
TraesCS1A02G251200.1	1.02516	2.23209e-05	0.000730063	***	tr|B9I7Z2|B9I7Z2_POPTR	Thylakoid lumen 18.3 kDa family protein	PF04536: TPM domain	IPR007621: TPM domain		G	PF04536	IPR007621
TraesCS1A02G253600.1	-0.906536	0.00219993	0.0200599	***	tr|A0A199UYX8|A0A199UYX8_ANACO	Pyrophosphate-energized vacuolar membrane proton pump	PF03030: Inorganic H+ pyrophosphatase	IPR004131: Pyrophosphate-energised proton pump	GO:0004427 MF: inorganic diphosphatase activity;GO:0009678 MF: hydrogen-translocating pyrophosphatase activity;GO:0015992 BP: proton transport;GO:0016020 CC: membrane	G	PF03030	IPR004131	GO:0004427; GO:0009678; GO:0015992; GO:0016020
TraesCS1A02G254500.1	-1.38955	0.000257961	0.00438104	***	tr|A0A0K9NJU0|A0A0K9NJU0_ZOSMR	Pyrimidine-specific ribonucleoside hydrolase	PF01156: Inosine-uridine preferring nucleoside hydrolase	IPR001910: Inosine/uridine-preferring nucleoside hydrolase domain		G	PF01156	IPR001910
TraesCS1A02G255300.1	-0.735041	0.00100641	0.0115398	***	tr|A0A0K0KCL8|A0A0K0KCL8_ARAHY	Squamosa promoter-binding-like protein	PF03110: SBP domain	IPR004333: Transcription factor, SBP-box	GO:0003677 MF: DNA binding;GO:0005634 CC: nucleus	G	PF03110	IPR004333	GO:0003677; GO:0005634
TraesCS1A02G255800.1	0.793618	0.00654569	0.0426102	***	tr|B6SSS2|B6SSS2_MAIZE	1-deoxy-D-xylulose-5-phosphate synthase	PF13292: 1-deoxy-D-xylulose-5-phosphate synthase; PF02779: Transketolase, pyrimidine binding domain; PF02780: Transketolase, C-terminal domain	IPR005474: Transketolase, N-terminal; IPR005475: Transketolase-like, pyrimidine-binding domain; IPR005477: Deoxyxylulose-5-phosphate synthase; IPR009014: Transketolase C-terminal/Pyruvate-ferredoxin oxidoreductase domain II; IPR020826: Transketolase binding site; IPR029061: Thiamin diphosphate-binding fold; IPR033248: Transketolase, C-terminal domain	GO:0003824 MF: catalytic activity;GO:0008152 BP: metabolic process;GO:0008661 MF: 1-deoxy-D-xylulose-5-phosphate synthase activity;GO:0016114 BP: terpenoid biosynthetic process	G	PF13292; PF02779; PF02780	IPR005474; IPR005475; IPR005477; IPR009014; IPR020826; IPR029061; IPR033248	GO:0003824; GO:0008152; GO:0008661; GO:0016114
TraesCS1A02G258000.2	-1.55941	9.87664e-05	0.00217541	--*	sp|Q6FFR5|DADA_ACIAD	D-amino acid dehydrogenase	PF01494: FAD binding domain; PF00890: FAD binding domain	IPR002938: FAD-binding domain; IPR003953: FAD-dependent oxidoreductase 2, FAD binding domain; IPR023753: FAD/NAD(P)-binding domain; IPR028348: FAD dependent protein	GO:0016491 MF: oxidoreductase activity;GO:0055114 BP: oxidation-reduction process;GO:0071949 MF: FAD binding	G	PF01494; PF00890	IPR002938; IPR003953; IPR023753; IPR028348	GO:0016491; GO:0055114; GO:0071949
TraesCS1A02G258500.1	0.974962	0.00047068	0.00675824	***	tr|A0A173GPJ6|A0A173GPJ6_9ASPA	Glutathione S-transferase	PF13417: Glutathione S-transferase, N-terminal domain; PF13410: Glutathione S-transferase, C-terminal domain	IPR004045: Glutathione S-transferase, N-terminal; IPR010987: Glutathione S-transferase, C-terminal-like; IPR012336: Thioredoxin-like fold	GO:0005515 MF: protein binding	G	PF13417; PF13410	IPR004045; IPR010987; IPR012336	GO:0005515
TraesCS1A02G259800.1	1.11826	4.48541e-06	0.000224707	***	tr|W4ZQX2|W4ZQX2_WHEAT	Beta-hexosaminidase	PF14845: beta-acetyl hexosaminidase like; PF00728: Glycosyl hydrolase family 20, catalytic domain	IPR015883: Glycoside hydrolase family 20, catalytic domain; IPR017853: Glycoside hydrolase superfamily; IPR025705: Beta-hexosaminidase; IPR029018: Chitobiase/beta-hexosaminidase domain 2-like; IPR029019: Beta-hexosaminidase, eukaryotic type, N-terminal	GO:0004553 MF: hydrolase activity, hydrolyzing O-glycosyl compounds;GO:0004563 MF: beta-N-acetylhexosaminidase activity;GO:0005975 BP: carbohydrate metabolic process	G	PF14845; PF00728	IPR015883; IPR017853; IPR025705; IPR029018; IPR029019	GO:0004553; GO:0004563; GO:0005975
TraesCS1A02G262900.1	0.743632	0.00114752	0.012725	***	tr|A0A1E5W211|A0A1E5W211_9POAL	GDSL esterase/lipase	PF00657: GDSL-like Lipase/Acylhydrolase	IPR001087: GDSL lipase/esterase	GO:0016788 MF: hydrolase activity, acting on ester bonds	G	PF00657	IPR001087	GO:0016788
TraesCS1A02G263200.1	0.798254	3.59816e-05	0.00104193	*-*	tr|G7J2J2|G7J2J2_MEDTR	TPX2 (Targeting protein for Xklp2) family protein				G
TraesCS1A02G264300.1	0.769382	6.98626e-09	1.43385e-06	***	tr|G8DUQ3|G8DUQ3_9ORYZ	PISTILLATA-like MADS-box transcription factor	PF00319: SRF-type transcription factor (DNA-binding and dimerisation domain); PF01486: K-box region	IPR002100: Transcription factor, MADS-box; IPR002487: Transcription factor, K-box	GO:0003677 MF: DNA binding;GO:0003700 MF: transcription factor activity, sequence-specific DNA binding;GO:0005634 CC: nucleus;GO:0006355 BP: regulation of transcription, DNA-templated;GO:0046983 MF: protein dimerization activity	G	PF00319; PF01486	IPR002100; IPR002487	GO:0003677; GO:0003700; GO:0005634; GO:0006355; GO:0046983
TraesCS1A02G265800.1	0.757498	0.000914437	0.0108343	-**	tr|Q5YF94|Q5YF94_ZEADI	Wound-induced protease inhibitor		IPR000877: Proteinase inhibitor I12, Bowman-Birk	GO:0004867 MF: serine-type endopeptidase inhibitor activity;GO:0005576 CC: extracellular region	G		IPR000877	GO:0004867; GO:0005576
TraesCS1A02G266000.1	0.68631	0.000670099	0.00871643	***	tr|G7IKB6|G7IKB6_MEDTR	Phospholipase A1	PF01764: Lipase (class 3)	IPR002921: Fungal lipase-like domain; IPR029058: Alpha/Beta hydrolase fold	GO:0006629 BP: lipid metabolic process	G	PF01764	IPR002921; IPR029058	GO:0006629
TraesCS1A02G267200.1	0.51335	0.00124659	0.0134857	***	tr|A0A1D5RY58|A0A1D5RY58_WHEAT	Hexosyltransferase	PF13334: Domain of unknown function (DUF4094); PF01762: Galactosyltransferase	IPR002659: Glycosyl transferase, family 31; IPR025298: Domain of unknown function DUF4094	GO:0006486 BP: protein glycosylation;GO:0008378 MF: galactosyltransferase activity;GO:0016020 CC: membrane	G	PF13334; PF01762	IPR002659; IPR025298	GO:0006486; GO:0008378; GO:0016020
TraesCS1A02G268800.1	0.793445	0.00194748	0.0184487	***	tr|Q5TKI8|Q5TKI8_ORYSJ	Myb transcription factor	PF00249: Myb-like DNA-binding domain	IPR001005: SANT/Myb domain; IPR009057: Homeobox domain-like; IPR017930: Myb domain	GO:0003677 MF: DNA binding	G	PF00249	IPR001005; IPR009057; IPR017930	GO:0003677
TraesCS1A02G270000.1	1.00837	0.00119488	0.0130736	***	tr|A0A1E5UT15|A0A1E5UT15_9POAL	Benzyl alcohol O-benzoyltransferase	PF02458: Transferase family	IPR003480: Transferase	GO:0016747 MF: transferase activity, transferring acyl groups other than amino-acyl groups	G	PF02458	IPR003480	GO:0016747
TraesCS1A02G272100.1	0.737183	0.00541304	0.0373331	***	tr|A0A0K9NVX2|A0A0K9NVX2_ZOSMR	Protein kinase family protein	PF00069: Protein kinase domain	IPR000261: EH domain; IPR000719: Protein kinase domain; IPR008271: Serine/threonine-protein kinase, active site; IPR011009: Protein kinase-like domain; IPR017441: Protein kinase, ATP binding site	GO:0004672 MF: protein kinase activity;GO:0005515 MF: protein binding;GO:0005524 MF: ATP binding;GO:0006468 BP: protein phosphorylation	G	PF00069	IPR000261; IPR000719; IPR008271; IPR011009; IPR017441	GO:0004672; GO:0005515; GO:0005524; GO:0006468
TraesCS1A02G273500.1	-0.475789	0.00672206	0.0434747	***	tr|A0A199W3X9|A0A199W3X9_ANACO	Soluble inorganic pyrophosphatase	PF00719: Inorganic pyrophosphatase	IPR008162: Inorganic pyrophosphatase	GO:0000287 MF: magnesium ion binding;GO:0004427 MF: inorganic diphosphatase activity;GO:0005737 CC: cytoplasm;GO:0006796 BP: phosphate-containing compound metabolic process	G	PF00719	IPR008162	GO:0000287; GO:0004427; GO:0005737; GO:0006796
TraesCS1A02G274100.1	-0.640849	0.00776787	0.0479361	--*	sp|C0SE33|MDM12_PARBP	Mitochondrial distribution and morphology protein 12				G
TraesCS1A02G275700.1	1.20931	0.00194362	0.0184217	***	tr|Q9SRN4|Q9SRN4_ARATH	E3 ubiquitin-protein ligase				G
TraesCS1A02G276500.1	-0.472595	0.00033331	0.00527031	***	tr|M8CD06|M8CD06_AEGTA	Cell division protein ftsZ	PF00091: Tubulin/FtsZ family, GTPase domain; PF12327: FtsZ family, C-terminal domain	IPR000158: Cell division protein FtsZ; IPR003008: Tubulin/FtsZ, GTPase domain; IPR008280: Tubulin/FtsZ, C-terminal; IPR018316: Tubulin/FtsZ, 2-layer sandwich domain; IPR020805: Cell division protein FtsZ, conserved site; IPR024757: Cell division protein FtsZ, C-terminal	GO:0003924 MF: GTPase activity;GO:0005525 MF: GTP binding;GO:0005737 CC: cytoplasm	G	PF00091; PF12327	IPR000158; IPR003008; IPR008280; IPR018316; IPR020805; IPR024757	GO:0003924; GO:0005525; GO:0005737
TraesCS1A02G277500.1	-0.518996	3.00775e-09	7.43163e-07	***	tr|A0A072VLF0|A0A072VLF0_MEDTR	60S acidic ribosomal protein	PF00428: 60s Acidic ribosomal protein	IPR027534: Ribosomal protein L12 family	GO:0003735 MF: structural constituent of ribosome;GO:0005622 CC: intracellular;GO:0005840 CC: ribosome;GO:0006414 BP: translational elongation	G	PF00428	IPR027534	GO:0003735; GO:0005622; GO:0005840; GO:0006414
TraesCS1A02G279100.1	0.607366	0.00537685	0.0371628	***	tr|E2I9G3|E2I9G3_WHEAT	Coronatine insensitive 1-like protein		IPR001810: F-box domain; IPR006553: Leucine-rich repeat, cysteine-containing subtype; IPR032675: Leucine-rich repeat domain, L domain-like	GO:0005515 MF: protein binding	G		IPR001810; IPR006553; IPR032675	GO:0005515
TraesCS1A02G280500.1	0.604092	0.000117329	0.00247489	*-*	AT5G59050.1	G patch domain protein				G
TraesCS1A02G281200.1	1.07976	0.00016791	0.00318184	***	tr|A6YTD5|A6YTD5_CUCME	Microtubule binding protein				G
TraesCS1A02G282600.1	0.973215	0.000261405	0.00442082	***	tr|B8AYU7|B8AYU7_ORYSI	Aldo-keto reductase	PF00248: Aldo/keto reductase family	IPR018170: Aldo/keto reductase, conserved site; IPR020471: Aldo/keto reductase; IPR023210: NADP-dependent oxidoreductase domain	GO:0016491 MF: oxidoreductase activity;GO:0055114 BP: oxidation-reduction process	G	PF00248	IPR018170; IPR020471; IPR023210	GO:0016491; GO:0055114
TraesCS1A02G284900.1	-0.750321	0.00654102	0.0425864	***	tr|A0A059PZ93|A0A059PZ93_9POAL	Chitinase	PF00704: Glycosyl hydrolases family 18	IPR000677: 2S globulin; IPR001223: Glycoside hydrolase family 18, catalytic domain; IPR001579: Glycoside hydrolase, chitinase active site; IPR017853: Glycoside hydrolase superfamily	GO:0004553 MF: hydrolase activity, hydrolyzing O-glycosyl compounds;GO:0005975 BP: carbohydrate metabolic process	G	PF00704	IPR000677; IPR001223; IPR001579; IPR017853	GO:0004553; GO:0005975
TraesCS1A02G285200.1	-0.364712	0.00254416	0.0221928	***	tr|D8U4W4|D8U4W4_VOLCA	Ubiquitin conjugating enzyme E2	PF00179: Ubiquitin-conjugating enzyme	IPR000608: Ubiquitin-conjugating enzyme E2; IPR016135: Ubiquitin-conjugating enzyme/RWD-like; IPR023313: Ubiquitin-conjugating enzyme, active site		G	PF00179	IPR000608; IPR016135; IPR023313
TraesCS1A02G286300.1	-0.605857	1.21487e-09	3.32451e-07	***	tr|B9SR47|B9SR47_RICCO	30S ribosomal protein S8, putative	PF00410: Ribosomal protein S8	IPR000630: Ribosomal protein S8	GO:0003735 MF: structural constituent of ribosome;GO:0005840 CC: ribosome;GO:0006412 BP: translation	G	PF00410	IPR000630	GO:0003735; GO:0005840; GO:0006412
TraesCS1A02G286900.1	0.393643	0.00583589	0.0393095	***	tr|A0A0C4BIL8|A0A0C4BIL8_WHEAT	Histone H2A	PF00125: Core histone H2A/H2B/H3/H4; PF16211: C-terminus of histone H2A	IPR002119: Histone H2A; IPR007125: Histone H2A/H2B/H3; IPR009072: Histone-fold; IPR032454: Histone H2A, C-terminal domain; IPR032458: Histone H2A conserved site	GO:0000786 CC: nucleosome;GO:0003677 MF: DNA binding;GO:0005634 CC: nucleus;GO:0046982 MF: protein heterodimerization activity	G	PF00125; PF16211	IPR002119; IPR007125; IPR009072; IPR032454; IPR032458	GO:0000786; GO:0003677; GO:0005634; GO:0046982
TraesCS1A02G287000.1	1.81393	4.32548e-10	1.44844e-07	--*	tr|A0A061EIE5|A0A061EIE5_THECC	SacI domain-containing protein / WW domain-containing protein isoform 4				G
TraesCS1A02G287100.1	-0.66853	0.00150873	0.0154203	***	tr|D7RJ71|D7RJ71_CARPA	Metal tolerance protein	PF01545: Cation efflux family; PF16916: Dimerisation domain of Zinc Transporter	IPR002524: Cation efflux protein; IPR027470: Cation efflux protein, cytoplasmic domain	GO:0006812 BP: cation transport;GO:0008324 MF: cation transmembrane transporter activity;GO:0016021 CC: integral component of membrane;GO:0055085 BP: transmembrane transport	G	PF01545; PF16916	IPR002524; IPR027470	GO:0006812; GO:0008324; GO:0016021; GO:0055085
TraesCS1A02G287500.1	0.632987	0.0064465	0.0421261	***	tr|A0A0K9Q5C8|A0A0K9Q5C8_ZOSMR	Lung seven transmembrane receptor family protein	PF06814: Lung seven transmembrane receptor	IPR009637: Lung seven transmembrane receptor-like	GO:0016021 CC: integral component of membrane	G	PF06814	IPR009637	GO:0016021
TraesCS1A02G288800.1	-0.840126	1.07909e-10	4.53923e-08	***	sp|A0RUR2|RS12_CENSY	30S ribosomal protein S12	PF00164: Ribosomal protein S12/S23	IPR005680: Ribosomal protein S23, eukaryotic/archaeal; IPR006032: Ribosomal protein S12/S23; IPR012340: Nucleic acid-binding, OB-fold	GO:0003735 MF: structural constituent of ribosome;GO:0005622 CC: intracellular;GO:0005840 CC: ribosome;GO:0006412 BP: translation;GO:0015935 CC: small ribosomal subunit	G	PF00164	IPR005680; IPR006032; IPR012340	GO:0003735; GO:0005622; GO:0005840; GO:0006412; GO:0015935
TraesCS1A02G291200.1	-0.651389	0.00591363	0.0396728	***	tr|U5FHW7|U5FHW7_POPTR	Aminotransferase-related family protein	PF00155: Aminotransferase class I and II	IPR004839: Aminotransferase, class I/classII; IPR005958: Tyrosine/nicotianamine aminotransferase; IPR015421: Pyridoxal phosphate-dependent transferase, major region, subdomain 1; IPR015422: Pyridoxal phosphate-dependent transferase, subdomain 2; IPR015424: Pyridoxal phosphate-dependent transferase	GO:0003824 MF: catalytic activity;GO:0006520 BP: cellular amino acid metabolic process;GO:0008483 MF: transaminase activity;GO:0009058 BP: biosynthetic process;GO:0030170 MF: pyridoxal phosphate binding	G	PF00155	IPR004839; IPR005958; IPR015421; IPR015422; IPR015424	GO:0003824; GO:0006520; GO:0008483; GO:0009058; GO:0030170
TraesCS1A02G294400.1	-0.858036	0.00117798	0.0129527	--*	AT1G49990.1	F-box family protein		IPR001810: F-box domain	GO:0005515 MF: protein binding	TE?		IPR001810	GO:0005515
TraesCS1A02G298400.1	-0.71022	0.00285313	0.0239625	--*	sp|Q0HZ29|GCSH_SHESR	Glycine cleavage system H protein				G
TraesCS1A02G298800.1	0.727592	0.00823977	0.0498391	***	tr|Q9FL44|Q9FL44_ARATH	Proline-rich family protein				G
TraesCS1A02G298900.1	0.607376	0.00121753	0.0132472	***	tr|M8CFQ4|M8CFQ4_AEGTA	TOM1-like protein 2	PF00790: VHS domain; PF03127: GAT domain	IPR002014: VHS domain; IPR004152: GAT domain; IPR008942: ENTH/VHS	GO:0005622 CC: intracellular;GO:0006886 BP: intracellular protein transport	G	PF00790; PF03127	IPR002014; IPR004152; IPR008942	GO:0005622; GO:0006886
TraesCS1A02G300300.1	0.73149	0.000963988	0.0112202	***	tr|A0A1D5RXY7|A0A1D5RXY7_WHEAT	Non-specific lipid-transfer protein	PF00234: Protease inhibitor/seed storage/LTP family	IPR000528: Plant lipid transfer protein/Par allergen; IPR016140: Bifunctional inhibitor/plant lipid transfer protein/seed storage helical domain	GO:0006869 BP: lipid transport;GO:0008289 MF: lipid binding	G	PF00234	IPR000528; IPR016140	GO:0006869; GO:0008289
TraesCS1A02G301600.1	0.601457	1.70193e-05	0.000597836	***	tr|D2D3G0|D2D3G0_VIGRA	Ubiquitin-conjugating enzyme E2	PF00179: Ubiquitin-conjugating enzyme	IPR000608: Ubiquitin-conjugating enzyme E2; IPR016135: Ubiquitin-conjugating enzyme/RWD-like; IPR023313: Ubiquitin-conjugating enzyme, active site		G	PF00179	IPR000608; IPR016135; IPR023313
TraesCS1A02G303200.1	0.809538	2.15141e-05	0.000710972	***	tr|Q3EBB9|Q3EBB9_ARATH	Late embryogenesis abundant (LEA) hydroxyproline-rich glycoprotein family	PF03168: Late embryogenesis abundant protein	IPR004864: Late embryogenesis abundant protein, LEA-14; IPR013783: Immunoglobulin-like fold		G	PF03168	IPR004864; IPR013783
TraesCS1A02G304300.1	-0.604984	0.00136144	0.014344	***	sp|P86229|KTAP2_CANLF	Keratinocyte-associated protein 2	PF09775: Keratinocyte-associated protein 2	IPR018614: Keratinocyte-associated protein 2		G	PF09775	IPR018614
TraesCS1A02G306600.1	1.91296	9.69674e-07	7.24749e-05	***	tr|M7YTH1|M7YTH1_TRIUA	Chlorophyll a-b binding protein, chloroplastic	PF00504: Chlorophyll A-B binding protein	IPR022796: Chlorophyll A-B binding protein; IPR023329: Chlorophyll a/b binding protein domain		G	PF00504	IPR022796; IPR023329
TraesCS1A02G307400.1	-0.339994	0.000849796	0.0102692	***	tr|B6SYS9|B6SYS9_MAIZE	60S ribosomal protein L30	PF01248: Ribosomal protein L7Ae/L30e/S12e/Gadd45 family	IPR004038: Ribosomal protein L7Ae/L30e/S12e/Gadd45; IPR022991: Ribosomal protein L30e, conserved site; IPR029064: 50S ribosomal protein L30e-like		G	PF01248	IPR004038; IPR022991; IPR029064
TraesCS1A02G308800.1	0.814493	6.95371e-06	0.00031201	***	tr|B6SLW1|B6SLW1_MAIZE	Calmodulin	PF13833: EF-hand domain pair; PF13499: EF-hand domain pair	IPR002048: EF-hand domain; IPR011992: EF-hand domain pair; IPR018247: EF-Hand 1, calcium-binding site	GO:0005509 MF: calcium ion binding	G	PF13833; PF13499	IPR002048; IPR011992; IPR018247	GO:0005509
TraesCS1A02G311100.1	1.25005	0.0032289	0.0260497	***	tr|B6TPQ7|B6TPQ7_MAIZE	Polygalacturonase	PF00295: Glycosyl hydrolases family 28	IPR000743: Glycoside hydrolase, family 28; IPR006626: Parallel beta-helix repeat; IPR011050: Pectin lyase fold/virulence factor; IPR012334: Pectin lyase fold	GO:0004650 MF: polygalacturonase activity;GO:0005975 BP: carbohydrate metabolic process	G	PF00295	IPR000743; IPR006626; IPR011050; IPR012334	GO:0004650; GO:0005975
TraesCS1A02G314900.1	1.06175	0.00800731	0.0489802	***	tr|B6UI73|B6UI73_MAIZE	Early light-induced protein	PF00504: Chlorophyll A-B binding protein	IPR022796: Chlorophyll A-B binding protein; IPR023329: Chlorophyll a/b binding protein domain		G	PF00504	IPR022796; IPR023329
TraesCS1A02G316100.2	-0.873385	0.00057093	0.00775456	***	tr|A0A1D1Y958|A0A1D1Y958_9ARAE	Cyclin-dependent kinase 2-interacting protein				G
TraesCS1A02G317000.1	0.425426	0.00274199	0.0233581	***	AT1G50660.1	actin cytoskeleton-regulatory complex pan-like protein				G
TraesCS1A02G317900.1	1.08848	6.10792e-07	5.09542e-05	***	tr|A0A0C4BIQ5|A0A0C4BIQ5_WHEAT	Peroxidase	PF00141: Peroxidase	IPR000823: Plant peroxidase; IPR002016: Haem peroxidase, plant/fungal/bacterial; IPR010255: Haem peroxidase; IPR019793: Peroxidases heam-ligand binding site; IPR019794: Peroxidase, active site	GO:0004601 MF: peroxidase activity;GO:0006979 BP: response to oxidative stress;GO:0020037 MF: heme binding;GO:0055114 BP: oxidation-reduction process	G	PF00141	IPR000823; IPR002016; IPR010255; IPR019793; IPR019794	GO:0004601; GO:0006979; GO:0020037; GO:0055114
TraesCS1A02G320200.1	0.510033	0.00826014	0.0499208	***	tr|B9SG28|B9SG28_RICCO	Indole-3-acetic acid-amido synthetase GH3.3, putative	PF03321: GH3 auxin-responsive promoter	IPR004993: GH3 family		G	PF03321	IPR004993
TraesCS1A02G322600.1	1.07496	2.0196e-05	0.000681667	***	tr|A0A199VUQ7|A0A199VUQ7_ANACO	GDSL esterase/lipase	PF00657: GDSL-like Lipase/Acylhydrolase	IPR001087: GDSL lipase/esterase; IPR013830: SGNH hydrolase-type esterase domain	GO:0016788 MF: hydrolase activity, acting on ester bonds	G	PF00657	IPR001087; IPR013830	GO:0016788
TraesCS1A02G323200.1	0.444684	0.000627821	0.00830875	***	tr|W5A2E4|W5A2E4_WHEAT	Secretory carrier-associated membrane protein	PF04144: SCAMP family	IPR007273: SCAMP	GO:0015031 BP: protein transport;GO:0016021 CC: integral component of membrane	G	PF04144	IPR007273	GO:0015031; GO:0016021
TraesCS1A02G324000.1	0.658077	0.00499939	0.0353668	***	tr|A0A0K9PGL9|A0A0K9PGL9_ZOSMR	Tetratricopeptide repeat (TPR)-like superfamily protein	PF07719: Tetratricopeptide repeat; PF13374: Tetratricopeptide repeat	IPR011990: Tetratricopeptide-like helical domain; IPR013026: Tetratricopeptide repeat-containing domain; IPR013105: Tetratricopeptide repeat 2; IPR019734: Tetratricopeptide repeat	GO:0005515 MF: protein binding	G	PF07719; PF13374	IPR011990; IPR013026; IPR013105; IPR019734	GO:0005515
TraesCS1A02G325600.1	-0.450934	0.000620731	0.00823357	***	tr|A0A076JDP5|A0A076JDP5_ZOSMR	Thioredoxin	PF00085: Thioredoxin	IPR012336: Thioredoxin-like fold; IPR013766: Thioredoxin domain; IPR017937: Thioredoxin, conserved site	GO:0045454 BP: cell redox homeostasis	G	PF00085	IPR012336; IPR013766; IPR017937	GO:0045454
TraesCS1A02G330100.1	0.333926	0.00245515	0.0216539	--*	tr|A0A1D1Z388|A0A1D1Z388_9ARAE	Thioredoxin	PF02966: Mitosis protein DIM1	IPR004123: Dim1 family; IPR012336: Thioredoxin-like fold	GO:0000398 BP: mRNA splicing, via spliceosome;GO:0005681 CC: spliceosomal complex	G	PF02966	IPR004123; IPR012336	GO:0000398; GO:0005681
TraesCS1A02G330900.1	0.568235	0.00280531	0.023707	***	tr|A0A1D5RXV2|A0A1D5RXV2_WHEAT	Inositol-tetrakisphosphate 1-kinase	PF05770: Inositol 1, 3, 4-trisphosphate 5/6-kinase	IPR008656: Inositol-tetrakisphosphate 1-kinase; IPR011761: ATP-grasp fold	GO:0000287 MF: magnesium ion binding;GO:0005524 MF: ATP binding;GO:0005622 CC: intracellular;GO:0032957 BP: inositol trisphosphate metabolic process;GO:0046872 MF: metal ion binding;GO:0047325 MF: inositol tetrakisphosphate 1-kinase activity;GO:0052725 MF: inositol-1,3,4-trisphosphate 6-kinase activity;GO:0052726 MF: inositol-1,3,4-trisphosphate 5-kinase activity	G	PF05770	IPR008656; IPR011761	GO:0000287; GO:0005524; GO:0005622; GO:0032957; GO:0046872; GO:0047325; GO:0052725; GO:0052726
TraesCS1A02G331000.1	1.2651	0.00117423	0.012917	--*	tr|M1C1C7|M1C1C7_SOLTU	RNA helicase				TE?
TraesCS1A02G332500.1	0.951223	4.24453e-05	0.00118315	***	tr|B6TW10|B6TW10_MAIZE	Glucan endo-1,3-beta-glucosidase 1	PF07983: X8 domain	IPR012946: X8 domain		G	PF07983	IPR012946
TraesCS1A02G332600.1	0.97369	4.59758e-05	0.00125476	***	tr|C0HEC8|C0HEC8_MAIZE	TCP transcription factor	PF03634: TCP family transcription factor	IPR005333: Transcription factor, TCP; IPR017887: Transcription factor TCP subgroup		G	PF03634	IPR005333; IPR017887
TraesCS1A02G332800.1	-0.766588	9.87414e-06	0.00039959	***	tr|A0A1D5RWA6|A0A1D5RWA6_WHEAT	Calcium-transporting ATPase	PF00690: Cation transporter/ATPase, N-terminus; PF00122: E1-E2 ATPase; PF00702: haloacid dehalogenase-like hydrolase; PF00689: Cation transporting ATPase, C-terminus	IPR001757: P-type ATPase; IPR004014: Cation-transporting P-type ATPase, N-terminal; IPR006068: Cation-transporting P-type ATPase, C-terminal; IPR006408: P-type ATPase, subfamily IIB; IPR008250: P-type ATPase, A domain; IPR018303: P-type ATPase, phosphorylation site; IPR023214: HAD-like domain; IPR023298: P-type ATPase, transmembrane domain; IPR023299: P-type ATPase, cytoplasmic domain N	GO:0000166 MF: nucleotide binding;GO:0005388 MF: calcium-transporting ATPase activity;GO:0005524 MF: ATP binding;GO:0016020 CC: membrane;GO:0016021 CC: integral component of membrane;GO:0046872 MF: metal ion binding;GO:0070588 BP: calcium ion transmembrane transport	G	PF00690; PF00122; PF00702; PF00689	IPR001757; IPR004014; IPR006068; IPR006408; IPR008250; IPR018303; IPR023214; IPR023298; IPR023299	GO:0000166; GO:0005388; GO:0005524; GO:0016020; GO:0016021; GO:0046872; GO:0070588
TraesCS1A02G333400.1	-0.811984	0.000298464	0.00485973	***	tr|M8CF32|M8CF32_AEGTA	50S ribosomal protein L33	PF00471: Ribosomal protein L33	IPR001705: Ribosomal protein L33; IPR011332: Zinc-binding ribosomal protein; IPR018264: Ribosomal protein L33, conserved site	GO:0003735 MF: structural constituent of ribosome;GO:0005622 CC: intracellular;GO:0005840 CC: ribosome;GO:0006412 BP: translation	G	PF00471	IPR001705; IPR011332; IPR018264	GO:0003735; GO:0005622; GO:0005840; GO:0006412
TraesCS1A02G333600.1	0.978331	0.00359842	0.0281475	***	tr|O65062|O65062_PICMA	Rac-like GTP binding protein	PF00071: Ras family	IPR001806: Small GTPase superfamily; IPR003578: Small GTPase superfamily, Rho type; IPR005225: Small GTP-binding protein domain; IPR027417: P-loop containing nucleoside triphosphate hydrolase	GO:0003924 MF: GTPase activity;GO:0005525 MF: GTP binding;GO:0005622 CC: intracellular;GO:0007264 BP: small GTPase mediated signal transduction	G	PF00071	IPR001806; IPR003578; IPR005225; IPR027417	GO:0003924; GO:0005525; GO:0005622; GO:0007264
TraesCS1A02G335100.1	1.54612	4.18526e-10	1.41077e-07	***	tr|D0VBJ2|D0VBJ2_9POAL	O-methyltransferase-like protein	PF08100: Dimerisation domain; PF00891: O-methyltransferase	IPR001077: O-methyltransferase, family 2; IPR011991: Winged helix-turn-helix DNA-binding domain; IPR012967: Plant methyltransferase dimerisation; IPR016461: O-methyltransferase COMT-type; IPR029063: S-adenosyl-L-methionine-dependent methyltransferase	GO:0008168 MF: methyltransferase activity;GO:0008171 MF: O-methyltransferase activity;GO:0046983 MF: protein dimerization activity	G	PF08100; PF00891	IPR001077; IPR011991; IPR012967; IPR016461; IPR029063	GO:0008168; GO:0008171; GO:0046983
TraesCS1A02G338300.1	0.441266	0.00209266	0.0193598	***	tr|B6UBJ6|B6UBJ6_MAIZE	Gamma-glutamyl hydrolase	PF07722: Peptidase C26	IPR011697: Peptidase C26; IPR015527: Peptidase C26, gamma-glutamyl hydrolase; IPR029062: Class I glutamine amidotransferase-like	GO:0003824 MF: catalytic activity;GO:0006541 BP: glutamine metabolic process;GO:0008242 MF: omega peptidase activity;GO:0016787 MF: hydrolase activity	G	PF07722	IPR011697; IPR015527; IPR029062	GO:0003824; GO:0006541; GO:0008242; GO:0016787
TraesCS1A02G339600.1	-0.479995	0.00199072	0.0187051	***	tr|B6SWI8|B6SWI8_MAIZE	Protein kinase	PF07714: Protein tyrosine kinase	IPR000719: Protein kinase domain; IPR001245: Serine-threonine/tyrosine-protein kinase, catalytic domain; IPR008271: Serine/threonine-protein kinase, active site; IPR011009: Protein kinase-like domain	GO:0004672 MF: protein kinase activity;GO:0005524 MF: ATP binding;GO:0006468 BP: protein phosphorylation	G	PF07714	IPR000719; IPR001245; IPR008271; IPR011009	GO:0004672; GO:0005524; GO:0006468
TraesCS1A02G340900.1	-0.818028	0.00518384	0.0362358	***	tr|A0A1D5RWN2|A0A1D5RWN2_WHEAT	GATA transcription factor	PF00320: GATA zinc finger	IPR000679: Zinc finger, GATA-type; IPR013088: Zinc finger, NHR/GATA-type; IPR016679: Transcription factor, GATA, plant	GO:0003677 MF: DNA binding;GO:0003700 MF: transcription factor activity, sequence-specific DNA binding;GO:0005634 CC: nucleus;GO:0006355 BP: regulation of transcription, DNA-templated;GO:0008270 MF: zinc ion binding;GO:0043565 MF: sequence-specific DNA binding;GO:0045893 BP: positive regulation of transcription, DNA-templated	G	PF00320	IPR000679; IPR013088; IPR016679	GO:0003677; GO:0003700; GO:0005634; GO:0006355; GO:0008270; GO:0043565; GO:0045893
TraesCS1A02G341100.1	-1.19722	2.43365e-05	0.00077906	***	tr|B9HJV9|B9HJV9_POPTR	Sugar transporter family protein	PF00083: Sugar (and other) transporter	IPR003663: Sugar/inositol transporter; IPR005828: Major facilitator, sugar transporter-like; IPR005829: Sugar transporter, conserved site; IPR020846: Major facilitator superfamily domain	GO:0005215 MF: transporter activity;GO:0016020 CC: membrane;GO:0016021 CC: integral component of membrane;GO:0022857 MF: transmembrane transporter activity;GO:0022891 MF: substrate-specific transmembrane transporter activity;GO:0055085 BP: transmembrane transport	G	PF00083	IPR003663; IPR005828; IPR005829; IPR020846	GO:0005215; GO:0016020; GO:0016021; GO:0022857; GO:0022891; GO:0055085
TraesCS1A02G341300.1	1.17912	1.50594e-06	9.98057e-05	***	tr|A0A0K9PQQ2|A0A0K9PQQ2_ZOSMR	HXXXD-type acyl-transferase family protein	PF02458: Transferase family	IPR003480: Transferase	GO:0016747 MF: transferase activity, transferring acyl groups other than amino-acyl groups	G	PF02458	IPR003480	GO:0016747
TraesCS1A02G343300.1	0.53258	0.0023477	0.0210121	***	tr|A0A1D5RX59|A0A1D5RX59_WHEAT	Auxin-responsive protein	PF02309: AUX/IAA family	IPR000270: PB1 domain; IPR033389: AUX/IAA domain	GO:0005515 MF: protein binding	G	PF02309	IPR000270; IPR033389	GO:0005515
TraesCS1A02G343400.1	-1.02187	0.00769652	0.0476286	***	tr|A0A1D5SSF3|A0A1D5SSF3_WHEAT	Profilin	PF00235: Profilin	IPR005455: Profilin; IPR027310: Profilin conserved site	GO:0003779 MF: actin binding	G	PF00235	IPR005455; IPR027310	GO:0003779
TraesCS1A02G347700.1	0.633063	0.000999199	0.0114934	***	tr|A0A199VPU8|A0A199VPU8_ANACO	Respiratory burst oxidase	PF08414: Respiratory burst NADPH oxidase; PF01794: Ferric reductase like transmembrane component; PF08022: FAD-binding domain; PF08030: Ferric reductase NAD binding domain	IPR000778: Cytochrome b245, heavy chain; IPR002048: EF-hand domain; IPR011992: EF-hand domain pair; IPR013112: FAD-binding 8; IPR013121: Ferric reductase, NAD binding domain; IPR013130: Ferric reductase transmembrane component-like domain; IPR013623: NADPH oxidase Respiratory burst; IPR017927: Ferredoxin reductase-type FAD-binding domain; IPR017938: Riboflavin synthase-like beta-barrel; IPR018247…	GO:0004601 MF: peroxidase activity;GO:0005509 MF: calcium ion binding;GO:0016020 CC: membrane;GO:0016491 MF: oxidoreductase activity;GO:0050664 MF: oxidoreductase activity, acting on NAD(P)H, oxygen as acceptor;GO:0055114 BP: oxidation-reduction process	G	PF08414; PF01794; PF08022; PF08030	IPR000778; IPR002048; IPR011992; IPR013112; IPR013121; IPR013130; IPR013623; IPR017927; IPR017938; IPR018247	GO:0004601; GO:0005509; GO:0016020; GO:0016491; GO:0050664; GO:0055114
TraesCS1A02G347900.1	-0.716217	0.00485104	0.0346935	***	tr|A0A1D1YIM0|A0A1D1YIM0_9ARAE	DNA replication complex GINS protein PSF3	PF05916: GINS complex protein	IPR021151: GINS subunit, domain A		G	PF05916	IPR021151
TraesCS1A02G348000.1	-0.837935	0.000146149	0.00288662	***	tr|G7J9U0|G7J9U0_MEDTR	Early nodulin-like protein	PF02298: Plastocyanin-like domain	IPR003245: Phytocyanin domain; IPR008972: Cupredoxin	GO:0009055 MF: electron carrier activity	G	PF02298	IPR003245; IPR008972	GO:0009055
TraesCS1A02G348100.1	-0.879281	0.000117518	0.00247683	--*	tr|A0A0B0MNI3|A0A0B0MNI3_GOSAR	Zinc finger protein	PF12874: Zinc-finger of C2H2 type	IPR003604: Matrin/U1-C-like, C2H2-type zinc finger; IPR013087: Zinc finger C2H2-type	GO:0003676 MF: nucleic acid binding;GO:0008270 MF: zinc ion binding	TE?	PF12874	IPR003604; IPR013087	GO:0003676; GO:0008270
TraesCS1A02G351200.1	0.738073	0.000467695	0.00673224	--*	AT4G14790.2	ATP-dependent RNA helicase				TE?
TraesCS1A02G352800.1	-0.697763	3.97591e-06	0.000205452	***	tr|Q1EP47|Q1EP47_MUSBA	Mitochondrial ATP synthase g subunit family protein	PF04718: Mitochondrial ATP synthase g subunit	IPR006808: ATP synthase, F0 complex, subunit G, mitochondrial	GO:0000276 CC: mitochondrial proton-transporting ATP synthase complex, coupling factor F(o);GO:0015078 MF: hydrogen ion transmembrane transporter activity;GO:0015986 BP: ATP synthesis coupled proton transport	G	PF04718	IPR006808	GO:0000276; GO:0015078; GO:0015986
TraesCS1A02G354300.1	-0.883472	0.000105272	0.00227821	***	AT5G43400.1	plant/protein	PF11443: Domain of unknown function (DUF2828)	IPR002035: von Willebrand factor, type A; IPR024553: Domain of unknown function DUF2828		G	PF11443	IPR002035; IPR024553
TraesCS1A02G354400.1	-0.506215	8.55934e-05	0.00194927	***	tr|B6T3L6|B6T3L6_MAIZE	60S ribosomal protein L4	PF00573: Ribosomal protein L4/L1 family; PF14374: 60S ribosomal protein L4 C-terminal domain	IPR002136: Ribosomal protein L4/L1e; IPR013000: Ribosomal protein L4/L1e, eukaryotic/archaeal, conserved site; IPR023574: Ribosomal protein L4 domain; IPR025755: 60S ribosomal protein L4, C-terminal domain	GO:0003735 MF: structural constituent of ribosome;GO:0005840 CC: ribosome;GO:0006412 BP: translation	G	PF00573; PF14374	IPR002136; IPR013000; IPR023574; IPR025755	GO:0003735; GO:0005840; GO:0006412
TraesCS1A02G354700.1	0.337809	0.00499677	0.035362	***	tr|H8YU79|H8YU79_9CARY	RNA binding protein	PF09598: Stm1; PF04774: Hyaluronan / mRNA binding family	IPR006861: Hyaluronan/mRNA-binding protein; IPR019084: Stm1-like, N-terminal		G	PF09598; PF04774	IPR006861; IPR019084
TraesCS1A02G356900.1	-0.860337	3.39678e-05	0.00100043	***	tr|Q1KL28|Q1KL28_ORYSI	Choline kinase	PF01633: Choline/ethanolamine kinase	IPR011009: Protein kinase-like domain		G	PF01633	IPR011009
TraesCS1A02G358600.1	0.743018	0.000717213	0.00916124	***	tr|A5A6P9|A5A6P9_TRIMO	Protein phosphatase 2C	PF00481: Protein phosphatase 2C	IPR000222: PPM-type phosphatase, divalent cation binding; IPR001932: PPM-type phosphatase domain	GO:0003824 MF: catalytic activity;GO:0043169 MF: cation binding	G	PF00481	IPR000222; IPR001932	GO:0003824; GO:0043169
TraesCS1A02G359300.1	0.806792	3.22391e-05	0.000965258	***	tr|A0A061GKL9|A0A061GKL9_THECC	Alpha/beta-Hydrolases superfamily protein	PF12146: Serine aminopeptidase, S33	IPR022742: Serine aminopeptidase, S33; IPR029058: Alpha/Beta hydrolase fold		G	PF12146	IPR022742; IPR029058
TraesCS1A02G360300.1	-0.630248	1.37456e-05	0.000506864	***	tr|B9HT78|B9HT78_POPTR	Phosphoribosylformylglycinamidine synthase family protein	PF02769: AIR synthase related protein, C-terminal domain; PF13507: CobB/CobQ-like glutamine amidotransferase domain	IPR010073: Phosphoribosylformylglycinamidine synthase; IPR010918: AIR synthase-related protein, C-terminal domain; IPR016188: PurM-like, N-terminal domain; IPR017926: Glutamine amidotransferase; IPR029062: Class I glutamine amidotransferase-like	GO:0004642 MF: phosphoribosylformylglycinamidine synthase activity;GO:0006189 BP: 'de novo' IMP biosynthetic process	G	PF02769; PF13507	IPR010073; IPR010918; IPR016188; IPR017926; IPR029062	GO:0004642; GO:0006189
TraesCS1A02G363300.1	0.983708	0.00393965	0.0299267	***	tr|A0A072VEU0|A0A072VEU0_MEDTR	DUF1639 family protein	PF07797: Protein of unknown function (DUF1639)	IPR012438: Protein of unknown function DUF1639		G	PF07797	IPR012438
TraesCS1A02G363700.1	-0.436402	0.000708354	0.00907945	***	tr|A6MZK4|A6MZK4_ORYSI	60S ribosomal protein l28	PF01778: Ribosomal L28e protein family	IPR029004: Ribosomal L28e/Mak16		G	PF01778	IPR029004
TraesCS1A02G366800.1	-0.863975	0.00107286	0.0121189	***	tr|A0A1I9LTP1|A0A1I9LTP1_ARATH	Regulator of chromosome condensation (RCC1) family with FYVE zinc finger domain-containing protein	PF00415: Regulator of chromosome condensation (RCC1) repeat; PF01363: FYVE zinc finger; PF13713: Transcription factor BRX N-terminal domain; PF08381: Transcription factor regulating root and shoot growth via Pin3	IPR000306: FYVE zinc finger; IPR000408: Regulator of chromosome condensation, RCC1; IPR009091: Regulator of chromosome condensation 1/beta-lactamase-inhibitor protein II; IPR011011: Zinc finger, FYVE/PHD-type; IPR011993: PH domain-like; IPR013083: Zinc finger, RING/FYVE/PHD-type; IPR013591: Brevis radix (BRX) domain; IPR017455: Zinc finger, FYVE-related; IPR027988: Transcription factor BREVIS RAD…	GO:0046872 MF: metal ion binding	G	PF00415; PF01363; PF13713; PF08381	IPR000306; IPR000408; IPR009091; IPR011011; IPR011993; IPR013083; IPR013591; IPR017455; IPR027988	GO:0046872
TraesCS1A02G367500.1	1.02242	4.1764e-06	0.000213643	--*	AT5G13840.2	FIZZY-related 3				G
TraesCS1A02G368000.1	0.723505	0.00172391	0.0169392	***	tr|A0A0C4BIL4|A0A0C4BIL4_WHEAT	Histone H2B	PF00125: Core histone H2A/H2B/H3/H4	IPR000558: Histone H2B; IPR007125: Histone H2A/H2B/H3; IPR009072: Histone-fold	GO:0000786 CC: nucleosome;GO:0003677 MF: DNA binding;GO:0046982 MF: protein heterodimerization activity	G	PF00125	IPR000558; IPR007125; IPR009072	GO:0000786; GO:0003677; GO:0046982
TraesCS1A02G368800.1	0.735707	0.000810285	0.00996201	***	tr|B6TT62|B6TT62_MAIZE	Acid phosphatase/vanadium-dependent haloperoxidase related	PF02681: Divergent PAP2 family	IPR003832: Acid phosphatase/vanadium-dependent haloperoxidase-related		G	PF02681	IPR003832
TraesCS1A02G369600.1	1.20153	8.4558e-08	1.03709e-05	*-*	tr|B3IWJ1|B3IWJ1_9BRAS	Methyltransferase	PF08241: Methyltransferase domain; PF13489: Methyltransferase domain	IPR013216: Methyltransferase type 11; IPR025771: Phosphoethanolamine N-methyltransferase; IPR029063: S-adenosyl-L-methionine-dependent methyltransferase	GO:0000234 MF: phosphoethanolamine N-methyltransferase activity;GO:0006656 BP: phosphatidylcholine biosynthetic process;GO:0008152 BP: metabolic process;GO:0008168 MF: methyltransferase activity	G	PF08241; PF13489	IPR013216; IPR025771; IPR029063	GO:0000234; GO:0006656; GO:0008152; GO:0008168
TraesCS1A02G369700.1	0.283021	0.0050245	0.0354754	***	tr|A0A061E7Q5|A0A061E7Q5_THECC	ENTH/ANTH/VHS superfamily protein	PF07651: ANTH domain	IPR008942: ENTH/VHS; IPR011417: AP180 N-terminal homology (ANTH) domain; IPR013809: ENTH domain; IPR014712: Phosphoinositide-binding clathrin adaptor, domain 2	GO:0005543 MF: phospholipid binding;GO:0005545 MF: 1-phosphatidylinositol binding;GO:0030136 CC: clathrin-coated vesicle;GO:0030276 MF: clathrin binding;GO:0048268 BP: clathrin coat assembly	G	PF07651	IPR008942; IPR011417; IPR013809; IPR014712	GO:0005543; GO:0005545; GO:0030136; GO:0030276; GO:0048268
TraesCS1A02G369800.1	0.643508	0.00808667	0.0492114	***	tr|B9HIY8|B9HIY8_POPTR	Kinase family protein	PF00069: Protein kinase domain	IPR000719: Protein kinase domain; IPR008271: Serine/threonine-protein kinase, active site; IPR011009: Protein kinase-like domain; IPR017441: Protein kinase, ATP binding site	GO:0004672 MF: protein kinase activity;GO:0005524 MF: ATP binding;GO:0006468 BP: protein phosphorylation	G	PF00069	IPR000719; IPR008271; IPR011009; IPR017441	GO:0004672; GO:0005524; GO:0006468
TraesCS1A02G369900.1	-0.755578	0.000377089	0.00574999	***	tr|B4FQ12|B4FQ12_MAIZE	Splicing factor 3B subunit 5	PF07189: Splicing factor 3B subunit 10 (SF3b10)	IPR009846: Splicing factor 3B subunit 5/RDS3 complex subunit 10; IPR017089: Splicing factor 3B, subunit 5	GO:0000398 BP: mRNA splicing, via spliceosome	G	PF07189	IPR009846; IPR017089	GO:0000398
TraesCS1A02G370000.1	-1.40488	0.00044636	0.00652157	***	tr|A0A199UDE2|A0A199UDE2_ANACO	(R)-specific enoyl-CoA hydratase	PF01575: MaoC like domain	IPR002539: MaoC-like domain; IPR029069: HotDog domain		G	PF01575	IPR002539; IPR029069
TraesCS1A02G370600.1	-1.56239	0.000224815	0.00396358	***	tr|W9RY64|W9RY64_9ROSA	Ethylene-responsive transcription factor	PF00847: AP2 domain	IPR001471: AP2/ERF domain; IPR016177: DNA-binding domain	GO:0003677 MF: DNA binding;GO:0003700 MF: transcription factor activity, sequence-specific DNA binding;GO:0006355 BP: regulation of transcription, DNA-templated	G	PF00847	IPR001471; IPR016177	GO:0003677; GO:0003700; GO:0006355
TraesCS1A02G375800.1	0.81637	0.000237518	0.00412749	***	tr|A0A1D5RYH8|A0A1D5RYH8_WHEAT	1,2-dihydroxy-3-keto-5-methylthiopentene dioxygenase	PF03079: ARD/ARD' family	IPR004313: Acireductone dioxygenase ARD family; IPR011051: RmlC-like cupin domain; IPR014710: RmlC-like jelly roll fold; IPR027496: 1,2-dihydroxy-3-keto-5-methylthiopentene dioxygenase, eukaryotes	GO:0010309 MF: acireductone dioxygenase [iron(II)-requiring] activity;GO:0016491 MF: oxidoreductase activity;GO:0019509 BP: L-methionine salvage from methylthioadenosine;GO:0055114 BP: oxidation-reduction process	G	PF03079	IPR004313; IPR011051; IPR014710; IPR027496	GO:0010309; GO:0016491; GO:0019509; GO:0055114
TraesCS1A02G378500.1	-1.20314	0.00278384	0.0235991	***	tr|G7IAV0|G7IAV0_MEDTR	DUF4228 domain protein	PF14009: Domain of unknown function (DUF4228)	IPR025322: Protein of unknown function DUF4228, plant		G	PF14009	IPR025322
TraesCS1A02G379700.1	0.942046	0.00272443	0.0232904	*-*	tr|A0A072UKP5|A0A072UKP5_MEDTR	Myb transcription factor	PF00249: Myb-like DNA-binding domain	IPR001005: SANT/Myb domain; IPR009057: Homeobox domain-like; IPR017930: Myb domain	GO:0003677 MF: DNA binding	G	PF00249	IPR001005; IPR009057; IPR017930	GO:0003677
TraesCS1A02G379800.1	0.388548	0.000207361	0.00372423	***	tr|B9S0N2|B9S0N2_RICCO	Syntaxin, putative	PF05739: SNARE domain	IPR000727: Target SNARE coiled-coil homology domain; IPR006012: Syntaxin/epimorphin, conserved site	GO:0005484 MF: SNAP receptor activity;GO:0005515 MF: protein binding;GO:0006886 BP: intracellular protein transport;GO:0016020 CC: membrane	G	PF05739	IPR000727; IPR006012	GO:0005484; GO:0005515; GO:0006886; GO:0016020
TraesCS1A02G382900.2	0.771	0.00413596	0.0310267	***	tr|B9GTV0|B9GTV0_POPTR	Serine/threonine protein phosphatase 2A regulatory subunit B	PF01603: Protein phosphatase 2A regulatory B subunit (B56 family)	IPR002554: Protein phosphatase 2A, regulatory B subunit, B56; IPR011989: Armadillo-like helical; IPR016024: Armadillo-type fold	GO:0000159 CC: protein phosphatase type 2A complex;GO:0005488 MF: binding;GO:0007165 BP: signal transduction;GO:0019888 MF: protein phosphatase regulator activity	G	PF01603	IPR002554; IPR011989; IPR016024	GO:0000159; GO:0005488; GO:0007165; GO:0019888
TraesCS1A02G385600.1	0.519967	0.00342525	0.027118	***	tr|A0A1E5WAN7|A0A1E5WAN7_9POAL	Cytochrome b561 and DOMON domain-containing protein	PF03188: Eukaryotic cytochrome b561	IPR005018: DOMON domain; IPR006593: Cytochrome b561/ferric reductase transmembrane; IPR017214: Cytochrome b561 and DOMON domain-containing protein		G	PF03188	IPR005018; IPR006593; IPR017214
TraesCS1A02G386300.1	-0.490513	0.000548759	0.00753068	***	tr|M8C3L2|M8C3L2_AEGTA	60S ribosomal protein L37a	PF01780: Ribosomal L37ae protein family	IPR002674: Ribosomal protein L37ae; IPR011331: Ribosomal protein L37ae/L37e; IPR011332: Zinc-binding ribosomal protein	GO:0003735 MF: structural constituent of ribosome;GO:0005622 CC: intracellular;GO:0005840 CC: ribosome;GO:0006412 BP: translation	G	PF01780	IPR002674; IPR011331; IPR011332	GO:0003735; GO:0005622; GO:0005840; GO:0006412
TraesCS1A02G388600.1	0.749528	0.000153021	0.00299102	***	tr|W4ZPQ9|W4ZPQ9_WHEAT	Histone H2B	PF00125: Core histone H2A/H2B/H3/H4	IPR000558: Histone H2B; IPR007125: Histone H2A/H2B/H3; IPR009072: Histone-fold	GO:0000786 CC: nucleosome;GO:0003677 MF: DNA binding;GO:0046982 MF: protein heterodimerization activity	G	PF00125	IPR000558; IPR007125; IPR009072	GO:0000786; GO:0003677; GO:0046982
TraesCS1A02G390200.1	0.589032	0.00319164	0.025864	***	tr|A0A1D6RD34|A0A1D6RD34_WHEAT	Auxin-responsive protein	PF02309: AUX/IAA family	IPR000270: PB1 domain; IPR033389: AUX/IAA domain	GO:0005515 MF: protein binding	G	PF02309	IPR000270; IPR033389	GO:0005515
TraesCS1A02G391000.1	0.387467	0.00455239	0.0331918	***	tr|A0A1D5RVZ6|A0A1D5RVZ6_WHEAT	Glycosyltransferases	PF03360: Glycosyltransferase family 43	IPR005027: Glycosyl transferase, family 43; IPR029044: Nucleotide-diphospho-sugar transferases	GO:0015018 MF: galactosylgalactosylxylosylprotein 3-beta-glucuronosyltransferase activity;GO:0016020 CC: membrane	G	PF03360	IPR005027; IPR029044	GO:0015018; GO:0016020
TraesCS1A02G392000.1	0.682547	0.00707041	0.0450184	***	tr|B7FN63|B7FN63_MEDTR	Photosystem I reaction center subunit VI	PF03244: Photosystem I reaction centre subunit VI	IPR004928: Photosystem I PsaH, reaction centre subunit VI	GO:0009522 CC: photosystem I;GO:0009538 CC: photosystem I reaction center;GO:0015979 BP: photosynthesis	G	PF03244	IPR004928	GO:0009522; GO:0009538; GO:0015979
TraesCS1A02G392800.1	0.595453	0.00107179	0.0121143	***	tr|N1QUY3|N1QUY3_AEGTA	3-ketoacyl-CoA synthase	PF08392: FAE1/Type III polyketide synthase-like protein; PF08541: 3-Oxoacyl-[acyl-carrier-protein (ACP)] synthase III C terminal	IPR012392: Very-long-chain 3-ketoacyl-CoA synthase; IPR013601: FAE1/Type III polyketide synthase-like protein; IPR013747: 3-Oxoacyl-[acyl-carrier-protein (ACP)] synthase III, C-terminal; IPR016039: Thiolase-like	GO:0003824 MF: catalytic activity;GO:0006633 BP: fatty acid biosynthetic process;GO:0008152 BP: metabolic process;GO:0016020 CC: membrane;GO:0016747 MF: transferase activity, transferring acyl groups other than amino-acyl groups	G	PF08392; PF08541	IPR012392; IPR013601; IPR013747; IPR016039	GO:0003824; GO:0006633; GO:0008152; GO:0016020; GO:0016747
TraesCS1A02G393800.1	-0.802898	0.00110759	0.0124092	***	tr|M8A1T7|M8A1T7_TRIUA	Chaperone protein DnaJ	PF00226: DnaJ domain	IPR001623: DnaJ domain		G	PF00226	IPR001623
TraesCS1A02G396400.1	0.5208	0.000973731	0.0112771	***	tr|A0A1D5RW81|A0A1D5RW81_WHEAT	Auxin response factor	PF02362: B3 DNA binding domain; PF06507: Auxin response factor	IPR003340: B3 DNA binding domain; IPR010525: Auxin response factor; IPR015300: DNA-binding pseudobarrel domain	GO:0003677 MF: DNA binding;GO:0005634 CC: nucleus;GO:0006355 BP: regulation of transcription, DNA-templated;GO:0009725 BP: response to hormone	G	PF02362; PF06507	IPR003340; IPR010525; IPR015300	GO:0003677; GO:0005634; GO:0006355; GO:0009725
TraesCS1A02G396900.1	-0.902538	0.00766473	0.0474919	***	tr|A0A061E5A7|A0A061E5A7_THECC	Glutaredoxin, putative	PF00462: Glutaredoxin	IPR002109: Glutaredoxin; IPR011905: Glutaredoxin-like, plant II; IPR012336: Thioredoxin-like fold	GO:0009055 MF: electron carrier activity;GO:0015035 MF: protein disulfide oxidoreductase activity;GO:0045454 BP: cell redox homeostasis	G	PF00462	IPR002109; IPR011905; IPR012336	GO:0009055; GO:0015035; GO:0045454
TraesCS1A02G400300.1	0.456803	0.00331771	0.0265809	***	tr|B9H663|B9H663_POPTR	Phosphoinositide phosphatase family protein	PF02383: SacI homology domain	IPR002013: SAC domain	GO:0042578 MF: phosphoric ester hydrolase activity	G	PF02383	IPR002013	GO:0042578
TraesCS1A02G400500.1	1.06711	0.000863172	0.0103644	--*	tr|I6XY81|I6XY81_PINMU	Dehydrin 3 protein	PF04481: Protein of unknown function (DUF561)	IPR007570: Uncharacterised protein family Ycf23; IPR013785: Aldolase-type TIM barrel	GO:0003824 MF: catalytic activity	G	PF04481	IPR007570; IPR013785	GO:0003824
TraesCS1A02G402700.1	0.595858	0.00078822	0.00977811	*-*	AT3G15095.1	Serine/Threonine-kinase pakA-like protein				G
TraesCS1A02G403700.1	1.00671	0.00545984	0.0374883	--*	tr|W9S1A8|W9S1A8_9ROSA	Pectinesterase	PF04043: Plant invertase/pectin methylesterase inhibitor	IPR006501: Pectinesterase inhibitor domain	GO:0004857 MF: enzyme inhibitor activity	G	PF04043	IPR006501	GO:0004857
TraesCS1A02G406200.1	0.533996	5.13592e-06	0.000247473	***	tr|F2DT55|F2DT55_HORVV	3-ketoacyl-CoA synthase	PF08392: FAE1/Type III polyketide synthase-like protein; PF08541: 3-Oxoacyl-[acyl-carrier-protein (ACP)] synthase III C terminal	IPR012392: Very-long-chain 3-ketoacyl-CoA synthase; IPR013601: FAE1/Type III polyketide synthase-like protein; IPR013747: 3-Oxoacyl-[acyl-carrier-protein (ACP)] synthase III, C-terminal; IPR016039: Thiolase-like	GO:0003824 MF: catalytic activity;GO:0006633 BP: fatty acid biosynthetic process;GO:0008152 BP: metabolic process;GO:0016020 CC: membrane;GO:0016747 MF: transferase activity, transferring acyl groups other than amino-acyl groups	G	PF08392; PF08541	IPR012392; IPR013601; IPR013747; IPR016039	GO:0003824; GO:0006633; GO:0008152; GO:0016020; GO:0016747
TraesCS1A02G407100.1	-0.375542	0.000661225	0.00862966	***	tr|Q9M586|Q9M586_MAIZE	Prohibitin	PF01145: SPFH domain / Band 7 family	IPR000163: Prohibitin; IPR001107: Band 7 domain	GO:0016020 CC: membrane	G	PF01145	IPR000163; IPR001107	GO:0016020
TraesCS1A02G410400.1	-1.66892	0.00011141	0.00237572	--*	tr|A0A061ECE8|A0A061ECE8_THECC	Calcium-binding site, putative				G
TraesCS1A02G412100.1	0.739289	0.00208558	0.0193253	***	tr|A0A1E5UVS7|A0A1E5UVS7_9POAL	Protein CHUP1, chloroplastic				G
TraesCS1A02G415400.1	-1.12391	4.23604e-06	0.000216043	***	tr|K3ZEW1|K3ZEW1_SETIT	Auxin efflux carrier component	PF03547: Membrane transport protein	IPR004776: Membrane transport protein; IPR014024: Auxin efflux carrier, plant type	GO:0016021 CC: integral component of membrane;GO:0055085 BP: transmembrane transport	G	PF03547	IPR004776; IPR014024	GO:0016021; GO:0055085
TraesCS1A02G416200.1	0.790474	0.0001408	0.00280383	***	tr|B9GH93|B9GH93_POPTR	Kinase family protein	PF07714: Protein tyrosine kinase	IPR000719: Protein kinase domain; IPR001245: Serine-threonine/tyrosine-protein kinase, catalytic domain; IPR008271: Serine/threonine-protein kinase, active site; IPR011009: Protein kinase-like domain	GO:0004672 MF: protein kinase activity;GO:0005524 MF: ATP binding;GO:0006468 BP: protein phosphorylation	G	PF07714	IPR000719; IPR001245; IPR008271; IPR011009	GO:0004672; GO:0005524; GO:0006468
TraesCS1A02G417800.1	0.720752	0.00741125	0.0463546	***	tr|A0A172WBP6|A0A172WBP6_DAUCA	Cinnamoyl-CoA reductase	PF01073: 3-beta hydroxysteroid dehydrogenase/isomerase family	IPR002225: 3-beta hydroxysteroid dehydrogenase/isomerase; IPR016040: NAD(P)-binding domain	GO:0003854 MF: 3-beta-hydroxy-delta5-steroid dehydrogenase activity;GO:0006694 BP: steroid biosynthetic process;GO:0016616 MF: oxidoreductase activity, acting on the CH-OH group of donors, NAD or NADP as acceptor;GO:0055114 BP: oxidation-reduction process	G	PF01073	IPR002225; IPR016040	GO:0003854; GO:0006694; GO:0016616; GO:0055114
TraesCS1A02G418300.1	0.41345	0.00223849	0.0203196	***	tr|A0A0A6Z9P5|A0A0A6Z9P5_9POAL	Sugar transporter protein	PF00083: Sugar (and other) transporter	IPR003663: Sugar/inositol transporter; IPR005828: Major facilitator, sugar transporter-like; IPR005829: Sugar transporter, conserved site; IPR020846: Major facilitator superfamily domain	GO:0005215 MF: transporter activity;GO:0016020 CC: membrane;GO:0016021 CC: integral component of membrane;GO:0022857 MF: transmembrane transporter activity;GO:0022891 MF: substrate-specific transmembrane transporter activity;GO:0055085 BP: transmembrane transport	G	PF00083	IPR003663; IPR005828; IPR005829; IPR020846	GO:0005215; GO:0016020; GO:0016021; GO:0022857; GO:0022891; GO:0055085
TraesCS1A02G420800.1	0.648133	0.000127782	0.00261656	***	tr|A0A1D1Y8M1|A0A1D1Y8M1_9ARAE	CAS1 domain-containing protein 1	PF07779: 10 TM Acyl Transferase domain found in Cas1p	IPR012419: Cas1p 10 TM acyl transferase domain		G	PF07779	IPR012419
TraesCS1A02G421600.1	0.785837	6.54121e-05	0.00160531	***	tr|A0A1D5RSR8|A0A1D5RSR8_WHEAT	Carboxypeptidase	PF00450: Serine carboxypeptidase	IPR001563: Peptidase S10, serine carboxypeptidase; IPR018202: Serine carboxypeptidase, serine active site; IPR029058: Alpha/Beta hydrolase fold	GO:0004185 MF: serine-type carboxypeptidase activity;GO:0006508 BP: proteolysis	G	PF00450	IPR001563; IPR018202; IPR029058	GO:0004185; GO:0006508
TraesCS1A02G422100.1	-1.25189	6.66912e-12	4.18699e-09	***	tr|L0BCK7|L0BCK7_9POAL	Asparagine synthetase	PF13537: Glutamine amidotransferase domain; PF00733: Asparagine synthase	IPR001962: Asparagine synthase; IPR006426: Asparagine synthase, glutamine-hydrolyzing; IPR014729: Rossmann-like alpha/beta/alpha sandwich fold; IPR017932: Glutamine amidotransferase type 2 domain; IPR029055: Nucleophile aminohydrolases, N-terminal	GO:0004066 MF: asparagine synthase (glutamine-hydrolyzing) activity;GO:0006529 BP: asparagine biosynthetic process	G	PF13537; PF00733	IPR001962; IPR006426; IPR014729; IPR017932; IPR029055	GO:0004066; GO:0006529
TraesCS1A02G425000.1	-0.65865	1.37795e-07	1.54826e-05	***	tr|A0A0K9PB32|A0A0K9PB32_ZOSMR	Mitochondrial carrier-like protein	PF00153: Mitochondrial carrier protein	IPR002067: Mitochondrial carrier protein; IPR018108: Mitochondrial substrate/solute carrier; IPR023395: Mitochondrial carrier domain	GO:0055085 BP: transmembrane transport	G	PF00153	IPR002067; IPR018108; IPR023395	GO:0055085
TraesCS1A02G426700.1	1.35764	0.000347556	0.00542358	***	tr|G7J6R7|G7J6R7_MEDTR	RNA polymerase sigma factor	PF04539: Sigma-70 region 3; PF04542: Sigma-70 region 2; PF04545: Sigma-70, region 4	IPR000943: RNA polymerase sigma-70; IPR007624: RNA polymerase sigma-70 region 3; IPR007627: RNA polymerase sigma-70 region 2; IPR007630: RNA polymerase sigma-70 region 4; IPR011991: Winged helix-turn-helix DNA-binding domain; IPR013324: RNA polymerase sigma factor, region 3/4; IPR013325: RNA polymerase sigma factor, region 2; IPR014284: RNA polymerase sigma-70 like domain	GO:0003677 MF: DNA binding;GO:0003700 MF: transcription factor activity, sequence-specific DNA binding;GO:0006352 BP: DNA-templated transcription, initiation;GO:0006355 BP: regulation of transcription, DNA-templated;GO:0016987 MF: sigma factor activity	G	PF04539; PF04542; PF04545	IPR000943; IPR007624; IPR007627; IPR007630; IPR011991; IPR013324; IPR013325; IPR014284	GO:0003677; GO:0003700; GO:0006352; GO:0006355; GO:0016987
TraesCS1A02G427100.1	-0.659475	5.06718e-08	6.96207e-06	***	tr|F2DUW0|F2DUW0_HORVV	CTP synthase	PF06418: CTP synthase N-terminus; PF00117: Glutamine amidotransferase class-I	IPR004468: CTP synthase; IPR017456: CTP synthase, N-terminal; IPR017926: Glutamine amidotransferase; IPR027417: P-loop containing nucleoside triphosphate hydrolase; IPR029062: Class I glutamine amidotransferase-like	GO:0003883 MF: CTP synthase activity;GO:0006221 BP: pyrimidine nucleotide biosynthetic process	G	PF06418; PF00117	IPR004468; IPR017456; IPR017926; IPR027417; IPR029062	GO:0003883; GO:0006221
TraesCS1A02G428400.1	-1.10573	0.00564611	0.0383773	***	tr|A0A1E5UJV8|A0A1E5UJV8_9POAL	Tryptophan synthase alpha chain	PF00290: Tryptophan synthase alpha chain	IPR002028: Tryptophan synthase, alpha chain; IPR011060: Ribulose-phosphate binding barrel; IPR013785: Aldolase-type TIM barrel; IPR018204: Tryptophan synthase, alpha chain, active site	GO:0003824 MF: catalytic activity;GO:0004834 MF: tryptophan synthase activity;GO:0006568 BP: tryptophan metabolic process;GO:0008152 BP: metabolic process	G	PF00290	IPR002028; IPR011060; IPR013785; IPR018204	GO:0003824; GO:0004834; GO:0006568; GO:0008152
TraesCS1A02G429200.1	-0.671024	0.00640833	0.0419342	***	tr|M8D0V9|M8D0V9_AEGTA	Paired amphipathic helix protein Sin3	PF02671: Paired amphipathic helix repeat; PF08295: Sin3 family co-repressor	IPR003822: Paired amphipathic helix; IPR013194: Histone deacetylase interacting domain	GO:0006355 BP: regulation of transcription, DNA-templated	G	PF02671; PF08295	IPR003822; IPR013194	GO:0006355
TraesCS1A02G430800.1	-1.40042	5.62856e-05	0.00145796	***	tr|M7ZN53|M7ZN53_TRIUA	E3 ubiquitin-protein ligase MARCH6	PF12906: RING-variant domain	IPR011016: Zinc finger, RING-CH-type; IPR013083: Zinc finger, RING/FYVE/PHD-type	GO:0008270 MF: zinc ion binding	G	PF12906	IPR011016; IPR013083	GO:0008270
TraesCS1A02G433000.1	0.750521	3.43518e-07	3.256e-05	*-*	tr|H8YU79|H8YU79_9CARY	RNA binding protein	PF09598: Stm1; PF04774: Hyaluronan / mRNA binding family	IPR006861: Hyaluronan/mRNA-binding protein; IPR019084: Stm1-like, N-terminal		G	PF09598; PF04774	IPR006861; IPR019084
TraesCS1A02G433500.1	0.536018	0.0052198	0.0364013	***	tr|Q1EPK4|Q1EPK4_MUSAC	Protein kinase family protein	PF00069: Protein kinase domain	IPR000719: Protein kinase domain; IPR008271: Serine/threonine-protein kinase, active site; IPR011009: Protein kinase-like domain; IPR017441: Protein kinase, ATP binding site	GO:0004672 MF: protein kinase activity;GO:0005524 MF: ATP binding;GO:0006468 BP: protein phosphorylation	G	PF00069	IPR000719; IPR008271; IPR011009; IPR017441	GO:0004672; GO:0005524; GO:0006468
TraesCS1A02G436900.1	1.30556	2.2753e-05	0.000739058	-**	AT4G13985.1	FBD-associated F-box protein		IPR001810: F-box domain; IPR032675: Leucine-rich repeat domain, L domain-like	GO:0005515 MF: protein binding	TE?		IPR001810; IPR032675	GO:0005515
TraesCS1A02G437600.1	-0.657084	0.00409835	0.0308172	***	tr|M7Z4A7|M7Z4A7_TRIUA	2-aminoethanethiol dioxygenase	PF07847: PCO_ADO	IPR011051: RmlC-like cupin domain; IPR012864: Cysteine oxygenase/2-aminoethanethiol dioxygenase; IPR014710: RmlC-like jelly roll fold	GO:0016702 MF: oxidoreductase activity, acting on single donors with incorporation of molecular oxygen, incorporation of two atoms of oxygen;GO:0055114 BP: oxidation-reduction process	G	PF07847	IPR011051; IPR012864; IPR014710	GO:0016702; GO:0055114
TraesCS1A02G438400.1	-0.815155	0.00766509	0.0474919	--*	AT1G61420.5	S-locus lectin protein kinase family protein				G
TraesCS1A02G438900.1	-1.32991	1.17647e-05	0.000452274	--*	AT1G77890.4	DNA-directed RNA polymerase II protein				G
TraesCS1A02G442300.1	0.703208	0.00012542	0.00258557	***	tr|Q7G602|Q7G602_ORYSJ	Flavonoid 3'-hydroxylase	PF00067: Cytochrome P450	IPR001128: Cytochrome P450; IPR002401: Cytochrome P450, E-class, group I; IPR017972: Cytochrome P450, conserved site	GO:0005506 MF: iron ion binding;GO:0016705 MF: oxidoreductase activity, acting on paired donors, with incorporation or reduction of molecular oxygen;GO:0020037 MF: heme binding;GO:0055114 BP: oxidation-reduction process	G	PF00067	IPR001128; IPR002401; IPR017972	GO:0005506; GO:0016705; GO:0020037; GO:0055114
TraesCS1A02G444300.1	-1.11757	0.00548264	0.0375688	***	tr|W4ZM65|W4ZM65_WHEAT	Nucleoside diphosphate kinase	PF00334: Nucleoside diphosphate kinase	IPR001564: Nucleoside diphosphate kinase; IPR023005: Nucleoside diphosphate kinase, active site	GO:0004550 MF: nucleoside diphosphate kinase activity;GO:0006165 BP: nucleoside diphosphate phosphorylation;GO:0006183 BP: GTP biosynthetic process;GO:0006228 BP: UTP biosynthetic process;GO:0006241 BP: CTP biosynthetic process	G	PF00334	IPR001564; IPR023005	GO:0004550; GO:0006165; GO:0006183; GO:0006228; GO:0006241
TraesCS1A02G445800.1	0.701175	1.11901e-05	0.000435446	***	tr|M7ZB54|M7ZB54_TRIUA	Rho GDP-dissociation inhibitor 1	PF02115: RHO protein GDP dissociation inhibitor	IPR000406: Rho protein GDP-dissociation inhibitor; IPR014756: Immunoglobulin E-set; IPR024792: Rho GDP-dissociation inhibitor domain	GO:0005094 MF: Rho GDP-dissociation inhibitor activity;GO:0005737 CC: cytoplasm	G	PF02115	IPR000406; IPR014756; IPR024792	GO:0005094; GO:0005737
TraesCS1A02G446000.1	0.736083	0.00101657	0.0116328	*-*	AT3G18035.1	winged-helix DNA-binding transcription factor family protein	PF02178: AT hook motif	IPR000637: HMG-I/HMG-Y, DNA-binding, conserved site; IPR005818: Linker histone H1/H5, domain H15; IPR011991: Winged helix-turn-helix DNA-binding domain; IPR017956: AT hook, DNA-binding motif	GO:0000786 CC: nucleosome;GO:0003677 MF: DNA binding;GO:0005634 CC: nucleus;GO:0006334 BP: nucleosome assembly;GO:0006355 BP: regulation of transcription, DNA-templated	G	PF02178	IPR000637; IPR005818; IPR011991; IPR017956	GO:0000786; GO:0003677; GO:0005634; GO:0006334; GO:0006355
TraesCS1B02G000600.1	1.05036	0.000268221	0.00450567	***	tr|B6TFW5|B6TFW5_MAIZE	50S ribosomal protein L28	PF00830: Ribosomal L28 family	IPR001383: Ribosomal protein L28; IPR026569: Ribosomal protein L28/L24; IPR034704: L28p-like	GO:0003735 MF: structural constituent of ribosome;GO:0005622 CC: intracellular;GO:0005840 CC: ribosome;GO:0006412 BP: translation	G	PF00830	IPR001383; IPR026569; IPR034704	GO:0003735; GO:0005622; GO:0005840; GO:0006412
TraesCS1B02G002100.1	-0.438235	0.000966782	0.0112322	***	tr|A0A199VQJ3|A0A199VQJ3_ANACO	Glycosyltransferase-like KOBITO 1				G
TraesCS1B02G007900.1	-0.455182	0.00189616	0.0180969	***	tr|A0A1E5VTW6|A0A1E5VTW6_9POAL	E3 ubiquitin-protein ligase ORTHRUS 2	PF02182: SAD/SRA domain; PF13445: RING-type zinc-finger	IPR001841: Zinc finger, RING-type; IPR003105: SRA-YDG; IPR013083: Zinc finger, RING/FYVE/PHD-type; IPR015947: PUA-like domain; IPR017907: Zinc finger, RING-type, conserved site; IPR027370: RING-type zinc-finger, LisH dimerisation motif	GO:0005515 MF: protein binding;GO:0008270 MF: zinc ion binding;GO:0042393 MF: histone binding	G	PF02182; PF13445	IPR001841; IPR003105; IPR013083; IPR015947; IPR017907; IPR027370	GO:0005515; GO:0008270; GO:0042393
TraesCS1B02G015200.1	-1.49509	0.000206214	0.00370756	*-*	tr|A0A072U2X2|A0A072U2X2_MEDTR	Myb/SANT-like DNA-binding domain protein	PF12776: Myb/SANT-like DNA-binding domain	IPR024752: Myb/SANT-like domain		TE?	PF12776	IPR024752
TraesCS1B02G016800.1	-0.899397	0.00190825	0.0181683	*-*	AT2G43780.3	cytochrome oxidase assembly protein				G
TraesCS1B02G017900.1	-0.639405	0.00617386	0.0409225	*-*	sp|E4NKF8|PUB1_MEDTR	U-box domain-containing protein 1	PF04564: U-box domain	IPR003613: U box domain; IPR011990: Tetratricopeptide-like helical domain; IPR013026: Tetratricopeptide repeat-containing domain; IPR013083: Zinc finger, RING/FYVE/PHD-type; IPR019734: Tetratricopeptide repeat	GO:0004842 MF: ubiquitin-protein transferase activity;GO:0005515 MF: protein binding;GO:0016567 BP: protein ubiquitination	G	PF04564	IPR003613; IPR011990; IPR013026; IPR013083; IPR019734	GO:0004842; GO:0005515; GO:0016567
TraesCS1B02G018900.1	0.536372	0.00262283	0.0226948	***	tr|D8L9F8|D8L9F8_WHEAT	Ras-related protein, expressed	PF00071: Ras family	IPR001806: Small GTPase superfamily; IPR005225: Small GTP-binding protein domain; IPR027417: P-loop containing nucleoside triphosphate hydrolase	GO:0003924 MF: GTPase activity;GO:0005525 MF: GTP binding	G	PF00071	IPR001806; IPR005225; IPR027417	GO:0003924; GO:0005525
TraesCS1B02G022100.1	0.787165	0.00177849	0.0173085	***	tr|F1DT48|F1DT48_SETIT	NBS-LRR disease resistance protein-like protein	PF00931: NB-ARC domain	IPR002182: NB-ARC; IPR011991: Winged helix-turn-helix DNA-binding domain; IPR027417: P-loop containing nucleoside triphosphate hydrolase; IPR032675: Leucine-rich repeat domain, L domain-like	GO:0043531 MF: ADP binding	G	PF00931	IPR002182; IPR011991; IPR027417; IPR032675	GO:0043531
TraesCS1B02G022500.1	-1.4969	0.000451212	0.0065599	***	tr|A0A1J6JWE1|A0A1J6JWE1_NICAT	Protein trichome birefringence	PF14416: PMR5 N terminal Domain; PF13839: GDSL/SGNH-like Acyl-Esterase family found in Pmr5 and Cas1p	IPR025846: PMR5 N-terminal domain; IPR026057: PC-Esterase		G	PF14416; PF13839	IPR025846; IPR026057
TraesCS1B02G024700.1	-0.940656	0.00389626	0.0296914	***	tr|B9H663|B9H663_POPTR	Phosphoinositide phosphatase family protein	PF02383: SacI homology domain	IPR002013: SAC domain	GO:0042578 MF: phosphoric ester hydrolase activity	G	PF02383	IPR002013	GO:0042578
TraesCS1B02G027000.1	1.57306	7.33375e-05	0.00174092	***	tr|M7YIF8|M7YIF8_TRIUA	Disease resistance protein RPM1	PF00931: NB-ARC domain	IPR002182: NB-ARC; IPR011991: Winged helix-turn-helix DNA-binding domain; IPR027417: P-loop containing nucleoside triphosphate hydrolase; IPR032675: Leucine-rich repeat domain, L domain-like	GO:0043531 MF: ADP binding	G	PF00931	IPR002182; IPR011991; IPR027417; IPR032675	GO:0043531
TraesCS1B02G028700.1	-1.79975	2.19927e-06	0.00013374	--*	sp|P15926|C5AP_STRPY	C5a peptidase				G
TraesCS1B02G028800.1	-1.05998	0.00581087	0.0391899	***	tr|A0A1E5UJ42|A0A1E5UJ42_9POAL	Pentatricopeptide repeat-containing protein	PF01535: PPR repeat	IPR002885: Pentatricopeptide repeat; IPR011990: Tetratricopeptide-like helical domain	GO:0005515 MF: protein binding	G	PF01535	IPR002885; IPR011990	GO:0005515
TraesCS1B02G033300.1	-1.35557	5.19379e-07	4.51895e-05	--*	sp|Q9DC51|GNAI3_MOUSE	Guanine nucleotide-binding protein G(k) subunit alpha				G
TraesCS1B02G033600.1	-1.06755	0.000213296	0.00380265	--*	sp|A6T6A3|SYL_KLEP7	Leucine--tRNA ligase				G
TraesCS1B02G040800.1	-0.970087	5.87599e-07	4.95169e-05	***	tr|M7ZJX5|M7ZJX5_TRIUA	Replication protein A 70 kDa DNA-binding subunit	PF04057: Replication factor-A protein 1, N-terminal domain; PF01336: OB-fold nucleic acid binding domain; PF16900: Replication protein A OB domain; PF08646: Replication factor-A C terminal domain; PF00098: Zinc knuckle	IPR001878: Zinc finger, CCHC-type; IPR004365: OB-fold nucleic acid binding domain, AA-tRNA synthetase-type; IPR004591: Replication factor A protein 1; IPR007199: Replication factor-A protein 1, N-terminal; IPR012340: Nucleic acid-binding, OB-fold; IPR013955: Replication factor A, C-terminal; IPR031657: Replication protein A, OB domain	GO:0003676 MF: nucleic acid binding;GO:0003677 MF: DNA binding;GO:0005634 CC: nucleus;GO:0006260 BP: DNA replication;GO:0006281 BP: DNA repair;GO:0006310 BP: DNA recombination;GO:0008270 MF: zinc ion binding	TE?	PF04057; PF01336; PF16900; PF08646; PF00098	IPR001878; IPR004365; IPR004591; IPR007199; IPR012340; IPR013955; IPR031657	GO:0003676; GO:0003677; GO:0005634; GO:0006260; GO:0006281; GO:0006310; GO:0008270
TraesCS1B02G041200.1	0.440047	0.000782396	0.0097272	***	tr|Q6Z1B3|Q6Z1B3_ORYSJ	F-box protein-like	PF12937: F-box-like	IPR001810: F-box domain; IPR006553: Leucine-rich repeat, cysteine-containing subtype; IPR032675: Leucine-rich repeat domain, L domain-like	GO:0005515 MF: protein binding	TE?	PF12937	IPR001810; IPR006553; IPR032675	GO:0005515
TraesCS1B02G041400.1	-0.797506	0.00773702	0.0478037	***	tr|K7VCJ3|K7VCJ3_MAIZE	Glycosyltransferase	PF04577: Protein of unknown function (DUF563)	IPR007657: Glycosyltransferase 61	GO:0016757 MF: transferase activity, transferring glycosyl groups	G	PF04577	IPR007657	GO:0016757
TraesCS1B02G042200.1	0.884704	1.69293e-08	2.9309e-06	***	tr|I3QM93|I3QM93_HORVU	Metallothionein	PF01439: Metallothionein	IPR000347: Metallothionein, family 15, plant	GO:0046872 MF: metal ion binding	G	PF01439	IPR000347	GO:0046872
TraesCS1B02G042400.1	-0.650987	0.00164995	0.0164237	-**	AT1G33530.1	F-box family protein	PF00646: F-box domain	IPR001810: F-box domain; IPR011043: Galactose oxidase/kelch, beta-propeller; IPR015915: Kelch-type beta propeller	GO:0005515 MF: protein binding	TE?	PF00646	IPR001810; IPR011043; IPR015915	GO:0005515
TraesCS1B02G048800.1	0.49569	0.00385407	0.0294724	***	tr|T2DLB0|T2DLB0_PHAVU	BRI1-KD interacting protein				G
TraesCS1B02G052100.1	-1.49402	9.77429e-05	0.00215904	***	tr|R7W1C7|R7W1C7_AEGTA	Type I inositol-1,4,5-trisphosphate 5-phosphatase 1	PF03372: Endonuclease/Exonuclease/phosphatase family	IPR000300: Inositol polyphosphate-related phosphatase; IPR005135: Endonuclease/exonuclease/phosphatase	GO:0046856 BP: phosphatidylinositol dephosphorylation	TE?	PF03372	IPR000300; IPR005135	GO:0046856
TraesCS1B02G053500.1	-0.865413	0.000286415	0.00473012	***	tr|A0A0B0NT69|A0A0B0NT69_GOSAR	Protein-tyrosine sulfotransferase-like protein				G
TraesCS1B02G056600.1	-0.84026	0.000147664	0.00290592	*-*	AT5G20030.2	Plant Tudor-like RNA-binding protein	PF03735: ENT domain	IPR005491: ENT domain		G	PF03735	IPR005491
TraesCS1B02G057500.1	-1.03859	0.000201163	0.00365243	--*	sp|A6T6A3|SYL_KLEP7	Leucine--tRNA ligase				G
TraesCS1B02G060100.1	0.547312	0.000315934	0.00506959	*-*	tr|A0A1E5V7A2|A0A1E5V7A2_9POAL	E3 UFM1-protein ligase 1-like protein				G
TraesCS1B02G060300.1	1.43742	0.00029965	0.00487437	***	tr|I3SNE9|I3SNE9_MEDTR	Membrane-associated kinase regulator-like protein, putative				G
TraesCS1B02G063800.1	0.868009	0.00494352	0.0351403	***	tr|M8C9T6|M8C9T6_AEGTA	Non-specific lipid-transfer protein-like protein	PF14368: Probable lipid transfer	IPR000528: Plant lipid transfer protein/Par allergen; IPR016140: Bifunctional inhibitor/plant lipid transfer protein/seed storage helical domain	GO:0006869 BP: lipid transport;GO:0008289 MF: lipid binding	G	PF14368	IPR000528; IPR016140	GO:0006869; GO:0008289
TraesCS1B02G068000.1	0.49274	0.000674756	0.00876013	***	tr|A0A0B2RLR4|A0A0B2RLR4_GLYSO	WEB family protein, chloroplastic				G
TraesCS1B02G071600.1	-1.01259	0.00190937	0.0181756	***	tr|A0A0A8JXV7|A0A0A8JXV7_ORYSI	Pentatricopeptide repeat-containing protein	PF01535: PPR repeat; PF13041: PPR repeat family; PF12854: PPR repeat	IPR002885: Pentatricopeptide repeat; IPR011990: Tetratricopeptide-like helical domain	GO:0005515 MF: protein binding	G	PF01535; PF13041; PF12854	IPR002885; IPR011990	GO:0005515
TraesCS1B02G072000.1	-1.16628	0.000608418	0.00809888	***	tr|G7JCB4|G7JCB4_MEDTR	Transmembrane protein, putative	PF06749: Protein of unknown function (DUF1218)	IPR009606: Protein of unknown function DUF1218		G	PF06749	IPR009606
TraesCS1B02G075200.1	0.670007	0.00645112	0.0421455	***	tr|A0A1D5SNF8|A0A1D5SNF8_WHEAT	Glutamyl-tRNA reductase	PF05201: Glutamyl-tRNAGlu reductase, N-terminal domain; PF01488: Shikimate / quinate 5-dehydrogenase; PF00745: Glutamyl-tRNAGlu reductase, dimerisation domain	IPR000343: Tetrapyrrole biosynthesis, glutamyl-tRNA reductase; IPR006151: Quinate/shikimate 5-dehydrogenase/glutamyl-tRNA reductase; IPR015895: Tetrapyrrole biosynthesis, glutamyl-tRNA reductase, N-terminal; IPR015896: Tetrapyrrole biosynthesis, glutamyl-tRNA reductase, dimerisation domain; IPR016040: NAD(P)-binding domain; IPR018214: Glutamyl-tRNA reductase, conserved site	GO:0008883 MF: glutamyl-tRNA reductase activity;GO:0033014 BP: tetrapyrrole biosynthetic process;GO:0050661 MF: NADP binding;GO:0055114 BP: oxidation-reduction process	G	PF05201; PF01488; PF00745	IPR000343; IPR006151; IPR015895; IPR015896; IPR016040; IPR018214	GO:0008883; GO:0033014; GO:0050661; GO:0055114
TraesCS1B02G075500.1	0.966308	0.000213746	0.0038081	***	tr|M8CCC9|M8CCC9_AEGTA	F-box protein		IPR001810: F-box domain	GO:0005515 MF: protein binding	TE?		IPR001810	GO:0005515
TraesCS1B02G077600.1	-1.18169	1.40231e-05	0.000513498	*-*	tr|A0A072UBM7|A0A072UBM7_MEDTR	Adenine/guanine permease	PF00860: Permease family	IPR006043: Xanthine/uracil/vitamin C permease	GO:0005215 MF: transporter activity;GO:0006810 BP: transport;GO:0016020 CC: membrane;GO:0055085 BP: transmembrane transport	G	PF00860	IPR006043	GO:0005215; GO:0006810; GO:0016020; GO:0055085
TraesCS1B02G084000.1	1.04708	0.00180789	0.0175009	*-*	tr|G7L1S0|G7L1S0_MEDTR	Protamine P1 family protein				G
TraesCS1B02G084700.1	-0.712771	0.000290939	0.00478194	***	tr|A0A1D5SM88|A0A1D5SM88_WHEAT	Dihydrolipoyl dehydrogenase	PF07992: Pyridine nucleotide-disulphide oxidoreductase; PF02852: Pyridine nucleotide-disulphide oxidoreductase, dimerisation domain	IPR004099: Pyridine nucleotide-disulphide oxidoreductase, dimerisation domain; IPR006258: Dihydrolipoamide dehydrogenase; IPR012999: Pyridine nucleotide-disulphide oxidoreductase, class I, active site; IPR016156: FAD/NAD-linked reductase, dimerisation domain; IPR023753: FAD/NAD(P)-binding domain	GO:0004148 MF: dihydrolipoyl dehydrogenase activity;GO:0016491 MF: oxidoreductase activity;GO:0016668 MF: oxidoreductase activity, acting on a sulfur group of donors, NAD(P) as acceptor;GO:0045454 BP: cell redox homeostasis;GO:0050660 MF: flavin adenine dinucleotide binding;GO:0055114 BP: oxidation-reduction process	G	PF07992; PF02852	IPR004099; IPR006258; IPR012999; IPR016156; IPR023753	GO:0004148; GO:0016491; GO:0016668; GO:0045454; GO:0050660; GO:0055114
TraesCS1B02G085200.1	0.540331	0.005646	0.0383773	***	tr|A0A061FQ68|A0A061FQ68_THECC	p-loop containing nucleoside triphosphate hydrolases superfamily protein	PF00004: ATPase family associated with various cellular activities (AAA)	IPR003593: AAA+ ATPase domain; IPR003959: ATPase, AAA-type, core; IPR027417: P-loop containing nucleoside triphosphate hydrolase	GO:0005524 MF: ATP binding	G	PF00004	IPR003593; IPR003959; IPR027417	GO:0005524
TraesCS1B02G086500.1	-1.21959	3.46714e-05	0.00101364	-**	sp|Q8F7W8|MSRB_LEPIN	Peptide methionine sulfoxide reductase MsrB				G
TraesCS1B02G086600.1	0.697156	0.00329036	0.0264116	***	tr|M8CRX8|M8CRX8_AEGTA	Nuclear receptor corepressor 1	PF00249: Myb-like DNA-binding domain	IPR001005: SANT/Myb domain; IPR009057: Homeobox domain-like; IPR017884: SANT domain	GO:0003677 MF: DNA binding	G	PF00249	IPR001005; IPR009057; IPR017884	GO:0003677
TraesCS1B02G089800.1	-1.23475	0.000380411	0.00578504	***	tr|W5A7X3|W5A7X3_WHEAT	Mitochondrial pyruvate carrier	PF03650: Uncharacterised protein family (UPF0041)	IPR005336: Mitochondrial pyruvate carrier	GO:0005743 CC: mitochondrial inner membrane;GO:0006850 BP: mitochondrial pyruvate transport	G	PF03650	IPR005336	GO:0005743; GO:0006850
TraesCS1B02G091500.1	0.513412	0.000138628	0.00277251	***	tr|Q53UC7|Q53UC7_WHEAT	BZIP transcription factor	PF07716: Basic region leucine zipper	IPR004827: Basic-leucine zipper domain	GO:0003700 MF: transcription factor activity, sequence-specific DNA binding;GO:0006355 BP: regulation of transcription, DNA-templated;GO:0043565 MF: sequence-specific DNA binding	G	PF07716	IPR004827	GO:0003700; GO:0006355; GO:0043565
TraesCS1B02G091600.1	0.830269	0.0035233	0.0276863	***	tr|A0A1E5WIJ8|A0A1E5WIJ8_9POAL	Homeobox protein knotted-1-like 1	PF03790: KNOX1 domain; PF03791: KNOX2 domain; PF03789: ELK domain; PF05920: Homeobox KN domain	IPR001356: Homeobox domain; IPR005539: ELK domain; IPR005540: KNOX1; IPR005541: KNOX2; IPR008422: Homeobox KN domain; IPR009057: Homeobox domain-like; IPR017970: Homeobox, conserved site	GO:0003677 MF: DNA binding;GO:0005634 CC: nucleus;GO:0006355 BP: regulation of transcription, DNA-templated;GO:0043565 MF: sequence-specific DNA binding	G	PF03790; PF03791; PF03789; PF05920	IPR001356; IPR005539; IPR005540; IPR005541; IPR008422; IPR009057; IPR017970	GO:0003677; GO:0005634; GO:0006355; GO:0043565
TraesCS1B02G093400.1	0.508803	0.00334168	0.0267019	***	tr|A0A072VP34|A0A072VP34_MEDTR	Transmembrane protein, putative				G
TraesCS1B02G093600.1	0.4395	4.62307e-06	0.0002289	***	tr|A0A0G2SJE2|A0A0G2SJE2_SALMI	Long-Chain Acyl-CoA Synthetase	PF00501: AMP-binding enzyme	IPR000873: AMP-dependent synthetase/ligase; IPR020845: AMP-binding, conserved site	GO:0003824 MF: catalytic activity;GO:0008152 BP: metabolic process	G	PF00501	IPR000873; IPR020845	GO:0003824; GO:0008152
TraesCS1B02G093900.1	-1.33934	9.13719e-08	1.11262e-05	***	tr|A0A1D1Y9C6|A0A1D1Y9C6_9ARAE	DNA-directed RNA polymerase III subunit RPC3	PF08221: RNA polymerase III subunit RPC82 helix-turn-helix domain; PF05645: RNA polymerase III subunit RPC82	IPR008806: RNA polymerase III Rpc82, C -terminal; IPR011991: Winged helix-turn-helix DNA-binding domain; IPR013197: RNA polymerase III subunit RPC82-related, helix-turn-helix	GO:0003677 MF: DNA binding;GO:0003899 MF: DNA-directed 5'-3' RNA polymerase activity;GO:0006351 BP: transcription, DNA-templated	G	PF08221; PF05645	IPR008806; IPR011991; IPR013197	GO:0003677; GO:0003899; GO:0006351
TraesCS1B02G095600.1	0.643486	2.52298e-05	0.000801106	***	tr|G7IBT6|G7IBT6_MEDTR	Protein phosphatase 2C-like protein	PF00481: Protein phosphatase 2C	IPR000222: PPM-type phosphatase, divalent cation binding; IPR001932: PPM-type phosphatase domain	GO:0003824 MF: catalytic activity;GO:0043169 MF: cation binding	G	PF00481	IPR000222; IPR001932	GO:0003824; GO:0043169
TraesCS1B02G097200.1	0.656782	0.000796393	0.00985069	***	tr|A0A089QAC9|A0A089QAC9_9POAL	Glutathione S-transferase	PF02798: Glutathione S-transferase, N-terminal domain; PF00043: Glutathione S-transferase, C-terminal domain	IPR004045: Glutathione S-transferase, N-terminal; IPR004046: Glutathione S-transferase, C-terminal; IPR010987: Glutathione S-transferase, C-terminal-like; IPR012336: Thioredoxin-like fold	GO:0005515 MF: protein binding	G	PF02798; PF00043	IPR004045; IPR004046; IPR010987; IPR012336	GO:0005515
TraesCS1B02G099000.1	0.596302	5.40227e-07	4.63693e-05	***	tr|G7IBR0|G7IBR0_MEDTR	ABC transporter B family protein	PF00664: ABC transporter transmembrane region; PF00005: ABC transporter	IPR003439: ABC transporter-like; IPR003593: AAA+ ATPase domain; IPR011527: ABC transporter type 1, transmembrane domain; IPR017871: ABC transporter, conserved site; IPR027417: P-loop containing nucleoside triphosphate hydrolase	GO:0005524 MF: ATP binding;GO:0006810 BP: transport;GO:0016021 CC: integral component of membrane;GO:0016887 MF: ATPase activity;GO:0042626 MF: ATPase activity, coupled to transmembrane movement of substances;GO:0055085 BP: transmembrane transport	G	PF00664; PF00005	IPR003439; IPR003593; IPR011527; IPR017871; IPR027417	GO:0005524; GO:0006810; GO:0016021; GO:0016887; GO:0042626; GO:0055085
TraesCS1B02G099100.1	0.551636	1.99151e-05	0.000675772	*-*	tr|A0A088BAX2|A0A088BAX2_ARAHY	Diacylglycerol acyltransferase		IPR012336: Thioredoxin-like fold		G		IPR012336
TraesCS1B02G099200.1	-1.64744	5.09266e-07	4.46916e-05	***	tr|W5AA82|W5AA82_WHEAT	Reticulon-like protein	PF02453: Reticulon	IPR003388: Reticulon		G	PF02453	IPR003388
TraesCS1B02G099600.1	0.308919	0.00370166	0.0286411	***	tr|M7YFM5|M7YFM5_TRIUA	Aspartic proteinase	PF00026: Eukaryotic aspartyl protease; PF03489: Saposin-like type B, region 2; PF05184: Saposin-like type B, region 1	IPR001461: Aspartic peptidase A1 family; IPR001969: Aspartic peptidase, active site; IPR007856: Saposin-like type B, region 1; IPR008138: Saposin B type, region 2; IPR008139: Saposin B type domain; IPR011001: Saposin-like; IPR021109: Aspartic peptidase domain; IPR033121: Peptidase family A1 domain	GO:0004190 MF: aspartic-type endopeptidase activity;GO:0006508 BP: proteolysis;GO:0006629 BP: lipid metabolic process	G	PF00026; PF03489; PF05184	IPR001461; IPR001969; IPR007856; IPR008138; IPR008139; IPR011001; IPR021109; IPR033121	GO:0004190; GO:0006508; GO:0006629
TraesCS1B02G100600.1	0.747123	0.0028338	0.0238843	***	tr|Q688D6|Q688D6_ORYSJ	MYB transcription factor	PF00249: Myb-like DNA-binding domain	IPR001005: SANT/Myb domain; IPR009057: Homeobox domain-like; IPR017930: Myb domain	GO:0003677 MF: DNA binding	G	PF00249	IPR001005; IPR009057; IPR017930	GO:0003677
TraesCS1B02G104900.1	0.446577	0.0011508	0.0127419	***	tr|A9RAB0|A9RAB0_WHEAT	Mitogen-activated protein kinase	PF00069: Protein kinase domain	IPR000719: Protein kinase domain; IPR003527: Mitogen-activated protein (MAP) kinase, conserved site; IPR011009: Protein kinase-like domain; IPR017441: Protein kinase, ATP binding site	GO:0004672 MF: protein kinase activity;GO:0004707 MF: MAP kinase activity;GO:0005524 MF: ATP binding;GO:0006468 BP: protein phosphorylation	G	PF00069	IPR000719; IPR003527; IPR011009; IPR017441	GO:0004672; GO:0004707; GO:0005524; GO:0006468
TraesCS1B02G108000.1	-1.05272	0.00773172	0.0477941	*-*	sp|Q8CT52|HTRAL_STAES	Serine protease HtrA-like	PF13365: Trypsin-like peptidase domain; PF13180: PDZ domain	IPR001478: PDZ domain; IPR009003: Peptidase S1, PA clan	GO:0005515 MF: protein binding	G	PF13365; PF13180	IPR001478; IPR009003	GO:0005515
TraesCS1B02G112600.1	-1.18856	8.59909e-06	0.000362849	***	tr|A0A1E5WCY4|A0A1E5WCY4_9POAL	Coiled-coil domain-containing protein SCD2				G
TraesCS1B02G113700.1	-1.0318	0.00374594	0.0288798	***	tr|M1HIR7|M1HIR7_ELAGV	Glutathione S-transferase	PF02798: Glutathione S-transferase, N-terminal domain; PF00043: Glutathione S-transferase, C-terminal domain	IPR004045: Glutathione S-transferase, N-terminal; IPR004046: Glutathione S-transferase, C-terminal; IPR010987: Glutathione S-transferase, C-terminal-like; IPR012336: Thioredoxin-like fold	GO:0005515 MF: protein binding	G	PF02798; PF00043	IPR004045; IPR004046; IPR010987; IPR012336	GO:0005515
TraesCS1B02G117800.1	-0.727949	0.000594207	0.00795909	***	tr|A0A1D1XNF9|A0A1D1XNF9_9ARAE	O-glucosyltransferase rumi	PF05686: Glycosyl transferase family 90	IPR006598: Lipopolysaccharide-modifying protein		G	PF05686	IPR006598
TraesCS1B02G119600.1	-1.20964	0.00545703	0.037474	***	tr|Q5Z8K4|Q5Z8K4_ORYSJ	Kinase-like	PF00069: Protein kinase domain	IPR000719: Protein kinase domain; IPR008271: Serine/threonine-protein kinase, active site; IPR011009: Protein kinase-like domain; IPR017441: Protein kinase, ATP binding site	GO:0004672 MF: protein kinase activity;GO:0005524 MF: ATP binding;GO:0006468 BP: protein phosphorylation	G	PF00069	IPR000719; IPR008271; IPR011009; IPR017441	GO:0004672; GO:0005524; GO:0006468
TraesCS1B02G119800.1	-1.47642	0.000700802	0.00900495	***	tr|Q5Z8K4|Q5Z8K4_ORYSJ	Kinase-like	PF00069: Protein kinase domain	IPR000719: Protein kinase domain; IPR008271: Serine/threonine-protein kinase, active site; IPR011009: Protein kinase-like domain; IPR017441: Protein kinase, ATP binding site	GO:0004672 MF: protein kinase activity;GO:0005524 MF: ATP binding;GO:0006468 BP: protein phosphorylation	G	PF00069	IPR000719; IPR008271; IPR011009; IPR017441	GO:0004672; GO:0005524; GO:0006468
TraesCS1B02G120600.1	-0.311527	0.00035641	0.00552366	***	tr|F2DIR3|F2DIR3_HORVV	40S ribosomal protein S4	PF08071: RS4NT (NUC023) domain; PF01479: S4 domain; PF00900: Ribosomal family S4e; PF00467: KOW motif; PF16121: 40S ribosomal protein S4 C-terminus	IPR000876: Ribosomal protein S4e; IPR002942: RNA-binding S4 domain; IPR005824: KOW; IPR013843: Ribosomal protein S4e, N-terminal; IPR013845: Ribosomal protein S4e, central region; IPR018199: Ribosomal protein S4e, N-terminal, conserved site; IPR032277: 40S ribosomal protein S4, C-terminal domain	GO:0003723 MF: RNA binding;GO:0003735 MF: structural constituent of ribosome;GO:0005622 CC: intracellular;GO:0005840 CC: ribosome;GO:0006412 BP: translation	G	PF08071; PF01479; PF00900; PF00467; PF16121	IPR000876; IPR002942; IPR005824; IPR013843; IPR013845; IPR018199; IPR032277	GO:0003723; GO:0003735; GO:0005622; GO:0005840; GO:0006412
TraesCS1B02G122600.1	-1.79902	1.1264e-05	0.000437656	***	tr|A0A061GG53|A0A061GG53_THECC	XH/XS domain-containing protein	PF03470: XS zinc finger domain; PF03468: XS domain; PF03469: XH domain	IPR005379: Uncharacterised domain XH; IPR005380: XS domain; IPR005381: Zinc finger-XS domain	GO:0031047 BP: gene silencing by RNA	G	PF03470; PF03468; PF03469	IPR005379; IPR005380; IPR005381	GO:0031047
TraesCS1B02G123900.1	-1.33176	0.0022424	0.0203414	--*	sp|Q1D8T0|NUOI_MYXXD	NADH-quinone oxidoreductase subunit I	PF00037: 4Fe-4S binding domain; PF12617: Iron-Sulfur binding protein C terminal	IPR017896: 4Fe-4S ferredoxin-type, iron-sulphur binding domain; IPR017900: 4Fe-4S ferredoxin, iron-sulphur binding, conserved site; IPR021039: Iron-sulphur binding protein LdpA, C-terminal		G	PF00037; PF12617	IPR017896; IPR017900; IPR021039
TraesCS1B02G124100.2	-1.08558	0.00264482	0.0227936	***	tr|B5UB77|B5UB77_HORBU	Universal stress protein	PF00582: Universal stress protein family	IPR006015: Universal stress protein A; IPR006016: UspA; IPR014729: Rossmann-like alpha/beta/alpha sandwich fold	GO:0006950 BP: response to stress	G	PF00582	IPR006015; IPR006016; IPR014729	GO:0006950
TraesCS1B02G125100.1	-0.653253	2.67646e-07	2.6764e-05	***	tr|B9RNG7|B9RNG7_RICCO	Chaperone protein dnaJ, putative	PF00226: DnaJ domain; PF01556: DnaJ C terminal domain	IPR001623: DnaJ domain; IPR002939: Chaperone DnaJ, C-terminal; IPR008971: HSP40/DnaJ peptide-binding; IPR018253: DnaJ domain, conserved site	GO:0006457 BP: protein folding;GO:0051082 MF: unfolded protein binding	G	PF00226; PF01556	IPR001623; IPR002939; IPR008971; IPR018253	GO:0006457; GO:0051082
TraesCS1B02G126100.1	-0.324512	0.000117381	0.00247496	***	tr|A0A067Y3P4|A0A067Y3P4_ORYSJ	Disulfide-isomerase	PF00085: Thioredoxin; PF07749: Endoplasmic reticulum protein ERp29, C-terminal domain	IPR005788: Disulphide isomerase; IPR011679: Endoplasmic reticulum resident protein 29, C-terminal; IPR012336: Thioredoxin-like fold; IPR013766: Thioredoxin domain; IPR017937: Thioredoxin, conserved site	GO:0005783 CC: endoplasmic reticulum;GO:0016853 MF: isomerase activity;GO:0045454 BP: cell redox homeostasis	G	PF00085; PF07749	IPR005788; IPR011679; IPR012336; IPR013766; IPR017937	GO:0005783; GO:0016853; GO:0045454
TraesCS1B02G126500.1	-0.495996	1.35503e-05	0.000501962	***	tr|W5AA91|W5AA91_WHEAT	Importin subunit alpha	PF01749: Importin beta binding domain; PF00514: Armadillo/beta-catenin-like repeat; PF16186: Atypical Arm repeat	IPR000225: Armadillo; IPR002652: Importin-alpha, importin-beta-binding domain; IPR011989: Armadillo-like helical; IPR016024: Armadillo-type fold; IPR024931: Importin subunit alpha; IPR032413: Atypical Arm repeat	GO:0005488 MF: binding;GO:0005515 MF: protein binding;GO:0005634 CC: nucleus;GO:0005737 CC: cytoplasm;GO:0006606 BP: protein import into nucleus;GO:0008565 MF: protein transporter activity	G	PF01749; PF00514; PF16186	IPR000225; IPR002652; IPR011989; IPR016024; IPR024931; IPR032413	GO:0005488; GO:0005515; GO:0005634; GO:0005737; GO:0006606; GO:0008565
TraesCS1B02G126800.1	-0.829155	0.000473892	0.00678308	***	tr|M8AK53|M8AK53_TRIUA	DNA-directed RNA polymerase III subunit RPC4	PF05132: RNA polymerase III RPC4	IPR007811: DNA-directed RNA polymerase III subunit RPC4	GO:0003677 MF: DNA binding;GO:0003899 MF: DNA-directed 5'-3' RNA polymerase activity;GO:0005666 CC: DNA-directed RNA polymerase III complex;GO:0006383 BP: transcription from RNA polymerase III promoter	G	PF05132	IPR007811	GO:0003677; GO:0003899; GO:0005666; GO:0006383
TraesCS1B02G126900.1	0.683847	0.00712397	0.045243	***	tr|A0A0F7GZB6|A0A0F7GZB6_9ROSI	Chlororespiratory reduction31	PF11623: Protein of unknown function (DUF3252)	IPR021659: NADH dehydrogenase-like complex, subunit S	GO:0009767 BP: photosynthetic electron transport chain	G	PF11623	IPR021659	GO:0009767
TraesCS1B02G128500.1	0.442548	0.00806947	0.0491537	***	tr|A0A1D1YZH1|A0A1D1YZH1_9ARAE	GDSL esterase/lipase	PF00657: GDSL-like Lipase/Acylhydrolase	IPR001087: GDSL lipase/esterase; IPR013830: SGNH hydrolase-type esterase domain	GO:0016788 MF: hydrolase activity, acting on ester bonds	G	PF00657	IPR001087; IPR013830	GO:0016788
TraesCS1B02G128600.1	0.637342	0.000209454	0.00375256	***	tr|M8BGC7|M8BGC7_AEGTA	GDSL esterase/lipase	PF00657: GDSL-like Lipase/Acylhydrolase	IPR001087: GDSL lipase/esterase; IPR013830: SGNH hydrolase-type esterase domain	GO:0016788 MF: hydrolase activity, acting on ester bonds	G	PF00657	IPR001087; IPR013830	GO:0016788
TraesCS1B02G131300.1	-0.717729	2.57084e-08	4.06376e-06	***	tr|W5A874|W5A874_WHEAT	Dihydrolipoyl dehydrogenase	PF07992: Pyridine nucleotide-disulphide oxidoreductase; PF02852: Pyridine nucleotide-disulphide oxidoreductase, dimerisation domain	IPR004099: Pyridine nucleotide-disulphide oxidoreductase, dimerisation domain; IPR006258: Dihydrolipoamide dehydrogenase; IPR012999: Pyridine nucleotide-disulphide oxidoreductase, class I, active site; IPR016156: FAD/NAD-linked reductase, dimerisation domain; IPR023753: FAD/NAD(P)-binding domain	GO:0004148 MF: dihydrolipoyl dehydrogenase activity;GO:0016491 MF: oxidoreductase activity;GO:0016668 MF: oxidoreductase activity, acting on a sulfur group of donors, NAD(P) as acceptor;GO:0045454 BP: cell redox homeostasis;GO:0050660 MF: flavin adenine dinucleotide binding;GO:0055114 BP: oxidation-reduction process	G	PF07992; PF02852	IPR004099; IPR006258; IPR012999; IPR016156; IPR023753	GO:0004148; GO:0016491; GO:0016668; GO:0045454; GO:0050660; GO:0055114
TraesCS1B02G132700.1	-0.311719	0.00236976	0.0211501	*-*	tr|A3F4A8|A3F4A8_TRIDB	Ribosomal protein	PF00252: Ribosomal protein L16p/L10e	IPR001197: Ribosomal protein L10e; IPR016180: Ribosomal protein L10e/L16; IPR018255: Ribosomal protein L10e, conserved site	GO:0003735 MF: structural constituent of ribosome;GO:0005622 CC: intracellular;GO:0005840 CC: ribosome;GO:0006412 BP: translation	G	PF00252	IPR001197; IPR016180; IPR018255	GO:0003735; GO:0005622; GO:0005840; GO:0006412
TraesCS1B02G133500.1	-1.44216	1.7463e-06	0.00011161	***	sp|A8MEH2|HIS8_ALKOO	Histidinol-phosphate aminotransferase	PF04864: Allinase	IPR006947: EGF-like, alliinase; IPR006948: Alliinase, C-terminal; IPR015421: Pyridoxal phosphate-dependent transferase, major region, subdomain 1; IPR015422: Pyridoxal phosphate-dependent transferase, subdomain 2; IPR015424: Pyridoxal phosphate-dependent transferase	GO:0003824 MF: catalytic activity;GO:0016846 MF: carbon-sulfur lyase activity	G	PF04864	IPR006947; IPR006948; IPR015421; IPR015422; IPR015424	GO:0003824; GO:0016846
TraesCS1B02G133900.1	0.93565	0.00207498	0.0192546	***	tr|F2FB37|F2FB37_MAIZE	Tryptophan aminotransferase	PF04864: Allinase	IPR006947: EGF-like, alliinase; IPR006948: Alliinase, C-terminal; IPR015421: Pyridoxal phosphate-dependent transferase, major region, subdomain 1; IPR015422: Pyridoxal phosphate-dependent transferase, subdomain 2; IPR015424: Pyridoxal phosphate-dependent transferase	GO:0003824 MF: catalytic activity;GO:0016846 MF: carbon-sulfur lyase activity	G	PF04864	IPR006947; IPR006948; IPR015421; IPR015422; IPR015424	GO:0003824; GO:0016846
TraesCS1B02G134600.1	0.731154	0.00191703	0.0182179	***	tr|A0A0K9PU50|A0A0K9PU50_ZOSMR	Leucine-rich repeat receptor-like protein kinase family	PF08263: Leucine rich repeat N-terminal domain; PF13855: Leucine rich repeat	IPR001611: Leucine-rich repeat; IPR003591: Leucine-rich repeat, typical subtype; IPR013210: Leucine-rich repeat-containing N-terminal, plant-type; IPR032675: Leucine-rich repeat domain, L domain-like	GO:0005515 MF: protein binding	G	PF08263; PF13855	IPR001611; IPR003591; IPR013210; IPR032675	GO:0005515
TraesCS1B02G134900.1	0.725808	0.00165714	0.0164675	***	tr|M8BWT0|M8BWT0_AEGTA	Protein apaG	PF04379: ApaG domain	IPR001943: UVR domain; IPR007474: ApaG domain	GO:0005515 MF: protein binding	G	PF04379	IPR001943; IPR007474	GO:0005515
TraesCS1B02G135200.2	-1.35918	0.000546	0.00750293	***	tr|I1HLC7|I1HLC7_BRADI	Phospholipase D	PF00168: C2 domain; PF00614: Phospholipase D Active site motif; PF12357: Phospholipase D C terminal	IPR000008: C2 domain; IPR001736: Phospholipase D/Transphosphatidylase; IPR011402: Phospholipase D, plant; IPR024632: Phospholipase D, C-terminal	GO:0003824 MF: catalytic activity;GO:0004630 MF: phospholipase D activity;GO:0005509 MF: calcium ion binding;GO:0005515 MF: protein binding;GO:0016020 CC: membrane;GO:0046470 BP: phosphatidylcholine metabolic process	G	PF00168; PF00614; PF12357	IPR000008; IPR001736; IPR011402; IPR024632	GO:0003824; GO:0004630; GO:0005509; GO:0005515; GO:0016020; GO:0046470
TraesCS1B02G136600.1	-0.507856	0.00491081	0.0349833	***	AT1G68680.1	SH3/FCH domain protein				G
TraesCS1B02G139000.1	0.779738	0.000922734	0.0109046	***	tr|A0A103YM36|A0A103YM36_CYNCS	Leucine-rich repeat-containing protein	PF13855: Leucine rich repeat	IPR001611: Leucine-rich repeat; IPR032675: Leucine-rich repeat domain, L domain-like	GO:0005515 MF: protein binding	G	PF13855	IPR001611; IPR032675	GO:0005515
TraesCS1B02G139900.1	-0.774653	0.000389604	0.00588615	***	tr|B6TTU1|B6TTU1_MAIZE	Late embryogenesis abundant protein				G
TraesCS1B02G141700.1	-0.544132	0.00631747	0.0415254	***	tr|A9LIN4|A9LIN4_WHEAT	Malic enzyme	PF00390: Malic enzyme, N-terminal domain; PF03949: Malic enzyme, NAD binding domain	IPR001891: Malic oxidoreductase; IPR012301: Malic enzyme, N-terminal domain; IPR012302: Malic enzyme, NAD-binding; IPR015884: Malic enzyme, conserved site; IPR016040: NAD(P)-binding domain	GO:0004470 MF: malic enzyme activity;GO:0004471 MF: malate dehydrogenase (decarboxylating) (NAD+) activity;GO:0006108 BP: malate metabolic process;GO:0051287 MF: NAD binding;GO:0055114 BP: oxidation-reduction process	G	PF00390; PF03949	IPR001891; IPR012301; IPR012302; IPR015884; IPR016040	GO:0004470; GO:0004471; GO:0006108; GO:0051287; GO:0055114
TraesCS1B02G141700.2	-2.32106	6.06136e-13	6.06339e-10	***	tr|A9LIN4|A9LIN4_WHEAT	Malic enzyme	PF00390: Malic enzyme, N-terminal domain; PF03949: Malic enzyme, NAD binding domain	IPR001891: Malic oxidoreductase; IPR012301: Malic enzyme, N-terminal domain; IPR012302: Malic enzyme, NAD-binding; IPR015884: Malic enzyme, conserved site; IPR016040: NAD(P)-binding domain	GO:0004470 MF: malic enzyme activity;GO:0004471 MF: malate dehydrogenase (decarboxylating) (NAD+) activity;GO:0006108 BP: malate metabolic process;GO:0051287 MF: NAD binding;GO:0055114 BP: oxidation-reduction process	G	PF00390; PF03949	IPR001891; IPR012301; IPR012302; IPR015884; IPR016040	GO:0004470; GO:0004471; GO:0006108; GO:0051287; GO:0055114
TraesCS1B02G144000.1	-1.05615	6.30111e-05	0.00156602	***	tr|A0A1D5SJQ7|A0A1D5SJQ7_WHEAT	O-acyltransferase	PF03062: MBOAT, membrane-bound O-acyltransferase family	IPR004299: Membrane bound O-acyl transferase, MBOAT; IPR014371: Sterol O-acyltransferase, ACAT/DAG/ARE types; IPR027251: Diacylglycerol O-acyltransferase 1	GO:0004144 MF: diacylglycerol O-acyltransferase activity;GO:0008374 MF: O-acyltransferase activity;GO:0019432 BP: triglyceride biosynthetic process	G	PF03062	IPR004299; IPR014371; IPR027251	GO:0004144; GO:0008374; GO:0019432
TraesCS1B02G145300.1	0.447425	0.000182563	0.00337656	***	tr|M8CDK2|M8CDK2_AEGTA	GDSL esterase/lipase	PF00657: GDSL-like Lipase/Acylhydrolase	IPR001087: GDSL lipase/esterase; IPR013830: SGNH hydrolase-type esterase domain	GO:0016788 MF: hydrolase activity, acting on ester bonds	G	PF00657	IPR001087; IPR013830	GO:0016788
TraesCS1B02G146100.1	-0.604319	1.35137e-06	9.18334e-05	***	tr|M8AMZ7|M8AMZ7_AEGTA	40S ribosomal protein S7	PF01251: Ribosomal protein S7e	IPR000554: Ribosomal protein S7e	GO:0003735 MF: structural constituent of ribosome;GO:0005622 CC: intracellular;GO:0005840 CC: ribosome;GO:0006412 BP: translation	G	PF01251	IPR000554	GO:0003735; GO:0005622; GO:0005840; GO:0006412
TraesCS1B02G146600.1	0.475272	0.000174004	0.00325612	*-*	tr|A0A061EQ81|A0A061EQ81_THECC	RNA-binding family protein	PF12220: U1 small nuclear ribonucleoprotein of 70kDa MW N terminal; PF00076: RNA recognition motif. (a.k.a. RRM, RBD, or RNP domain)	IPR000504: RNA recognition motif domain; IPR022023: U1 small nuclear ribonucleoprotein of 70kDa N-terminal	GO:0003676 MF: nucleic acid binding	G	PF12220; PF00076	IPR000504; IPR022023	GO:0003676
TraesCS1B02G148600.1	-2.09017	6.69084e-13	6.54918e-10	***	tr|A0A1D1Z972|A0A1D1Z972_9ARAE	Actin cytoskeleton-regulatory complex protein PAN1				G
TraesCS1B02G154500.1	-0.897569	0.000340558	0.00535995	***	tr|F2CXB8|F2CXB8_HORVV	Histone H2A	PF00125: Core histone H2A/H2B/H3/H4; PF16211: C-terminus of histone H2A	IPR002119: Histone H2A; IPR007125: Histone H2A/H2B/H3; IPR009072: Histone-fold; IPR032454: Histone H2A, C-terminal domain	GO:0000786 CC: nucleosome;GO:0003677 MF: DNA binding;GO:0005634 CC: nucleus;GO:0046982 MF: protein heterodimerization activity	G	PF00125; PF16211	IPR002119; IPR007125; IPR009072; IPR032454	GO:0000786; GO:0003677; GO:0005634; GO:0046982
TraesCS1B02G155300.1	0.876271	0.000172005	0.00323178	***	tr|A0A061F0L4|A0A061F0L4_THECC	Core-2/I-branching beta-1,6-N-acetylglucosaminyltransferase family protein	PF02485: Core-2/I-Branching enzyme	IPR003406: Glycosyl transferase, family 14	GO:0008375 MF: acetylglucosaminyltransferase activity;GO:0016020 CC: membrane	G	PF02485	IPR003406	GO:0008375; GO:0016020
TraesCS1B02G156600.1	-0.623394	0.0035355	0.0277647	***	tr|B9SSU6|B9SSU6_RICCO	DNA polymerase epsilon, catalytic subunit, putative	PF03104: DNA polymerase family B, exonuclease domain; PF00136: DNA polymerase family B; PF08490: Domain of unknown function (DUF1744)	IPR006133: DNA-directed DNA polymerase, family B, exonuclease domain; IPR006134: DNA-directed DNA polymerase, family B, multifunctional domain; IPR006172: DNA-directed DNA polymerase, family B; IPR012337: Ribonuclease H-like domain; IPR013697: DNA polymerase epsilon, catalytic subunit A, C-terminal; IPR023211: DNA polymerase, palm domain	GO:0000166 MF: nucleotide binding;GO:0003676 MF: nucleic acid binding;GO:0003677 MF: DNA binding;GO:0003887 MF: DNA-directed DNA polymerase activity;GO:0005634 CC: nucleus;GO:0006260 BP: DNA replication;GO:0008270 MF: zinc ion binding;GO:0008408 MF: 3'-5' exonuclease activity	G	PF03104; PF00136; PF08490	IPR006133; IPR006134; IPR006172; IPR012337; IPR013697; IPR023211	GO:0000166; GO:0003676; GO:0003677; GO:0003887; GO:0005634; GO:0006260; GO:0008270; GO:0008408
TraesCS1B02G158600.1	0.643124	0.00552511	0.0377845	***	tr|Q337P3|Q337P3_ORYSJ	Glutamine synthetase, putative, expressed	PF04909: Amidohydrolase; PF00120: Glutamine synthetase, catalytic domain	IPR006680: Amidohydrolase-related; IPR008146: Glutamine synthetase, catalytic domain; IPR008147: Glutamine synthetase, beta-Grasp domain; IPR014746: Glutamine synthetase/guanido kinase, catalytic domain; IPR032466: Metal-dependent hydrolase	GO:0003824 MF: catalytic activity;GO:0004356 MF: glutamate-ammonia ligase activity;GO:0006542 BP: glutamine biosynthetic process;GO:0006807 BP: nitrogen compound metabolic process;GO:0016787 MF: hydrolase activity	G	PF04909; PF00120	IPR006680; IPR008146; IPR008147; IPR014746; IPR032466	GO:0003824; GO:0004356; GO:0006542; GO:0006807; GO:0016787
TraesCS1B02G158900.1	0.510588	0.0012849	0.0137801	***	tr|G7KE15|G7KE15_MEDTR	Calcium ion-binding protein	PF10250: GDP-fucose protein O-fucosyltransferase	IPR019378: GDP-fucose protein O-fucosyltransferase		G	PF10250	IPR019378
TraesCS1B02G160800.1	-0.36882	0.0043666	0.0322343	***	tr|A0A0Q3LXC1|A0A0Q3LXC1_BRADI	Midasin	PF07728: AAA domain (dynein-related subfamily)	IPR002035: von Willebrand factor, type A; IPR003593: AAA+ ATPase domain; IPR011704: ATPase, dynein-related, AAA domain; IPR012099: Midasin; IPR025662: Sigma-54 interaction domain, ATP-binding site 1; IPR027417: P-loop containing nucleoside triphosphate hydrolase	GO:0000027 BP: ribosomal large subunit assembly;GO:0005524 MF: ATP binding;GO:0005634 CC: nucleus;GO:0016887 MF: ATPase activity	G	PF07728	IPR002035; IPR003593; IPR011704; IPR012099; IPR025662; IPR027417	GO:0000027; GO:0005524; GO:0005634; GO:0016887
TraesCS1B02G161000.1	1.11454	0.00192947	0.0183019	***	tr|A0A1D5SEI6|A0A1D5SEI6_WHEAT	Pectate lyase	PF00544: Pectate lyase	IPR002022: Pectate lyase/Amb allergen; IPR011050: Pectin lyase fold/virulence factor; IPR012334: Pectin lyase fold; IPR018082: AmbAllergen		G	PF00544	IPR002022; IPR011050; IPR012334; IPR018082
TraesCS1B02G161300.1	0.640897	2.76211e-06	0.000156036	***	tr|A0A0U2QGB6|A0A0U2QGB6_9LILI	3-ketoacyl-CoA thiolase	PF00108: Thiolase, N-terminal domain; PF02803: Thiolase, C-terminal domain	IPR002155: Thiolase; IPR016039: Thiolase-like; IPR020610: Thiolase, active site; IPR020613: Thiolase, conserved site; IPR020615: Thiolase, acyl-enzyme intermediate active site; IPR020616: Thiolase, N-terminal; IPR020617: Thiolase, C-terminal	GO:0003824 MF: catalytic activity;GO:0008152 BP: metabolic process;GO:0016747 MF: transferase activity, transferring acyl groups other than amino-acyl groups	G	PF00108; PF02803	IPR002155; IPR016039; IPR020610; IPR020613; IPR020615; IPR020616; IPR020617	GO:0003824; GO:0008152; GO:0016747
TraesCS1B02G162900.1	0.95329	0.00738968	0.0462906	--*	AT5G51980.2	Transducin/WD40 repeat-like superfamily protein		IPR018247: EF-Hand 1, calcium-binding site		G		IPR018247
TraesCS1B02G164500.1	-0.830709	2.77063e-12	2.0438e-09	***	tr|B6TSH6|B6TSH6_MAIZE	60S ribosomal protein L21	PF01157: Ribosomal protein L21e	IPR001147: Ribosomal protein L21e; IPR008991: Translation protein SH3-like domain; IPR018259: Ribosomal protein L21e, conserved site	GO:0003735 MF: structural constituent of ribosome;GO:0005622 CC: intracellular;GO:0005840 CC: ribosome;GO:0006412 BP: translation	G	PF01157	IPR001147; IPR008991; IPR018259	GO:0003735; GO:0005622; GO:0005840; GO:0006412
TraesCS1B02G166100.1	-0.533647	4.53701e-06	0.00022618	***	tr|A0A0K9PMD0|A0A0K9PMD0_ZOSMR	50S ribosomal protein L14	PF00238: Ribosomal protein L14p/L23e	IPR000218: Ribosomal protein L14P; IPR019972: Ribosomal protein L14P, conserved site	GO:0003735 MF: structural constituent of ribosome;GO:0005840 CC: ribosome;GO:0006412 BP: translation	G	PF00238	IPR000218; IPR019972	GO:0003735; GO:0005840; GO:0006412
TraesCS1B02G167200.1	0.717096	0.00037146	0.00568672	***	tr|D9IXC7|D9IXC7_HORVV	Cellulose synthase	PF14569: Zinc-binding RING-finger; PF03552: Cellulose synthase	IPR005150: Cellulose synthase; IPR013083: Zinc finger, RING/FYVE/PHD-type; IPR027934: Cellulose synthase, RING-type zinc finger; IPR029044: Nucleotide-diphospho-sugar transferases	GO:0016020 CC: membrane;GO:0016760 MF: cellulose synthase (UDP-forming) activity;GO:0030244 BP: cellulose biosynthetic process	G	PF14569; PF03552	IPR005150; IPR013083; IPR027934; IPR029044	GO:0016020; GO:0016760; GO:0030244
TraesCS1B02G168200.1	-0.813962	0.0002364	0.00411419	*-*	tr|Q9FJ56|Q9FJ56_ARATH	RNA-binding protein-like	PF00076: RNA recognition motif. (a.k.a. RRM, RBD, or RNP domain)	IPR000504: RNA recognition motif domain	GO:0003676 MF: nucleic acid binding	G	PF00076	IPR000504	GO:0003676
TraesCS1B02G168400.1	0.563127	0.000156795	0.00304259	***	AT1G02205.2	Fatty acid hydroxylase superfamily	PF04116: Fatty acid hydroxylase superfamily; PF12076: WAX2 C-terminal domain	IPR006694: Fatty acid hydroxylase; IPR021940: Uncharacterised domain Wax2, C-terminal	GO:0005506 MF: iron ion binding;GO:0008610 BP: lipid biosynthetic process;GO:0016491 MF: oxidoreductase activity;GO:0055114 BP: oxidation-reduction process	G	PF04116; PF12076	IPR006694; IPR021940	GO:0005506; GO:0008610; GO:0016491; GO:0055114
TraesCS1B02G168500.1	0.87645	3.82429e-06	0.000200131	***	tr|A0A072TKE8|A0A072TKE8_MEDTR	Fatty acid hydroxylase superfamily protein	PF04116: Fatty acid hydroxylase superfamily; PF12076: WAX2 C-terminal domain	IPR006694: Fatty acid hydroxylase; IPR021940: Uncharacterised domain Wax2, C-terminal	GO:0005506 MF: iron ion binding;GO:0008610 BP: lipid biosynthetic process;GO:0016491 MF: oxidoreductase activity;GO:0055114 BP: oxidation-reduction process	G	PF04116; PF12076	IPR006694; IPR021940	GO:0005506; GO:0008610; GO:0016491; GO:0055114
TraesCS1B02G169200.1	0.571563	0.0038914	0.0296833	*-*	tr|A0A061DM98|A0A061DM98_THECC	PPPDE thiol peptidase family protein, putative	PF05903: PPPDE putative peptidase domain	IPR008580: PPPDE putative peptidase domain		G	PF05903	IPR008580
TraesCS1B02G171700.1	-0.754107	0.00351972	0.0276637	*-*	tr|A0A0K9NNZ5|A0A0K9NNZ5_ZOSMR	Polyubiquitin	PF00240: Ubiquitin family	IPR000626: Ubiquitin domain; IPR019956: Ubiquitin; IPR029071: Ubiquitin-related domain	GO:0005515 MF: protein binding	G	PF00240	IPR000626; IPR019956; IPR029071	GO:0005515
TraesCS1B02G173600.1	0.701393	0.000112	0.002384	***	tr|G7IRU5|G7IRU5_MEDTR	Pleckstrin-like (PH) and lipid-binding START domain protein	PF00169: PH domain; PF01852: START domain; PF07059: Protein of unknown function (DUF1336)	IPR001849: Pleckstrin homology domain; IPR002913: START domain; IPR009769: Protein ENHANCED DISEASE RESISTANCE 2, C-terminal; IPR011993: PH domain-like; IPR023393: START-like domain	GO:0008289 MF: lipid binding	G	PF00169; PF01852; PF07059	IPR001849; IPR002913; IPR009769; IPR011993; IPR023393	GO:0008289
TraesCS1B02G174700.1	-0.343339	0.000203368	0.00367847	***	tr|A0A1D5SRA5|A0A1D5SRA5_WHEAT	Coatomer subunit gamma	PF01602: Adaptin N terminal region; PF08752: Coatomer gamma subunit appendage platform subdomain; PF16381: Coatomer subunit gamma-1 C-terminal appendage platform	IPR002553: Clathrin/coatomer adaptor, adaptin-like, N-terminal; IPR009028: Coatomer/calthrin adaptor appendage, C-terminal subdomain; IPR011989: Armadillo-like helical; IPR013040: Coatomer, gamma subunit, appendage, Ig-like subdomain; IPR013041: Coatomer/clathrin adaptor appendage, Ig-like subdomain; IPR016024: Armadillo-type fold; IPR017106: Coatomer gamma subunit; IPR032154: Coatomer subunit ga…	GO:0005198 MF: structural molecule activity;GO:0005488 MF: binding;GO:0006886 BP: intracellular protein transport;GO:0016192 BP: vesicle-mediated transport;GO:0030117 CC: membrane coat;GO:0030126 CC: COPI vesicle coat	G	PF01602; PF08752; PF16381	IPR002553; IPR009028; IPR011989; IPR013040; IPR013041; IPR016024; IPR017106; IPR032154	GO:0005198; GO:0005488; GO:0006886; GO:0016192; GO:0030117; GO:0030126
TraesCS1B02G176200.1	-0.526878	0.00110039	0.0123514	***	tr|A0A1E5VR03|A0A1E5VR03_9POAL	Pentatricopeptide repeat-containing protein	PF01535: PPR repeat; PF13041: PPR repeat family; PF12854: PPR repeat	IPR002885: Pentatricopeptide repeat; IPR011990: Tetratricopeptide-like helical domain	GO:0005515 MF: protein binding	G	PF01535; PF13041; PF12854	IPR002885; IPR011990	GO:0005515
TraesCS1B02G178500.1	-0.932957	1.10751e-05	0.000432037	--*	tr|A0A1D1Z388|A0A1D1Z388_9ARAE	Thioredoxin	PF02966: Mitosis protein DIM1	IPR004123: Dim1 family; IPR012336: Thioredoxin-like fold	GO:0000398 BP: mRNA splicing, via spliceosome;GO:0005681 CC: spliceosomal complex	G	PF02966	IPR004123; IPR012336	GO:0000398; GO:0005681
TraesCS1B02G179600.1	0.904598	6.78525e-05	0.00164694	***	tr|B9GM44|B9GM44_POPTR	Protease inhibitor/seed storage/lipid transfer family protein	PF14368: Probable lipid transfer	IPR016140: Bifunctional inhibitor/plant lipid transfer protein/seed storage helical domain		G	PF14368	IPR016140
TraesCS1B02G180200.1	1.0037	0.000263209	0.004442	***	tr|M8BE43|M8BE43_AEGTA	Subtilisin-like protease	PF05922: Peptidase inhibitor I9; PF00082: Subtilase family	IPR000209: Peptidase S8/S53 domain; IPR010259: Peptidase S8 propeptide/proteinase inhibitor I9; IPR015500: Peptidase S8, subtilisin-related; IPR023827: Peptidase S8, subtilisin, Asp-active site; IPR023828: Peptidase S8, subtilisin, Ser-active site	GO:0004252 MF: serine-type endopeptidase activity;GO:0006508 BP: proteolysis	G	PF05922; PF00082	IPR000209; IPR010259; IPR015500; IPR023827; IPR023828	GO:0004252; GO:0006508
TraesCS1B02G183600.1	-0.710281	0.000276918	0.00461219	***	tr|A0A118K4V8|A0A118K4V8_CYNCS	Reactive oxygen species modulator 1	PF10247: Reactive mitochondrial oxygen species modulator 1	IPR018450: Romo1/Mgr2		G	PF10247	IPR018450
TraesCS1B02G184700.1	-0.485767	0.00590488	0.0396281	***	tr|A0A1D5S6G3|A0A1D5S6G3_WHEAT	DNA ligase	PF04675: DNA ligase N terminus; PF01068: ATP dependent DNA ligase domain; PF04679: ATP dependent DNA ligase C terminal region	IPR000977: DNA ligase, ATP-dependent; IPR012308: DNA ligase, ATP-dependent, N-terminal; IPR012309: DNA ligase, ATP-dependent, C-terminal; IPR012310: DNA ligase, ATP-dependent, central; IPR012340: Nucleic acid-binding, OB-fold; IPR016059: DNA ligase, ATP-dependent, conserved site	GO:0003677 MF: DNA binding;GO:0003909 MF: DNA ligase activity;GO:0003910 MF: DNA ligase (ATP) activity;GO:0005524 MF: ATP binding;GO:0006281 BP: DNA repair;GO:0006310 BP: DNA recombination;GO:0051103 BP: DNA ligation involved in DNA repair;GO:0071897 BP: DNA biosynthetic process	G	PF04675; PF01068; PF04679	IPR000977; IPR012308; IPR012309; IPR012310; IPR012340; IPR016059	GO:0003677; GO:0003909; GO:0003910; GO:0005524; GO:0006281; GO:0006310; GO:0051103; GO:0071897
TraesCS1B02G188400.1	0.684096	0.00263755	0.0227579	***	tr|B9HTE8|B9HTE8_POPTR	Short-chain dehydrogenase/reductase family protein	PF00106: short chain dehydrogenase	IPR002347: Short-chain dehydrogenase/reductase SDR; IPR016040: NAD(P)-binding domain; IPR020904: Short-chain dehydrogenase/reductase, conserved site	GO:0016491 MF: oxidoreductase activity	G	PF00106	IPR002347; IPR016040; IPR020904	GO:0016491
TraesCS1B02G189400.1	0.7378	0.00348842	0.0274942	***	tr|Q9FEK9|Q9FEK9_TRITD	Lipid transfer protein	PF14368: Probable lipid transfer	IPR016140: Bifunctional inhibitor/plant lipid transfer protein/seed storage helical domain		G	PF14368	IPR016140
TraesCS1B02G189700.1	0.676281	2.9242e-06	0.000162311	***	tr|A0A061GCE0|A0A061GCE0_THECC	Myosin heavy chain-related protein, putative	PF10358: N-terminal C2 in EEIG1 and EHBP1 proteins	IPR019448: EEIG1/EHBP1 N-terminal domain		G	PF10358	IPR019448
TraesCS1B02G191200.1	0.61772	0.00150639	0.0153997	***	tr|A0A1D5S7J1|A0A1D5S7J1_WHEAT	Glutamyl-tRNA reductase	PF05201: Glutamyl-tRNAGlu reductase, N-terminal domain; PF01488: Shikimate / quinate 5-dehydrogenase; PF00745: Glutamyl-tRNAGlu reductase, dimerisation domain	IPR000343: Tetrapyrrole biosynthesis, glutamyl-tRNA reductase; IPR006151: Quinate/shikimate 5-dehydrogenase/glutamyl-tRNA reductase; IPR015895: Tetrapyrrole biosynthesis, glutamyl-tRNA reductase, N-terminal; IPR015896: Tetrapyrrole biosynthesis, glutamyl-tRNA reductase, dimerisation domain; IPR016040: NAD(P)-binding domain; IPR018214: Glutamyl-tRNA reductase, conserved site	GO:0008883 MF: glutamyl-tRNA reductase activity;GO:0033014 BP: tetrapyrrole biosynthetic process;GO:0050661 MF: NADP binding;GO:0055114 BP: oxidation-reduction process	G	PF05201; PF01488; PF00745	IPR000343; IPR006151; IPR015895; IPR015896; IPR016040; IPR018214	GO:0008883; GO:0033014; GO:0050661; GO:0055114
TraesCS1B02G191700.1	-1.13332	0.00164428	0.0163813	*-*	AT2G29670.2	Tetratricopeptide repeat (TPR)-like superfamily protein	PF14559: Tetratricopeptide repeat	IPR011990: Tetratricopeptide-like helical domain; IPR013026: Tetratricopeptide repeat-containing domain	GO:0005515 MF: protein binding	G	PF14559	IPR011990; IPR013026	GO:0005515
TraesCS1B02G192100.1	-0.925747	0.00101446	0.0116112	***	tr|B6TY99|B6TY99_MAIZE	GTPase family protein	PF01926: 50S ribosome-binding GTPase	IPR006073: GTP binding domain; IPR023179: GTP-binding protein, orthogonal bundle domain; IPR027417: P-loop containing nucleoside triphosphate hydrolase	GO:0005525 MF: GTP binding	G	PF01926	IPR006073; IPR023179; IPR027417	GO:0005525
TraesCS1B02G192700.1	0.685758	0.000938462	0.011029	***	tr|A0A1D5SC18|A0A1D5SC18_WHEAT	Peptidylprolyl isomerase	PF00254: FKBP-type peptidyl-prolyl cis-trans isomerase; PF13181: Tetratricopeptide repeat; PF13174: Tetratricopeptide repeat	IPR001179: FKBP-type peptidyl-prolyl cis-trans isomerase domain; IPR011990: Tetratricopeptide-like helical domain; IPR013026: Tetratricopeptide repeat-containing domain; IPR019734: Tetratricopeptide repeat	GO:0005515 MF: protein binding	G	PF00254; PF13181; PF13174	IPR001179; IPR011990; IPR013026; IPR019734	GO:0005515
TraesCS1B02G192800.1	-0.560694	0.00806772	0.0491489	***	tr|A0A059Q239|A0A059Q239_9POAL	GDP-mannose transporter	PF03151: Triose-phosphate Transporter family	IPR004853: Sugar phosphate transporter domain		G	PF03151	IPR004853
TraesCS1B02G194300.1	-1.3493	0.00101778	0.0116414	***	tr|Q6WSC2|Q6WSC2_ORYSI	Glutathione S-transferase	PF13417: Glutathione S-transferase, N-terminal domain; PF13410: Glutathione S-transferase, C-terminal domain	IPR004045: Glutathione S-transferase, N-terminal; IPR010987: Glutathione S-transferase, C-terminal-like; IPR012336: Thioredoxin-like fold	GO:0005515 MF: protein binding	G	PF13417; PF13410	IPR004045; IPR010987; IPR012336	GO:0005515
TraesCS1B02G194500.1	-1.33197	0.00221051	0.0201239	***	tr|Q9FUE4|Q9FUE4_ORYSJ	Glutathione S-transferase	PF02798: Glutathione S-transferase, N-terminal domain; PF00043: Glutathione S-transferase, C-terminal domain	IPR004045: Glutathione S-transferase, N-terminal; IPR004046: Glutathione S-transferase, C-terminal; IPR010987: Glutathione S-transferase, C-terminal-like; IPR012336: Thioredoxin-like fold	GO:0005515 MF: protein binding	G	PF02798; PF00043	IPR004045; IPR004046; IPR010987; IPR012336	GO:0005515
TraesCS1B02G194900.1	-1.40242	1.76624e-05	0.00061533	***	tr|B9S2E7|B9S2E7_RICCO	Glutathione s-transferase, putative	PF13417: Glutathione S-transferase, N-terminal domain; PF13410: Glutathione S-transferase, C-terminal domain	IPR004045: Glutathione S-transferase, N-terminal; IPR010987: Glutathione S-transferase, C-terminal-like; IPR012336: Thioredoxin-like fold	GO:0005515 MF: protein binding	G	PF13417; PF13410	IPR004045; IPR010987; IPR012336	GO:0005515
TraesCS1B02G196100.1	0.892905	5.83185e-05	0.00149389	--*	AT3G49450.1	F-box and associated interaction domains-containing protein				TE?
TraesCS1B02G196200.1	0.479706	0.00342245	0.0271051	***	tr|A0A1D1XQG5|A0A1D1XQG5_9ARAE	U-box domain-containing protein 4	PF00514: Armadillo/beta-catenin-like repeat	IPR000225: Armadillo; IPR011989: Armadillo-like helical; IPR016024: Armadillo-type fold	GO:0005488 MF: binding;GO:0005515 MF: protein binding	G	PF00514	IPR000225; IPR011989; IPR016024	GO:0005488; GO:0005515
TraesCS1B02G199500.1	0.58143	7.70494e-05	0.00180725	***	AT4G24130.1	DUF538 family protein (Protein of unknown function, DUF538)	PF04398: Protein of unknown function, DUF538	IPR007493: Protein of unknown function DUF538		U	PF04398	IPR007493
TraesCS1B02G199600.1	0.46314	0.00659256	0.0428496	***	tr|A0A1D1YNA5|A0A1D1YNA5_9ARAE	Cystathionine gamma-lyase	PF01053: Cys/Met metabolism PLP-dependent enzyme	IPR000277: Cys/Met metabolism, pyridoxal phosphate-dependent enzyme; IPR015421: Pyridoxal phosphate-dependent transferase, major region, subdomain 1; IPR015422: Pyridoxal phosphate-dependent transferase, subdomain 2; IPR015424: Pyridoxal phosphate-dependent transferase	GO:0003824 MF: catalytic activity;GO:0030170 MF: pyridoxal phosphate binding	G	PF01053	IPR000277; IPR015421; IPR015422; IPR015424	GO:0003824; GO:0030170
TraesCS1B02G199700.1	0.940484	0.00505287	0.0356101	***	tr|Q7XCS4|Q7XCS4_ORYSJ	Aldo/keto reductase family protein, putative, expressed	PF00248: Aldo/keto reductase family	IPR018170: Aldo/keto reductase, conserved site; IPR020471: Aldo/keto reductase; IPR023210: NADP-dependent oxidoreductase domain	GO:0016491 MF: oxidoreductase activity;GO:0055114 BP: oxidation-reduction process	G	PF00248	IPR018170; IPR020471; IPR023210	GO:0016491; GO:0055114
TraesCS1B02G200900.1	-0.307025	0.00583952	0.039326	***	tr|A0A1D1ZF68|A0A1D1ZF68_9ARAE	F-box protein SKIP31				TE?
TraesCS1B02G203100.1	-0.989226	0.00104042	0.0118285	--*	sp|A0QVT0|THYX_MYCS2	Flavin-dependent thymidylate synthase				G
TraesCS1B02G205700.1	0.493022	0.00365343	0.0284196	***	AT4G25660.1	PPPDE putative thiol peptidase family protein	PF05903: PPPDE putative peptidase domain	IPR008580: PPPDE putative peptidase domain		G	PF05903	IPR008580
TraesCS1B02G206100.2	0.752891	0.00376995	0.0289982	***	tr|A0A0K9NYX7|A0A0K9NYX7_ZOSMR	AT hook motif DNA-binding family protein	PF03479: Domain of unknown function (DUF296)	IPR005175: PPC domain		G	PF03479	IPR005175
TraesCS1B02G206900.1	0.317145	0.00589105	0.0395673	***	tr|B1N662|B1N662_SOLLC	Mitochondrial carrier protein	PF00153: Mitochondrial carrier protein	IPR002030: Mitochondrial brown fat uncoupling protein; IPR018108: Mitochondrial substrate/solute carrier; IPR023395: Mitochondrial carrier domain	GO:0006839 BP: mitochondrial transport;GO:0031966 CC: mitochondrial membrane	G	PF00153	IPR002030; IPR018108; IPR023395	GO:0006839; GO:0031966
TraesCS1B02G207900.1	-0.509386	0.00148748	0.0152675	*-*	tr|A0A0K9Q1P3|A0A0K9Q1P3_ZOSMR	ADP-ribosylation factor GTPase-activating protein	PF01412: Putative GTPase activating protein for Arf	IPR001164: Arf GTPase activating protein	GO:0005096 MF: GTPase activator activity	G	PF01412	IPR001164	GO:0005096
TraesCS1B02G208500.1	0.761549	2.71652e-06	0.000154489	***	tr|O24141|O24141_TOBAC	Plastid-lipid-Associated Protein	PF04755: PAP_fibrillin	IPR006843: Plastid lipid-associated protein/fibrillin conserved domain		G	PF04755	IPR006843
TraesCS1B02G209200.1	-1.86548	2.54449e-10	9.8864e-08	*-*	AT4G17940.1	Tetratricopeptide repeat (TPR)-like superfamily protein		IPR011990: Tetratricopeptide-like helical domain; IPR013026: Tetratricopeptide repeat-containing domain	GO:0005515 MF: protein binding	G		IPR011990; IPR013026	GO:0005515
TraesCS1B02G209800.1	0.750091	6.94441e-05	0.00167836	***	tr|M7Z3E0|M7Z3E0_TRIUA	TOM1-like protein 2	PF00790: VHS domain; PF03127: GAT domain	IPR002014: VHS domain; IPR004152: GAT domain; IPR008942: ENTH/VHS; IPR014645: Target of Myb protein 1	GO:0005622 CC: intracellular;GO:0006886 BP: intracellular protein transport	G	PF00790; PF03127	IPR002014; IPR004152; IPR008942; IPR014645	GO:0005622; GO:0006886
TraesCS1B02G210400.1	-0.822545	1.57613e-09	4.17831e-07	***	tr|A0A199VZ18|A0A199VZ18_ANACO	Lysine-specific demethylase	PF02375: jmjN domain; PF02373: JmjC domain, hydroxylase; PF02928: C5HC2 zinc finger	IPR003347: JmjC domain; IPR003349: JmjN domain; IPR004198: Zinc finger, C5HC2-type		G	PF02375; PF02373; PF02928	IPR003347; IPR003349; IPR004198
TraesCS1B02G212100.1	-0.461479	0.00759568	0.0471594	***	tr|A0A1D5SAT5|A0A1D5SAT5_WHEAT	50S ribosomal protein L35	PF01632: Ribosomal protein L35	IPR001706: Ribosomal protein L35, non-mitochondrial; IPR021137: Ribosomal protein L35	GO:0003735 MF: structural constituent of ribosome;GO:0005622 CC: intracellular;GO:0005840 CC: ribosome;GO:0006412 BP: translation	G	PF01632	IPR001706; IPR021137	GO:0003735; GO:0005622; GO:0005840; GO:0006412
TraesCS1B02G213100.1	-1.13977	0.00188462	0.0180176	***	tr|A0A1E5UIH3|A0A1E5UIH3_9POAL	Urea-proton symporter DUR3	PF00474: Sodium:solute symporter family	IPR001734: Sodium/solute symporter	GO:0005215 MF: transporter activity;GO:0006810 BP: transport;GO:0016020 CC: membrane;GO:0055085 BP: transmembrane transport	G	PF00474	IPR001734	GO:0005215; GO:0006810; GO:0016020; GO:0055085
TraesCS1B02G214500.1	1.28239	0.000916832	0.0108576	***	tr|A0A072TND6|A0A072TND6_MEDTR	MADS-box transcription factor	PF00319: SRF-type transcription factor (DNA-binding and dimerisation domain); PF01486: K-box region	IPR002100: Transcription factor, MADS-box; IPR002487: Transcription factor, K-box	GO:0003677 MF: DNA binding;GO:0003700 MF: transcription factor activity, sequence-specific DNA binding;GO:0005634 CC: nucleus;GO:0006355 BP: regulation of transcription, DNA-templated;GO:0046983 MF: protein dimerization activity	G	PF00319; PF01486	IPR002100; IPR002487	GO:0003677; GO:0003700; GO:0005634; GO:0006355; GO:0046983
TraesCS1B02G215200.1	-0.373007	0.0072879	0.0459149	***	tr|A0A1E5V7J3|A0A1E5V7J3_9POAL	Tobamovirus multiplication protein 3	PF06454: Protein of unknown function (DUF1084)	IPR009457: Domain of unknown function DUF1084		G	PF06454	IPR009457
TraesCS1B02G215300.1	-0.833452	0.000141858	0.00281679	*-*	tr|F4IBK8|F4IBK8_ARATH	p-loop containing nucleoside triphosphate hydrolases superfamily protein	PF13086: AAA domain; PF13087: AAA domain	IPR027417: P-loop containing nucleoside triphosphate hydrolase		G	PF13086; PF13087	IPR027417
TraesCS1B02G219000.1	-0.735878	4.78608e-06	0.000234689	***	tr|G7L8U0|G7L8U0_MEDTR	Magnesium transporter MRS2-like protein				G
TraesCS1B02G222300.1	-0.724502	0.00175028	0.0171223	***	tr|C3TX81|C3TX81_BRASY	Expansin protein	PF03330: Lytic transglycolase; PF01357: Pollen allergen	IPR005795: Major pollen allergen Lol pI; IPR007112: Expansin/pollen allergen, DPBB domain; IPR007117: Expansin, cellulose-binding-like domain; IPR007118: Expansin/Lol pI; IPR009009: RlpA-like protein, double-psi beta-barrel domain	GO:0005576 CC: extracellular region;GO:0019953 BP: sexual reproduction	G	PF03330; PF01357	IPR005795; IPR007112; IPR007117; IPR007118; IPR009009	GO:0005576; GO:0019953
TraesCS1B02G222500.1	-0.758914	7.94871e-05	0.00185124	***	tr|A0A1D5S846|A0A1D5S846_WHEAT	Branched-chain-amino-acid aminotransferase	PF01063: Amino-transferase class IV	IPR001544: Aminotransferase class IV; IPR005786: Branched-chain amino acid aminotransferase II; IPR018300: Aminotransferase, class IV, conserved site	GO:0003824 MF: catalytic activity;GO:0004084 MF: branched-chain-amino-acid transaminase activity;GO:0008152 BP: metabolic process;GO:0009081 BP: branched-chain amino acid metabolic process	G	PF01063	IPR001544; IPR005786; IPR018300	GO:0003824; GO:0004084; GO:0008152; GO:0009081
TraesCS1B02G223300.1	0.627186	3.8584e-06	0.000201218	***	tr|A0A072U662|A0A072U662_MEDTR	Proline dehydrogenase	PF01619: Proline dehydrogenase	IPR002872: Proline dehydrogenase domain; IPR029041: FAD-linked oxidoreductase-like		G	PF01619	IPR002872; IPR029041
TraesCS1B02G224300.2	-1.44878	5.27609e-07	4.55165e-05	***	tr|T1MIF0|T1MIF0_TRIUA	Trehalose 6-phosphate phosphatase	PF02358: Trehalose-phosphatase	IPR003337: Trehalose-phosphatase; IPR006379: HAD-superfamily hydrolase, subfamily IIB; IPR023214: HAD-like domain	GO:0003824 MF: catalytic activity;GO:0005992 BP: trehalose biosynthetic process	G	PF02358	IPR003337; IPR006379; IPR023214	GO:0003824; GO:0005992
TraesCS1B02G224500.1	-0.672206	0.00657965	0.0427765	***	tr|A0A1D1XQR8|A0A1D1XQR8_9ARAE	Xyloglucan galactosyltransferase KATAMARI1	PF03016: Exostosin family	IPR004263: Exostosin-like		G	PF03016	IPR004263
TraesCS1B02G227600.1	-0.662757	0.000150367	0.00294707	***	tr|B9HLC9|B9HLC9_POPTR	T-complex protein 1	PF00118: TCP-1/cpn60 chaperonin family	IPR002194: Chaperonin TCP-1, conserved site; IPR002423: Chaperonin Cpn60/TCP-1 family; IPR012718: T-complex protein 1, epsilon subunit; IPR017998: Chaperone tailless complex polypeptide 1 (TCP-1); IPR027409: GroEL-like apical domain; IPR027413: GroEL-like equatorial domain	GO:0005524 MF: ATP binding;GO:0006457 BP: protein folding;GO:0051082 MF: unfolded protein binding	G	PF00118	IPR002194; IPR002423; IPR012718; IPR017998; IPR027409; IPR027413	GO:0005524; GO:0006457; GO:0051082
TraesCS1B02G229700.1	-0.851708	0.000537592	0.00741944	***	tr|I1I688|I1I688_BRADI	Phospho-2-dehydro-3-deoxyheptonate aldolase	PF01474: Class-II DAHP synthetase family	IPR002480: DAHP synthetase, class II; IPR013785: Aldolase-type TIM barrel	GO:0003824 MF: catalytic activity;GO:0003849 MF: 3-deoxy-7-phosphoheptulonate synthase activity;GO:0009073 BP: aromatic amino acid family biosynthetic process	G	PF01474	IPR002480; IPR013785	GO:0003824; GO:0003849; GO:0009073
TraesCS1B02G230200.1	-1.42204	3.81662e-05	0.00108952	***	tr|A0A1D5SG38|A0A1D5SG38_WHEAT	PRA1 family protein	PF03208: PRA1 family protein	IPR004895: Prenylated rab acceptor PRA1		G	PF03208	IPR004895
TraesCS1B02G230300.1	0.619122	0.000125696	0.0025881	***	tr|A0A1D5SG39|A0A1D5SG39_WHEAT	Nucleoside diphosphate kinase	PF00334: Nucleoside diphosphate kinase	IPR001564: Nucleoside diphosphate kinase; IPR023005: Nucleoside diphosphate kinase, active site	GO:0004550 MF: nucleoside diphosphate kinase activity;GO:0006165 BP: nucleoside diphosphate phosphorylation;GO:0006183 BP: GTP biosynthetic process;GO:0006228 BP: UTP biosynthetic process;GO:0006241 BP: CTP biosynthetic process	G	PF00334	IPR001564; IPR023005	GO:0004550; GO:0006165; GO:0006183; GO:0006228; GO:0006241
TraesCS1B02G234800.1	0.725389	0.00234249	0.0209765	***	tr|A0A059PZL4|A0A059PZL4_9POAL	GATA transcription factor	PF00320: GATA zinc finger	IPR000679: Zinc finger, GATA-type; IPR013088: Zinc finger, NHR/GATA-type	GO:0003700 MF: transcription factor activity, sequence-specific DNA binding;GO:0006355 BP: regulation of transcription, DNA-templated;GO:0008270 MF: zinc ion binding;GO:0043565 MF: sequence-specific DNA binding	G	PF00320	IPR000679; IPR013088	GO:0003700; GO:0006355; GO:0008270; GO:0043565
TraesCS1B02G235000.1	0.524662	0.00165141	0.0164301	*-*	AT5G37050.1	sorting nexin	PF00787: PX domain; PF09325: Vps5 C terminal like	IPR001683: Phox homologous domain; IPR015404: Sorting nexin Vps5-like, C-terminal; IPR027267: Arfaptin homology (AH) domain/BAR domain	GO:0035091 MF: phosphatidylinositol binding	G	PF00787; PF09325	IPR001683; IPR015404; IPR027267	GO:0035091
TraesCS1B02G235300.1	-1.46362	0.000742148	0.00939405	***	tr|M8BL78|M8BL78_AEGTA	Cell division cycle 48-like protein	PF02359: Cell division protein 48 (CDC48), N-terminal domain; PF02933: Cell division protein 48 (CDC48), domain 2; PF00004: ATPase family associated with various cellular activities (AAA)	IPR003338: CDC48, N-terminal subdomain; IPR003593: AAA+ ATPase domain; IPR003959: ATPase, AAA-type, core; IPR003960: ATPase, AAA-type, conserved site; IPR004201: CDC48, domain 2; IPR005938: AAA ATPase, CDC48 family; IPR009010: Aspartate decarboxylase-like domain; IPR027417: P-loop containing nucleoside triphosphate hydrolase; IPR029067: CDC48 domain 2-like	GO:0005524 MF: ATP binding;GO:0016787 MF: hydrolase activity	G	PF02359; PF02933; PF00004	IPR003338; IPR003593; IPR003959; IPR003960; IPR004201; IPR005938; IPR009010; IPR027417; IPR029067	GO:0005524; GO:0016787
TraesCS1B02G238000.1	-0.410221	0.00624845	0.0412453	***	tr|B9GEK5|B9GEK5_POPTR	Ran-binding protein 1 domain-containing	PF08911: NUP50 (Nucleoporin 50 kDa); PF00638: RanBP1 domain	IPR000156: Ran binding domain; IPR011993: PH domain-like; IPR015007: Nuclear pore complex, NUP2/50/61	GO:0005643 CC: nuclear pore;GO:0046907 BP: intracellular transport	G	PF08911; PF00638	IPR000156; IPR011993; IPR015007	GO:0005643; GO:0046907
TraesCS1B02G240000.1	-0.590223	2.42977e-06	0.000142974	***	tr|B6UC87|B6UC87_MAIZE	60S ribosomal protein L29	PF01779: Ribosomal L29e protein family	IPR002673: Ribosomal protein L29e	GO:0003735 MF: structural constituent of ribosome;GO:0005622 CC: intracellular;GO:0005840 CC: ribosome;GO:0006412 BP: translation	G	PF01779	IPR002673	GO:0003735; GO:0005622; GO:0005840; GO:0006412
TraesCS1B02G240700.1	1.49098	2.49589e-12	1.92482e-09	***	tr|G7K771|G7K771_MEDTR	Trichome birefringence-like protein	PF14416: PMR5 N terminal Domain; PF13839: GDSL/SGNH-like Acyl-Esterase family found in Pmr5 and Cas1p	IPR025846: PMR5 N-terminal domain; IPR026057: PC-Esterase		G	PF14416; PF13839	IPR025846; IPR026057
TraesCS1B02G241200.1	-1.42116	0.0011028	0.0123692	***	tr|J7G5B5|J7G5B5_ROSRU	Ubiquitin	PF00240: Ubiquitin family; PF01020: Ribosomal L40e family	IPR000626: Ubiquitin domain; IPR001975: Ribosomal protein L40e; IPR011332: Zinc-binding ribosomal protein; IPR019954: Ubiquitin conserved site; IPR019956: Ubiquitin; IPR029071: Ubiquitin-related domain	GO:0003735 MF: structural constituent of ribosome;GO:0005515 MF: protein binding;GO:0005840 CC: ribosome;GO:0006412 BP: translation	G	PF00240; PF01020	IPR000626; IPR001975; IPR011332; IPR019954; IPR019956; IPR029071	GO:0003735; GO:0005515; GO:0005840; GO:0006412
TraesCS1B02G242300.1	0.949238	0.000382451	0.00580738	***	tr|U5GD52|U5GD52_POPTR	Phosphatase 2C family protein	PF00481: Protein phosphatase 2C	IPR001932: PPM-type phosphatase domain	GO:0003824 MF: catalytic activity	G	PF00481	IPR001932	GO:0003824
TraesCS1B02G242400.1	-0.991583	0.0041558	0.0311068	***	tr|U5GD52|U5GD52_POPTR	Phosphatase 2C family protein	PF00481: Protein phosphatase 2C	IPR001932: PPM-type phosphatase domain	GO:0003824 MF: catalytic activity	G	PF00481	IPR001932	GO:0003824
TraesCS1B02G244000.1	-0.625967	0.000341168	0.00536431	***	tr|A0A1D1YHW9|A0A1D1YHW9_9ARAE	Mitochondrial zinc maintenance protein 1, mitochondrial	PF05347: Complex 1 protein (LYR family)	IPR008011: Complex 1 LYR protein		G	PF05347	IPR008011
TraesCS1B02G246100.1	0.964081	0.000965976	0.0112294	***	tr|N1QZU3|N1QZU3_AEGTA	Subtilisin-like protease	PF05922: Peptidase inhibitor I9; PF00082: Subtilase family	IPR000209: Peptidase S8/S53 domain; IPR010259: Peptidase S8 propeptide/proteinase inhibitor I9; IPR015500: Peptidase S8, subtilisin-related; IPR023827: Peptidase S8, subtilisin, Asp-active site; IPR023828: Peptidase S8, subtilisin, Ser-active site	GO:0004252 MF: serine-type endopeptidase activity;GO:0006508 BP: proteolysis	G	PF05922; PF00082	IPR000209; IPR010259; IPR015500; IPR023827; IPR023828	GO:0004252; GO:0006508
TraesCS1B02G246400.1	0.600065	7.88897e-05	0.00184193	***	tr|M8AWK7|M8AWK7_AEGTA	Subtilisin-like protease	PF05922: Peptidase inhibitor I9; PF00082: Subtilase family; PF02225: PA domain	IPR000209: Peptidase S8/S53 domain; IPR003137: PA domain; IPR010259: Peptidase S8 propeptide/proteinase inhibitor I9; IPR015500: Peptidase S8, subtilisin-related; IPR023827: Peptidase S8, subtilisin, Asp-active site; IPR023828: Peptidase S8, subtilisin, Ser-active site	GO:0004252 MF: serine-type endopeptidase activity;GO:0006508 BP: proteolysis	G	PF05922; PF00082; PF02225	IPR000209; IPR003137; IPR010259; IPR015500; IPR023827; IPR023828	GO:0004252; GO:0006508
TraesCS1B02G247000.1	-1.1667	0.00585097	0.0393737	*-*	tr|I1VWJ3|I1VWJ3_SPIPO	Succinate dehydrogenase subunit 4				G
TraesCS1B02G247200.1	0.737723	1.29452e-05	0.000484484	***	tr|M8AUZ6|M8AUZ6_AEGTA	Lipase	PF01764: Lipase (class 3)	IPR002921: Fungal lipase-like domain; IPR029058: Alpha/Beta hydrolase fold	GO:0006629 BP: lipid metabolic process	G	PF01764	IPR002921; IPR029058	GO:0006629
TraesCS1B02G247400.1	0.557286	0.00345405	0.0272867	--*	sp|P0CA70|VF169_ASFK5	Transmembrane protein B169L				G
TraesCS1B02G248600.1	1.17256	5.13311e-09	1.12544e-06	***	tr|A0A0A9T2J7|A0A0A9T2J7_ARUDO	Eukaryotic peptide chain release factor subunit 1-1	PF03463: eRF1 domain 1; PF03464: eRF1 domain 2; PF03465: eRF1 domain 3	IPR004403: Peptide chain release factor eRF1/aRF1; IPR005140: eRF1 domain 1/Pelota-like; IPR005141: eRF1 domain 2; IPR005142: eRF1 domain 3; IPR024049: Peptide Chain Release Factor eRF1/aRF1, N-terminal; IPR029064: 50S ribosomal protein L30e-like	GO:0005737 CC: cytoplasm;GO:0006415 BP: translational termination;GO:0016149 MF: translation release factor activity, codon specific	G	PF03463; PF03464; PF03465	IPR004403; IPR005140; IPR005141; IPR005142; IPR024049; IPR029064	GO:0005737; GO:0006415; GO:0016149
TraesCS1B02G249700.1	-0.532835	0.00680265	0.0438122	***	tr|A0A1D5SHU1|A0A1D5SHU1_WHEAT	Acyl carrier protein	PF00550: Phosphopantetheine attachment site	IPR003231: Acyl carrier protein (ACP); IPR006162: Phosphopantetheine attachment site; IPR009081: Phosphopantetheine binding ACP domain	GO:0006633 BP: fatty acid biosynthetic process	G	PF00550	IPR003231; IPR006162; IPR009081	GO:0006633
TraesCS1B02G250900.1	-0.826586	0.00294181	0.0244865	***	tr|Q93YA8|Q93YA8_SESRO	Calcium binding protein	PF13499: EF-hand domain pair	IPR002048: EF-hand domain; IPR011992: EF-hand domain pair; IPR018247: EF-Hand 1, calcium-binding site	GO:0005509 MF: calcium ion binding	G	PF13499	IPR002048; IPR011992; IPR018247	GO:0005509
TraesCS1B02G254000.1	0.952219	4.08701e-06	0.000210126	*-*	tr|A0A088CFT5|A0A088CFT5_9POAL	50S ribosomal protein L1	PF00687: Ribosomal protein L1p/L10e family	IPR005878: Ribosomal protein L1, bacterial-type; IPR016095: Ribosomal protein L1, 3-layer alpha/beta-sandwich; IPR023673: Ribosomal protein L1, conserved site; IPR023674: Ribosomal protein L1-like; IPR028364: Ribosomal protein L1/ribosomal biogenesis protein	GO:0003723 MF: RNA binding;GO:0003735 MF: structural constituent of ribosome;GO:0006412 BP: translation;GO:0015934 CC: large ribosomal subunit	G	PF00687	IPR005878; IPR016095; IPR023673; IPR023674; IPR028364	GO:0003723; GO:0003735; GO:0006412; GO:0015934
TraesCS1B02G254900.1	-1.10019	0.0018663	0.0178861	***	tr|A0A0K9PGQ5|A0A0K9PGQ5_ZOSMR	ATP-dependent RNA helicase	PF00270: DEAD/DEAH box helicase; PF00271: Helicase conserved C-terminal domain; PF04408: Helicase associated domain (HA2); PF07717: Oligonucleotide/oligosaccharide-binding (OB)-fold	IPR001650: Helicase, C-terminal; IPR002464: DNA/RNA helicase, ATP-dependent, DEAH-box type, conserved site; IPR007502: Helicase-associated domain; IPR011545: DEAD/DEAH box helicase domain; IPR011709: Domain of unknown function DUF1605; IPR014001: Helicase superfamily 1/2, ATP-binding domain; IPR027417: P-loop containing nucleoside triphosphate hydrolase	GO:0003676 MF: nucleic acid binding;GO:0004386 MF: helicase activity;GO:0005524 MF: ATP binding;GO:0008026 MF: ATP-dependent helicase activity	TE?	PF00270; PF00271; PF04408; PF07717	IPR001650; IPR002464; IPR007502; IPR011545; IPR011709; IPR014001; IPR027417	GO:0003676; GO:0004386; GO:0005524; GO:0008026
TraesCS1B02G255800.1	0.57457	0.00119815	0.0130952	***	AT3G57420.1	transmembrane protein, putative (DUF288)	PF03385: Protein of unknown function, DUF288	IPR005049: STELLO-like		G	PF03385	IPR005049
TraesCS1B02G257500.1	-0.679255	0.000236429	0.00411419	***	tr|B6TDR8|B6TDR8_MAIZE	Coatomer subunit delta	PF00928: Adaptor complexes medium subunit family	IPR011012: Longin-like domain; IPR028565: Mu homology domain	GO:0006810 BP: transport	G	PF00928	IPR011012; IPR028565	GO:0006810
TraesCS1B02G257900.1	-1.31304	3.41145e-05	0.00100138	***	tr|A0A061DXU0|A0A061DXU0_THECC	ERD (Early-responsive to dehydration stress) family protein	PF13967: Late exocytosis, associated with Golgi transport; PF14703: Cytosolic domain of 10TM putative phosphate transporter; PF02714: Calcium-dependent channel, 7TM region, putative phosphate	IPR003864: Calcium-dependent channel, 7TM region, putative phosphate; IPR027815: 10TM putative phosphate transporter, cytosolic domain; IPR032880: Calcium permeable stress-gated cation channel 1, N-terminal transmembrane domain	GO:0016020 CC: membrane	G	PF13967; PF14703; PF02714	IPR003864; IPR027815; IPR032880	GO:0016020
TraesCS1B02G258200.1	0.807323	0.00405973	0.0306173	***	tr|A0A1E5USI1|A0A1E5USI1_9POAL	Peptide-N4-(N-acetyl-beta-glucosaminyl)asparagine amidase A	PF12222: Peptide N-acetyl-beta-D-glucosaminyl asparaginase amidase A	IPR021102: Peptide-N4-(N-acetyl-beta-glucosaminyl)asparagine amidase A		G	PF12222	IPR021102
TraesCS1B02G258600.1	0.622827	0.000124346	0.00257435	***	tr|A0A072US70|A0A072US70_MEDTR	Cytochrome P450 family protein, putative				G
TraesCS1B02G259600.1	-0.626285	0.00368527	0.0285592	***	tr|A0A1D1YMV4|A0A1D1YMV4_9ARAE	Chaperone protein DnaJ	PF00226: DnaJ domain; PF13459: 4Fe-4S single cluster domain	IPR001623: DnaJ domain		G	PF00226; PF13459	IPR001623
TraesCS1B02G261300.1	0.92993	0.00215763	0.0197591	***	tr|A0A096UKA2|A0A096UKA2_WHEAT	Sulfotransferase	PF00685: Sulfotransferase domain	IPR000863: Sulfotransferase domain; IPR027417: P-loop containing nucleoside triphosphate hydrolase	GO:0008146 MF: sulfotransferase activity	G	PF00685	IPR000863; IPR027417	GO:0008146
TraesCS1B02G261600.1	0.600728	0.000308943	0.00498886	***	tr|W9RG35|W9RG35_9ROSA	1-(5-phosphoribosyl)-5-[(5-phosphoribosylamino)methylideneamino] imidazole-4-carboxamide isomerase	PF00977: Histidine biosynthesis protein	IPR006062: Histidine biosynthesis; IPR011060: Ribulose-phosphate binding barrel; IPR011858: Phosphoribosylformimino-5-aminoimidazole carboxamide ribotide isomerase, eukaryotic; IPR013785: Aldolase-type TIM barrel	GO:0000105 BP: histidine biosynthetic process;GO:0003824 MF: catalytic activity;GO:0003949 MF: 1-(5-phosphoribosyl)-5-[(5-phosphoribosylamino)methylideneamino]imidazole-4-carboxamide isomerase activity;GO:0008152 BP: metabolic process	G	PF00977	IPR006062; IPR011060; IPR011858; IPR013785	GO:0000105; GO:0003824; GO:0003949; GO:0008152
TraesCS1B02G261700.1	0.667482	0.00027947	0.00464406	***	tr|R7W9E6|R7W9E6_AEGTA	GDSL esterase/lipase	PF00657: GDSL-like Lipase/Acylhydrolase	IPR001087: GDSL lipase/esterase	GO:0016788 MF: hydrolase activity, acting on ester bonds	G	PF00657	IPR001087	GO:0016788
TraesCS1B02G261800.1	0.792875	0.000291899	0.00478961	***	tr|B9I7Z2|B9I7Z2_POPTR	Thylakoid lumen 18.3 kDa family protein	PF04536: TPM domain	IPR007621: TPM domain		G	PF04536	IPR007621
TraesCS1B02G262300.1	-1.14587	0.000171715	0.00322872	*-*	tr|D1GEI7|D1GEI7_BRARP	Disease resistance protein	PF00931: NB-ARC domain	IPR002182: NB-ARC; IPR011991: Winged helix-turn-helix DNA-binding domain; IPR032675: Leucine-rich repeat domain, L domain-like	GO:0043531 MF: ADP binding	G	PF00931	IPR002182; IPR011991; IPR032675	GO:0043531
TraesCS1B02G263500.1	0.950987	0.00634415	0.0416363	***	tr|A0A0K9PKL2|A0A0K9PKL2_ZOSMR	Leucine-rich repeat receptor-like kinase	PF08263: Leucine rich repeat N-terminal domain; PF13516: Leucine Rich repeat	IPR001611: Leucine-rich repeat; IPR013210: Leucine-rich repeat-containing N-terminal, plant-type; IPR032675: Leucine-rich repeat domain, L domain-like	GO:0005515 MF: protein binding	G	PF08263; PF13516	IPR001611; IPR013210; IPR032675	GO:0005515
TraesCS1B02G263700.1	-1.44712	7.92895e-05	0.00184877	***	tr|A0A0K9NJU0|A0A0K9NJU0_ZOSMR	Pyrimidine-specific ribonucleoside hydrolase	PF01156: Inosine-uridine preferring nucleoside hydrolase	IPR001910: Inosine/uridine-preferring nucleoside hydrolase domain		G	PF01156	IPR001910
TraesCS1B02G264600.1	-1.04451	0.00217554	0.0198838	***	tr|A0A199UYX8|A0A199UYX8_ANACO	Pyrophosphate-energized vacuolar membrane proton pump	PF03030: Inorganic H+ pyrophosphatase	IPR004131: Pyrophosphate-energised proton pump	GO:0004427 MF: inorganic diphosphatase activity;GO:0009678 MF: hydrogen-translocating pyrophosphatase activity;GO:0015992 BP: proton transport;GO:0016020 CC: membrane	G	PF03030	IPR004131	GO:0004427; GO:0009678; GO:0015992; GO:0016020
TraesCS1B02G266200.1	0.481697	4.4486e-05	0.00122489	***	tr|B6UAB9|B6UAB9_MAIZE	Lipase		IPR029058: Alpha/Beta hydrolase fold		G		IPR029058
TraesCS1B02G268600.1	-0.715639	0.00454785	0.0331729	***	tr|M7Z3L9|M7Z3L9_TRIUA	Ubiquitin fusion degradation protein 1-like protein	PF03152: Ubiquitin fusion degradation protein UFD1	IPR004854: Ubiquitin fusion degradation protein UFD1; IPR013083: Zinc finger, RING/FYVE/PHD-type	GO:0006511 BP: ubiquitin-dependent protein catabolic process	G	PF03152	IPR004854; IPR013083	GO:0006511
TraesCS1B02G269400.1	0.667264	0.00288755	0.0241891	***	tr|W5AET6|W5AET6_WHEAT	Tubulin beta chain	PF00091: Tubulin/FtsZ family, GTPase domain; PF03953: Tubulin C-terminal domain	IPR000217: Tubulin; IPR002453: Beta tubulin; IPR003008: Tubulin/FtsZ, GTPase domain; IPR008280: Tubulin/FtsZ, C-terminal; IPR013838: Beta tubulin, autoregulation binding site; IPR017975: Tubulin, conserved site; IPR018316: Tubulin/FtsZ, 2-layer sandwich domain	GO:0003924 MF: GTPase activity;GO:0005200 MF: structural constituent of cytoskeleton;GO:0005525 MF: GTP binding;GO:0005874 CC: microtubule;GO:0007017 BP: microtubule-based process	G	PF00091; PF03953	IPR000217; IPR002453; IPR003008; IPR008280; IPR013838; IPR017975; IPR018316	GO:0003924; GO:0005200; GO:0005525; GO:0005874; GO:0007017
TraesCS1B02G269500.1	0.445011	0.00743587	0.0464447	***	tr|A0A0M4LB00|A0A0M4LB00_MORAL	Isopentenyl-diphosphate delta-isomerase	PF00293: NUDIX domain	IPR000086: NUDIX hydrolase domain; IPR011876: Isopentenyl-diphosphate delta-isomerase, type 1; IPR015797: NUDIX hydrolase domain-like	GO:0004452 MF: isopentenyl-diphosphate delta-isomerase activity;GO:0008299 BP: isoprenoid biosynthetic process;GO:0016787 MF: hydrolase activity	G	PF00293	IPR000086; IPR011876; IPR015797	GO:0004452; GO:0008299; GO:0016787
TraesCS1B02G270700.1	-0.569944	0.00111551	0.0124787	***	tr|A0A0K9PHW2|A0A0K9PHW2_ZOSMR	Serine protease	PF13365: Trypsin-like peptidase domain; PF13180: PDZ domain	IPR001478: PDZ domain; IPR001940: Peptidase S1C; IPR009003: Peptidase S1, PA clan	GO:0004252 MF: serine-type endopeptidase activity;GO:0005515 MF: protein binding;GO:0006508 BP: proteolysis	G	PF13365; PF13180	IPR001478; IPR001940; IPR009003	GO:0004252; GO:0005515; GO:0006508
TraesCS1B02G273500.1	0.790821	0.00128739	0.0137982	***	tr|A0A1E5W211|A0A1E5W211_9POAL	GDSL esterase/lipase	PF00657: GDSL-like Lipase/Acylhydrolase	IPR001087: GDSL lipase/esterase	GO:0016788 MF: hydrolase activity, acting on ester bonds	G	PF00657	IPR001087	GO:0016788
TraesCS1B02G275000.1	0.943207	2.3091e-13	2.67115e-10	***	tr|G8DUQ3|G8DUQ3_9ORYZ	PISTILLATA-like MADS-box transcription factor	PF00319: SRF-type transcription factor (DNA-binding and dimerisation domain); PF01486: K-box region	IPR002100: Transcription factor, MADS-box; IPR002487: Transcription factor, K-box	GO:0003677 MF: DNA binding;GO:0003700 MF: transcription factor activity, sequence-specific DNA binding;GO:0005634 CC: nucleus;GO:0006355 BP: regulation of transcription, DNA-templated;GO:0046983 MF: protein dimerization activity	G	PF00319; PF01486	IPR002100; IPR002487	GO:0003677; GO:0003700; GO:0005634; GO:0006355; GO:0046983
TraesCS1B02G277500.1	0.740265	4.16551e-05	0.00116687	***	tr|A0A1D5S9Z8|A0A1D5S9Z8_WHEAT	Hexosyltransferase	PF01501: Glycosyl transferase family 8	IPR002495: Glycosyl transferase, family 8; IPR029044: Nucleotide-diphospho-sugar transferases	GO:0016757 MF: transferase activity, transferring glycosyl groups	G	PF01501	IPR002495; IPR029044	GO:0016757
TraesCS1B02G277800.1	-0.586503	0.000314568	0.00505517	*-*	tr|U5GNF1|U5GNF1_POPTR	Octicosapeptide/Phox/Bem1p domain-containing family protein	PF00564: PB1 domain	IPR000270: PB1 domain	GO:0005515 MF: protein binding	G	PF00564	IPR000270	GO:0005515
TraesCS1B02G278100.1	0.345475	0.00560443	0.0381823	***	tr|A0A1D5S8E7|A0A1D5S8E7_WHEAT	Hexosyltransferase	PF13334: Domain of unknown function (DUF4094); PF01762: Galactosyltransferase	IPR002659: Glycosyl transferase, family 31; IPR025298: Domain of unknown function DUF4094	GO:0006486 BP: protein glycosylation;GO:0008378 MF: galactosyltransferase activity;GO:0016020 CC: membrane	G	PF13334; PF01762	IPR002659; IPR025298	GO:0006486; GO:0008378; GO:0016020
TraesCS1B02G280000.1	0.431591	0.00377322	0.0290155	***	sp|O80436|PTR29_ARATH	Protein NRT1/ PTR FAMILY 5.5	PF00854: POT family	IPR000109: Proton-dependent oligopeptide transporter family; IPR018456: PTR2 family proton/oligopeptide symporter, conserved site; IPR020846: Major facilitator superfamily domain	GO:0005215 MF: transporter activity;GO:0006810 BP: transport;GO:0006857 BP: oligopeptide transport;GO:0016020 CC: membrane	G	PF00854	IPR000109; IPR018456; IPR020846	GO:0005215; GO:0006810; GO:0006857; GO:0016020
TraesCS1B02G282100.1	0.552263	4.43294e-05	0.00122228	***	tr|Q0WPA7|Q0WPA7_ARATH	Receptor-like protein kinase	PF00069: Protein kinase domain	IPR000719: Protein kinase domain; IPR008271: Serine/threonine-protein kinase, active site; IPR011009: Protein kinase-like domain; IPR017441: Protein kinase, ATP binding site	GO:0004672 MF: protein kinase activity;GO:0005524 MF: ATP binding;GO:0006468 BP: protein phosphorylation	G	PF00069	IPR000719; IPR008271; IPR011009; IPR017441	GO:0004672; GO:0005524; GO:0006468
TraesCS1B02G283300.1	-0.567468	9.65107e-05	0.00214043	***	tr|A9PDZ2|A9PDZ2_POPTR	Inorganic pyrophosphatase family protein	PF00719: Inorganic pyrophosphatase	IPR008162: Inorganic pyrophosphatase	GO:0000287 MF: magnesium ion binding;GO:0004427 MF: inorganic diphosphatase activity;GO:0005737 CC: cytoplasm;GO:0006796 BP: phosphate-containing compound metabolic process	G	PF00719	IPR008162	GO:0000287; GO:0004427; GO:0005737; GO:0006796
TraesCS1B02G283900.1	0.316403	0.00296589	0.0246065	***	tr|Q75HX0|Q75HX0_ORYSJ	Actin	PF00022: Actin	IPR004000: Actin family; IPR004001: Actin, conserved site; IPR020902: Actin/actin-like conserved site		G	PF00022	IPR004000; IPR004001; IPR020902
TraesCS1B02G284900.1	1.05513	0.00392706	0.0298511	***	tr|Q9SRN4|Q9SRN4_ARATH	E3 ubiquitin-protein ligase				G
TraesCS1B02G286500.1	-0.663275	5.64927e-11	2.54462e-08	***	tr|A0A0K9PJH4|A0A0K9PJH4_ZOSMR	60S acidic ribosomal protein	PF00428: 60s Acidic ribosomal protein	IPR027534: Ribosomal protein L12 family	GO:0003735 MF: structural constituent of ribosome;GO:0005622 CC: intracellular;GO:0005840 CC: ribosome;GO:0006414 BP: translational elongation	G	PF00428	IPR027534	GO:0003735; GO:0005622; GO:0005840; GO:0006414
TraesCS1B02G287800.1	-0.602083	0.00546324	0.0374998	***	tr|A0A061ESB6|A0A061ESB6_THECC	HXXXD-type acyl-transferase family protein	PF02458: Transferase family	IPR003480: Transferase	GO:0016747 MF: transferase activity, transferring acyl groups other than amino-acyl groups	G	PF02458	IPR003480	GO:0016747
TraesCS1B02G288100.1	0.809596	0.00117128	0.012893	***	tr|E2I9G3|E2I9G3_WHEAT	Coronatine insensitive 1-like protein		IPR001810: F-box domain; IPR006553: Leucine-rich repeat, cysteine-containing subtype; IPR032675: Leucine-rich repeat domain, L domain-like	GO:0005515 MF: protein binding	G		IPR001810; IPR006553; IPR032675	GO:0005515
TraesCS1B02G288800.1	-0.725801	0.00585575	0.0393884	***	tr|Q9SH89|Q9SH89_ARATH	O-fucosyltransferase family protein	PF10250: GDP-fucose protein O-fucosyltransferase	IPR019378: GDP-fucose protein O-fucosyltransferase		G	PF10250	IPR019378
TraesCS1B02G289700.1	0.407578	0.002399	0.0213274	***	tr|A0A061GWU4|A0A061GWU4_THECC	Adenine nucleotide alpha hydrolases-like superfamily protein	PF00582: Universal stress protein family	IPR006015: Universal stress protein A; IPR006016: UspA; IPR014729: Rossmann-like alpha/beta/alpha sandwich fold	GO:0006950 BP: response to stress	G	PF00582	IPR006015; IPR006016; IPR014729	GO:0006950
TraesCS1B02G289900.1	1.07098	0.00173518	0.0170205	***	tr|B9T764|B9T764_RICCO	Rop guanine nucleotide exchange factor, putative	PF03759: PRONE (Plant-specific Rop nucleotide exchanger)	IPR005512: PRONE domain	GO:0005089 MF: Rho guanyl-nucleotide exchange factor activity	G	PF03759	IPR005512	GO:0005089
TraesCS1B02G290500.1	0.417797	0.000798542	0.00986289	***	tr|D6MKE6|D6MKE6_9ASPA	Transcription factor	PF00010: Helix-loop-helix DNA-binding domain	IPR011598: Myc-type, basic helix-loop-helix (bHLH) domain	GO:0046983 MF: protein dimerization activity	G	PF00010	IPR011598	GO:0046983
TraesCS1B02G290600.2	-0.790031	3.65777e-05	0.00105662	***	tr|M9P0B4|M9P0B4_CARPA	Gamma-glutamyl phosphate reductase	PF00696: Amino acid kinase family; PF00171: Aldehyde dehydrogenase family	IPR000965: GPR domain; IPR001048: Aspartate/glutamate/uridylate kinase; IPR001057: Glutamate/acetylglutamate kinase; IPR005715: Glutamate 5-kinase/delta-1-pyrroline-5-carboxylate synthase; IPR005766: Delta l-pyrroline-5-carboxylate synthetase; IPR015590: Aldehyde dehydrogenase domain; IPR016161: Aldehyde/histidinol dehydrogenase; IPR016162: Aldehyde dehydrogenase N-terminal domain; IPR019797: Glu…	GO:0003824 MF: catalytic activity;GO:0004349 MF: glutamate 5-kinase activity;GO:0004350 MF: glutamate-5-semialdehyde dehydrogenase activity;GO:0005737 CC: cytoplasm;GO:0006561 BP: proline biosynthetic process;GO:0008152 BP: metabolic process;GO:0016491 MF: oxidoreductase activity;GO:0055114 BP: oxidation-reduction process	G	PF00696; PF00171	IPR000965; IPR001048; IPR001057; IPR005715; IPR005766; IPR015590; IPR016161; IPR016162; IPR019797	GO:0003824; GO:0004349; GO:0004350; GO:0005737; GO:0006561; GO:0008152; GO:0016491; GO:0055114
TraesCS1B02G291500.1	0.816003	0.000693274	0.00893793	***	tr|B8AYU7|B8AYU7_ORYSI	Aldo-keto reductase	PF00248: Aldo/keto reductase family	IPR018170: Aldo/keto reductase, conserved site; IPR020471: Aldo/keto reductase; IPR023210: NADP-dependent oxidoreductase domain	GO:0016491 MF: oxidoreductase activity;GO:0055114 BP: oxidation-reduction process	G	PF00248	IPR018170; IPR020471; IPR023210	GO:0016491; GO:0055114
TraesCS1B02G292300.1	-0.45704	0.00676327	0.0436581	***	tr|A0A1D5S6Z4|A0A1D5S6Z4_WHEAT	S-acyltransferase	PF01529: DHHC palmitoyltransferase	IPR001594: Palmitoyltransferase, DHHC domain		G	PF01529	IPR001594
TraesCS1B02G292400.1	0.490617	0.00127384	0.0136989	***	tr|M7ZZE2|M7ZZE2_TRIUA	Peptidylprolyl isomerase	PF00254: FKBP-type peptidyl-prolyl cis-trans isomerase	IPR001179: FKBP-type peptidyl-prolyl cis-trans isomerase domain		G	PF00254	IPR001179
TraesCS1B02G294300.1	-0.594758	2.66922e-05	0.000836065	***	tr|Q943K7|Q943K7_ORYSJ	70 kDa heat shock protein	PF00012: Hsp70 protein	IPR013126: Heat shock protein 70 family; IPR018181: Heat shock protein 70, conserved site; IPR029047: Heat shock protein 70kD, peptide-binding domain; IPR029048: Heat shock protein 70kD, C-terminal domain		G	PF00012	IPR013126; IPR018181; IPR029047; IPR029048
TraesCS1B02G294500.1	-0.915232	0.000286678	0.00473139	***	tr|M7YQF7|M7YQF7_TRIUA	Histone H2B	PF00125: Core histone H2A/H2B/H3/H4	IPR000558: Histone H2B; IPR007125: Histone H2A/H2B/H3; IPR009072: Histone-fold	GO:0000786 CC: nucleosome;GO:0003677 MF: DNA binding;GO:0046982 MF: protein heterodimerization activity	G	PF00125	IPR000558; IPR007125; IPR009072	GO:0000786; GO:0003677; GO:0046982
TraesCS1B02G294800.1	0.699437	0.00495639	0.0351842	***	tr|A0A1D6DJ16|A0A1D6DJ16_WHEAT	Very-long-chain (3R)-3-hydroxyacyl-CoA dehydratase	PF04387: Protein tyrosine phosphatase-like protein, PTPLA	IPR007482: Protein-tyrosine phosphatase-like, PTPLA		G	PF04387	IPR007482
TraesCS1B02G295500.1	0.545655	0.00517675	0.0362088	***	sp|P53600|COPZ_YEAST	Coatomer subunit zeta	PF01217: Clathrin adaptor complex small chain	IPR011012: Longin-like domain; IPR022775: AP complex, mu/sigma subunit	GO:0006810 BP: transport	G	PF01217	IPR011012; IPR022775	GO:0006810
TraesCS1B02G295700.1	-0.456541	0.000572541	0.00776911	***	tr|B9SR47|B9SR47_RICCO	30S ribosomal protein S8, putative	PF00410: Ribosomal protein S8	IPR000630: Ribosomal protein S8	GO:0003735 MF: structural constituent of ribosome;GO:0005840 CC: ribosome;GO:0006412 BP: translation	G	PF00410	IPR000630	GO:0003735; GO:0005840; GO:0006412
TraesCS1B02G296300.1	0.945539	4.22565e-08	6.12767e-06	***	tr|A0A1D5S8J1|A0A1D5S8J1_WHEAT	Histone H2A	PF00125: Core histone H2A/H2B/H3/H4; PF16211: C-terminus of histone H2A	IPR002119: Histone H2A; IPR007125: Histone H2A/H2B/H3; IPR009072: Histone-fold; IPR032454: Histone H2A, C-terminal domain; IPR032458: Histone H2A conserved site	GO:0000786 CC: nucleosome;GO:0003677 MF: DNA binding;GO:0005634 CC: nucleus;GO:0046982 MF: protein heterodimerization activity	G	PF00125; PF16211	IPR002119; IPR007125; IPR009072; IPR032454; IPR032458	GO:0000786; GO:0003677; GO:0005634; GO:0046982
TraesCS1B02G296400.1	0.979684	0.000156235	0.00303793	--*	AT1G09050.2	arginine-glutamic acid dipeptide repeat protein				G
TraesCS1B02G296500.1	-0.887732	0.000388782	0.00588058	***	tr|D7RJ71|D7RJ71_CARPA	Metal tolerance protein	PF01545: Cation efflux family; PF16916: Dimerisation domain of Zinc Transporter	IPR002524: Cation efflux protein; IPR027470: Cation efflux protein, cytoplasmic domain	GO:0006812 BP: cation transport;GO:0008324 MF: cation transmembrane transporter activity;GO:0016021 CC: integral component of membrane;GO:0055085 BP: transmembrane transport	G	PF01545; PF16916	IPR002524; IPR027470	GO:0006812; GO:0008324; GO:0016021; GO:0055085
TraesCS1B02G297300.1	-1.27705	0.00310379	0.025368	***	tr|D7L628|D7L628_ARALL	Kinase family protein	PF07714: Protein tyrosine kinase	IPR000719: Protein kinase domain; IPR001245: Serine-threonine/tyrosine-protein kinase, catalytic domain; IPR011009: Protein kinase-like domain	GO:0004672 MF: protein kinase activity;GO:0005524 MF: ATP binding;GO:0006468 BP: protein phosphorylation	G	PF07714	IPR000719; IPR001245; IPR011009	GO:0004672; GO:0005524; GO:0006468
TraesCS1B02G303900.1	-0.626685	0.0015947	0.0160223	--*	sp|Q83P87|MDTP_SHIFL	Multidrug resistance outer membrane protein MdtP	PF07762: Protein of unknown function (DUF1618)	IPR011676: Domain of unknown function DUF1618		G	PF07762	IPR011676
TraesCS1B02G304400.1	0.928827	0.00386116	0.0295089	***	tr|A0A1E5VI56|A0A1E5VI56_9POAL	GDSL esterase/lipase	PF00657: GDSL-like Lipase/Acylhydrolase	IPR001087: GDSL lipase/esterase; IPR013830: SGNH hydrolase-type esterase domain	GO:0016788 MF: hydrolase activity, acting on ester bonds	G	PF00657	IPR001087; IPR013830	GO:0016788
TraesCS1B02G304800.1	1.34787	2.39917e-08	3.86478e-06	***	tr|A0A072UGX9|A0A072UGX9_MEDTR	Phosphatidylethanolamine-binding protein	PF01161: Phosphatidylethanolamine-binding protein	IPR005247: YbhB/YbcL; IPR008914: Phosphatidylethanolamine-binding protein		G	PF01161	IPR005247; IPR008914
TraesCS1B02G305000.1	-0.68082	3.59812e-06	0.00019157	***	tr|A0A0B2S280|A0A0B2S280_GLYSO	Sorting and assembly machinery component 50 like	PF01103: Surface antigen	IPR000184: Bacterial surface antigen (D15)	GO:0019867 CC: outer membrane	G	PF01103	IPR000184	GO:0019867
TraesCS1B02G305700.1	-0.629314	0.00709794	0.0451315	***	tr|B4G1N4|B4G1N4_MAIZE	CsAtPR5				G
TraesCS1B02G305900.1	-0.564639	0.000468182	0.00673361	***	AT2G40280.1	S-adenosyl-L-methionine-dependent methyltransferases superfamily protein	PF03141: Putative S-adenosyl-L-methionine-dependent methyltransferase	IPR004159: Putative S-adenosyl-L-methionine-dependent methyltransferase; IPR029063: S-adenosyl-L-methionine-dependent methyltransferase	GO:0008168 MF: methyltransferase activity	G	PF03141	IPR004159; IPR029063	GO:0008168
TraesCS1B02G308800.1	0.556451	0.000157815	0.00305308	***	tr|M8BYY5|M8BYY5_AEGTA	B3 domain-containing protein	PF02362: B3 DNA binding domain	IPR003340: B3 DNA binding domain; IPR015300: DNA-binding pseudobarrel domain	GO:0003677 MF: DNA binding	G	PF02362	IPR003340; IPR015300	GO:0003677
TraesCS1B02G308900.1	0.50249	0.000477102	0.00681178	***	tr|Q0WWF1|Q0WWF1_ARATH	Aminotransferase like protein	PF00202: Aminotransferase class-III	IPR005814: Aminotransferase class-III; IPR015421: Pyridoxal phosphate-dependent transferase, major region, subdomain 1; IPR015422: Pyridoxal phosphate-dependent transferase, subdomain 2; IPR015424: Pyridoxal phosphate-dependent transferase	GO:0003824 MF: catalytic activity;GO:0008483 MF: transaminase activity;GO:0030170 MF: pyridoxal phosphate binding	G	PF00202	IPR005814; IPR015421; IPR015422; IPR015424	GO:0003824; GO:0008483; GO:0030170
TraesCS1B02G309000.1	-0.946145	0.00808669	0.0492114	***	tr|A0A0K9Q0P2|A0A0K9Q0P2_ZOSMR	Nodulin-like / Major Facilitator Superfamily protein	PF06813: Nodulin-like	IPR010658: Nodulin-like; IPR020846: Major facilitator superfamily domain		G	PF06813	IPR010658; IPR020846
TraesCS1B02G309200.1	1.09139	0.000838724	0.0101877	***	tr|A0A1E5WB86|A0A1E5WB86_9POAL	WEB family protein	PF05701: Weak chloroplast movement under blue light	IPR008545: WEB family		G	PF05701	IPR008545
TraesCS1B02G312000.1	-1.17132	0.0012033	0.0131254	***	tr|M7ZVU0|M7ZVU0_TRIUA	V-type proton ATPase subunit E	PF01991: ATP synthase (E/31 kDa) subunit	IPR002842: ATPase, V1/A1 complex, subunit E	GO:0015991 BP: ATP hydrolysis coupled proton transport;GO:0033178 CC: proton-transporting two-sector ATPase complex, catalytic domain;GO:0046961 MF: proton-transporting ATPase activity, rotational mechanism	G	PF01991	IPR002842	GO:0015991; GO:0033178; GO:0046961
TraesCS1B02G312100.1	0.900877	0.00328018	0.0263507	***	tr|A0A1D5STK8|A0A1D5STK8_WHEAT	Glycosyltransferase	PF00201: UDP-glucoronosyl and UDP-glucosyl transferase	IPR002213: UDP-glucuronosyl/UDP-glucosyltransferase	GO:0008152 BP: metabolic process;GO:0016758 MF: transferase activity, transferring hexosyl groups	G	PF00201	IPR002213	GO:0008152; GO:0016758
TraesCS1B02G312400.1	0.914567	0.000985219	0.0113711	***	tr|A0A1D5STK8|A0A1D5STK8_WHEAT	Glycosyltransferase	PF00201: UDP-glucoronosyl and UDP-glucosyl transferase	IPR002213: UDP-glucuronosyl/UDP-glucosyltransferase	GO:0008152 BP: metabolic process;GO:0016758 MF: transferase activity, transferring hexosyl groups	G	PF00201	IPR002213	GO:0008152; GO:0016758
TraesCS1B02G313200.1	-0.664693	2.07728e-05	0.000694231	***	tr|Q1STQ6|Q1STQ6_MEDTR	NADH dehydrogenase [ubiquinone] 1 alpha subcomplex subunit 1	PF15879: NADH-ubiquinone oxidoreductase MWFE subunit	IPR017384: NADH dehydrogenase [ubiquinone] (complex I), alpha subcomplex subunit 1		G	PF15879	IPR017384
TraesCS1B02G313500.1	0.899583	0.000507212	0.00711788	***	tr|Q3EBB9|Q3EBB9_ARATH	Late embryogenesis abundant (LEA) hydroxyproline-rich glycoprotein family	PF03168: Late embryogenesis abundant protein	IPR004864: Late embryogenesis abundant protein, LEA-14; IPR013783: Immunoglobulin-like fold		G	PF03168	IPR004864; IPR013783
TraesCS1B02G313700.1	0.450739	0.00362198	0.028245	***	tr|G7J9R1|G7J9R1_MEDTR	Transducin/WD40 repeat protein		IPR015943: WD40/YVTN repeat-like-containing domain	GO:0005515 MF: protein binding	G		IPR015943	GO:0005515
TraesCS1B02G316400.1	-0.401076	0.00251362	0.0220248	***	tr|W5A0B7|W5A0B7_WHEAT	NADH-cytochrome b5 reductase	PF00970: Oxidoreductase FAD-binding domain; PF00175: Oxidoreductase NAD-binding domain	IPR001433: Oxidoreductase FAD/NAD(P)-binding; IPR001709: Flavoprotein pyridine nucleotide cytochrome reductase; IPR001834: NADH:cytochrome b5 reductase (CBR); IPR008333: Oxidoreductase, FAD-binding domain; IPR017927: Ferredoxin reductase-type FAD-binding domain; IPR017938: Riboflavin synthase-like beta-barrel	GO:0016491 MF: oxidoreductase activity;GO:0055114 BP: oxidation-reduction process	G	PF00970; PF00175	IPR001433; IPR001709; IPR001834; IPR008333; IPR017927; IPR017938	GO:0016491; GO:0055114
TraesCS1B02G316700.1	0.731926	2.54114e-06	0.000147988	***	tr|B6TD92|B6TD92_MAIZE	Lipid-transfer protein	PF14368: Probable lipid transfer	IPR016140: Bifunctional inhibitor/plant lipid transfer protein/seed storage helical domain		G	PF14368	IPR016140
TraesCS1B02G318500.1	0.871509	0.00112406	0.0125386	***	tr|A0A1E5VY85|A0A1E5VY85_9POAL	F-box protein		IPR001810: F-box domain	GO:0005515 MF: protein binding	TE?		IPR001810	GO:0005515
TraesCS1B02G319300.1	1.16055	0.00310403	0.025368	***	tr|A0A1D1Z8K9|A0A1D1Z8K9_9ARAE	Calmodulin	PF13405: EF-hand domain; PF13833: EF-hand domain pair	IPR002048: EF-hand domain; IPR011992: EF-hand domain pair; IPR018247: EF-Hand 1, calcium-binding site	GO:0005509 MF: calcium ion binding	G	PF13405; PF13833	IPR002048; IPR011992; IPR018247	GO:0005509
TraesCS1B02G319400.1	0.75549	0.00563663	0.0383546	***	tr|A0A1E5VGF3|A0A1E5VGF3_9POAL	Calmodulin	PF13499: EF-hand domain pair	IPR002048: EF-hand domain; IPR011992: EF-hand domain pair; IPR018247: EF-Hand 1, calcium-binding site	GO:0005509 MF: calcium ion binding	G	PF13499	IPR002048; IPR011992; IPR018247	GO:0005509
TraesCS1B02G320400.1	0.675283	3.65378e-06	0.000193925	***	tr|A0A059PYZ9|A0A059PYZ9_9POAL	Calcium-dependent protein kinase	PF00069: Protein kinase domain; PF13499: EF-hand domain pair	IPR000719: Protein kinase domain; IPR002048: EF-hand domain; IPR008271: Serine/threonine-protein kinase, active site; IPR011009: Protein kinase-like domain; IPR011992: EF-hand domain pair; IPR017441: Protein kinase, ATP binding site; IPR018247: EF-Hand 1, calcium-binding site	GO:0004672 MF: protein kinase activity;GO:0005509 MF: calcium ion binding;GO:0005524 MF: ATP binding;GO:0006468 BP: protein phosphorylation	G	PF00069; PF13499	IPR000719; IPR002048; IPR008271; IPR011009; IPR011992; IPR017441; IPR018247	GO:0004672; GO:0005509; GO:0005524; GO:0006468
TraesCS1B02G321200.1	-0.571599	0.000190651	0.00349692	***	tr|A0A077RXF4|A0A077RXF4_WHEAT	ABC subfamily C transporter	PF00664: ABC transporter transmembrane region; PF00005: ABC transporter	IPR003439: ABC transporter-like; IPR003593: AAA+ ATPase domain; IPR011527: ABC transporter type 1, transmembrane domain; IPR017871: ABC transporter, conserved site; IPR027417: P-loop containing nucleoside triphosphate hydrolase	GO:0005524 MF: ATP binding;GO:0006810 BP: transport;GO:0016021 CC: integral component of membrane;GO:0016887 MF: ATPase activity;GO:0042626 MF: ATPase activity, coupled to transmembrane movement of substances;GO:0055085 BP: transmembrane transport	G	PF00664; PF00005	IPR003439; IPR003593; IPR011527; IPR017871; IPR027417	GO:0005524; GO:0006810; GO:0016021; GO:0016887; GO:0042626; GO:0055085
TraesCS1B02G322500.1	1.11798	0.00821878	0.0497885	***	tr|B6TPQ7|B6TPQ7_MAIZE	Polygalacturonase	PF00295: Glycosyl hydrolases family 28	IPR000743: Glycoside hydrolase, family 28; IPR006626: Parallel beta-helix repeat; IPR011050: Pectin lyase fold/virulence factor; IPR012334: Pectin lyase fold	GO:0004650 MF: polygalacturonase activity;GO:0005975 BP: carbohydrate metabolic process	G	PF00295	IPR000743; IPR006626; IPR011050; IPR012334	GO:0004650; GO:0005975
TraesCS1B02G326000.1	-0.912737	0.00424402	0.0315905	--*	AT2G27210.2	BRI1 suppressor 1 (BSU1)-like 3				G
TraesCS1B02G326800.1	1.45887	1.28883e-06	8.85294e-05	***	tr|B6UHS1|B6UHS1_MAIZE	Early light-induced protein	PF00504: Chlorophyll A-B binding protein	IPR022796: Chlorophyll A-B binding protein; IPR023329: Chlorophyll a/b binding protein domain		G	PF00504	IPR022796; IPR023329
TraesCS1B02G326900.1	1.49645	1.2831e-05	0.000481272	***	tr|B6UI73|B6UI73_MAIZE	Early light-induced protein	PF00504: Chlorophyll A-B binding protein	IPR022796: Chlorophyll A-B binding protein; IPR023329: Chlorophyll a/b binding protein domain		G	PF00504	IPR022796; IPR023329
TraesCS1B02G332700.1	-0.643788	4.40591e-05	0.00121614	***	tr|A0A0K9NHU2|A0A0K9NHU2_ZOSMR	NAD(P)H dehydrogenase (Quinone)	PF03358: NADPH-dependent FMN reductase	IPR005025: NADPH-dependent FMN reductase-like; IPR008254: Flavodoxin/nitric oxide synthase; IPR010089: Flavoprotein WrbA; IPR029039: Flavoprotein-like domain	GO:0003955 MF: NAD(P)H dehydrogenase (quinone) activity;GO:0010181 MF: FMN binding;GO:0016491 MF: oxidoreductase activity	G	PF03358	IPR005025; IPR008254; IPR010089; IPR029039	GO:0003955; GO:0010181; GO:0016491
TraesCS1B02G334100.1	0.898269	0.000967857	0.0112395	***	tr|A0A0K9PRG4|A0A0K9PRG4_ZOSMR	Cyclic nucleotide-gated channel	PF00520: Ion transport protein; PF00027: Cyclic nucleotide-binding domain	IPR000595: Cyclic nucleotide-binding domain; IPR005821: Ion transport domain; IPR014710: RmlC-like jelly roll fold; IPR018490: Cyclic nucleotide-binding-like	GO:0005216 MF: ion channel activity;GO:0006811 BP: ion transport;GO:0016020 CC: membrane;GO:0055085 BP: transmembrane transport	G	PF00520; PF00027	IPR000595; IPR005821; IPR014710; IPR018490	GO:0005216; GO:0006811; GO:0016020; GO:0055085
TraesCS1B02G336400.1	-0.635367	0.0061913	0.041006	*-*	sp|Q12WZ6|HELS_METBU	ATP-dependent DNA helicase Hel308	PF00270: DEAD/DEAH box helicase; PF00271: Helicase conserved C-terminal domain; PF00476: DNA polymerase family A	IPR001098: DNA-directed DNA polymerase, family A, palm domain; IPR001650: Helicase, C-terminal; IPR002298: DNA polymerase A; IPR011545: DEAD/DEAH box helicase domain; IPR012337: Ribonuclease H-like domain; IPR014001: Helicase superfamily 1/2, ATP-binding domain; IPR027417: P-loop containing nucleoside triphosphate hydrolase	GO:0003676 MF: nucleic acid binding;GO:0003677 MF: DNA binding;GO:0003887 MF: DNA-directed DNA polymerase activity;GO:0005524 MF: ATP binding;GO:0006260 BP: DNA replication;GO:0006261 BP: DNA-dependent DNA replication	G	PF00270; PF00271; PF00476	IPR001098; IPR001650; IPR002298; IPR011545; IPR012337; IPR014001; IPR027417	GO:0003676; GO:0003677; GO:0003887; GO:0005524; GO:0006260; GO:0006261
TraesCS1B02G337400.1	1.08091	1.26405e-05	0.000477344	***	tr|A0A0K9PGL9|A0A0K9PGL9_ZOSMR	Tetratricopeptide repeat (TPR)-like superfamily protein	PF07719: Tetratricopeptide repeat; PF13181: Tetratricopeptide repeat	IPR011990: Tetratricopeptide-like helical domain; IPR011991: Winged helix-turn-helix DNA-binding domain; IPR013026: Tetratricopeptide repeat-containing domain; IPR013105: Tetratricopeptide repeat 2; IPR019734: Tetratricopeptide repeat	GO:0005515 MF: protein binding	G	PF07719; PF13181	IPR011990; IPR011991; IPR013026; IPR013105; IPR019734	GO:0005515
TraesCS1B02G340700.1	-0.671216	0.00638106	0.0417844	***	tr|G7JGX1|G7JGX1_MEDTR	Signal recognition particle 54 kDa protein	PF02881: SRP54-type protein, helical bundle domain; PF00448: SRP54-type protein, GTPase domain; PF02978: Signal peptide binding domain	IPR000897: Signal recognition particle, SRP54 subunit, GTPase domain; IPR003593: AAA+ ATPase domain; IPR004125: Signal recognition particle, SRP54 subunit, M-domain; IPR006325: Signal recognition particle, SRP54 subunit, eukaryotic; IPR013822: Signal recognition particle, SRP54 subunit, helical bundle; IPR022941: Signal recognition particle, SRP54 subunit; IPR027417: P-loop containing nucleoside …	GO:0003924 MF: GTPase activity;GO:0005525 MF: GTP binding;GO:0006614 BP: SRP-dependent cotranslational protein targeting to membrane;GO:0008312 MF: 7S RNA binding;GO:0048500 CC: signal recognition particle	G	PF02881; PF00448; PF02978	IPR000897; IPR003593; IPR004125; IPR006325; IPR013822; IPR022941; IPR027417	GO:0003924; GO:0005525; GO:0006614; GO:0008312; GO:0048500
TraesCS1B02G346100.1	-0.772567	0.000700323	0.0090029	***	tr|A0A1D1ZI31|A0A1D1ZI31_9ARAE	Chromatin modification-related protein EAF7	PF07904: Chromatin modification-related protein EAF7	IPR012423: Chromatin modification-related protein Eaf7/MRGBP	GO:0005634 CC: nucleus;GO:0006355 BP: regulation of transcription, DNA-templated;GO:0043189 CC: H4/H2A histone acetyltransferase complex	G	PF07904	IPR012423	GO:0005634; GO:0006355; GO:0043189
TraesCS1B02G346300.1	0.724684	0.00205392	0.019091	***	tr|B6SUE3|B6SUE3_MAIZE	TCP family transcription factor containing protein	PF03634: TCP family transcription factor	IPR005333: Transcription factor, TCP; IPR017887: Transcription factor TCP subgroup		G	PF03634	IPR005333; IPR017887
TraesCS1B02G346900.1	-0.844186	0.00525118	0.0365586	***	tr|A0A0R0ITQ1|A0A0R0ITQ1_SOYBN	Glycosyltransferase	PF03407: Nucleotide-diphospho-sugar transferase	IPR005069: Nucleotide-diphospho-sugar transferase		G	PF03407	IPR005069
TraesCS1B02G348100.1	1.00381	6.20912e-08	8.02127e-06	***	tr|D0VBJ2|D0VBJ2_9POAL	O-methyltransferase-like protein	PF08100: Dimerisation domain; PF00891: O-methyltransferase	IPR001077: O-methyltransferase, family 2; IPR011991: Winged helix-turn-helix DNA-binding domain; IPR012967: Plant methyltransferase dimerisation; IPR016461: O-methyltransferase COMT-type; IPR029063: S-adenosyl-L-methionine-dependent methyltransferase	GO:0008168 MF: methyltransferase activity;GO:0008171 MF: O-methyltransferase activity;GO:0046983 MF: protein dimerization activity	G	PF08100; PF00891	IPR001077; IPR011991; IPR012967; IPR016461; IPR029063	GO:0008168; GO:0008171; GO:0046983
TraesCS1B02G349300.1	-0.428227	0.00247191	0.0217715	*-*	tr|A0A1I9LKK8|A0A1I9LKK8_9CHLO	Elongation factor Tu	PF00009: Elongation factor Tu GTP binding domain; PF03144: Elongation factor Tu domain 2; PF09173: Initiation factor eIF2 gamma, C terminal	IPR000795: Transcription factor, GTP-binding domain; IPR004161: Translation elongation factor EFTu-like, domain 2; IPR009000: Translation protein, beta-barrel domain; IPR009001: Translation elongation factor EF1A/initiation factor IF2gamma, C-terminal; IPR015256: Translation initiation factor 2, gamma subunit, C-terminal; IPR027417: P-loop containing nucleoside triphosphate hydrolase	GO:0003924 MF: GTPase activity;GO:0005525 MF: GTP binding	G	PF00009; PF03144; PF09173	IPR000795; IPR004161; IPR009000; IPR009001; IPR015256; IPR027417	GO:0003924; GO:0005525
TraesCS1B02G350600.1	-0.522926	0.00606244	0.040389	***	tr|B8AZZ8|B8AZZ8_ORYSI	Trehalose-6-phosphate synthase 6	PF00982: Glycosyltransferase family 20; PF02358: Trehalose-phosphatase	IPR001830: Glycosyl transferase, family 20; IPR003337: Trehalose-phosphatase; IPR006379: HAD-superfamily hydrolase, subfamily IIB; IPR023214: HAD-like domain	GO:0003824 MF: catalytic activity;GO:0005992 BP: trehalose biosynthetic process	G	PF00982; PF02358	IPR001830; IPR003337; IPR006379; IPR023214	GO:0003824; GO:0005992
TraesCS1B02G352300.1	-0.441089	0.00498566	0.0353064	***	tr|I0YM64|I0YM64_COCSC	WD40 repeat-like protein	PF00400: WD domain, G-beta repeat; PF04003: Dip2/Utp12 Family	IPR001680: WD40 repeat; IPR007148: Small-subunit processome, Utp12; IPR011047: Quinoprotein alcohol dehydrogenase-like superfamily; IPR015943: WD40/YVTN repeat-like-containing domain; IPR017986: WD40-repeat-containing domain; IPR019775: WD40 repeat, conserved site; IPR020472: G-protein beta WD-40 repeat	GO:0005515 MF: protein binding	G	PF00400; PF04003	IPR001680; IPR007148; IPR011047; IPR015943; IPR017986; IPR019775; IPR020472	GO:0005515
TraesCS1B02G352700.1	-0.31438	0.00208903	0.0193432	***	tr|M8BTQ5|M8BTQ5_AEGTA	Dolichyl-diphosphooligosaccharide--protein glycosyltransferase subunit STT3	PF02516: Oligosaccharyl transferase STT3 subunit	IPR003674: Oligosaccharyl transferase, STT3 subunit	GO:0004576 MF: oligosaccharyl transferase activity;GO:0006486 BP: protein glycosylation;GO:0016020 CC: membrane	G	PF02516	IPR003674	GO:0004576; GO:0006486; GO:0016020
TraesCS1B02G353800.1	-1.02482	0.000123286	0.00255814	***	tr|B9HJV9|B9HJV9_POPTR	Sugar transporter family protein	PF00083: Sugar (and other) transporter	IPR003663: Sugar/inositol transporter; IPR005828: Major facilitator, sugar transporter-like; IPR005829: Sugar transporter, conserved site; IPR020846: Major facilitator superfamily domain	GO:0005215 MF: transporter activity;GO:0016020 CC: membrane;GO:0016021 CC: integral component of membrane;GO:0022857 MF: transmembrane transporter activity;GO:0022891 MF: substrate-specific transmembrane transporter activity;GO:0055085 BP: transmembrane transport	G	PF00083	IPR003663; IPR005828; IPR005829; IPR020846	GO:0005215; GO:0016020; GO:0016021; GO:0022857; GO:0022891; GO:0055085
TraesCS1B02G354000.1	1.08289	4.21641e-06	0.000215257	***	tr|A0A0K9PQQ2|A0A0K9PQQ2_ZOSMR	HXXXD-type acyl-transferase family protein	PF02458: Transferase family	IPR003480: Transferase	GO:0016747 MF: transferase activity, transferring acyl groups other than amino-acyl groups	G	PF02458	IPR003480	GO:0016747
TraesCS1B02G355600.1	-0.811068	0.00181446	0.0175479	***	tr|A0A1D5S8X1|A0A1D5S8X1_WHEAT	Phosphotransferase	PF00349: Hexokinase; PF03727: Hexokinase	IPR001312: Hexokinase; IPR019807: Hexokinase, binding site; IPR022672: Hexokinase, N-terminal; IPR022673: Hexokinase, C-terminal	GO:0001678 BP: cellular glucose homeostasis;GO:0004396 MF: hexokinase activity;GO:0005524 MF: ATP binding;GO:0005536 MF: glucose binding;GO:0005975 BP: carbohydrate metabolic process;GO:0006096 BP: glycolytic process;GO:0016773 MF: phosphotransferase activity, alcohol group as acceptor;GO:0046835 BP: carbohydrate phosphorylation	G	PF00349; PF03727	IPR001312; IPR019807; IPR022672; IPR022673	GO:0001678; GO:0004396; GO:0005524; GO:0005536; GO:0005975; GO:0006096; GO:0016773; GO:0046835
TraesCS1B02G361300.1	0.70935	0.000422287	0.00624643	***	tr|A0A1D5SHH3|A0A1D5SHH3_WHEAT	Glycosyltransferase	PF00201: UDP-glucoronosyl and UDP-glucosyl transferase	IPR002213: UDP-glucuronosyl/UDP-glucosyltransferase	GO:0008152 BP: metabolic process;GO:0016758 MF: transferase activity, transferring hexosyl groups	G	PF00201	IPR002213	GO:0008152; GO:0016758
TraesCS1B02G361400.1	0.603242	0.000439617	0.00644658	***	tr|A0A1D5SHH2|A0A1D5SHH2_WHEAT	Glycosyltransferase	PF00201: UDP-glucoronosyl and UDP-glucosyl transferase	IPR002213: UDP-glucuronosyl/UDP-glucosyltransferase	GO:0008152 BP: metabolic process;GO:0016758 MF: transferase activity, transferring hexosyl groups	G	PF00201	IPR002213	GO:0008152; GO:0016758
TraesCS1B02G361700.1	0.748765	5.81848e-07	4.91171e-05	***	tr|A0A1D5SEH5|A0A1D5SEH5_WHEAT	Glycosyltransferase	PF00201: UDP-glucoronosyl and UDP-glucosyl transferase	IPR002213: UDP-glucuronosyl/UDP-glucosyltransferase	GO:0008152 BP: metabolic process;GO:0016758 MF: transferase activity, transferring hexosyl groups	G	PF00201	IPR002213	GO:0008152; GO:0016758
TraesCS1B02G362700.1	-0.839535	0.000498576	0.00703939	--*	tr|A0A0B0MNI3|A0A0B0MNI3_GOSAR	Zinc finger protein	PF12874: Zinc-finger of C2H2 type	IPR003604: Matrin/U1-C-like, C2H2-type zinc finger; IPR013087: Zinc finger C2H2-type	GO:0003676 MF: nucleic acid binding;GO:0008270 MF: zinc ion binding	TE?	PF12874	IPR003604; IPR013087	GO:0003676; GO:0008270
TraesCS1B02G362800.1	-2.05556	1.19791e-06	8.39842e-05	--*	tr|A0A0B0MNI3|A0A0B0MNI3_GOSAR	Zinc finger protein	PF12874: Zinc-finger of C2H2 type	IPR003604: Matrin/U1-C-like, C2H2-type zinc finger; IPR013087: Zinc finger C2H2-type	GO:0003676 MF: nucleic acid binding;GO:0008270 MF: zinc ion binding	TE?	PF12874	IPR003604; IPR013087	GO:0003676; GO:0008270
TraesCS1B02G363000.1	-0.607456	6.25738e-05	0.00156125	***	tr|M8C6C7|M8C6C7_AEGTA	26S proteasome non-ATPase regulatory subunit 1	PF01851: Proteasome/cyclosome repeat; PF13646: HEAT repeats	IPR002015: Proteasome/cyclosome repeat; IPR011989: Armadillo-like helical; IPR016024: Armadillo-type fold; IPR016642: 26S proteasome regulatory complex, non-ATPase subcomplex, Rpn2/Psmd1 subunit	GO:0000502 CC: proteasome complex;GO:0005488 MF: binding;GO:0030234 MF: enzyme regulator activity;GO:0042176 BP: regulation of protein catabolic process	G	PF01851; PF13646	IPR002015; IPR011989; IPR016024; IPR016642	GO:0000502; GO:0005488; GO:0030234; GO:0042176
TraesCS1B02G364100.2	-0.969425	0.000118369	0.00248756	*-*	tr|A0A103YIA8|A0A103YIA8_CYNCS	DNA glycosylase	PF15628: RRM in Demeter	IPR003265: HhH-GPD domain; IPR003651: Endonuclease III-like, iron-sulphur cluster loop motif; IPR011257: DNA glycosylase; IPR023170: Helix-turn-helix, base-excision DNA repair, C-terminal; IPR028925: Demeter, RRM-fold domain	GO:0003824 MF: catalytic activity;GO:0006281 BP: DNA repair;GO:0006284 BP: base-excision repair;GO:0051539 MF: 4 iron, 4 sulfur cluster binding	G	PF15628	IPR003265; IPR003651; IPR011257; IPR023170; IPR028925	GO:0003824; GO:0006281; GO:0006284; GO:0051539
TraesCS1B02G367400.1	-1.13178	1.38882e-05	0.000510761	--*	sp|A2RD54|RECU_STRPG	Holliday junction resolvase RecU	PF11443: Domain of unknown function (DUF2828)	IPR002035: von Willebrand factor, type A; IPR024553: Domain of unknown function DUF2828		G	PF11443	IPR002035; IPR024553
TraesCS1B02G368900.1	-1.93632	5.04455e-08	6.96061e-06	***	tr|A0A0K9NZ64|A0A0K9NZ64_ZOSMR	NADH-quinone oxidoreductase subunit B	PF01058: NADH ubiquinone oxidoreductase, 20 Kd subunit	IPR006137: NADH:ubiquinone oxidoreductase-like, 20kDa subunit; IPR006138: NADH-ubiquinone oxidoreductase, 20 Kd subunit	GO:0008137 MF: NADH dehydrogenase (ubiquinone) activity;GO:0048038 MF: quinone binding;GO:0051536 MF: iron-sulfur cluster binding;GO:0051539 MF: 4 iron, 4 sulfur cluster binding;GO:0055114 BP: oxidation-reduction process	G	PF01058	IPR006137; IPR006138	GO:0008137; GO:0048038; GO:0051536; GO:0051539; GO:0055114
TraesCS1B02G369000.1	-0.496613	0.00192986	0.0183022	***	tr|Q1EP47|Q1EP47_MUSBA	Mitochondrial ATP synthase g subunit family protein	PF04718: Mitochondrial ATP synthase g subunit	IPR006808: ATP synthase, F0 complex, subunit G, mitochondrial	GO:0000276 CC: mitochondrial proton-transporting ATP synthase complex, coupling factor F(o);GO:0015078 MF: hydrogen ion transmembrane transporter activity;GO:0015986 BP: ATP synthesis coupled proton transport	G	PF04718	IPR006808	GO:0000276; GO:0015078; GO:0015986
TraesCS1B02G370900.1	-0.693574	0.00670983	0.0434177	***	tr|A9Q116|A9Q116_MAIZE	Calcineurin B-like protein	PF13202: EF hand; PF13499: EF-hand domain pair	IPR002048: EF-hand domain; IPR011992: EF-hand domain pair; IPR018247: EF-Hand 1, calcium-binding site	GO:0005509 MF: calcium ion binding	G	PF13202; PF13499	IPR002048; IPR011992; IPR018247	GO:0005509
TraesCS1B02G374600.1	1.04847	0.00505522	0.0356132	***	tr|H9CTT4|H9CTT4_WHEAT	Ras-like protein	PF00071: Ras family	IPR001806: Small GTPase superfamily; IPR005225: Small GTP-binding protein domain; IPR027417: P-loop containing nucleoside triphosphate hydrolase	GO:0003924 MF: GTPase activity;GO:0005525 MF: GTP binding	G	PF00071	IPR001806; IPR005225; IPR027417	GO:0003924; GO:0005525
TraesCS1B02G377600.1	1.21606	0.00192394	0.0182699	***	tr|G7IB80|G7IB80_MEDTR	DUF1230 family protein	PF06799: Protein of unknown function (DUF1230)	IPR009631: Uncharacterised protein family Ycf36		G	PF06799	IPR009631
TraesCS1B02G379200.1	-0.302969	0.00365786	0.0284397	***	tr|A0A0K9PAK6|A0A0K9PAK6_ZOSMR	Nucleolar protein	PF08156: NOP5NT (NUC127) domain; PF01798: snoRNA binding domain, fibrillarin	IPR002687: Nop domain; IPR012974: NOP5, N-terminal; IPR012976: NOSIC; IPR015943: WD40/YVTN repeat-like-containing domain	GO:0005515 MF: protein binding	G	PF08156; PF01798	IPR002687; IPR012974; IPR012976; IPR015943	GO:0005515
TraesCS1B02G380900.1	-0.831703	1.91445e-05	0.000656628	***	tr|B6SNA3|B6SNA3_MAIZE	Fiber protein Fb11				G
TraesCS1B02G381400.1	1.91543	1.57909e-06	0.000103575	***	tr|B5TWD1|B5TWD1_HORVV	Late embryogenesis abundant protein	PF02987: Late embryogenesis abundant protein	IPR004238: Late embryogenesis abundant protein LEA		G	PF02987	IPR004238
TraesCS1B02G382500.1	-1.2544	3.18858e-06	0.000174067	--*	AT5G40060.2	Disease resistance protein (NBS-LRR class) family	PF00931: NB-ARC domain	IPR001611: Leucine-rich repeat; IPR002182: NB-ARC; IPR003591: Leucine-rich repeat, typical subtype; IPR011991: Winged helix-turn-helix DNA-binding domain; IPR027417: P-loop containing nucleoside triphosphate hydrolase; IPR032675: Leucine-rich repeat domain, L domain-like	GO:0005515 MF: protein binding;GO:0043531 MF: ADP binding	G	PF00931	IPR001611; IPR002182; IPR003591; IPR011991; IPR027417; IPR032675	GO:0005515; GO:0043531
TraesCS1B02G383700.1	0.966069	8.32965e-07	6.50262e-05	***	tr|A0A060D120|A0A060D120_MAIZE	MYB transcription factor	PF00249: Myb-like DNA-binding domain	IPR001005: SANT/Myb domain; IPR009057: Homeobox domain-like; IPR017930: Myb domain	GO:0003677 MF: DNA binding	G	PF00249	IPR001005; IPR009057; IPR017930	GO:0003677
TraesCS1B02G384600.1	-1.0378	0.00645619	0.0421678	***	tr|A0A061ENV3|A0A061ENV3_THECC	Regulator of chromosome condensation (RCC1) family protein	PF00415: Regulator of chromosome condensation (RCC1) repeat; PF01363: FYVE zinc finger; PF08381: Transcription factor regulating root and shoot growth via Pin3	IPR000306: FYVE zinc finger; IPR000408: Regulator of chromosome condensation, RCC1; IPR009091: Regulator of chromosome condensation 1/beta-lactamase-inhibitor protein II; IPR011011: Zinc finger, FYVE/PHD-type; IPR011993: PH domain-like; IPR013083: Zinc finger, RING/FYVE/PHD-type; IPR013591: Brevis radix (BRX) domain; IPR017455: Zinc finger, FYVE-related	GO:0046872 MF: metal ion binding	G	PF00415; PF01363; PF08381	IPR000306; IPR000408; IPR009091; IPR011011; IPR011993; IPR013083; IPR013591; IPR017455	GO:0046872
TraesCS1B02G386600.1	1.00004	0.0031827	0.0258079	***	tr|A0A096UK77|A0A096UK77_WHEAT	Histone H2B	PF00125: Core histone H2A/H2B/H3/H4	IPR000558: Histone H2B; IPR007125: Histone H2A/H2B/H3; IPR009072: Histone-fold	GO:0000786 CC: nucleosome;GO:0003677 MF: DNA binding;GO:0046982 MF: protein heterodimerization activity	G	PF00125	IPR000558; IPR007125; IPR009072	GO:0000786; GO:0003677; GO:0046982
TraesCS1B02G386700.1	0.64735	0.00722866	0.0456661	***	tr|W5A7K6|W5A7K6_WHEAT	Histone H2B	PF00125: Core histone H2A/H2B/H3/H4	IPR000558: Histone H2B; IPR007125: Histone H2A/H2B/H3; IPR009072: Histone-fold	GO:0000786 CC: nucleosome;GO:0003677 MF: DNA binding;GO:0046982 MF: protein heterodimerization activity	G	PF00125	IPR000558; IPR007125; IPR009072	GO:0000786; GO:0003677; GO:0046982
TraesCS1B02G388700.1	0.512552	0.00027188	0.00454763	*-*	tr|B3IWJ1|B3IWJ1_9BRAS	Methyltransferase	PF08241: Methyltransferase domain; PF13489: Methyltransferase domain	IPR013216: Methyltransferase type 11; IPR025771: Phosphoethanolamine N-methyltransferase; IPR029063: S-adenosyl-L-methionine-dependent methyltransferase	GO:0000234 MF: phosphoethanolamine N-methyltransferase activity;GO:0006656 BP: phosphatidylcholine biosynthetic process;GO:0008152 BP: metabolic process;GO:0008168 MF: methyltransferase activity	G	PF08241; PF13489	IPR013216; IPR025771; IPR029063	GO:0000234; GO:0006656; GO:0008152; GO:0008168
TraesCS1B02G388900.1	0.556592	2.08545e-05	0.000694829	***	tr|B9HIY8|B9HIY8_POPTR	Kinase family protein	PF00069: Protein kinase domain	IPR000719: Protein kinase domain; IPR008271: Serine/threonine-protein kinase, active site; IPR011009: Protein kinase-like domain; IPR017441: Protein kinase, ATP binding site	GO:0004672 MF: protein kinase activity;GO:0005524 MF: ATP binding;GO:0006468 BP: protein phosphorylation	G	PF00069	IPR000719; IPR008271; IPR011009; IPR017441	GO:0004672; GO:0005524; GO:0006468
TraesCS1B02G389900.1	-1.3141	0.00157299	0.0158793	***	tr|W9R7J5|W9R7J5_9ROSA	Ethylene-responsive transcription factor	PF00847: AP2 domain	IPR001471: AP2/ERF domain; IPR016177: DNA-binding domain	GO:0003677 MF: DNA binding;GO:0003700 MF: transcription factor activity, sequence-specific DNA binding;GO:0006355 BP: regulation of transcription, DNA-templated	G	PF00847	IPR001471; IPR016177	GO:0003677; GO:0003700; GO:0006355
TraesCS1B02G391400.1	0.809962	0.00618207	0.0409608	*-*	tr|B9T5J5|B9T5J5_RICCO	Protein phosphatase 2c, putative	PF07228: Stage II sporulation protein E (SpoIIE)	IPR001932: PPM-type phosphatase domain	GO:0003824 MF: catalytic activity	G	PF07228	IPR001932	GO:0003824
TraesCS1B02G393200.1	-0.413279	0.00718935	0.0455251	***	tr|A0A072U232|A0A072U232_MEDTR	Lipid phosphate phosphatase-like protein	PF01569: PAP2 superfamily	IPR000326: Phosphatidic acid phosphatase type 2/haloperoxidase		G	PF01569	IPR000326
TraesCS1B02G395100.1	0.830295	0.000316768	0.00507817	--*	AT5G26910.3	GPI-anchored adhesin-like protein	PF14383: DUF761-associated sequence motif	IPR032795: DUF3741-associated sequence motif		G	PF14383	IPR032795
TraesCS1B02G396200.1	0.473484	0.000311654	0.00502255	***	tr|A0A1D5SBI0|A0A1D5SBI0_WHEAT	1,2-dihydroxy-3-keto-5-methylthiopentene dioxygenase	PF03079: ARD/ARD' family	IPR004313: Acireductone dioxygenase ARD family; IPR011051: RmlC-like cupin domain; IPR014710: RmlC-like jelly roll fold; IPR027496: 1,2-dihydroxy-3-keto-5-methylthiopentene dioxygenase, eukaryotes	GO:0010309 MF: acireductone dioxygenase [iron(II)-requiring] activity;GO:0016491 MF: oxidoreductase activity;GO:0019509 BP: L-methionine salvage from methylthioadenosine;GO:0055114 BP: oxidation-reduction process	G	PF03079	IPR004313; IPR011051; IPR014710; IPR027496	GO:0010309; GO:0016491; GO:0019509; GO:0055114
TraesCS1B02G399700.1	-0.50236	0.00724507	0.0457297	***	tr|I0Z6X2|I0Z6X2_COCSC	WD40 repeat-like protein	PF00400: WD domain, G-beta repeat; PF08149: BING4CT (NUC141) domain	IPR001680: WD40 repeat; IPR012952: BING4, C-terminal domain; IPR015943: WD40/YVTN repeat-like-containing domain; IPR017986: WD40-repeat-containing domain; IPR019775: WD40 repeat, conserved site	GO:0005515 MF: protein binding	G	PF00400; PF08149	IPR001680; IPR012952; IPR015943; IPR017986; IPR019775	GO:0005515
TraesCS1B02G400300.1	-0.909973	2.74205e-08	4.2944e-06	***	tr|M7ZHF2|M7ZHF2_TRIUA	ATP synthase subunit beta	PF00006: ATP synthase alpha/beta family, nucleotide-binding domain	IPR000194: ATPase, F1/V1/A1 complex, alpha/beta subunit, nucleotide-binding domain; IPR003593: AAA+ ATPase domain; IPR005722: ATP synthase, F1 complex, beta subunit; IPR020003: ATPase, alpha/beta subunit, nucleotide-binding domain, active site; IPR024034: ATPase, F1/V1 complex, beta/alpha subunit, C-terminal; IPR027417: P-loop containing nucleoside triphosphate hydrolase	GO:0005524 MF: ATP binding;GO:0015986 BP: ATP synthesis coupled proton transport;GO:0045261 CC: proton-transporting ATP synthase complex, catalytic core F(1);GO:0046933 MF: proton-transporting ATP synthase activity, rotational mechanism	G	PF00006	IPR000194; IPR003593; IPR005722; IPR020003; IPR024034; IPR027417	GO:0005524; GO:0015986; GO:0045261; GO:0046933
TraesCS1B02G404200.1	-0.466501	0.00323872	0.026104	***	tr|A0A1D1XHV2|A0A1D1XHV2_9ARAE	Cyclin-D1-binding protein 1	PF13324: Grap2 and cyclin-D-interacting			G	PF13324
TraesCS1B02G407300.1	-1.39559	0.00135159	0.0142786	***	tr|M8BPQ1|M8BPQ1_AEGTA	GDSL esterase/lipase	PF00657: GDSL-like Lipase/Acylhydrolase	IPR001087: GDSL lipase/esterase; IPR013830: SGNH hydrolase-type esterase domain	GO:0016788 MF: hydrolase activity, acting on ester bonds	G	PF00657	IPR001087; IPR013830	GO:0016788
TraesCS1B02G408200.1	-1.00096	1.97249e-09	5.09633e-07	***	tr|L0BCK7|L0BCK7_9POAL	Asparagine synthetase	PF13537: Glutamine amidotransferase domain; PF00733: Asparagine synthase	IPR001962: Asparagine synthase; IPR014729: Rossmann-like alpha/beta/alpha sandwich fold; IPR017932: Glutamine amidotransferase type 2 domain; IPR029055: Nucleophile aminohydrolases, N-terminal	GO:0004066 MF: asparagine synthase (glutamine-hydrolyzing) activity;GO:0006529 BP: asparagine biosynthetic process	G	PF13537; PF00733	IPR001962; IPR014729; IPR017932; IPR029055	GO:0004066; GO:0006529
TraesCS1B02G408600.1	0.609609	0.00197234	0.0185936	***	tr|B9GTV0|B9GTV0_POPTR	Serine/threonine protein phosphatase 2A regulatory subunit B	PF01603: Protein phosphatase 2A regulatory B subunit (B56 family)	IPR002554: Protein phosphatase 2A, regulatory B subunit, B56; IPR011989: Armadillo-like helical; IPR016024: Armadillo-type fold	GO:0000159 CC: protein phosphatase type 2A complex;GO:0005488 MF: binding;GO:0007165 BP: signal transduction;GO:0019888 MF: protein phosphatase regulator activity	G	PF01603	IPR002554; IPR011989; IPR016024	GO:0000159; GO:0005488; GO:0007165; GO:0019888
TraesCS1B02G409800.1	-0.747247	0.000170542	0.00321493	***	tr|H9B8G0|H9B8G0_MISSI	60S ribosomal protein L35a-like protein	PF01247: Ribosomal protein L35Ae	IPR001780: Ribosomal protein L35A; IPR009000: Translation protein, beta-barrel domain; IPR018266: Ribosomal protein L35Ae, conserved site	GO:0003735 MF: structural constituent of ribosome;GO:0005622 CC: intracellular;GO:0005840 CC: ribosome;GO:0006412 BP: translation	G	PF01247	IPR001780; IPR009000; IPR018266	GO:0003735; GO:0005622; GO:0005840; GO:0006412
TraesCS1B02G411800.1	-1.09814	0.0005876	0.00790548	*-*	tr|Q10G99|Q10G99_ORYSJ	Tesmin/TSO1-like CXC domain containing protein, expressed	PF03638: Tesmin/TSO1-like CXC domain, cysteine-rich domain	IPR005172: CRC domain; IPR033467: Tesmin/TSO1-like CXC domain		G	PF03638	IPR005172; IPR033467
TraesCS1B02G414600.1	-0.585888	0.0072515	0.0457479	***	AT2G43780.4	cytochrome oxidase assembly protein				G
TraesCS1B02G415900.1	-0.545708	0.00434171	0.0320908	***	tr|B6TJJ8|B6TJJ8_MAIZE	50S ribosomal protein L21	PF00829: Ribosomal prokaryotic L21 protein	IPR001787: Ribosomal protein L21; IPR018258: Ribosomal protein L21, conserved site; IPR028909: Ribosomal protein L21-like	GO:0003723 MF: RNA binding;GO:0003735 MF: structural constituent of ribosome;GO:0005622 CC: intracellular;GO:0005840 CC: ribosome;GO:0006412 BP: translation	G	PF00829	IPR001787; IPR018258; IPR028909	GO:0003723; GO:0003735; GO:0005622; GO:0005840; GO:0006412
TraesCS1B02G420100.1	0.765176	0.00526795	0.0366252	***	tr|B7FN63|B7FN63_MEDTR	Photosystem I reaction center subunit VI	PF03244: Photosystem I reaction centre subunit VI	IPR004928: Photosystem I PsaH, reaction centre subunit VI	GO:0009522 CC: photosystem I;GO:0009538 CC: photosystem I reaction center;GO:0015979 BP: photosynthesis	G	PF03244	IPR004928	GO:0009522; GO:0009538; GO:0015979
TraesCS1B02G421100.1	0.631401	0.00155994	0.0157852	***	tr|N1QUY3|N1QUY3_AEGTA	3-ketoacyl-CoA synthase	PF08392: FAE1/Type III polyketide synthase-like protein; PF08541: 3-Oxoacyl-[acyl-carrier-protein (ACP)] synthase III C terminal	IPR012392: Very-long-chain 3-ketoacyl-CoA synthase; IPR013601: FAE1/Type III polyketide synthase-like protein; IPR013747: 3-Oxoacyl-[acyl-carrier-protein (ACP)] synthase III, C-terminal; IPR016039: Thiolase-like	GO:0003824 MF: catalytic activity;GO:0006633 BP: fatty acid biosynthetic process;GO:0008152 BP: metabolic process;GO:0016020 CC: membrane;GO:0016747 MF: transferase activity, transferring acyl groups other than amino-acyl groups	G	PF08392; PF08541	IPR012392; IPR013601; IPR013747; IPR016039	GO:0003824; GO:0006633; GO:0008152; GO:0016020; GO:0016747
TraesCS1B02G422200.1	0.495458	0.00522001	0.0364013	***	tr|A0A072VK14|A0A072VK14_MEDTR	3-deoxy-manno-octulosonate cytidylyltransferase	PF02348: Cytidylyltransferase	IPR003329: Acylneuraminate cytidylyltransferase; IPR004528: 3-deoxy-D-manno-octulosonate cytidylyltransferase; IPR029044: Nucleotide-diphospho-sugar transferases	GO:0005737 CC: cytoplasm;GO:0008690 MF: 3-deoxy-manno-octulosonate cytidylyltransferase activity	G	PF02348	IPR003329; IPR004528; IPR029044	GO:0005737; GO:0008690
TraesCS1B02G424700.1	0.703079	1.5525e-07	1.69937e-05	***	tr|A0A1D6D8H9|A0A1D6D8H9_WHEAT	Auxin response factor	PF02362: B3 DNA binding domain; PF06507: Auxin response factor	IPR003340: B3 DNA binding domain; IPR010525: Auxin response factor; IPR015300: DNA-binding pseudobarrel domain	GO:0003677 MF: DNA binding;GO:0005634 CC: nucleus;GO:0006355 BP: regulation of transcription, DNA-templated;GO:0009725 BP: response to hormone	G	PF02362; PF06507	IPR003340; IPR010525; IPR015300	GO:0003677; GO:0005634; GO:0006355; GO:0009725
TraesCS1B02G428000.1	0.599667	0.000760931	0.00954191	***	tr|A0A1E5VE99|A0A1E5VE99_9POAL	Cytochrome b561 domain-containing protein	PF03188: Eukaryotic cytochrome b561	IPR006593: Cytochrome b561/ferric reductase transmembrane		G	PF03188	IPR006593
TraesCS1B02G430700.1	-0.772425	0.00250622	0.0219862	***	tr|A0A072TNX3|A0A072TNX3_MEDTR	Copper ion-binding protein				G
TraesCS1B02G431500.1	-0.716537	0.000814079	0.00998453	***	tr|A5JPK5|A5JPK5_VITVI	GDP-mannose-3',5'-epimerase	PF01370: NAD dependent epimerase/dehydratase family	IPR001509: NAD-dependent epimerase/dehydratase; IPR016040: NAD(P)-binding domain	GO:0003824 MF: catalytic activity;GO:0050662 MF: coenzyme binding	G	PF01370	IPR001509; IPR016040	GO:0003824; GO:0050662
TraesCS1B02G432000.1	0.73416	3.55856e-07	3.35421e-05	*-*	AT3G15095.1	Serine/Threonine-kinase pakA-like protein				G
TraesCS1B02G433700.1	-0.845535	0.000446397	0.00652157	***	tr|B6T2Z0|B6T2Z0_MAIZE	B12D protein	PF06522: NADH-ubiquinone reductase complex 1 MLRQ subunit	IPR010530: NADH-ubiquinone reductase complex 1 MLRQ subunit		G	PF06522	IPR010530
TraesCS1B02G434400.1	1.10802	0.00606807	0.0404159	***	tr|M7ZQ22|M7ZQ22_TRIUA	GTPase Era	PF01926: 50S ribosome-binding GTPase; PF07650: KH domain	IPR004044: K Homology domain, type 2; IPR005225: Small GTP-binding protein domain; IPR005662: GTP-binding protein Era; IPR006073: GTP binding domain; IPR009019: K homology domain, prokaryotic type; IPR015946: K homology domain-like, alpha/beta; IPR027417: P-loop containing nucleoside triphosphate hydrolase; IPR030388: Era-type guanine nucleotide-binding (G) domain	GO:0003723 MF: RNA binding;GO:0005525 MF: GTP binding;GO:0005622 CC: intracellular	G	PF01926; PF07650	IPR004044; IPR005225; IPR005662; IPR006073; IPR009019; IPR015946; IPR027417; IPR030388	GO:0003723; GO:0005525; GO:0005622
TraesCS1B02G435900.1	-1.00132	0.00648995	0.0423177	***	tr|A4GXC8|A4GXC8_ANACO	Sugar transporter protein	PF00083: Sugar (and other) transporter	IPR003663: Sugar/inositol transporter; IPR005828: Major facilitator, sugar transporter-like; IPR005829: Sugar transporter, conserved site; IPR020846: Major facilitator superfamily domain	GO:0005215 MF: transporter activity;GO:0016020 CC: membrane;GO:0016021 CC: integral component of membrane;GO:0022857 MF: transmembrane transporter activity;GO:0022891 MF: substrate-specific transmembrane transporter activity;GO:0055085 BP: transmembrane transport	G	PF00083	IPR003663; IPR005828; IPR005829; IPR020846	GO:0005215; GO:0016020; GO:0016021; GO:0022857; GO:0022891; GO:0055085
TraesCS1B02G436300.1	0.387948	0.0065688	0.0427224	***	tr|F2DT55|F2DT55_HORVV	3-ketoacyl-CoA synthase	PF08392: FAE1/Type III polyketide synthase-like protein; PF08541: 3-Oxoacyl-[acyl-carrier-protein (ACP)] synthase III C terminal	IPR012392: Very-long-chain 3-ketoacyl-CoA synthase; IPR013601: FAE1/Type III polyketide synthase-like protein; IPR013747: 3-Oxoacyl-[acyl-carrier-protein (ACP)] synthase III, C-terminal; IPR016039: Thiolase-like	GO:0003824 MF: catalytic activity;GO:0006633 BP: fatty acid biosynthetic process;GO:0008152 BP: metabolic process;GO:0016020 CC: membrane;GO:0016747 MF: transferase activity, transferring acyl groups other than amino-acyl groups	G	PF08392; PF08541	IPR012392; IPR013601; IPR013747; IPR016039	GO:0003824; GO:0006633; GO:0008152; GO:0016020; GO:0016747
TraesCS1B02G439900.1	0.565919	0.00416512	0.0311399	***	tr|Q5SMZ1|Q5SMZ1_ORYSJ	Aldose 1-epimerase-like	PF01263: Aldose 1-epimerase	IPR008183: Aldose 1-/Glucose-6-phosphate 1-epimerase; IPR011013: Galactose mutarotase-like domain; IPR014718: Glycoside hydrolase-type carbohydrate-binding; IPR025532: Glucose-6-phosphate 1-epimerase	GO:0003824 MF: catalytic activity;GO:0005975 BP: carbohydrate metabolic process;GO:0016853 MF: isomerase activity;GO:0030246 MF: carbohydrate binding	G	PF01263	IPR008183; IPR011013; IPR014718; IPR025532	GO:0003824; GO:0005975; GO:0016853; GO:0030246
TraesCS1B02G441900.1	0.615085	0.00365386	0.0284196	***	tr|M8AN68|M8AN68_AEGTA	CTP synthase	PF06418: CTP synthase N-terminus; PF00117: Glutamine amidotransferase class-I	IPR004468: CTP synthase; IPR017456: CTP synthase, N-terminal; IPR017926: Glutamine amidotransferase; IPR027417: P-loop containing nucleoside triphosphate hydrolase; IPR029062: Class I glutamine amidotransferase-like	GO:0003883 MF: CTP synthase activity;GO:0006221 BP: pyrimidine nucleotide biosynthetic process	G	PF06418; PF00117	IPR004468; IPR017456; IPR017926; IPR027417; IPR029062	GO:0003883; GO:0006221
TraesCS1B02G442500.1	0.845723	0.000201021	0.00365159	***	tr|A0A1E5UVS7|A0A1E5UVS7_9POAL	Protein CHUP1, chloroplastic				G
TraesCS1B02G445400.1	-1.14112	2.44581e-06	0.000143383	***	tr|K3ZEW1|K3ZEW1_SETIT	Auxin efflux carrier component	PF03547: Membrane transport protein	IPR004776: Membrane transport protein; IPR014024: Auxin efflux carrier, plant type	GO:0016021 CC: integral component of membrane;GO:0055085 BP: transmembrane transport	G	PF03547	IPR004776; IPR014024	GO:0016021; GO:0055085
TraesCS1B02G446400.1	-1.22986	0.000856836	0.0103175	***	tr|B6SJJ2|B6SJJ2_MAIZE	Calmodulin	PF13499: EF-hand domain pair	IPR002048: EF-hand domain; IPR011992: EF-hand domain pair; IPR018247: EF-Hand 1, calcium-binding site	GO:0005509 MF: calcium ion binding	G	PF13499	IPR002048; IPR011992; IPR018247	GO:0005509
TraesCS1B02G447100.1	-1.05094	1.16852e-05	0.000450238	***	AT3G27930.1	beta-galactosidase				G
TraesCS1B02G447400.1	-1.07477	0.00483088	0.0345914	*-*	tr|N1QYX7|N1QYX7_AEGTA	Disease resistance protein RPM1	PF00931: NB-ARC domain	IPR002182: NB-ARC; IPR011991: Winged helix-turn-helix DNA-binding domain; IPR027417: P-loop containing nucleoside triphosphate hydrolase; IPR032675: Leucine-rich repeat domain, L domain-like	GO:0043531 MF: ADP binding	G	PF00931	IPR002182; IPR011991; IPR027417; IPR032675	GO:0043531
TraesCS1B02G449600.1	0.402418	0.00230574	0.0207643	***	tr|A0A1E5VLX0|A0A1E5VLX0_9POAL	Auxilin-like protein 1		IPR001623: DnaJ domain		G		IPR001623
TraesCS1B02G451100.1	0.904257	0.00350921	0.0276084	***	tr|M8CXD6|M8CXD6_AEGTA	Chlorophyll a-b binding protein, chloroplastic	PF00504: Chlorophyll A-B binding protein	IPR022796: Chlorophyll A-B binding protein; IPR023329: Chlorophyll a/b binding protein domain		G	PF00504	IPR022796; IPR023329
TraesCS1B02G452100.1	0.834187	2.61742e-11	1.29344e-08	***	tr|B9GGY7|B9GGY7_POPTR	Solanesyl diphosphate synthase family protein	PF00348: Polyprenyl synthetase	IPR000092: Polyprenyl synthetase; IPR008949: Isoprenoid synthase domain; IPR014120: Solanesyl diphosphate synthase; IPR033749: Polyprenyl synthetase, conserved site	GO:0008299 BP: isoprenoid biosynthetic process;GO:0015979 BP: photosynthesis;GO:0016765 MF: transferase activity, transferring alkyl or aryl (other than methyl) groups	G	PF00348	IPR000092; IPR008949; IPR014120; IPR033749	GO:0008299; GO:0015979; GO:0016765
TraesCS1B02G452200.1	0.670441	2.50193e-05	0.000795912	***	tr|F2DB94|F2DB94_HORVV	Mitogen-activated protein kinase	PF00069: Protein kinase domain	IPR000719: Protein kinase domain; IPR003527: Mitogen-activated protein (MAP) kinase, conserved site; IPR011009: Protein kinase-like domain; IPR017441: Protein kinase, ATP binding site	GO:0004672 MF: protein kinase activity;GO:0004707 MF: MAP kinase activity;GO:0005524 MF: ATP binding;GO:0006468 BP: protein phosphorylation	G	PF00069	IPR000719; IPR003527; IPR011009; IPR017441	GO:0004672; GO:0004707; GO:0005524; GO:0006468
TraesCS1B02G453500.1	-0.943688	0.00144446	0.0149647	*-*	tr|M7ZFJ9|M7ZFJ9_TRIUA	Mitochondrial import receptor subunit TOM7-1	PF08038: TOM7 family	IPR012621: Mitochondrial import receptor subunit TOM7	GO:0005742 CC: mitochondrial outer membrane translocase complex;GO:0030150 BP: protein import into mitochondrial matrix	G	PF08038	IPR012621	GO:0005742; GO:0030150
TraesCS1B02G453600.1	-1.31016	2.63973e-06	0.000152335	***	tr|L0BCK7|L0BCK7_9POAL	Asparagine synthetase	PF13537: Glutamine amidotransferase domain; PF00733: Asparagine synthase	IPR001962: Asparagine synthase; IPR014729: Rossmann-like alpha/beta/alpha sandwich fold; IPR017932: Glutamine amidotransferase type 2 domain; IPR029055: Nucleophile aminohydrolases, N-terminal	GO:0004066 MF: asparagine synthase (glutamine-hydrolyzing) activity;GO:0006529 BP: asparagine biosynthetic process	G	PF13537; PF00733	IPR001962; IPR014729; IPR017932; IPR029055	GO:0004066; GO:0006529
TraesCS1B02G455700.1	0.627823	0.00516254	0.0361541	***	tr|A0A061G639|A0A061G639_THECC	Late embryogenesis abundant hydroxyproline-rich glycoprotein family, putative	PF03168: Late embryogenesis abundant protein	IPR004864: Late embryogenesis abundant protein, LEA-14; IPR013783: Immunoglobulin-like fold		G	PF03168	IPR004864; IPR013783
TraesCS1B02G455900.1	-1.03003	0.00058538	0.00788442	*-*	tr|A0A0K9PIU3|A0A0K9PIU3_ZOSMR	Late embryogenesis abundant protein Lea14	PF03168: Late embryogenesis abundant protein	IPR004864: Late embryogenesis abundant protein, LEA-14; IPR013783: Immunoglobulin-like fold; IPR013990: Water stress and hypersensitive response domain	GO:0009269 BP: response to desiccation	G	PF03168	IPR004864; IPR013783; IPR013990	GO:0009269
TraesCS1B02G457200.1	-0.409312	0.000298282	0.00485832	--*	AT2G21510.5	DNAJ heat shock N-terminal domain-containing protein				G
TraesCS1B02G459400.1	-0.652937	4.09402e-06	0.000210274	***	tr|A0A0K9PB32|A0A0K9PB32_ZOSMR	Mitochondrial carrier-like protein	PF00153: Mitochondrial carrier protein	IPR002067: Mitochondrial carrier protein; IPR018108: Mitochondrial substrate/solute carrier; IPR023395: Mitochondrial carrier domain	GO:0055085 BP: transmembrane transport	G	PF00153	IPR002067; IPR018108; IPR023395	GO:0055085
TraesCS1B02G462000.1	-0.443456	0.0046154	0.0335359	***	tr|F2DUW0|F2DUW0_HORVV	CTP synthase	PF06418: CTP synthase N-terminus; PF00117: Glutamine amidotransferase class-I	IPR004468: CTP synthase; IPR017456: CTP synthase, N-terminal; IPR017926: Glutamine amidotransferase; IPR027417: P-loop containing nucleoside triphosphate hydrolase; IPR029062: Class I glutamine amidotransferase-like	GO:0003883 MF: CTP synthase activity;GO:0006221 BP: pyrimidine nucleotide biosynthetic process	G	PF06418; PF00117	IPR004468; IPR017456; IPR017926; IPR027417; IPR029062	GO:0003883; GO:0006221
TraesCS1B02G462700.1	-0.888717	0.000527321	0.00731292	***	tr|M8C1J6|M8C1J6_AEGTA	F-box protein	PF00646: F-box domain	IPR001810: F-box domain; IPR015915: Kelch-type beta propeller	GO:0005515 MF: protein binding	TE?	PF00646	IPR001810; IPR015915	GO:0005515
TraesCS1B02G463800.1	-1.39486	4.22946e-05	0.00118089	*-*	AT1G49000.1	transmembrane protein				G
TraesCS1B02G464300.1	0.393187	0.0028061	0.0237098	***	AT3G02420.1	dihydroflavonol 4-reductase/flavanone protein	PF03661: Uncharacterised protein family (UPF0121)	IPR005344: Per33/Pom33 family	GO:0016021 CC: integral component of membrane	G	PF03661	IPR005344	GO:0016021
TraesCS1B02G465500.1	-1.34024	9.06281e-06	0.000377178	***	tr|M7ZN53|M7ZN53_TRIUA	E3 ubiquitin-protein ligase MARCH6	PF12906: RING-variant domain	IPR011016: Zinc finger, RING-CH-type; IPR013083: Zinc finger, RING/FYVE/PHD-type	GO:0008270 MF: zinc ion binding	G	PF12906	IPR011016; IPR013083	GO:0008270
TraesCS1B02G468700.1	0.532055	0.00546725	0.0375092	*-*	tr|H8YU79|H8YU79_9CARY	RNA binding protein	PF09598: Stm1; PF04774: Hyaluronan / mRNA binding family	IPR006861: Hyaluronan/mRNA-binding protein; IPR019084: Stm1-like, N-terminal		G	PF09598; PF04774	IPR006861; IPR019084
TraesCS1B02G469400.1	0.496061	0.00722634	0.0456661	***	tr|Q1EPK4|Q1EPK4_MUSAC	Protein kinase family protein	PF00069: Protein kinase domain	IPR000719: Protein kinase domain; IPR008271: Serine/threonine-protein kinase, active site; IPR011009: Protein kinase-like domain; IPR017441: Protein kinase, ATP binding site	GO:0004672 MF: protein kinase activity;GO:0005524 MF: ATP binding;GO:0006468 BP: protein phosphorylation	G	PF00069	IPR000719; IPR008271; IPR011009; IPR017441	GO:0004672; GO:0005524; GO:0006468
TraesCS1B02G471300.1	-0.60141	0.000978841	0.011318	***	tr|A0A1D5SDT2|A0A1D5SDT2_WHEAT	Cytokinin riboside 5'-monophosphate phosphoribohydrolase	PF03641: Possible lysine decarboxylase	IPR005269: Cytokinin riboside 5'-monophosphate phosphoribohydrolase LOG; IPR031100: LOG family		G	PF03641	IPR005269; IPR031100
TraesCS1B02G473500.1	0.849918	0.00236825	0.0211458	***	AT5G18980.1	ARM repeat superfamily protein		IPR011989: Armadillo-like helical; IPR016024: Armadillo-type fold	GO:0005488 MF: binding	G		IPR011989; IPR016024	GO:0005488
TraesCS1B02G473900.1	-1.31383	0.00092502	0.0109164	--*	tr|Q9SQ02|Q9SQ02_CLACO	Acetyl-CoA:benzylalcohol acetyltranferase				G
TraesCS1B02G475600.1	-1.09125	4.37736e-07	3.99289e-05	--*	AT1G19070.1	F-box family protein	PF07723: Leucine Rich Repeat; PF08387: FBD	IPR001810: F-box domain; IPR006566: FBD domain; IPR013101: Leucine-rich repeat 2; IPR032675: Leucine-rich repeat domain, L domain-like	GO:0005515 MF: protein binding	TE?	PF07723; PF08387	IPR001810; IPR006566; IPR013101; IPR032675	GO:0005515
TraesCS1B02G476000.1	-0.550938	0.000661017	0.00862916	*-*	AT5G25520.2	SPOC domain / Transcription elongation factor S-II protein	PF07744: SPOC domain	IPR012921: Spen paralogue and orthologue SPOC, C-terminal		G	PF07744	IPR012921
TraesCS1B02G476400.1	1.21304	2.35144e-05	0.000758947	***	tr|Q7G602|Q7G602_ORYSJ	Flavonoid 3'-hydroxylase	PF00067: Cytochrome P450	IPR001128: Cytochrome P450; IPR002401: Cytochrome P450, E-class, group I; IPR017972: Cytochrome P450, conserved site	GO:0005506 MF: iron ion binding;GO:0016705 MF: oxidoreductase activity, acting on paired donors, with incorporation or reduction of molecular oxygen;GO:0020037 MF: heme binding;GO:0055114 BP: oxidation-reduction process	G	PF00067	IPR001128; IPR002401; IPR017972	GO:0005506; GO:0016705; GO:0020037; GO:0055114
TraesCS1B02G476500.1	-0.566109	0.00123	0.0133517	***	tr|A0A072UIT4|A0A072UIT4_MEDTR	TATA-binding protein associated factor-like protein	PF12054: Domain of unknown function (DUF3535); PF02985: HEAT repeat; PF00176: SNF2 family N-terminal domain; PF00271: Helicase conserved C-terminal domain	IPR000330: SNF2-related, N-terminal domain; IPR000357: HEAT repeat; IPR001650: Helicase, C-terminal; IPR011989: Armadillo-like helical; IPR014001: Helicase superfamily 1/2, ATP-binding domain; IPR016024: Armadillo-type fold; IPR021133: HEAT, type 2; IPR022707: Domain of unknown function DUF3535; IPR027417: P-loop containing nucleoside triphosphate hydrolase	GO:0005488 MF: binding;GO:0005515 MF: protein binding;GO:0005524 MF: ATP binding	G	PF12054; PF02985; PF00176; PF00271	IPR000330; IPR000357; IPR001650; IPR011989; IPR014001; IPR016024; IPR021133; IPR022707; IPR027417	GO:0005488; GO:0005515; GO:0005524
TraesCS1B02G477200.1	-0.975362	6.0225e-05	0.00153005	--*	sp|P44523|TDHA_HAEIN	TonB-dependent heme receptor A				G
TraesCS1B02G477400.1	0.495465	0.00737511	0.0462432	***	tr|A0A166NZC1|A0A166NZC1_TRIMO	Early flowering 3				G
TraesCS1B02G477900.1	1.05925	0.00154657	0.015689	***	tr|A0A1D6REH3|A0A1D6REH3_WHEAT	Pectinesterase	PF01095: Pectinesterase	IPR000070: Pectinesterase, catalytic; IPR011050: Pectin lyase fold/virulence factor; IPR012334: Pectin lyase fold; IPR033131: Pectinesterase, Asp active site	GO:0005618 CC: cell wall;GO:0030599 MF: pectinesterase activity;GO:0042545 BP: cell wall modification	G	PF01095	IPR000070; IPR011050; IPR012334; IPR033131	GO:0005618; GO:0030599; GO:0042545
TraesCS1B02G478900.1	0.675195	0.00163089	0.0162925	***	tr|G7KAK5|G7KAK5_MEDTR	Pleckstrin-like (PH) domain protein	PF00169: PH domain	IPR001849: Pleckstrin homology domain; IPR011993: PH domain-like		G	PF00169	IPR001849; IPR011993
TraesCS1B02G479400.1	-0.491408	0.00455673	0.0332187	***	tr|Q0WZC2|Q0WZC2_WHEAT	RNA ligase isoform 1	PF08302: Fungal tRNA ligase phosphodiesterase domain	IPR015965: tRNA ligase, phosphodiesterase, fungi	GO:0003972 MF: RNA ligase (ATP) activity;GO:0005524 MF: ATP binding;GO:0006388 BP: tRNA splicing, via endonucleolytic cleavage and ligation	G	PF08302	IPR015965	GO:0003972; GO:0005524; GO:0006388
TraesCS1B02G479600.1	0.434421	0.000482496	0.00685419	--*	sp|Q6YQW0|RS7_ONYPE	30S ribosomal protein S7				G
TraesCS1D02G003700.1	1.02293	0.000241553	0.0041734	***	tr|B6SXD6|B6SXD6_MAIZE	50S ribosomal protein L28	PF00830: Ribosomal L28 family	IPR001383: Ribosomal protein L28; IPR026569: Ribosomal protein L28/L24; IPR034704: L28p-like	GO:0003735 MF: structural constituent of ribosome;GO:0005622 CC: intracellular;GO:0005840 CC: ribosome;GO:0006412 BP: translation	G	PF00830	IPR001383; IPR026569; IPR034704	GO:0003735; GO:0005622; GO:0005840; GO:0006412
TraesCS1D02G005200.1	-0.396349	0.0029878	0.0247128	***	tr|A0A199VQJ3|A0A199VQJ3_ANACO	Glycosyltransferase-like KOBITO 1				G
TraesCS1D02G010500.1	-0.751245	0.000512462	0.00716277	***	AT2G43780.4	cytochrome oxidase assembly protein				G
TraesCS1D02G012200.1	-0.714318	0.00541856	0.0373372	***	tr|R7WFH9|R7WFH9_AEGTA	F-box protein	PF00646: F-box domain	IPR001810: F-box domain; IPR015915: Kelch-type beta propeller; IPR017451: F-box associated interaction domain	GO:0005515 MF: protein binding	TE?	PF00646	IPR001810; IPR015915; IPR017451	GO:0005515
TraesCS1D02G013200.1	0.46273	0.000839052	0.0101877	***	tr|G5DX74|G5DX74_SILLA	Ras-like protein	PF00071: Ras family	IPR001806: Small GTPase superfamily; IPR005225: Small GTP-binding protein domain; IPR027417: P-loop containing nucleoside triphosphate hydrolase	GO:0003924 MF: GTPase activity;GO:0005525 MF: GTP binding	G	PF00071	IPR001806; IPR005225; IPR027417	GO:0003924; GO:0005525
TraesCS1D02G018100.1	-2.38159	2.75468e-08	4.30093e-06	***	tr|A0A1J6JWE1|A0A1J6JWE1_NICAT	Protein trichome birefringence	PF14416: PMR5 N terminal Domain; PF13839: GDSL/SGNH-like Acyl-Esterase family found in Pmr5 and Cas1p	IPR025846: PMR5 N-terminal domain; IPR026057: PC-Esterase		G	PF14416; PF13839	IPR025846; IPR026057
TraesCS1D02G025100.1	-0.468641	0.000576849	0.00781275	***	tr|M8C4Y2|M8C4Y2_AEGTA	50S ribosomal protein L22	PF00237: Ribosomal protein L22p/L17e	IPR001063: Ribosomal protein L22/L17; IPR005727: Ribosomal protein L22, bacterial/chloroplast-type	GO:0003735 MF: structural constituent of ribosome;GO:0005840 CC: ribosome;GO:0006412 BP: translation;GO:0015934 CC: large ribosomal subunit	G	PF00237	IPR001063; IPR005727	GO:0003735; GO:0005840; GO:0006412; GO:0015934
TraesCS1D02G026600.1	-0.944116	0.000925338	0.0109177	--*	sp|P08753|GNAI3_RAT	Guanine nucleotide-binding protein G(k) subunit alpha				G
TraesCS1D02G026700.1	-0.94942	1.48848e-06	9.92378e-05	--*	sp|P08753|GNAI3_RAT	Guanine nucleotide-binding protein G(k) subunit alpha				G
TraesCS1D02G027000.1	-0.708392	0.00284004	0.0239211	--*	sp|P08753|GNAI3_RAT	Guanine nucleotide-binding protein G(k) subunit alpha				G
TraesCS1D02G030600.1	0.700774	0.000171489	0.00322684	***	tr|I3TAJ6|I3TAJ6_MEDTR	NAD(P)-binding rossmann-fold protein	PF13460: NAD(P)H-binding	IPR016040: NAD(P)-binding domain		G	PF13460	IPR016040
TraesCS1D02G031700.1	-0.811988	0.000612883	0.00814969	***	tr|A0A199VBS0|A0A199VBS0_ANACO	PGR5-like protein 1A, chloroplastic				G
TraesCS1D02G032600.1	0.709874	0.000337959	0.00532562	***	tr|A3RI54|A3RI54_SOLTU	Protein kinase	PF00069: Protein kinase domain	IPR000719: Protein kinase domain; IPR008271: Serine/threonine-protein kinase, active site; IPR011009: Protein kinase-like domain; IPR017441: Protein kinase, ATP binding site	GO:0004672 MF: protein kinase activity;GO:0005524 MF: ATP binding;GO:0006468 BP: protein phosphorylation	G	PF00069	IPR000719; IPR008271; IPR011009; IPR017441	GO:0004672; GO:0005524; GO:0006468
TraesCS1D02G034100.1	0.362664	0.00627444	0.0413468	***	tr|Q6Z1B3|Q6Z1B3_ORYSJ	F-box protein-like	PF12937: F-box-like	IPR001810: F-box domain; IPR006553: Leucine-rich repeat, cysteine-containing subtype; IPR032675: Leucine-rich repeat domain, L domain-like	GO:0005515 MF: protein binding	TE?	PF12937	IPR001810; IPR006553; IPR032675	GO:0005515
TraesCS1D02G034500.1	1.22122	1.28701e-06	8.85237e-05	***	tr|A1IHG2|A1IHG2_TRIMO	Cytochrome P450	PF00067: Cytochrome P450	IPR001128: Cytochrome P450; IPR002401: Cytochrome P450, E-class, group I; IPR017972: Cytochrome P450, conserved site	GO:0005506 MF: iron ion binding;GO:0016705 MF: oxidoreductase activity, acting on paired donors, with incorporation or reduction of molecular oxygen;GO:0020037 MF: heme binding;GO:0055114 BP: oxidation-reduction process	G	PF00067	IPR001128; IPR002401; IPR017972	GO:0005506; GO:0016705; GO:0020037; GO:0055114
TraesCS1D02G034600.1	-1.19674	0.000697498	0.00898101	***	tr|K7VCJ3|K7VCJ3_MAIZE	Glycosyltransferase	PF04577: Protein of unknown function (DUF563)	IPR007657: Glycosyltransferase 61	GO:0016757 MF: transferase activity, transferring glycosyl groups	G	PF04577	IPR007657	GO:0016757
TraesCS1D02G034700.2	1.0861	0.000329898	0.00523321	--*	tr|A0A1D1XGI7|A0A1D1XGI7_9ARAE	Mitochondrial import inner membrane translocase subunit tim23	PF02466: Tim17/Tim22/Tim23/Pmp24 family	IPR003397: Mitochondrial inner membrane translocase subunit Tim17/Tim22/Tim23/peroxisomal protein PMP24		G	PF02466	IPR003397
TraesCS1D02G034800.1	1.22311	1.18427e-08	2.2161e-06	***	tr|I3QM93|I3QM93_HORVU	Metallothionein	PF01439: Metallothionein	IPR000347: Metallothionein, family 15, plant	GO:0046872 MF: metal ion binding	G	PF01439	IPR000347	GO:0046872
TraesCS1D02G039900.1	0.763982	0.00194923	0.0184577	***	tr|A0A1D5T4B8|A0A1D5T4B8_WHEAT	Histone H2A	PF00125: Core histone H2A/H2B/H3/H4; PF16211: C-terminus of histone H2A	IPR002119: Histone H2A; IPR007125: Histone H2A/H2B/H3; IPR009072: Histone-fold; IPR032454: Histone H2A, C-terminal domain; IPR032458: Histone H2A conserved site	GO:0000786 CC: nucleosome;GO:0003677 MF: DNA binding;GO:0005634 CC: nucleus;GO:0046982 MF: protein heterodimerization activity	G	PF00125; PF16211	IPR002119; IPR007125; IPR009072; IPR032454; IPR032458	GO:0000786; GO:0003677; GO:0005634; GO:0046982
TraesCS1D02G041400.1	-0.584001	0.00040686	0.00606584	*-*	tr|B6TYA4|B6TYA4_MAIZE	RNA binding protein	PF00076: RNA recognition motif. (a.k.a. RRM, RBD, or RNP domain); PF00098: Zinc knuckle	IPR000504: RNA recognition motif domain; IPR001878: Zinc finger, CCHC-type	GO:0003676 MF: nucleic acid binding;GO:0008270 MF: zinc ion binding	TE?	PF00076; PF00098	IPR000504; IPR001878	GO:0003676; GO:0008270
TraesCS1D02G044700.1	-0.894625	6.60893e-06	0.000300892	***	tr|T2DNC6|T2DNC6_PHAVU	Protein transport SEC13-like protein	PF00400: WD domain, G-beta repeat	IPR001680: WD40 repeat; IPR015943: WD40/YVTN repeat-like-containing domain; IPR017986: WD40-repeat-containing domain; IPR020472: G-protein beta WD-40 repeat	GO:0005515 MF: protein binding	G	PF00400	IPR001680; IPR015943; IPR017986; IPR020472	GO:0005515
TraesCS1D02G046100.1	0.739552	0.00116836	0.0128753	***	tr|W5AMN3|W5AMN3_WHEAT	Beta-hexosaminidase	PF14845: beta-acetyl hexosaminidase like; PF00728: Glycosyl hydrolase family 20, catalytic domain	IPR015883: Glycoside hydrolase family 20, catalytic domain; IPR017853: Glycoside hydrolase superfamily; IPR025705: Beta-hexosaminidase; IPR029018: Chitobiase/beta-hexosaminidase domain 2-like; IPR029019: Beta-hexosaminidase, eukaryotic type, N-terminal	GO:0004553 MF: hydrolase activity, hydrolyzing O-glycosyl compounds;GO:0004563 MF: beta-N-acetylhexosaminidase activity;GO:0005975 BP: carbohydrate metabolic process	G	PF14845; PF00728	IPR015883; IPR017853; IPR025705; IPR029018; IPR029019	GO:0004553; GO:0004563; GO:0005975
TraesCS1D02G046400.1	-0.275011	0.000357777	0.00553847	***	tr|M7Z4H0|M7Z4H0_TRIUA	11S globulin seed storage protein 2	PF00190: Cupin	IPR006044: 11-S seed storage protein, plant; IPR006045: Cupin 1; IPR011051: RmlC-like cupin domain; IPR014710: RmlC-like jelly roll fold	GO:0045735 MF: nutrient reservoir activity	G	PF00190	IPR006044; IPR006045; IPR011051; IPR014710	GO:0045735
TraesCS1D02G047600.1	0.592687	2.44586e-05	0.000781437	*-*	tr|A0A1E5V7A2|A0A1E5V7A2_9POAL	E3 UFM1-protein ligase 1-like protein				G
TraesCS1D02G049200.1	-0.710229	0.000503666	0.00708767	***	tr|B4G1N4|B4G1N4_MAIZE	CsAtPR5				G
TraesCS1D02G052800.1	1.30712	0.000779669	0.00970206	***	tr|R7W2L2|R7W2L2_AEGTA	Defensin-like protein	PF00304: Gamma-thionin family	IPR003614: Knottin, scorpion toxin-like; IPR008176: Defensin, plant	GO:0006952 BP: defense response	G	PF00304	IPR003614; IPR008176	GO:0006952
TraesCS1D02G052900.1	1.57682	2.08471e-07	2.16551e-05	***	tr|C9E1C1|C9E1C1_WHEAT	Defensin	PF00304: Gamma-thionin family	IPR003614: Knottin, scorpion toxin-like; IPR008176: Defensin, plant	GO:0006952 BP: defense response	G	PF00304	IPR003614; IPR008176	GO:0006952
TraesCS1D02G053700.2	-1.01574	6.28313e-05	0.00156403	***	tr|A0A151QUZ1|A0A151QUZ1_CAJCA	Glycine-rich protein A3				G
TraesCS1D02G054000.1	1.29503	0.00254372	0.0221928	*-*	tr|G7L3H0|G7L3H0_MEDTR	Wuschel-related homeobox protein	PF00046: Homeobox domain	IPR001356: Homeobox domain; IPR009057: Homeobox domain-like	GO:0003677 MF: DNA binding	G	PF00046	IPR001356; IPR009057	GO:0003677
TraesCS1D02G055200.1	1.00279	0.000328169	0.0052182	***	tr|T1N7M5|T1N7M5_TRIUA	Kinesin-like protein	PF00225: Kinesin motor domain	IPR001752: Kinesin motor domain; IPR019821: Kinesin motor domain, conserved site; IPR027417: P-loop containing nucleoside triphosphate hydrolase	GO:0003777 MF: microtubule motor activity;GO:0005524 MF: ATP binding;GO:0007018 BP: microtubule-based movement;GO:0008017 MF: microtubule binding	G	PF00225	IPR001752; IPR019821; IPR027417	GO:0003777; GO:0005524; GO:0007018; GO:0008017
TraesCS1D02G060600.1	-0.801849	0.00311516	0.0254295	*-*	tr|A0A072UBM7|A0A072UBM7_MEDTR	Adenine/guanine permease	PF00860: Permease family	IPR006043: Xanthine/uracil/vitamin C permease	GO:0005215 MF: transporter activity;GO:0006810 BP: transport;GO:0016020 CC: membrane;GO:0055085 BP: transmembrane transport	G	PF00860	IPR006043	GO:0005215; GO:0006810; GO:0016020; GO:0055085
TraesCS1D02G061000.1	-1.15065	0.000753486	0.00947657	--*	sp|O02328|EIF3C_CAEEL	Eukaryotic translation initiation factor 3 subunit C				G
TraesCS1D02G062100.1	-1.49715	0.000120067	0.00250565	--*	AT5G14270.3	bromodomain and extraterminal domain protein 9				G
TraesCS1D02G062800.1	1.09927	5.31608e-09	1.14093e-06	***	tr|A0A1D5T2S1|A0A1D5T2S1_WHEAT	Glycosyltransferase	PF00201: UDP-glucoronosyl and UDP-glucosyl transferase	IPR002213: UDP-glucuronosyl/UDP-glucosyltransferase	GO:0008152 BP: metabolic process;GO:0016758 MF: transferase activity, transferring hexosyl groups	G	PF00201	IPR002213	GO:0008152; GO:0016758
TraesCS1D02G064700.1	0.294102	0.00764944	0.0474237	***	tr|M8A212|M8A212_TRIUA	Protein IQ-DOMAIN 1	PF00612: IQ calmodulin-binding motif; PF13178: Protein of unknown function (DUF4005)	IPR000048: IQ motif, EF-hand binding site; IPR025064: Domain of unknown function DUF4005	GO:0005515 MF: protein binding	G	PF00612; PF13178	IPR000048; IPR025064	GO:0005515
TraesCS1D02G066100.1	-1.21046	0.000382322	0.00580716	***	tr|M8AQ22|M8AQ22_TRIUA	Nuclear pore complex protein Nup98-Nup96	PF04096: Nucleoporin autopeptidase	IPR007230: Peptidase S59, nucleoporin	GO:0005643 CC: nuclear pore;GO:0006810 BP: transport	G	PF04096	IPR007230	GO:0005643; GO:0006810
TraesCS1D02G073900.1	-1.26277	0.00245772	0.0216728	***	tr|W5A7X3|W5A7X3_WHEAT	Mitochondrial pyruvate carrier	PF03650: Uncharacterised protein family (UPF0041)	IPR005336: Mitochondrial pyruvate carrier	GO:0005743 CC: mitochondrial inner membrane;GO:0006850 BP: mitochondrial pyruvate transport	G	PF03650	IPR005336	GO:0005743; GO:0006850
TraesCS1D02G074400.1	-0.556025	0.000341118	0.00536431	***	tr|D5G3Q2|D5G3Q2_ARAHH	Metal tolerance protein	PF01545: Cation efflux family	IPR002524: Cation efflux protein; IPR027470: Cation efflux protein, cytoplasmic domain	GO:0006812 BP: cation transport;GO:0008324 MF: cation transmembrane transporter activity;GO:0016021 CC: integral component of membrane;GO:0055085 BP: transmembrane transport	G	PF01545	IPR002524; IPR027470	GO:0006812; GO:0008324; GO:0016021; GO:0055085
TraesCS1D02G075500.1	0.619723	0.000630274	0.00832822	***	tr|Q53UC7|Q53UC7_WHEAT	BZIP transcription factor	PF07716: Basic region leucine zipper	IPR004827: Basic-leucine zipper domain	GO:0003700 MF: transcription factor activity, sequence-specific DNA binding;GO:0006355 BP: regulation of transcription, DNA-templated;GO:0043565 MF: sequence-specific DNA binding	G	PF07716	IPR004827	GO:0003700; GO:0006355; GO:0043565
TraesCS1D02G077900.1	-0.624658	0.00117755	0.0129507	***	tr|A0A1D5SMS7|A0A1D5SMS7_WHEAT	Formin-like protein	PF10409: C2 domain of PTEN tumour-suppressor protein; PF02181: Formin Homology 2 Domain	IPR000008: C2 domain; IPR014020: Tensin phosphatase, C2 domain; IPR015425: Formin, FH2 domain; IPR029021: Protein-tyrosine phosphatase-like; IPR029023: Tensin-type phosphatase domain	GO:0005515 MF: protein binding	G	PF10409; PF02181	IPR000008; IPR014020; IPR015425; IPR029021; IPR029023	GO:0005515
TraesCS1D02G079600.1	0.647244	1.96141e-05	0.000667952	***	tr|G7IBT6|G7IBT6_MEDTR	Protein phosphatase 2C-like protein	PF00481: Protein phosphatase 2C	IPR000222: PPM-type phosphatase, divalent cation binding; IPR001932: PPM-type phosphatase domain	GO:0003824 MF: catalytic activity;GO:0043169 MF: cation binding	G	PF00481	IPR000222; IPR001932	GO:0003824; GO:0043169
TraesCS1D02G083600.1	0.2742	0.00389368	0.0296887	***	tr|M7YFM5|M7YFM5_TRIUA	Aspartic proteinase	PF00026: Eukaryotic aspartyl protease; PF03489: Saposin-like type B, region 2; PF05184: Saposin-like type B, region 1	IPR001461: Aspartic peptidase A1 family; IPR001969: Aspartic peptidase, active site; IPR007856: Saposin-like type B, region 1; IPR008138: Saposin B type, region 2; IPR008139: Saposin B type domain; IPR011001: Saposin-like; IPR021109: Aspartic peptidase domain; IPR033121: Peptidase family A1 domain	GO:0004190 MF: aspartic-type endopeptidase activity;GO:0006508 BP: proteolysis;GO:0006629 BP: lipid metabolic process	G	PF00026; PF03489; PF05184	IPR001461; IPR001969; IPR007856; IPR008138; IPR008139; IPR011001; IPR021109; IPR033121	GO:0004190; GO:0006508; GO:0006629
TraesCS1D02G085100.1	-1.19562	0.0049244	0.0350556	--*	AT5G41310.1	P-loop nucleoside triphosphate hydrolases superfamily protein with CH (Calponin Homology) domain-containing protein				G
TraesCS1D02G085900.1	-0.836941	7.45197e-06	0.000325857	--*	tr|A0A1J3JST7|A0A1J3JST7_NOCCA	2,3-bisphosphoglycerate-dependent phosphoglycerate mutase	PF00300: Histidine phosphatase superfamily (branch 1)	IPR001345: Phosphoglycerate/bisphosphoglycerate mutase, active site; IPR013078: Histidine phosphatase superfamily, clade-1; IPR029033: Histidine phosphatase superfamily	GO:0003824 MF: catalytic activity;GO:0008152 BP: metabolic process	G	PF00300	IPR001345; IPR013078; IPR029033	GO:0003824; GO:0008152
TraesCS1D02G086300.1	1.25962	2.17494e-05	0.000715593	--*	sp|P24802|PLOD1_CHICK	Procollagen-lysine,2-oxoglutarate 5-dioxygenase 1				G
TraesCS1D02G088500.1	-1.04436	0.00768092	0.0475694	*-*	tr|Q9FG25|Q9FG25_ARATH	Mitochondrial transcription termination factor family protein	PF02536: mTERF	IPR003690: Transcription termination factor, mitochondrial/chloroplastic	GO:0003690 MF: double-stranded DNA binding;GO:0006355 BP: regulation of transcription, DNA-templated	G	PF02536	IPR003690	GO:0003690; GO:0006355
TraesCS1D02G088600.1	-0.818647	0.00346712	0.027362	***	AT4G19650.2	Mitochondrial transcription termination factor family protein	PF02536: mTERF	IPR003690: Transcription termination factor, mitochondrial/chloroplastic	GO:0003690 MF: double-stranded DNA binding;GO:0006355 BP: regulation of transcription, DNA-templated	G	PF02536	IPR003690	GO:0003690; GO:0006355
TraesCS1D02G092900.1	-0.879493	0.00386474	0.0295274	--*	sp|C1CQT7|NADE_STRZT	NH(3)-dependent NAD(+) synthetase		IPR001810: F-box domain	GO:0005515 MF: protein binding	G		IPR001810	GO:0005515
TraesCS1D02G093600.1	-0.97016	0.000211426	0.0037746	***	tr|A0A199UXT0|A0A199UXT0_ANACO	Mitochondrial 37S ribosomal protein S27	PF08293: Mitochondrial ribosomal subunit S27	IPR013219: Ribosomal protein S27/S33, mitochondrial		G	PF08293	IPR013219
TraesCS1D02G093800.1	-0.852174	0.000505784	0.00710373	***	tr|A0A1E5WCY4|A0A1E5WCY4_9POAL	Coiled-coil domain-containing protein SCD2				G
TraesCS1D02G099700.1	0.423796	0.00321965	0.0260081	***	tr|I2DBG5|I2DBG5_ORYSI	Double stranded RNA binding protein 3	PF00035: Double-stranded RNA binding motif	IPR014720: Double-stranded RNA-binding domain		G	PF00035	IPR014720
TraesCS1D02G100300.1	-1.68631	7.85549e-05	0.00183664	***	tr|Q5Z8K4|Q5Z8K4_ORYSJ	Kinase-like	PF00069: Protein kinase domain	IPR000719: Protein kinase domain; IPR008271: Serine/threonine-protein kinase, active site; IPR011009: Protein kinase-like domain; IPR017441: Protein kinase, ATP binding site	GO:0004672 MF: protein kinase activity;GO:0005524 MF: ATP binding;GO:0006468 BP: protein phosphorylation	G	PF00069	IPR000719; IPR008271; IPR011009; IPR017441	GO:0004672; GO:0005524; GO:0006468
TraesCS1D02G101100.1	-1.7713	3.84483e-05	0.00109573	***	tr|Q5Z8K4|Q5Z8K4_ORYSJ	Kinase-like	PF00069: Protein kinase domain	IPR000719: Protein kinase domain; IPR008271: Serine/threonine-protein kinase, active site; IPR011009: Protein kinase-like domain; IPR017441: Protein kinase, ATP binding site	GO:0004672 MF: protein kinase activity;GO:0005524 MF: ATP binding;GO:0006468 BP: protein phosphorylation	G	PF00069	IPR000719; IPR008271; IPR011009; IPR017441	GO:0004672; GO:0005524; GO:0006468
TraesCS1D02G103000.1	0.494374	0.00273698	0.0233259	***	tr|G7KTI5|G7KTI5_MEDTR	Villin	PF00626: Gelsolin repeat	IPR007122: Villin/Gelsolin; IPR007123: Gelsolin-like domain; IPR029006: ADF-H/Gelsolin-like domain	GO:0003779 MF: actin binding	G	PF00626	IPR007122; IPR007123; IPR029006	GO:0003779
TraesCS1D02G103100.1	-1.12111	2.70931e-05	0.000844677	***	tr|A0A061GG53|A0A061GG53_THECC	XH/XS domain-containing protein	PF03470: XS zinc finger domain; PF03468: XS domain; PF03469: XH domain	IPR005379: Uncharacterised domain XH; IPR005380: XS domain; IPR005381: Zinc finger-XS domain	GO:0031047 BP: gene silencing by RNA	G	PF03470; PF03468; PF03469	IPR005379; IPR005380; IPR005381	GO:0031047
TraesCS1D02G105900.1	-0.608707	0.00330735	0.0265062	***	tr|M8AK53|M8AK53_TRIUA	DNA-directed RNA polymerase III subunit RPC4	PF05132: RNA polymerase III RPC4	IPR007811: DNA-directed RNA polymerase III subunit RPC4	GO:0003677 MF: DNA binding;GO:0003899 MF: DNA-directed 5'-3' RNA polymerase activity;GO:0005666 CC: DNA-directed RNA polymerase III complex;GO:0006383 BP: transcription from RNA polymerase III promoter	G	PF05132	IPR007811	GO:0003677; GO:0003899; GO:0005666; GO:0006383
TraesCS1D02G106200.1	-0.337534	0.000578213	0.00781894	***	tr|W5AMS6|W5AMS6_WHEAT	Importin subunit alpha	PF01749: Importin beta binding domain; PF00514: Armadillo/beta-catenin-like repeat; PF16186: Atypical Arm repeat	IPR000225: Armadillo; IPR002652: Importin-alpha, importin-beta-binding domain; IPR011989: Armadillo-like helical; IPR016024: Armadillo-type fold; IPR024931: Importin subunit alpha; IPR032413: Atypical Arm repeat	GO:0005488 MF: binding;GO:0005515 MF: protein binding;GO:0005634 CC: nucleus;GO:0005737 CC: cytoplasm;GO:0006606 BP: protein import into nucleus;GO:0008565 MF: protein transporter activity	G	PF01749; PF00514; PF16186	IPR000225; IPR002652; IPR011989; IPR016024; IPR024931; IPR032413	GO:0005488; GO:0005515; GO:0005634; GO:0005737; GO:0006606; GO:0008565
TraesCS1D02G106700.1	-1.0545	0.00345664	0.0272986	--*	AT3G14570.1	glucan synthase-like 4				G
TraesCS1D02G107200.1	-0.42482	0.00117003	0.0128847	***	tr|B9RNG7|B9RNG7_RICCO	Chaperone protein dnaJ, putative	PF00226: DnaJ domain; PF01556: DnaJ C terminal domain	IPR001623: DnaJ domain; IPR002939: Chaperone DnaJ, C-terminal; IPR008971: HSP40/DnaJ peptide-binding; IPR018253: DnaJ domain, conserved site	GO:0006457 BP: protein folding;GO:0051082 MF: unfolded protein binding	G	PF00226; PF01556	IPR001623; IPR002939; IPR008971; IPR018253	GO:0006457; GO:0051082
TraesCS1D02G108000.1	-0.86229	7.20212e-05	0.00171781	***	tr|W9QJA8|W9QJA8_9ROSA	DNA-directed RNA polymerase II subunit	PF03876: SHS2 domain found in N terminus of Rpb7p/Rpc25p/MJ0397	IPR005576: RNA polymerase Rpb7, N-terminal; IPR012340: Nucleic acid-binding, OB-fold	GO:0003899 MF: DNA-directed 5'-3' RNA polymerase activity;GO:0006351 BP: transcription, DNA-templated	G	PF03876	IPR005576; IPR012340	GO:0003899; GO:0006351
TraesCS1D02G109600.1	-0.485503	2.4554e-05	0.000783066	***	tr|W5A874|W5A874_WHEAT	Dihydrolipoyl dehydrogenase	PF07992: Pyridine nucleotide-disulphide oxidoreductase; PF02852: Pyridine nucleotide-disulphide oxidoreductase, dimerisation domain	IPR004099: Pyridine nucleotide-disulphide oxidoreductase, dimerisation domain; IPR006258: Dihydrolipoamide dehydrogenase; IPR012999: Pyridine nucleotide-disulphide oxidoreductase, class I, active site; IPR016156: FAD/NAD-linked reductase, dimerisation domain; IPR023753: FAD/NAD(P)-binding domain	GO:0004148 MF: dihydrolipoyl dehydrogenase activity;GO:0016491 MF: oxidoreductase activity;GO:0016668 MF: oxidoreductase activity, acting on a sulfur group of donors, NAD(P) as acceptor;GO:0045454 BP: cell redox homeostasis;GO:0050660 MF: flavin adenine dinucleotide binding;GO:0055114 BP: oxidation-reduction process	G	PF07992; PF02852	IPR004099; IPR006258; IPR012999; IPR016156; IPR023753	GO:0004148; GO:0016491; GO:0016668; GO:0045454; GO:0050660; GO:0055114
TraesCS1D02G111400.1	-1.42756	0.00105392	0.01195	***	tr|B6SQ50|B6SQ50_MAIZE	MYB-related transcription factor	PF00249: Myb-like DNA-binding domain	IPR001005: SANT/Myb domain; IPR006447: Myb domain, plants; IPR009057: Homeobox domain-like; IPR017930: Myb domain	GO:0003677 MF: DNA binding	G	PF00249	IPR001005; IPR006447; IPR009057; IPR017930	GO:0003677
TraesCS1D02G114100.1	-0.40478	0.000175894	0.00328293	*-*	tr|A3F4A8|A3F4A8_TRIDB	Ribosomal protein	PF00252: Ribosomal protein L16p/L10e	IPR001197: Ribosomal protein L10e; IPR016180: Ribosomal protein L10e/L16; IPR018255: Ribosomal protein L10e, conserved site	GO:0003735 MF: structural constituent of ribosome;GO:0005622 CC: intracellular;GO:0005840 CC: ribosome;GO:0006412 BP: translation	G	PF00252	IPR001197; IPR016180; IPR018255	GO:0003735; GO:0005622; GO:0005840; GO:0006412
TraesCS1D02G114200.1	-0.429154	0.00684059	0.0440009	***	tr|A0A0K9NPL2|A0A0K9NPL2_ZOSMR	RING finger protein	PF13920: Zinc finger, C3HC4 type (RING finger)	IPR001841: Zinc finger, RING-type; IPR013083: Zinc finger, RING/FYVE/PHD-type; IPR017907: Zinc finger, RING-type, conserved site	GO:0005515 MF: protein binding;GO:0008270 MF: zinc ion binding	G	PF13920	IPR001841; IPR013083; IPR017907	GO:0005515; GO:0008270
TraesCS1D02G114800.1	-1.01213	0.000104579	0.00226605	***	tr|B5ATU2|B5ATU2_MAIZE	Tryptophan aminotransferase	PF04864: Allinase	IPR006947: EGF-like, alliinase; IPR006948: Alliinase, C-terminal; IPR015421: Pyridoxal phosphate-dependent transferase, major region, subdomain 1; IPR015422: Pyridoxal phosphate-dependent transferase, subdomain 2; IPR015424: Pyridoxal phosphate-dependent transferase	GO:0003824 MF: catalytic activity;GO:0016846 MF: carbon-sulfur lyase activity	G	PF04864	IPR006947; IPR006948; IPR015421; IPR015422; IPR015424	GO:0003824; GO:0016846
TraesCS1D02G115400.1	-1.14142	0.00702114	0.0448055	***	tr|B9RAX9|B9RAX9_RICCO	Receptor protein kinase, putative	PF08263: Leucine rich repeat N-terminal domain; PF00560: Leucine Rich Repeat; PF13855: Leucine rich repeat; PF00069: Protein kinase domain	IPR000719: Protein kinase domain; IPR001611: Leucine-rich repeat; IPR003591: Leucine-rich repeat, typical subtype; IPR008271: Serine/threonine-protein kinase, active site; IPR011009: Protein kinase-like domain; IPR013210: Leucine-rich repeat-containing N-terminal, plant-type; IPR017441: Protein kinase, ATP binding site; IPR032675: Leucine-rich repeat domain, L domain-like	GO:0004672 MF: protein kinase activity;GO:0005515 MF: protein binding;GO:0005524 MF: ATP binding;GO:0006468 BP: protein phosphorylation	G	PF08263; PF00560; PF13855; PF00069	IPR000719; IPR001611; IPR003591; IPR008271; IPR011009; IPR013210; IPR017441; IPR032675	GO:0004672; GO:0005515; GO:0005524; GO:0006468
TraesCS1D02G115800.1	-0.476417	0.00757835	0.0470862	--*	tr|A0A072VBY7|A0A072VBY7_MEDTR	PLATZ transcription factor family protein				G
TraesCS1D02G116000.1	1.17117	5.50058e-06	0.000262148	***	tr|A0A0K9PU50|A0A0K9PU50_ZOSMR	Leucine-rich repeat receptor-like protein kinase family	PF08263: Leucine rich repeat N-terminal domain; PF13855: Leucine rich repeat	IPR001611: Leucine-rich repeat; IPR003591: Leucine-rich repeat, typical subtype; IPR013210: Leucine-rich repeat-containing N-terminal, plant-type; IPR032675: Leucine-rich repeat domain, L domain-like	GO:0005515 MF: protein binding	G	PF08263; PF13855	IPR001611; IPR003591; IPR013210; IPR032675	GO:0005515
TraesCS1D02G117000.1	-0.768363	0.00343638	0.0271808	***	tr|A0A061GMB6|A0A061GMB6_THECC	Alba DNA/RNA-binding protein	PF01918: Alba	IPR002775: DNA/RNA-binding protein Alba-like; IPR014560: Uncharacterised conserved protein UCP030333, DNA/RNA-binding Alba-related	GO:0003676 MF: nucleic acid binding	G	PF01918	IPR002775; IPR014560	GO:0003676
TraesCS1D02G117900.1	-1.20001	0.000714922	0.00914062	***	tr|B6SL93|B6SL93_MAIZE	Early response to dehydration 15-like protein				G
TraesCS1D02G118000.1	-1.29981	0.00162119	0.016218	***	tr|G7JV87|G7JV87_MEDTR	Plant/MSJ11-3 protein, putative				G
TraesCS1D02G118100.1	-1.00399	0.00496081	0.0351966	***	tr|G7JV87|G7JV87_MEDTR	Plant/MSJ11-3 protein, putative				G
TraesCS1D02G118800.1	0.974105	0.000770197	0.00962728	***	tr|W5ALM8|W5ALM8_WHEAT	Glycosyltransferase	PF00201: UDP-glucoronosyl and UDP-glucosyl transferase	IPR002213: UDP-glucuronosyl/UDP-glucosyltransferase	GO:0008152 BP: metabolic process;GO:0016758 MF: transferase activity, transferring hexosyl groups	G	PF00201	IPR002213	GO:0008152; GO:0016758
TraesCS1D02G120500.1	0.547761	0.00267379	0.0229654	*-*	tr|A0A061GLU8|A0A061GLU8_THECC	Leucine-rich repeat family protein	PF13855: Leucine rich repeat	IPR001611: Leucine-rich repeat; IPR032675: Leucine-rich repeat domain, L domain-like	GO:0005515 MF: protein binding	G	PF13855	IPR001611; IPR032675	GO:0005515
TraesCS1D02G121000.1	-0.431493	0.000784314	0.00974629	***	tr|Q9AQZ5|Q9AQZ5_ORYSJ	70 kDa heat shock protein	PF00012: Hsp70 protein	IPR013126: Heat shock protein 70 family; IPR029047: Heat shock protein 70kD, peptide-binding domain; IPR029048: Heat shock protein 70kD, C-terminal domain		G	PF00012	IPR013126; IPR029047; IPR029048
TraesCS1D02G121700.1	-0.542665	0.00608835	0.0405192	***	tr|A0A0K9P915|A0A0K9P915_ZOSMR	Hypoxanthine phosphoribosyltransferase	PF00156: Phosphoribosyl transferase domain	IPR000836: Phosphoribosyltransferase domain; IPR005904: Hypoxanthine phosphoribosyl transferase; IPR029057: Phosphoribosyltransferase-like	GO:0004422 MF: hypoxanthine phosphoribosyltransferase activity;GO:0005737 CC: cytoplasm;GO:0006166 BP: purine ribonucleoside salvage;GO:0009116 BP: nucleoside metabolic process	G	PF00156	IPR000836; IPR005904; IPR029057	GO:0004422; GO:0005737; GO:0006166; GO:0009116
TraesCS1D02G125600.1	-0.371999	0.00107983	0.0121786	***	tr|M8AMZ7|M8AMZ7_AEGTA	40S ribosomal protein S7	PF01251: Ribosomal protein S7e	IPR000554: Ribosomal protein S7e	GO:0003735 MF: structural constituent of ribosome;GO:0005622 CC: intracellular;GO:0005840 CC: ribosome;GO:0006412 BP: translation	G	PF01251	IPR000554	GO:0003735; GO:0005622; GO:0005840; GO:0006412
TraesCS1D02G126600.1	0.812976	4.47044e-05	0.00122929	***	tr|A0A0K9PC58|A0A0K9PC58_ZOSMR	ABC transporter G family member	PF00005: ABC transporter; PF01061: ABC-2 type transporter	IPR003439: ABC transporter-like; IPR003593: AAA+ ATPase domain; IPR013525: ABC-2 type transporter; IPR017871: ABC transporter, conserved site; IPR027417: P-loop containing nucleoside triphosphate hydrolase	GO:0005524 MF: ATP binding;GO:0016020 CC: membrane;GO:0016887 MF: ATPase activity	G	PF00005; PF01061	IPR003439; IPR003593; IPR013525; IPR017871; IPR027417	GO:0005524; GO:0016020; GO:0016887
TraesCS1D02G127400.1	0.454631	0.000205285	0.0036987	***	tr|M8CDK2|M8CDK2_AEGTA	GDSL esterase/lipase		IPR013830: SGNH hydrolase-type esterase domain		G		IPR013830
TraesCS1D02G128800.1	-0.290121	0.00159893	0.0160457	***	sp|Q9UX93|RL5_SULSO	50S ribosomal protein L5	PF00281: Ribosomal protein L5; PF00673: ribosomal L5P family C-terminus	IPR002132: Ribosomal protein L5; IPR020929: Ribosomal protein L5, conserved site; IPR022803: Ribosomal protein L5 domain; IPR031309: Ribosomal protein L5, C-terminal; IPR031310: Ribosomal protein L5, N-terminal	GO:0003735 MF: structural constituent of ribosome;GO:0005622 CC: intracellular;GO:0005840 CC: ribosome;GO:0006412 BP: translation	G	PF00281; PF00673	IPR002132; IPR020929; IPR022803; IPR031309; IPR031310	GO:0003735; GO:0005622; GO:0005840; GO:0006412
TraesCS1D02G130800.1	-0.699728	0.000589078	0.00791121	***	sp|Q4I5V2|KAE1_GIBZE	tRNA N6-adenosine threonylcarbamoyltransferase	PF00814: Glycoprotease family	IPR000905: Gcp-like domain; IPR017860: Peptidase M22, conserved site; IPR017861: Kae1/TsaD family; IPR034680: tRNA N6-adenosine threonylcarbamoyltransferase Kae1/OSGEP	GO:0000408 CC: EKC/KEOPS complex;GO:0002949 BP: tRNA threonylcarbamoyladenosine modification	G	PF00814	IPR000905; IPR017860; IPR017861; IPR034680	GO:0000408; GO:0002949
TraesCS1D02G130900.1	1.02323	0.00185272	0.0177921	*-*	AT5G61480.1	Leucine-rich repeat protein kinase family protein	PF08263: Leucine rich repeat N-terminal domain; PF13855: Leucine rich repeat	IPR001611: Leucine-rich repeat; IPR013210: Leucine-rich repeat-containing N-terminal, plant-type; IPR032675: Leucine-rich repeat domain, L domain-like	GO:0005515 MF: protein binding	G	PF08263; PF13855	IPR001611; IPR013210; IPR032675	GO:0005515
TraesCS1D02G132700.1	-0.81804	3.1242e-08	4.8042e-06	***	tr|Q7G3Y4|Q7G3Y4_ORYSJ	ATP synthase gamma chain	PF00231: ATP synthase	IPR000131: ATP synthase, F1 complex, gamma subunit; IPR023632: ATP synthase, F1 complex, gamma subunit conserved site	GO:0015986 BP: ATP synthesis coupled proton transport;GO:0045261 CC: proton-transporting ATP synthase complex, catalytic core F(1);GO:0046933 MF: proton-transporting ATP synthase activity, rotational mechanism	G	PF00231	IPR000131; IPR023632	GO:0015986; GO:0045261; GO:0046933
TraesCS1D02G134000.1	0.660685	0.00522149	0.0364067	***	tr|A0A1D5T557|A0A1D5T557_WHEAT	E3 ubiquitin-protein ligase	PF03145: Seven in absentia protein family	IPR008974: TRAF-like; IPR013010: Zinc finger, SIAH-type; IPR013083: Zinc finger, RING/FYVE/PHD-type; IPR018121: Seven-in-absentia protein, TRAF-like domain	GO:0005515 MF: protein binding;GO:0005634 CC: nucleus;GO:0006511 BP: ubiquitin-dependent protein catabolic process;GO:0007275 BP: multicellular organism development;GO:0008270 MF: zinc ion binding	G	PF03145	IPR008974; IPR013010; IPR013083; IPR018121	GO:0005515; GO:0005634; GO:0006511; GO:0007275; GO:0008270
TraesCS1D02G140600.1	-0.568076	0.00176814	0.0172507	***	tr|Q337S9|Q337S9_ORYSJ	Translin family protein, expressed	PF01997: Translin family	IPR002848: Translin family; IPR016068: Translin, N-terminal	GO:0043565 MF: sequence-specific DNA binding	G	PF01997	IPR002848; IPR016068	GO:0043565
TraesCS1D02G142200.1	-0.568906	0.00717159	0.04544	***	tr|M8BCY6|M8BCY6_AEGTA	Midasin	PF07728: AAA domain (dynein-related subfamily)	IPR002035: von Willebrand factor, type A; IPR003593: AAA+ ATPase domain; IPR011704: ATPase, dynein-related, AAA domain; IPR012099: Midasin; IPR025662: Sigma-54 interaction domain, ATP-binding site 1; IPR027417: P-loop containing nucleoside triphosphate hydrolase	GO:0000027 BP: ribosomal large subunit assembly;GO:0005524 MF: ATP binding;GO:0005634 CC: nucleus;GO:0016887 MF: ATPase activity	G	PF07728	IPR002035; IPR003593; IPR011704; IPR012099; IPR025662; IPR027417	GO:0000027; GO:0005524; GO:0005634; GO:0016887
TraesCS1D02G142400.1	1.27515	0.000753782	0.00947692	***	tr|A0A1D5SX57|A0A1D5SX57_WHEAT	Pectate lyase	PF00544: Pectate lyase	IPR002022: Pectate lyase/Amb allergen; IPR011050: Pectin lyase fold/virulence factor; IPR012334: Pectin lyase fold; IPR018082: AmbAllergen		G	PF00544	IPR002022; IPR011050; IPR012334; IPR018082
TraesCS1D02G142700.1	0.506111	0.000119758	0.00250126	***	tr|A0A0U2QGB6|A0A0U2QGB6_9LILI	3-ketoacyl-CoA thiolase	PF00108: Thiolase, N-terminal domain; PF02803: Thiolase, C-terminal domain	IPR002155: Thiolase; IPR016039: Thiolase-like; IPR020610: Thiolase, active site; IPR020613: Thiolase, conserved site; IPR020615: Thiolase, acyl-enzyme intermediate active site; IPR020616: Thiolase, N-terminal; IPR020617: Thiolase, C-terminal	GO:0003824 MF: catalytic activity;GO:0008152 BP: metabolic process;GO:0016747 MF: transferase activity, transferring acyl groups other than amino-acyl groups	G	PF00108; PF02803	IPR002155; IPR016039; IPR020610; IPR020613; IPR020615; IPR020616; IPR020617	GO:0003824; GO:0008152; GO:0016747
TraesCS1D02G144300.1	-1.34445	0.00202566	0.0188974	***	tr|A0A061EN15|A0A061EN15_THECC	Adenine nucleotide alpha hydrolases-like superfamily protein, putative	PF00582: Universal stress protein family	IPR006016: UspA; IPR014729: Rossmann-like alpha/beta/alpha sandwich fold	GO:0006950 BP: response to stress	G	PF00582	IPR006016; IPR014729	GO:0006950
TraesCS1D02G145100.1	-0.69758	1.84622e-09	4.79443e-07	***	tr|B6TSH6|B6TSH6_MAIZE	60S ribosomal protein L21	PF01157: Ribosomal protein L21e	IPR001147: Ribosomal protein L21e; IPR008991: Translation protein SH3-like domain; IPR018259: Ribosomal protein L21e, conserved site	GO:0003735 MF: structural constituent of ribosome;GO:0005622 CC: intracellular;GO:0005840 CC: ribosome;GO:0006412 BP: translation	G	PF01157	IPR001147; IPR008991; IPR018259	GO:0003735; GO:0005622; GO:0005840; GO:0006412
TraesCS1D02G146100.1	-0.468105	0.000334779	0.00528534	***	tr|A0A0K9PMD0|A0A0K9PMD0_ZOSMR	50S ribosomal protein L14	PF00238: Ribosomal protein L14p/L23e	IPR000218: Ribosomal protein L14P; IPR019972: Ribosomal protein L14P, conserved site	GO:0003735 MF: structural constituent of ribosome;GO:0005840 CC: ribosome;GO:0006412 BP: translation	G	PF00238	IPR000218; IPR019972	GO:0003735; GO:0005840; GO:0006412
TraesCS1D02G147800.1	0.755328	6.80005e-06	0.000306418	***	AT1G02205.2	Fatty acid hydroxylase superfamily	PF04116: Fatty acid hydroxylase superfamily; PF12076: WAX2 C-terminal domain	IPR006694: Fatty acid hydroxylase; IPR021940: Uncharacterised domain Wax2, C-terminal	GO:0005506 MF: iron ion binding;GO:0008610 BP: lipid biosynthetic process;GO:0016491 MF: oxidoreductase activity;GO:0055114 BP: oxidation-reduction process	G	PF04116; PF12076	IPR006694; IPR021940	GO:0005506; GO:0008610; GO:0016491; GO:0055114
TraesCS1D02G149000.1	-0.589383	0.00631367	0.0415247	***	tr|A0A072TNX3|A0A072TNX3_MEDTR	Copper ion-binding protein				G
TraesCS1D02G150300.1	0.40165	0.00156576	0.0158228	--*	sp|Q80YE7|DAPK1_MOUSE	Death-associated protein kinase 1				G
TraesCS1D02G151500.1	0.522075	1.19387e-05	0.000457205	***	tr|A0A1D5SX67|A0A1D5SX67_WHEAT	Long-chain-alcohol oxidase	PF00732: GMC oxidoreductase; PF05199: GMC oxidoreductase	IPR000172: Glucose-methanol-choline oxidoreductase, N-terminal; IPR007867: Glucose-methanol-choline oxidoreductase, C-terminal; IPR012400: Long-chain-alcohol oxidase; IPR023753: FAD/NAD(P)-binding domain	GO:0016491 MF: oxidoreductase activity;GO:0016614 MF: oxidoreductase activity, acting on CH-OH group of donors;GO:0046577 MF: long-chain-alcohol oxidase activity;GO:0050660 MF: flavin adenine dinucleotide binding;GO:0055114 BP: oxidation-reduction process	G	PF00732; PF05199	IPR000172; IPR007867; IPR012400; IPR023753	GO:0016491; GO:0016614; GO:0046577; GO:0050660; GO:0055114
TraesCS1D02G154900.1	0.582655	0.000672879	0.00873994	***	tr|B9H7W1|B9H7W1_POPTR	Transporter-related family protein	PF03151: Triose-phosphate Transporter family	IPR004853: Sugar phosphate transporter domain		G	PF03151	IPR004853
TraesCS1D02G155000.1	0.441446	0.00216059	0.0197764	***	tr|G7IRU5|G7IRU5_MEDTR	Pleckstrin-like (PH) and lipid-binding START domain protein	PF00169: PH domain; PF01852: START domain; PF07059: Protein of unknown function (DUF1336)	IPR001849: Pleckstrin homology domain; IPR002913: START domain; IPR009769: Protein ENHANCED DISEASE RESISTANCE 2, C-terminal; IPR011993: PH domain-like; IPR023393: START-like domain	GO:0008289 MF: lipid binding	G	PF00169; PF01852; PF07059	IPR001849; IPR002913; IPR009769; IPR011993; IPR023393	GO:0008289
TraesCS1D02G156300.1	-0.689965	0.00244626	0.0216055	***	tr|R7W0V9|R7W0V9_AEGTA	Flotillin-1	PF01145: SPFH domain / Band 7 family	IPR001107: Band 7 domain		G	PF01145	IPR001107
TraesCS1D02G157513.1	-0.464223	0.00573064	0.038819
TraesCS1D02G157900.2	1.20787	0.00258022	0.0224129	***	tr|A0A1E5VAU9|A0A1E5VAU9_9POAL	Protein EXECUTER 1, chloroplastic	PF12014: Domain of unknown function (DUF3506)	IPR021894: Domain of unknown function DUF3506		G	PF12014	IPR021894
TraesCS1D02G158700.1	-0.598514	0.000762466	0.0095588	--*	tr|A0A1D1Z388|A0A1D1Z388_9ARAE	Thioredoxin	PF02966: Mitosis protein DIM1	IPR004123: Dim1 family; IPR012336: Thioredoxin-like fold	GO:0000398 BP: mRNA splicing, via spliceosome;GO:0005681 CC: spliceosomal complex	G	PF02966	IPR004123; IPR012336	GO:0000398; GO:0005681
TraesCS1D02G159700.1	0.733556	0.00185469	0.017805	*-*	tr|B9GM44|B9GM44_POPTR	Protease inhibitor/seed storage/lipid transfer family protein	PF14368: Probable lipid transfer	IPR016140: Bifunctional inhibitor/plant lipid transfer protein/seed storage helical domain		G	PF14368	IPR016140
TraesCS1D02G161900.1	0.599842	0.000924438	0.0109146	***	tr|A0A1D5STE4|A0A1D5STE4_WHEAT	Alpha-galactosidase	PF16499: Alpha galactosidase A	IPR000111: Glycoside hydrolase family 27/36, conserved site; IPR002241: Glycoside hydrolase, family 27; IPR013785: Aldolase-type TIM barrel; IPR017853: Glycoside hydrolase superfamily	GO:0003824 MF: catalytic activity;GO:0004553 MF: hydrolase activity, hydrolyzing O-glycosyl compounds;GO:0005975 BP: carbohydrate metabolic process	G	PF16499	IPR000111; IPR002241; IPR013785; IPR017853	GO:0003824; GO:0004553; GO:0005975
TraesCS1D02G162400.1	0.927942	3.2632e-12	2.30686e-09	***	tr|M8A4E9|M8A4E9_TRIUA	Trihelix transcription factor GT-2	PF13837: Myb/SANT-like DNA-binding domain	IPR001005: SANT/Myb domain; IPR017877: Myb-like domain		G	PF13837	IPR001005; IPR017877
TraesCS1D02G162700.1	0.63197	0.0024042	0.0213474	***	AT3G60680.1	DUF641 family protein (DUF641)	PF04859: Plant protein of unknown function (DUF641)	IPR006943: Domain of unknown function DUF641, plant		G	PF04859	IPR006943
TraesCS1D02G163400.1	-1.09444	0.000959216	0.0111826	***	tr|A0A1D1XKT3|A0A1D1XKT3_9ARAE	Valine--tRNA ligase	PF00133: tRNA synthetases class I (I, L, M and V); PF08264: Anticodon-binding domain of tRNA; PF10458: Valyl tRNA synthetase tRNA binding arm	IPR001412: Aminoacyl-tRNA synthetase, class I, conserved site; IPR002300: Aminoacyl-tRNA synthetase, class Ia; IPR002303: Valine-tRNA ligase; IPR009008: Valyl/Leucyl/Isoleucyl-tRNA synthetase, editing domain; IPR009080: Aminoacyl-tRNA synthetase, class Ia, anticodon-binding; IPR010978: tRNA-binding arm; IPR013155: Methionyl/Valyl/Leucyl/Isoleucyl-tRNA synthetase, anticodon-binding; IPR014729: Ros…	GO:0000166 MF: nucleotide binding;GO:0002161 MF: aminoacyl-tRNA editing activity;GO:0004812 MF: aminoacyl-tRNA ligase activity;GO:0004832 MF: valine-tRNA ligase activity;GO:0005524 MF: ATP binding;GO:0005737 CC: cytoplasm;GO:0006418 BP: tRNA aminoacylation for protein translation;GO:0006438 BP: valyl-tRNA aminoacylation	G	PF00133; PF08264; PF10458	IPR001412; IPR002300; IPR002303; IPR009008; IPR009080; IPR010978; IPR013155; IPR014729; IPR019499	GO:0000166; GO:0002161; GO:0004812; GO:0004832; GO:0005524; GO:0005737; GO:0006418; GO:0006438
TraesCS1D02G164100.1	0.524023	0.00132645	0.014095	***	tr|A0A061GCE0|A0A061GCE0_THECC	Myosin heavy chain-related protein, putative	PF10358: N-terminal C2 in EEIG1 and EHBP1 proteins	IPR019448: EEIG1/EHBP1 N-terminal domain		G	PF10358	IPR019448
TraesCS1D02G165400.1	0.620891	1.55141e-05	0.00055727	***	tr|G5DXK7|G5DXK7_SILLA	Membrane steroid-binding protein	PF00173: Cytochrome b5-like Heme/Steroid binding domain	IPR001199: Cytochrome b5-like heme/steroid binding domain		G	PF00173	IPR001199
TraesCS1D02G166000.1	-1.29315	0.000292682	0.00479936	*-*	AT2G29670.2	Tetratricopeptide repeat (TPR)-like superfamily protein	PF14559: Tetratricopeptide repeat	IPR011990: Tetratricopeptide-like helical domain; IPR013026: Tetratricopeptide repeat-containing domain	GO:0005515 MF: protein binding	G	PF14559	IPR011990; IPR013026	GO:0005515
TraesCS1D02G166900.1	-0.405369	0.00110207	0.0123665	*-*	tr|A0A0N7IZQ6|A0A0N7IZQ6_ZOSMR	Monothiol glutaredoxin	PF00085: Thioredoxin; PF00462: Glutaredoxin	IPR002109: Glutaredoxin; IPR004480: Monothiol glutaredoxin-related; IPR012336: Thioredoxin-like fold; IPR013766: Thioredoxin domain	GO:0009055 MF: electron carrier activity;GO:0015035 MF: protein disulfide oxidoreductase activity;GO:0045454 BP: cell redox homeostasis	G	PF00085; PF00462	IPR002109; IPR004480; IPR012336; IPR013766	GO:0009055; GO:0015035; GO:0045454
TraesCS1D02G173700.1	-0.691427	0.000114161	0.00242113	*-*	tr|A0A118K4V8|A0A118K4V8_CYNCS	Reactive oxygen species modulator 1	PF10247: Reactive mitochondrial oxygen species modulator 1	IPR018450: Romo1/Mgr2		G	PF10247	IPR018450
TraesCS1D02G173800.1	-1.02096	0.00158706	0.0159803	***	tr|Q8LD98|Q8LD98_ARATH	Late embryogenesis abundant (LEA) hydroxyproline-rich glycoprotein	PF03168: Late embryogenesis abundant protein	IPR004864: Late embryogenesis abundant protein, LEA-14; IPR013783: Immunoglobulin-like fold		G	PF03168	IPR004864; IPR013783
TraesCS1D02G175500.1	0.669981	0.000909875	0.0107978	***	tr|Q9FW91|Q9FW91_ORYSJ	Cytochrome P450 family protein	PF00067: Cytochrome P450	IPR001128: Cytochrome P450; IPR002401: Cytochrome P450, E-class, group I; IPR017972: Cytochrome P450, conserved site	GO:0005506 MF: iron ion binding;GO:0016705 MF: oxidoreductase activity, acting on paired donors, with incorporation or reduction of molecular oxygen;GO:0020037 MF: heme binding;GO:0055114 BP: oxidation-reduction process	G	PF00067	IPR001128; IPR002401; IPR017972	GO:0005506; GO:0016705; GO:0020037; GO:0055114
TraesCS1D02G176200.1	0.557355	1.02969e-05	0.000410097	***	tr|B9MUF1|B9MUF1_POPTR	SH3 domain-containing protein 1	PF14604: Variant SH3 domain	IPR001452: SH3 domain; IPR027267: Arfaptin homology (AH) domain/BAR domain	GO:0005515 MF: protein binding	G	PF14604	IPR001452; IPR027267	GO:0005515
TraesCS1D02G176900.1	-0.538978	0.00226781	0.0205125	*-*	AT5G21222.4	protein kinase family protein	PF00069: Protein kinase domain	IPR000719: Protein kinase domain; IPR008271: Serine/threonine-protein kinase, active site; IPR011009: Protein kinase-like domain; IPR011992: EF-hand domain pair; IPR017441: Protein kinase, ATP binding site	GO:0004672 MF: protein kinase activity;GO:0005524 MF: ATP binding;GO:0006468 BP: protein phosphorylation	G	PF00069	IPR000719; IPR008271; IPR011009; IPR011992; IPR017441	GO:0004672; GO:0005524; GO:0006468
TraesCS1D02G179900.1	-1.83078	3.24084e-07	3.09485e-05	***	tr|A0A097PDJ0|A0A097PDJ0_TRITD	Photosystem II protein D1	PF00124: Photosynthetic reaction centre protein	IPR000484: Photosynthetic reaction centre, L/M; IPR005867: Photosystem II protein D1	GO:0009055 MF: electron carrier activity;GO:0009772 BP: photosynthetic electron transport in photosystem II;GO:0019684 BP: photosynthesis, light reaction;GO:0045156 MF: electron transporter, transferring electrons within the cyclic electron transport pathway of photosynthesis activity	G	PF00124	IPR000484; IPR005867	GO:0009055; GO:0009772; GO:0019684; GO:0045156
TraesCS1D02G184900.1	-0.690661	0.000108145	0.00232256	--*	tr|B2X2D1|B2X2D1_CHLMO	Photosystem I assembly protein Ycf3	PF06552: Plant specific mitochondrial import receptor subunit TOM20	IPR010547: Plant specific mitochondrial import receptor subunit TOM20; IPR011990: Tetratricopeptide-like helical domain	GO:0005515 MF: protein binding;GO:0005742 CC: mitochondrial outer membrane translocase complex;GO:0045040 BP: protein import into mitochondrial outer membrane	G	PF06552	IPR010547; IPR011990	GO:0005515; GO:0005742; GO:0045040
TraesCS1D02G186400.1	-0.712252	6.80152e-05	0.00164931	***	tr|A0A199VNK7|A0A199VNK7_ANACO	Methyltransferase-like protein 17, mitochondrial	PF09243: Mitochondrial small ribosomal subunit Rsm22	IPR015324: Ribosomal protein Rsm22, bacterial-type; IPR029063: S-adenosyl-L-methionine-dependent methyltransferase	GO:0006412 BP: translation;GO:0008168 MF: methyltransferase activity	G	PF09243	IPR015324; IPR029063	GO:0006412; GO:0008168
TraesCS1D02G187500.1	-1.22698	2.26836e-05	0.000737275	***	tr|A0A1D5SXJ5|A0A1D5SXJ5_WHEAT	Rhomboid-like protein	PF01694: Rhomboid family	IPR022764: Peptidase S54, rhomboid domain	GO:0004252 MF: serine-type endopeptidase activity;GO:0016021 CC: integral component of membrane	G	PF01694	IPR022764	GO:0004252; GO:0016021
TraesCS1D02G187600.1	-0.61083	0.000295944	0.00483571	***	tr|M7ZDK8|M7ZDK8_TRIUA	COP9 signalosome complex subunit 1	PF10602: 26S proteasome subunit RPN7; PF01399: PCI domain	IPR000717: Proteasome component (PCI) domain; IPR011991: Winged helix-turn-helix DNA-binding domain; IPR019585: 26S proteasome regulatory subunit Rpn7/COP9 signalosome complex subunit 1	GO:0005515 MF: protein binding	G	PF10602; PF01399	IPR000717; IPR011991; IPR019585	GO:0005515
TraesCS1D02G187900.1	0.745105	5.77266e-07	4.8889e-05	***	tr|A0A1D1XQG5|A0A1D1XQG5_9ARAE	U-box domain-containing protein 4	PF00514: Armadillo/beta-catenin-like repeat	IPR000225: Armadillo; IPR011989: Armadillo-like helical; IPR016024: Armadillo-type fold	GO:0005488 MF: binding;GO:0005515 MF: protein binding	G	PF00514	IPR000225; IPR011989; IPR016024	GO:0005488; GO:0005515
TraesCS1D02G188100.1	0.4722	0.00713022	0.0452689	***	AT4G16765.6	2-oxoglutarate (2OG) and Fe(II)-dependent oxygenase superfamily protein	PF14226: non-haem dioxygenase in morphine synthesis N-terminal; PF03171: 2OG-Fe(II) oxygenase superfamily	IPR005123: Oxoglutarate/iron-dependent dioxygenase; IPR026992: Non-haem dioxygenase N-terminal domain; IPR027443: Isopenicillin N synthase-like	GO:0016491 MF: oxidoreductase activity;GO:0055114 BP: oxidation-reduction process	G	PF14226; PF03171	IPR005123; IPR026992; IPR027443	GO:0016491; GO:0055114
TraesCS1D02G189600.1	-1.32897	0.00181621	0.0175537	***	tr|B9S2E7|B9S2E7_RICCO	Glutathione s-transferase, putative	PF13417: Glutathione S-transferase, N-terminal domain; PF00043: Glutathione S-transferase, C-terminal domain	IPR004045: Glutathione S-transferase, N-terminal; IPR004046: Glutathione S-transferase, C-terminal; IPR010987: Glutathione S-transferase, C-terminal-like; IPR012336: Thioredoxin-like fold	GO:0005515 MF: protein binding	G	PF13417; PF00043	IPR004045; IPR004046; IPR010987; IPR012336	GO:0005515
TraesCS1D02G196700.1	-0.483385	0.000218137	0.00386886	*-*	tr|A0A0K9Q1P3|A0A0K9Q1P3_ZOSMR	ADP-ribosylation factor GTPase-activating protein	PF01412: Putative GTPase activating protein for Arf	IPR001164: Arf GTPase activating protein	GO:0005096 MF: GTPase activator activity	G	PF01412	IPR001164	GO:0005096
TraesCS1D02G197300.1	0.904732	0.000840699	0.0102029	***	tr|B9GZI9|B9GZI9_POPTR	Homeobox-leucine zipper family protein	PF00046: Homeobox domain; PF01852: START domain	IPR001356: Homeobox domain; IPR002913: START domain; IPR009057: Homeobox domain-like; IPR017970: Homeobox, conserved site; IPR023393: START-like domain	GO:0003677 MF: DNA binding;GO:0006355 BP: regulation of transcription, DNA-templated;GO:0008289 MF: lipid binding;GO:0043565 MF: sequence-specific DNA binding	G	PF00046; PF01852	IPR001356; IPR002913; IPR009057; IPR017970; IPR023393	GO:0003677; GO:0006355; GO:0008289; GO:0043565
TraesCS1D02G197400.1	0.937816	5.53305e-07	4.71736e-05	***	tr|O24141|O24141_TOBAC	Plastid-lipid-Associated Protein	PF04755: PAP_fibrillin	IPR006843: Plastid lipid-associated protein/fibrillin conserved domain		G	PF04755	IPR006843
TraesCS1D02G198500.1	-0.593495	0.000134715	0.00271129	***	tr|G7KDR3|G7KDR3_MEDTR	Cinnamoyl-CoA reductase-like protein	PF01370: NAD dependent epimerase/dehydratase family	IPR001509: NAD-dependent epimerase/dehydratase; IPR016040: NAD(P)-binding domain	GO:0003824 MF: catalytic activity;GO:0050662 MF: coenzyme binding	G	PF01370	IPR001509; IPR016040	GO:0003824; GO:0050662
TraesCS1D02G199000.1	-0.58269	3.67459e-05	0.00105908	***	tr|A0A199VZ18|A0A199VZ18_ANACO	Lysine-specific demethylase	PF02375: jmjN domain; PF02373: JmjC domain, hydroxylase; PF02928: C5HC2 zinc finger	IPR003347: JmjC domain; IPR003349: JmjN domain; IPR004198: Zinc finger, C5HC2-type		G	PF02375; PF02373; PF02928	IPR003347; IPR003349; IPR004198
TraesCS1D02G199100.1	0.734715	0.00226451	0.0204909	***	tr|A0A0B5J4R5|A0A0B5J4R5_WHEAT	Shikimate kinase	PF01202: Shikimate kinase	IPR007052: CS domain; IPR008978: HSP20-like chaperone; IPR031322: Shikimate kinase/gluconokinase		G	PF01202	IPR007052; IPR008978; IPR031322
TraesCS1D02G201000.1	-0.784421	6.35933e-05	0.00157587	***	tr|A0A1D5SV53|A0A1D5SV53_WHEAT	50S ribosomal protein L35	PF01632: Ribosomal protein L35	IPR001706: Ribosomal protein L35, non-mitochondrial; IPR021137: Ribosomal protein L35	GO:0003735 MF: structural constituent of ribosome;GO:0005622 CC: intracellular;GO:0005840 CC: ribosome;GO:0006412 BP: translation	G	PF01632	IPR001706; IPR021137	GO:0003735; GO:0005622; GO:0005840; GO:0006412
TraesCS1D02G201200.1	0.658799	0.00103113	0.0117597	***	tr|A6YJX4|A6YJX4_9MAGN	Peptide transporter	PF00854: POT family	IPR000109: Proton-dependent oligopeptide transporter family; IPR020846: Major facilitator superfamily domain	GO:0005215 MF: transporter activity;GO:0006810 BP: transport;GO:0016020 CC: membrane	G	PF00854	IPR000109; IPR020846	GO:0005215; GO:0006810; GO:0016020
TraesCS1D02G201300.1	-0.504056	0.00277627	0.0235712	***	tr|Q336M3|Q336M3_ORYSJ	ADP-ribosylation factor, putative, expressed	PF00025: ADP-ribosylation factor family	IPR005225: Small GTP-binding protein domain; IPR006689: Small GTPase superfamily, ARF/SAR type; IPR024156: Small GTPase superfamily, ARF type; IPR027417: P-loop containing nucleoside triphosphate hydrolase	GO:0005525 MF: GTP binding;GO:0005622 CC: intracellular;GO:0007264 BP: small GTPase mediated signal transduction	G	PF00025	IPR005225; IPR006689; IPR024156; IPR027417	GO:0005525; GO:0005622; GO:0007264
TraesCS1D02G201800.1	-1.07111	0.00323439	0.0260858	***	tr|A0A1E5UIH3|A0A1E5UIH3_9POAL	Urea-proton symporter DUR3	PF00474: Sodium:solute symporter family	IPR001734: Sodium/solute symporter	GO:0005215 MF: transporter activity;GO:0006810 BP: transport;GO:0016020 CC: membrane;GO:0055085 BP: transmembrane transport	G	PF00474	IPR001734	GO:0005215; GO:0006810; GO:0016020; GO:0055085
TraesCS1D02G206700.1	-1.71211	2.70754e-06	0.000154155	***	tr|A0A0K9PMR6|A0A0K9PMR6_ZOSMR	Expansin-like protein	PF03330: Lytic transglycolase; PF01357: Pollen allergen	IPR007112: Expansin/pollen allergen, DPBB domain; IPR007117: Expansin, cellulose-binding-like domain; IPR007118: Expansin/Lol pI; IPR009009: RlpA-like protein, double-psi beta-barrel domain	GO:0005576 CC: extracellular region	G	PF03330; PF01357	IPR007112; IPR007117; IPR007118; IPR009009	GO:0005576
TraesCS1D02G208400.1	-1.52495	0.000428436	0.00631537	***	tr|A0A061DF87|A0A061DF87_THECC	RING/U-box superfamily protein	PF13639: Ring finger domain	IPR001841: Zinc finger, RING-type; IPR013083: Zinc finger, RING/FYVE/PHD-type	GO:0005515 MF: protein binding;GO:0008270 MF: zinc ion binding	G	PF13639	IPR001841; IPR013083	GO:0005515; GO:0008270
TraesCS1D02G208700.1	-0.57546	0.00124357	0.0134571	***	tr|G7L8U0|G7L8U0_MEDTR	Magnesium transporter MRS2-like protein				G
TraesCS1D02G211300.1	-0.536497	0.0003937	0.00592342	***	tr|M8C3T1|M8C3T1_AEGTA	Translocase of chloroplast 132, chloroplastic	PF04548: AIG1 family; PF11886: Translocase of chloroplast 159/132, membrane anchor domain	IPR005690: Chloroplast protein import component Toc86/159; IPR006703: AIG1-type guanine nucleotide-binding (G) domain; IPR024283: Translocase of chloroplast 159/132, membrane anchor domain; IPR027417: P-loop containing nucleoside triphosphate hydrolase	GO:0005525 MF: GTP binding;GO:0016817 MF: hydrolase activity, acting on acid anhydrides	G	PF04548; PF11886	IPR005690; IPR006703; IPR024283; IPR027417	GO:0005525; GO:0016817
TraesCS1D02G211500.1	-0.9454	0.000204391	0.00368781	***	tr|C3TX81|C3TX81_BRASY	Expansin protein	PF03330: Lytic transglycolase; PF01357: Pollen allergen	IPR005795: Major pollen allergen Lol pI; IPR007112: Expansin/pollen allergen, DPBB domain; IPR007117: Expansin, cellulose-binding-like domain; IPR007118: Expansin/Lol pI; IPR009009: RlpA-like protein, double-psi beta-barrel domain	GO:0005576 CC: extracellular region;GO:0019953 BP: sexual reproduction	G	PF03330; PF01357	IPR005795; IPR007112; IPR007117; IPR007118; IPR009009	GO:0005576; GO:0019953
TraesCS1D02G212400.1	0.510336	1.52026e-05	0.000547949	***	tr|A0A072UHG7|A0A072UHG7_MEDTR	Proline dehydrogenase	PF01619: Proline dehydrogenase	IPR002872: Proline dehydrogenase domain; IPR029041: FAD-linked oxidoreductase-like		G	PF01619	IPR002872; IPR029041
TraesCS1D02G213000.1	-0.615002	1.29031e-05	0.00048362	***	tr|A0A061GBE7|A0A061GBE7_THECC	NADH dehydrogenase 1 beta subcomplex subunit 8				G
TraesCS1D02G213600.1	-0.605838	5.67866e-05	0.00146686	***	tr|A0A0K9Q5H5|A0A0K9Q5H5_ZOSMR	3-hydroxyisobutyryl-CoA hydrolase-like protein	PF16113: Enoyl-CoA hydratase/isomerase	IPR029045: ClpP/crotonase-like domain; IPR032259: Enoyl-CoA hydratase/isomerase, HIBYL-CoA-H type	GO:0003860 MF: 3-hydroxyisobutyryl-CoA hydrolase activity	G	PF16113	IPR029045; IPR032259	GO:0003860
TraesCS1D02G213700.1	-0.883354	5.76195e-10	1.8201e-07	***	tr|W5ADC4|W5ADC4_WHEAT	Trehalose 6-phosphate phosphatase	PF02358: Trehalose-phosphatase	IPR003337: Trehalose-phosphatase; IPR006379: HAD-superfamily hydrolase, subfamily IIB; IPR023214: HAD-like domain	GO:0003824 MF: catalytic activity;GO:0005992 BP: trehalose biosynthetic process	G	PF02358	IPR003337; IPR006379; IPR023214	GO:0003824; GO:0005992
TraesCS1D02G216600.1	-0.700165	0.000303315	0.0049132	***	tr|B9HLC9|B9HLC9_POPTR	T-complex protein 1	PF00118: TCP-1/cpn60 chaperonin family	IPR002194: Chaperonin TCP-1, conserved site; IPR002423: Chaperonin Cpn60/TCP-1 family; IPR012718: T-complex protein 1, epsilon subunit; IPR017998: Chaperone tailless complex polypeptide 1 (TCP-1); IPR027409: GroEL-like apical domain; IPR027413: GroEL-like equatorial domain	GO:0005524 MF: ATP binding;GO:0006457 BP: protein folding;GO:0051082 MF: unfolded protein binding	G	PF00118	IPR002194; IPR002423; IPR012718; IPR017998; IPR027409; IPR027413	GO:0005524; GO:0006457; GO:0051082
TraesCS1D02G217300.1	-1.14413	0.00589168	0.0395673	***	tr|A0A1E5W1L5|A0A1E5W1L5_9POAL	Pentatricopeptide repeat-containing protein	PF01535: PPR repeat; PF13041: PPR repeat family	IPR002885: Pentatricopeptide repeat; IPR011990: Tetratricopeptide-like helical domain	GO:0005515 MF: protein binding	G	PF01535; PF13041	IPR002885; IPR011990	GO:0005515
TraesCS1D02G218200.1	1.05639	0.00263391	0.0227457	***	tr|B9N888|B9N888_POPTR	Kinase family protein	PF00069: Protein kinase domain	IPR000719: Protein kinase domain; IPR008271: Serine/threonine-protein kinase, active site; IPR011009: Protein kinase-like domain; IPR017441: Protein kinase, ATP binding site	GO:0004672 MF: protein kinase activity;GO:0005524 MF: ATP binding;GO:0006468 BP: protein phosphorylation	G	PF00069	IPR000719; IPR008271; IPR011009; IPR017441	GO:0004672; GO:0005524; GO:0006468
TraesCS1D02G219000.1	0.482576	0.00585141	0.0393737	***	tr|W5AGK9|W5AGK9_WHEAT	Nucleoside diphosphate kinase	PF00334: Nucleoside diphosphate kinase	IPR001564: Nucleoside diphosphate kinase; IPR023005: Nucleoside diphosphate kinase, active site	GO:0004550 MF: nucleoside diphosphate kinase activity;GO:0006165 BP: nucleoside diphosphate phosphorylation;GO:0006183 BP: GTP biosynthetic process;GO:0006228 BP: UTP biosynthetic process;GO:0006241 BP: CTP biosynthetic process	G	PF00334	IPR001564; IPR023005	GO:0004550; GO:0006165; GO:0006183; GO:0006228; GO:0006241
TraesCS1D02G219200.1	-0.862232	0.0012951	0.0138631	*-*	tr|Q0WPK0|Q0WPK0_ARATH	Kinase like protein	PF00069: Protein kinase domain	IPR000719: Protein kinase domain; IPR008271: Serine/threonine-protein kinase, active site; IPR011009: Protein kinase-like domain	GO:0004672 MF: protein kinase activity;GO:0005524 MF: ATP binding;GO:0006468 BP: protein phosphorylation	G	PF00069	IPR000719; IPR008271; IPR011009	GO:0004672; GO:0005524; GO:0006468
TraesCS1D02G220500.1	-0.348634	0.00226117	0.0204643	***	tr|B4FK09|B4FK09_MAIZE	MYB-related transcription factor	PF00249: Myb-like DNA-binding domain	IPR001005: SANT/Myb domain; IPR006447: Myb domain, plants; IPR009057: Homeobox domain-like; IPR017930: Myb domain	GO:0003677 MF: DNA binding	G	PF00249	IPR001005; IPR006447; IPR009057; IPR017930	GO:0003677
TraesCS1D02G222300.1	-0.485752	0.00370551	0.028649	***	tr|A0A059PZ60|A0A059PZ60_9POAL	50S ribosomal protein L18	PF00861: Ribosomal L18 of archaea, bacteria, mitoch. and chloroplast	IPR005484: Ribosomal protein L18	GO:0003735 MF: structural constituent of ribosome;GO:0005622 CC: intracellular;GO:0005840 CC: ribosome;GO:0006412 BP: translation	G	PF00861	IPR005484	GO:0003735; GO:0005622; GO:0005840; GO:0006412
TraesCS1D02G222900.1	-0.82484	0.00805491	0.0491179	--*	AT3G56470.1	F-box family protein		IPR001810: F-box domain	GO:0005515 MF: protein binding	TE?		IPR001810	GO:0005515
TraesCS1D02G223200.1	0.770468	0.00139638	0.0146025	***	tr|A0A059PZL4|A0A059PZL4_9POAL	GATA transcription factor	PF00320: GATA zinc finger	IPR000679: Zinc finger, GATA-type; IPR013088: Zinc finger, NHR/GATA-type	GO:0003700 MF: transcription factor activity, sequence-specific DNA binding;GO:0006355 BP: regulation of transcription, DNA-templated;GO:0008270 MF: zinc ion binding;GO:0043565 MF: sequence-specific DNA binding	G	PF00320	IPR000679; IPR013088	GO:0003700; GO:0006355; GO:0008270; GO:0043565
TraesCS1D02G223400.1	-1.5782	2.01585e-05	0.000681667	***	tr|A0A0K9Q4G1|A0A0K9Q4G1_ZOSMR	Alpha/beta hydrolase related protein				G
TraesCS1D02G227300.1	-0.41729	6.38046e-05	0.00157741	***	tr|B6UC87|B6UC87_MAIZE	60S ribosomal protein L29	PF01779: Ribosomal L29e protein family	IPR002673: Ribosomal protein L29e	GO:0003735 MF: structural constituent of ribosome;GO:0005622 CC: intracellular;GO:0005840 CC: ribosome;GO:0006412 BP: translation	G	PF01779	IPR002673	GO:0003735; GO:0005622; GO:0005840; GO:0006412
TraesCS1D02G228900.1	0.345871	0.00670656	0.0434136	***	tr|C6ZRN8|C6ZRN8_SOYBN	Receptor-like kinase	PF12819: Carbohydrate-binding protein of the ER; PF07714: Protein tyrosine kinase	IPR000719: Protein kinase domain; IPR001245: Serine-threonine/tyrosine-protein kinase, catalytic domain; IPR008271: Serine/threonine-protein kinase, active site; IPR011009: Protein kinase-like domain; IPR017441: Protein kinase, ATP binding site; IPR024788: Malectin-like carbohydrate-binding domain	GO:0004672 MF: protein kinase activity;GO:0005524 MF: ATP binding;GO:0006468 BP: protein phosphorylation	G	PF12819; PF07714	IPR000719; IPR001245; IPR008271; IPR011009; IPR017441; IPR024788	GO:0004672; GO:0005524; GO:0006468
TraesCS1D02G229000.1	0.684403	4.64355e-05	0.00126324	***	tr|A0A1D1YQS8|A0A1D1YQS8_9ARAE	Flagellar biosynthesis protein flhA				G
TraesCS1D02G229200.1	-0.776123	5.07205e-06	0.000245401	*-*	AT1G67390.1	F-box family protein	PF00646: F-box domain; PF08387: FBD	IPR001810: F-box domain; IPR006566: FBD domain; IPR016024: Armadillo-type fold; IPR032675: Leucine-rich repeat domain, L domain-like	GO:0005488 MF: binding;GO:0005515 MF: protein binding	TE?	PF00646; PF08387	IPR001810; IPR006566; IPR016024; IPR032675	GO:0005488; GO:0005515
TraesCS1D02G230800.1	1.09081	0.00156101	0.0157897	***	tr|A0A1D5SSI6|A0A1D5SSI6_WHEAT	Pectinesterase	PF04043: Plant invertase/pectin methylesterase inhibitor; PF01095: Pectinesterase	IPR000070: Pectinesterase, catalytic; IPR006501: Pectinesterase inhibitor domain; IPR011050: Pectin lyase fold/virulence factor; IPR012334: Pectin lyase fold; IPR033131: Pectinesterase, Asp active site	GO:0004857 MF: enzyme inhibitor activity;GO:0005618 CC: cell wall;GO:0030599 MF: pectinesterase activity;GO:0042545 BP: cell wall modification	G	PF04043; PF01095	IPR000070; IPR006501; IPR011050; IPR012334; IPR033131	GO:0004857; GO:0005618; GO:0030599; GO:0042545
TraesCS1D02G232200.1	0.873035	0.000346856	0.00541903	***	tr|A0A199V5E0|A0A199V5E0_ANACO	Phytochrome A-associated F-box protein		IPR001810: F-box domain	GO:0005515 MF: protein binding	TE?		IPR001810	GO:0005515
TraesCS1D02G233100.1	-1.0517	2.33013e-05	0.000753981	***	tr|A0A0B0MNY1|A0A0B0MNY1_GOSAR	Nucleolar 16	PF09420: Ribosome biogenesis protein Nop16	IPR019002: Ribosome biogenesis protein Nop16		G	PF09420	IPR019002
TraesCS1D02G233500.1	1.14468	0.00275406	0.0234334	***	AT4G01410.1	Late embryogenesis abundant (LEA) hydroxyproline-rich glycoprotein family	PF03168: Late embryogenesis abundant protein	IPR004864: Late embryogenesis abundant protein, LEA-14		G	PF03168	IPR004864
TraesCS1D02G234200.1	0.663153	0.00505362	0.0356101	***	tr|N1QZU3|N1QZU3_AEGTA	Subtilisin-like protease	PF05922: Peptidase inhibitor I9; PF00082: Subtilase family	IPR000209: Peptidase S8/S53 domain; IPR010259: Peptidase S8 propeptide/proteinase inhibitor I9; IPR015500: Peptidase S8, subtilisin-related; IPR023827: Peptidase S8, subtilisin, Asp-active site; IPR023828: Peptidase S8, subtilisin, Ser-active site	GO:0004252 MF: serine-type endopeptidase activity;GO:0006508 BP: proteolysis	G	PF05922; PF00082	IPR000209; IPR010259; IPR015500; IPR023827; IPR023828	GO:0004252; GO:0006508
TraesCS1D02G234500.1	0.626071	0.000786062	0.00976087	***	tr|M8C8K8|M8C8K8_AEGTA	Subtilisin-like protease	PF05922: Peptidase inhibitor I9; PF00082: Subtilase family	IPR000209: Peptidase S8/S53 domain; IPR010259: Peptidase S8 propeptide/proteinase inhibitor I9; IPR015500: Peptidase S8, subtilisin-related; IPR023827: Peptidase S8, subtilisin, Asp-active site; IPR023828: Peptidase S8, subtilisin, Ser-active site	GO:0004252 MF: serine-type endopeptidase activity;GO:0006508 BP: proteolysis	G	PF05922; PF00082	IPR000209; IPR010259; IPR015500; IPR023827; IPR023828	GO:0004252; GO:0006508
TraesCS1D02G234700.1	0.506662	2.81122e-07	2.75169e-05	***	tr|M8AWK7|M8AWK7_AEGTA	Subtilisin-like protease	PF05922: Peptidase inhibitor I9; PF00082: Subtilase family; PF02225: PA domain	IPR000209: Peptidase S8/S53 domain; IPR003137: PA domain; IPR010259: Peptidase S8 propeptide/proteinase inhibitor I9; IPR015500: Peptidase S8, subtilisin-related; IPR023827: Peptidase S8, subtilisin, Asp-active site; IPR023828: Peptidase S8, subtilisin, Ser-active site	GO:0004252 MF: serine-type endopeptidase activity;GO:0006508 BP: proteolysis	G	PF05922; PF00082; PF02225	IPR000209; IPR003137; IPR010259; IPR015500; IPR023827; IPR023828	GO:0004252; GO:0006508
TraesCS1D02G236900.1	-1.87731	1.48447e-05	0.000537542	***	tr|A0A0K9P8B9|A0A0K9P8B9_ZOSMR	Threonine--tRNA ligase	PF02824: TGS domain; PF07973: Threonyl and Alanyl tRNA synthetase second additional domain; PF00587: tRNA synthetase class II core domain (G, H, P, S and T); PF03129: Anticodon binding domain	IPR002314: Aminoacyl-tRNA synthetase, class II (G/ P/ S/T); IPR002320: Threonine-tRNA ligase, class IIa; IPR004095: TGS; IPR004154: Anticodon-binding; IPR006195: Aminoacyl-tRNA synthetase, class II; IPR012675: Beta-grasp domain; IPR012676: TGS-like; IPR012947: Threonyl/alanyl tRNA synthetase, SAD; IPR018163: Threonyl/alanyl tRNA synthetase, class II-like, putative editing domain	GO:0000166 MF: nucleotide binding;GO:0004812 MF: aminoacyl-tRNA ligase activity;GO:0004829 MF: threonine-tRNA ligase activity;GO:0005524 MF: ATP binding;GO:0005737 CC: cytoplasm;GO:0006418 BP: tRNA aminoacylation for protein translation;GO:0006435 BP: threonyl-tRNA aminoacylation;GO:0016876 MF: ligase activity, forming aminoacyl-tRNA and related compounds;GO:0043039 BP: tRNA aminoacylation	G	PF02824; PF07973; PF00587; PF03129	IPR002314; IPR002320; IPR004095; IPR004154; IPR006195; IPR012675; IPR012676; IPR012947; IPR018163	GO:0000166; GO:0004812; GO:0004829; GO:0005524; GO:0005737; GO:0006418; GO:0006435; GO:0016876; GO:0043039
TraesCS1D02G237100.1	1.31471	2.39294e-06	0.000141513	***	tr|A0A0A9T2J7|A0A0A9T2J7_ARUDO	Eukaryotic peptide chain release factor subunit 1-1	PF03463: eRF1 domain 1; PF03464: eRF1 domain 2; PF03465: eRF1 domain 3	IPR004403: Peptide chain release factor eRF1/aRF1; IPR005140: eRF1 domain 1/Pelota-like; IPR005141: eRF1 domain 2; IPR005142: eRF1 domain 3; IPR024049: Peptide Chain Release Factor eRF1/aRF1, N-terminal; IPR029064: 50S ribosomal protein L30e-like	GO:0005737 CC: cytoplasm;GO:0006415 BP: translational termination;GO:0016149 MF: translation release factor activity, codon specific	G	PF03463; PF03464; PF03465	IPR004403; IPR005140; IPR005141; IPR005142; IPR024049; IPR029064	GO:0005737; GO:0006415; GO:0016149
TraesCS1D02G238200.1	-0.688793	2.83568e-05	0.000875808	***	tr|A0A1D5SQT6|A0A1D5SQT6_WHEAT	Acyl carrier protein	PF00550: Phosphopantetheine attachment site	IPR003231: Acyl carrier protein (ACP); IPR006162: Phosphopantetheine attachment site; IPR009081: Phosphopantetheine binding ACP domain	GO:0006633 BP: fatty acid biosynthetic process	G	PF00550	IPR003231; IPR006162; IPR009081	GO:0006633
TraesCS1D02G238900.1	-0.931631	0.00357546	0.0280179	--*	sp|B0T7X2|LLDD_CAUSK	L-lactate dehydrogenase	PF03060: Nitronate monooxygenase	IPR004136: Nitronate monooxygenase; IPR013785: Aldolase-type TIM barrel	GO:0003824 MF: catalytic activity;GO:0018580 MF: nitronate monooxygenase activity;GO:0055114 BP: oxidation-reduction process	G	PF03060	IPR004136; IPR013785	GO:0003824; GO:0018580; GO:0055114
TraesCS1D02G239000.1	-0.941961	2.20824e-05	0.000723742	***	tr|Q93YA8|Q93YA8_SESRO	Calcium binding protein	PF13499: EF-hand domain pair	IPR002048: EF-hand domain; IPR011992: EF-hand domain pair; IPR018247: EF-Hand 1, calcium-binding site	GO:0005509 MF: calcium ion binding	G	PF13499	IPR002048; IPR011992; IPR018247	GO:0005509
TraesCS1D02G239100.1	-0.589621	0.00450385	0.032953	***	tr|B5U8Z0|B5U8Z0_HORVU	Alpha-glucosidase like protein	PF13802: Galactose mutarotase-like; PF01055: Glycosyl hydrolases family 31	IPR000322: Glycoside hydrolase family 31; IPR011013: Galactose mutarotase-like domain; IPR017853: Glycoside hydrolase superfamily; IPR025887: Glycoside hydrolase family 31, N-terminal domain; IPR030458: Glycosyl hydrolases family 31, active site	GO:0003824 MF: catalytic activity;GO:0004553 MF: hydrolase activity, hydrolyzing O-glycosyl compounds;GO:0005975 BP: carbohydrate metabolic process;GO:0030246 MF: carbohydrate binding	G	PF13802; PF01055	IPR000322; IPR011013; IPR017853; IPR025887; IPR030458	GO:0003824; GO:0004553; GO:0005975; GO:0030246
TraesCS1D02G242000.1	0.880525	0.0027641	0.0234992	***	tr|A0A0K9NK70|A0A0K9NK70_ZOSMR	Kinase family protein	PF00069: Protein kinase domain	IPR000719: Protein kinase domain; IPR008271: Serine/threonine-protein kinase, active site; IPR011009: Protein kinase-like domain; IPR017441: Protein kinase, ATP binding site	GO:0004672 MF: protein kinase activity;GO:0005524 MF: ATP binding;GO:0006468 BP: protein phosphorylation	G	PF00069	IPR000719; IPR008271; IPR011009; IPR017441	GO:0004672; GO:0005524; GO:0006468
TraesCS1D02G242500.1	0.754218	6.42823e-05	0.00158542	*-*	tr|A0A088CFT5|A0A088CFT5_9POAL	50S ribosomal protein L1	PF00687: Ribosomal protein L1p/L10e family	IPR005878: Ribosomal protein L1, bacterial-type; IPR016095: Ribosomal protein L1, 3-layer alpha/beta-sandwich; IPR023673: Ribosomal protein L1, conserved site; IPR023674: Ribosomal protein L1-like; IPR028364: Ribosomal protein L1/ribosomal biogenesis protein	GO:0003723 MF: RNA binding;GO:0003735 MF: structural constituent of ribosome;GO:0006412 BP: translation;GO:0015934 CC: large ribosomal subunit	G	PF00687	IPR005878; IPR016095; IPR023673; IPR023674; IPR028364	GO:0003723; GO:0003735; GO:0006412; GO:0015934
TraesCS1D02G243200.1	0.823154	0.000956602	0.011168	*-*	tr|A0A061GED0|A0A061GED0_THECC	RING/U-box superfamily protein, putative	PF13639: Ring finger domain	IPR001841: Zinc finger, RING-type; IPR013083: Zinc finger, RING/FYVE/PHD-type	GO:0005515 MF: protein binding;GO:0008270 MF: zinc ion binding	G	PF13639	IPR001841; IPR013083	GO:0005515; GO:0008270
TraesCS1D02G244300.1	0.498818	0.00474153	0.03415	***	AT3G57420.1	transmembrane protein, putative (DUF288)	PF03385: Protein of unknown function, DUF288	IPR005049: STELLO-like		G	PF03385	IPR005049
TraesCS1D02G244700.1	0.67819	0.000512521	0.00716277	***	tr|B6SYB6|B6SYB6_MAIZE	Glycosyltransferase	PF04577: Protein of unknown function (DUF563)	IPR007657: Glycosyltransferase 61	GO:0016757 MF: transferase activity, transferring glycosyl groups	G	PF04577	IPR007657	GO:0016757
TraesCS1D02G246500.1	-1.48164	2.00899e-05	0.000679892	***	tr|A0A061DXU0|A0A061DXU0_THECC	ERD (Early-responsive to dehydration stress) family protein	PF13967: Late exocytosis, associated with Golgi transport; PF14703: Cytosolic domain of 10TM putative phosphate transporter; PF02714: Calcium-dependent channel, 7TM region, putative phosphate	IPR003864: Calcium-dependent channel, 7TM region, putative phosphate; IPR027815: 10TM putative phosphate transporter, cytosolic domain; IPR032880: Calcium permeable stress-gated cation channel 1, N-terminal transmembrane domain	GO:0016020 CC: membrane	G	PF13967; PF14703; PF02714	IPR003864; IPR027815; IPR032880	GO:0016020
TraesCS1D02G247100.1	-0.697647	0.00622501	0.0411383	*-*	AT4G02880.2	ELKS/Rab6-interacting/CAST family protein				G
TraesCS1D02G247500.1	0.484282	0.000159587	0.00307236	***	tr|A0A072UR81|A0A072UR81_MEDTR	Cytochrome P450 family protein, putative		IPR013783: Immunoglobulin-like fold		G		IPR013783
TraesCS1D02G248500.1	0.550346	9.08911e-05	0.0020398	***	tr|A0A0A9FRF1|A0A0A9FRF1_ARUDO	Glycosyltransferase	PF00201: UDP-glucoronosyl and UDP-glucosyl transferase	IPR002213: UDP-glucuronosyl/UDP-glucosyltransferase	GO:0008152 BP: metabolic process;GO:0016758 MF: transferase activity, transferring hexosyl groups	G	PF00201	IPR002213	GO:0008152; GO:0016758
TraesCS1D02G249000.1	0.989493	0.000687013	0.00888422	***	tr|C6ZRT6|C6ZRT6_SOYBN	Protein kinase	PF07714: Protein tyrosine kinase	IPR000719: Protein kinase domain; IPR001245: Serine-threonine/tyrosine-protein kinase, catalytic domain; IPR011009: Protein kinase-like domain; IPR017441: Protein kinase, ATP binding site	GO:0004672 MF: protein kinase activity;GO:0005524 MF: ATP binding;GO:0006468 BP: protein phosphorylation	G	PF07714	IPR000719; IPR001245; IPR011009; IPR017441	GO:0004672; GO:0005524; GO:0006468
TraesCS1D02G249100.1	0.544079	0.00022877	0.00401107	***	tr|B6T6U1|B6T6U1_MAIZE	Endo-1,3;1,4-beta-D-glucanase	PF01738: Dienelactone hydrolase family	IPR002925: Dienelactone hydrolase; IPR029058: Alpha/Beta hydrolase fold	GO:0016787 MF: hydrolase activity	G	PF01738	IPR002925; IPR029058	GO:0016787
TraesCS1D02G249900.1	-0.671847	9.91401e-05	0.00217903	***	tr|A0A103XHE8|A0A103XHE8_CYNCS	Cytochrome b-c1 complex subunit 9	PF05365: Ubiquinol-cytochrome C reductase, UQCRX/QCR9 like	IPR008027: Cytochrome b-c1 complex subunit 9	GO:0005743 CC: mitochondrial inner membrane;GO:0005750 CC: mitochondrial respiratory chain complex III;GO:0006122 BP: mitochondrial electron transport, ubiquinol to cytochrome c	G	PF05365	IPR008027	GO:0005743; GO:0005750; GO:0006122
TraesCS1D02G250300.1	0.848347	0.00381513	0.029267	***	tr|A0A1D5SQ89|A0A1D5SQ89_WHEAT	Sulfotransferase	PF00685: Sulfotransferase domain	IPR000863: Sulfotransferase domain; IPR027417: P-loop containing nucleoside triphosphate hydrolase	GO:0008146 MF: sulfotransferase activity	G	PF00685	IPR000863; IPR027417	GO:0008146
TraesCS1D02G250700.1	0.659839	0.00030584	0.0049466	***	tr|R7W9E6|R7W9E6_AEGTA	GDSL esterase/lipase	PF00657: GDSL-like Lipase/Acylhydrolase	IPR001087: GDSL lipase/esterase	GO:0016788 MF: hydrolase activity, acting on ester bonds	G	PF00657	IPR001087	GO:0016788
TraesCS1D02G252500.1	-0.407327	0.00389451	0.0296887	***	tr|A9PE20|A9PE20_POPTR	Methyl-CpG-binding domain-containing family protein	PF07496: CW-type Zinc Finger; PF01429: Methyl-CpG binding domain	IPR001739: Methyl-CpG DNA binding; IPR011124: Zinc finger, CW-type; IPR016177: DNA-binding domain	GO:0003677 MF: DNA binding;GO:0005634 CC: nucleus;GO:0008270 MF: zinc ion binding	G	PF07496; PF01429	IPR001739; IPR011124; IPR016177	GO:0003677; GO:0005634; GO:0008270
TraesCS1D02G253200.1	-1.85003	1.83345e-05	0.000633112	***	tr|A0A199UYX8|A0A199UYX8_ANACO	Pyrophosphate-energized vacuolar membrane proton pump	PF03030: Inorganic H+ pyrophosphatase	IPR004131: Pyrophosphate-energised proton pump	GO:0004427 MF: inorganic diphosphatase activity;GO:0009678 MF: hydrogen-translocating pyrophosphatase activity;GO:0015992 BP: proton transport;GO:0016020 CC: membrane	G	PF03030	IPR004131	GO:0004427; GO:0009678; GO:0015992; GO:0016020
TraesCS1D02G255800.1	0.709666	3.93081e-05	0.00111462	***	tr|A0A1D5STR1|A0A1D5STR1_WHEAT	Cysteine proteinase inhibitor	PF16845: Aspartic acid proteinase inhibitor	IPR000010: Cystatin domain; IPR018073: Proteinase inhibitor I25, cystatin, conserved site	GO:0004869 MF: cysteine-type endopeptidase inhibitor activity	G	PF16845	IPR000010; IPR018073	GO:0004869
TraesCS1D02G259600.1	0.895082	1.79517e-05	0.000624128	***	tr|A0A1D5SW09|A0A1D5SW09_WHEAT	Beta-hexosaminidase	PF14845: beta-acetyl hexosaminidase like; PF00728: Glycosyl hydrolase family 20, catalytic domain	IPR015883: Glycoside hydrolase family 20, catalytic domain; IPR017853: Glycoside hydrolase superfamily; IPR025705: Beta-hexosaminidase; IPR029018: Chitobiase/beta-hexosaminidase domain 2-like; IPR029019: Beta-hexosaminidase, eukaryotic type, N-terminal	GO:0004553 MF: hydrolase activity, hydrolyzing O-glycosyl compounds;GO:0004563 MF: beta-N-acetylhexosaminidase activity;GO:0005975 BP: carbohydrate metabolic process	G	PF14845; PF00728	IPR015883; IPR017853; IPR025705; IPR029018; IPR029019	GO:0004553; GO:0004563; GO:0005975
TraesCS1D02G260400.1	0.484388	0.00610673	0.0406185	***	tr|G7LJ75|G7LJ75_MEDTR	SAC3/GANP/Nin1/mts3/eIF-3 p25 family protein	PF03399: SAC3/GANP family	IPR005062: SAC3/GANP/THP3		G	PF03399	IPR005062
TraesCS1D02G261000.1	0.421547	0.00239223	0.021305	***	tr|M7ZZT2|M7ZZT2_TRIUA	Guanosine nucleotide diphosphate dissociation inhibitor	PF00996: GDP dissociation inhibitor	IPR000806: Rab GDI protein; IPR018203: GDP dissociation inhibitor; IPR023753: FAD/NAD(P)-binding domain	GO:0005092 MF: GDP-dissociation inhibitor activity;GO:0005093 MF: Rab GDP-dissociation inhibitor activity;GO:0007264 BP: small GTPase mediated signal transduction;GO:0015031 BP: protein transport;GO:0016491 MF: oxidoreductase activity;GO:0055114 BP: oxidation-reduction process	G	PF00996	IPR000806; IPR018203; IPR023753	GO:0005092; GO:0005093; GO:0007264; GO:0015031; GO:0016491; GO:0055114
TraesCS1D02G262500.1	-0.405619	0.000459868	0.0066519	***	tr|A0A088FZS5|A0A088FZS5_CICAR	Cold shock protein	PF00313: 'Cold-shock' DNA-binding domain; PF00098: Zinc knuckle	IPR001878: Zinc finger, CCHC-type; IPR002059: Cold-shock protein, DNA-binding; IPR011129: Cold shock domain; IPR012340: Nucleic acid-binding, OB-fold; IPR019844: Cold-shock conserved site	GO:0003676 MF: nucleic acid binding;GO:0003677 MF: DNA binding;GO:0006355 BP: regulation of transcription, DNA-templated;GO:0008270 MF: zinc ion binding	TE?	PF00313; PF00098	IPR001878; IPR002059; IPR011129; IPR012340; IPR019844	GO:0003676; GO:0003677; GO:0006355; GO:0008270
TraesCS1D02G262900.1	0.700347	0.000126399	0.00259943	***	tr|A0A1E5W211|A0A1E5W211_9POAL	GDSL esterase/lipase	PF00657: GDSL-like Lipase/Acylhydrolase	IPR001087: GDSL lipase/esterase	GO:0016788 MF: hydrolase activity, acting on ester bonds	G	PF00657	IPR001087	GO:0016788
TraesCS1D02G263800.1	-0.565988	0.00785609	0.0483165	***	tr|A0A059ZXH8|A0A059ZXH8_BOENI	NAC domain-containing protein	PF02365: No apical meristem (NAM) protein	IPR003441: NAC domain	GO:0003677 MF: DNA binding;GO:0006355 BP: regulation of transcription, DNA-templated	G	PF02365	IPR003441	GO:0003677; GO:0006355
TraesCS1D02G264200.1	-0.409404	0.000242537	0.00418754	***	tr|B6T3L6|B6T3L6_MAIZE	60S ribosomal protein L4	PF00573: Ribosomal protein L4/L1 family; PF14374: 60S ribosomal protein L4 C-terminal domain	IPR002136: Ribosomal protein L4/L1e; IPR013000: Ribosomal protein L4/L1e, eukaryotic/archaeal, conserved site; IPR023574: Ribosomal protein L4 domain; IPR025755: 60S ribosomal protein L4, C-terminal domain	GO:0003735 MF: structural constituent of ribosome;GO:0005840 CC: ribosome;GO:0006412 BP: translation	G	PF00573; PF14374	IPR002136; IPR013000; IPR023574; IPR025755	GO:0003735; GO:0005840; GO:0006412
TraesCS1D02G264500.1	1.13912	0.0015523	0.0157297	***	tr|Q71TT0|Q71TT0_ELAGV	MADS box transcription factor	PF00319: SRF-type transcription factor (DNA-binding and dimerisation domain); PF01486: K-box region	IPR002100: Transcription factor, MADS-box; IPR002487: Transcription factor, K-box	GO:0003677 MF: DNA binding;GO:0003700 MF: transcription factor activity, sequence-specific DNA binding;GO:0005634 CC: nucleus;GO:0006355 BP: regulation of transcription, DNA-templated;GO:0046983 MF: protein dimerization activity	G	PF00319; PF01486	IPR002100; IPR002487	GO:0003677; GO:0003700; GO:0005634; GO:0006355; GO:0046983
TraesCS1D02G266200.1	0.631811	0.00687374	0.0441361	***	tr|G7IKB6|G7IKB6_MEDTR	Phospholipase A1	PF01764: Lipase (class 3)	IPR002921: Fungal lipase-like domain; IPR029058: Alpha/Beta hydrolase fold	GO:0006629 BP: lipid metabolic process	G	PF01764	IPR002921; IPR029058	GO:0006629
TraesCS1D02G266500.1	-0.378171	0.000659314	0.00861135	*-*	tr|A0A061FNG1|A0A061FNG1_THECC	NAC domain protein,	PF02365: No apical meristem (NAM) protein	IPR003441: NAC domain	GO:0003677 MF: DNA binding;GO:0006355 BP: regulation of transcription, DNA-templated	G	PF02365	IPR003441	GO:0003677; GO:0006355
TraesCS1D02G267100.1	-0.594616	0.00270893	0.0232007	***	tr|U5GNF1|U5GNF1_POPTR	Octicosapeptide/Phox/Bem1p domain-containing family protein	PF00564: PB1 domain	IPR000270: PB1 domain	GO:0005515 MF: protein binding	G	PF00564	IPR000270	GO:0005515
TraesCS1D02G268900.1	1.39191	6.12268e-08	7.94996e-06	***	tr|Q5TKI8|Q5TKI8_ORYSJ	Myb transcription factor	PF00249: Myb-like DNA-binding domain	IPR001005: SANT/Myb domain; IPR009057: Homeobox domain-like; IPR017930: Myb domain	GO:0003677 MF: DNA binding	G	PF00249	IPR001005; IPR009057; IPR017930	GO:0003677
TraesCS1D02G269600.1	0.408509	0.00411424	0.0309048	***	sp|O80436|PTR29_ARATH	Protein NRT1/ PTR FAMILY 5.5	PF00854: POT family	IPR000109: Proton-dependent oligopeptide transporter family; IPR018456: PTR2 family proton/oligopeptide symporter, conserved site; IPR020846: Major facilitator superfamily domain	GO:0005215 MF: transporter activity;GO:0006810 BP: transport;GO:0006857 BP: oligopeptide transport;GO:0016020 CC: membrane	G	PF00854	IPR000109; IPR018456; IPR020846	GO:0005215; GO:0006810; GO:0006857; GO:0016020
TraesCS1D02G272100.1	-1.23763	0.00239382	0.0213086	***	tr|A0A1D6RG54|A0A1D6RG54_WHEAT	Protein YIPF	PF04893: Yip1 domain	IPR006977: Yip1 domain	GO:0016020 CC: membrane	G	PF04893	IPR006977	GO:0016020
TraesCS1D02G272800.1	0.794394	0.000208417	0.00374056	***	tr|G7JG55|G7JG55_MEDTR	Receptor-like kinase	PF00069: Protein kinase domain	IPR000719: Protein kinase domain; IPR008271: Serine/threonine-protein kinase, active site; IPR011009: Protein kinase-like domain; IPR017441: Protein kinase, ATP binding site	GO:0004672 MF: protein kinase activity;GO:0005524 MF: ATP binding;GO:0006468 BP: protein phosphorylation	G	PF00069	IPR000719; IPR008271; IPR011009; IPR017441	GO:0004672; GO:0005524; GO:0006468
TraesCS1D02G273500.1	-0.849016	6.79336e-15	1.28065e-11	***	tr|A0A199W3X9|A0A199W3X9_ANACO	Soluble inorganic pyrophosphatase	PF00719: Inorganic pyrophosphatase	IPR008162: Inorganic pyrophosphatase	GO:0000287 MF: magnesium ion binding;GO:0004427 MF: inorganic diphosphatase activity;GO:0005737 CC: cytoplasm;GO:0006796 BP: phosphate-containing compound metabolic process	G	PF00719	IPR008162	GO:0000287; GO:0004427; GO:0005737; GO:0006796
TraesCS1D02G274000.1	-0.922511	0.000994126	0.011448	***	sp|B3QWF5|F16PA_CHLT3	Fructose-1,6-bisphosphatase class 1	PF00316: Fructose-1-6-bisphosphatase, N-terminal domain	IPR000146: Fructose-1,6-bisphosphatase class 1; IPR020548: Fructose-1,6-bisphosphatase, active site; IPR028343: Fructose-1,6-bisphosphatase; IPR033391: Fructose-1-6-bisphosphatase class I, N-terminal	GO:0005975 BP: carbohydrate metabolic process;GO:0016791 MF: phosphatase activity;GO:0042132 MF: fructose 1,6-bisphosphate 1-phosphatase activity;GO:0042578 MF: phosphoric ester hydrolase activity	G	PF00316	IPR000146; IPR020548; IPR028343; IPR033391	GO:0005975; GO:0016791; GO:0042132; GO:0042578
TraesCS1D02G274100.1	-0.471264	9.59403e-05	0.00213243	--*	AT1G60110.3	Mannose-binding lectin superfamily protein				G
TraesCS1D02G275300.1	1.16892	0.00202896	0.0189212	***	tr|Q9SRN4|Q9SRN4_ARATH	E3 ubiquitin-protein ligase				G
TraesCS1D02G276700.1	-0.451015	7.43806e-06	0.000325715	***	tr|A0A0K9PJH4|A0A0K9PJH4_ZOSMR	60S acidic ribosomal protein	PF00428: 60s Acidic ribosomal protein	IPR027534: Ribosomal protein L12 family	GO:0003735 MF: structural constituent of ribosome;GO:0005622 CC: intracellular;GO:0005840 CC: ribosome;GO:0006414 BP: translational elongation	G	PF00428	IPR027534	GO:0003735; GO:0005622; GO:0005840; GO:0006414
TraesCS1D02G278200.1	0.786653	0.0037082	0.028649	***	tr|B7ZY89|B7ZY89_MAIZE	MYB transcription factor	PF00249: Myb-like DNA-binding domain	IPR001005: SANT/Myb domain; IPR006447: Myb domain, plants; IPR009057: Homeobox domain-like; IPR017884: SANT domain; IPR017930: Myb domain	GO:0003677 MF: DNA binding	G	PF00249	IPR001005; IPR006447; IPR009057; IPR017884; IPR017930	GO:0003677
TraesCS1D02G278400.1	0.741957	0.0010548	0.0119546	***	tr|E2I9G3|E2I9G3_WHEAT	Coronatine insensitive 1-like protein		IPR001810: F-box domain; IPR006553: Leucine-rich repeat, cysteine-containing subtype; IPR032675: Leucine-rich repeat domain, L domain-like	GO:0005515 MF: protein binding	G		IPR001810; IPR006553; IPR032675	GO:0005515
TraesCS1D02G279000.1	-0.937395	5.44752e-05	0.00141828	***	tr|Q9SH89|Q9SH89_ARATH	O-fucosyltransferase family protein	PF10250: GDP-fucose protein O-fucosyltransferase	IPR019378: GDP-fucose protein O-fucosyltransferase		G	PF10250	IPR019378
TraesCS1D02G284300.1	-0.539294	0.00519759	0.0362848	***	tr|A0A1D6RFR1|A0A1D6RFR1_WHEAT	Histone H2B	PF00125: Core histone H2A/H2B/H3/H4	IPR000558: Histone H2B; IPR007125: Histone H2A/H2B/H3; IPR009072: Histone-fold	GO:0000786 CC: nucleosome;GO:0003677 MF: DNA binding;GO:0046982 MF: protein heterodimerization activity	G	PF00125	IPR000558; IPR007125; IPR009072	GO:0000786; GO:0003677; GO:0046982
TraesCS1D02G285800.1	0.561025	5.43419e-05	0.00141626	***	tr|A0A1D6RFJ3|A0A1D6RFJ3_WHEAT	Histone H2A	PF00125: Core histone H2A/H2B/H3/H4; PF16211: C-terminus of histone H2A	IPR002119: Histone H2A; IPR007125: Histone H2A/H2B/H3; IPR009072: Histone-fold; IPR032454: Histone H2A, C-terminal domain; IPR032458: Histone H2A conserved site	GO:0000786 CC: nucleosome;GO:0003677 MF: DNA binding;GO:0005634 CC: nucleus;GO:0046982 MF: protein heterodimerization activity	G	PF00125; PF16211	IPR002119; IPR007125; IPR009072; IPR032454; IPR032458	GO:0000786; GO:0003677; GO:0005634; GO:0046982
TraesCS1D02G285900.1	1.20453	0.000394383	0.0059302	--*	AT1G09050.2	arginine-glutamic acid dipeptide repeat protein				G
TraesCS1D02G286000.1	-0.727361	0.00129928	0.013902	***	tr|D7RJ71|D7RJ71_CARPA	Metal tolerance protein	PF01545: Cation efflux family; PF16916: Dimerisation domain of Zinc Transporter	IPR002524: Cation efflux protein; IPR027470: Cation efflux protein, cytoplasmic domain	GO:0006812 BP: cation transport;GO:0008324 MF: cation transmembrane transporter activity;GO:0016021 CC: integral component of membrane;GO:0055085 BP: transmembrane transport	G	PF01545; PF16916	IPR002524; IPR027470	GO:0006812; GO:0008324; GO:0016021; GO:0055085
TraesCS1D02G286800.1	-1.25746	0.00103014	0.0117511	***	tr|D7L628|D7L628_ARALL	Kinase family protein	PF07714: Protein tyrosine kinase	IPR000719: Protein kinase domain; IPR001245: Serine-threonine/tyrosine-protein kinase, catalytic domain; IPR011009: Protein kinase-like domain	GO:0004672 MF: protein kinase activity;GO:0005524 MF: ATP binding;GO:0006468 BP: protein phosphorylation	G	PF07714	IPR000719; IPR001245; IPR011009	GO:0004672; GO:0005524; GO:0006468
TraesCS1D02G287400.1	0.341779	0.00511954	0.0359123	***	tr|M7ZNK2|M7ZNK2_TRIUA	Serine/threonine-protein kinase ATM	PF00855: PWWP domain	IPR000313: PWWP domain		G	PF00855	IPR000313
TraesCS1D02G287600.1	-0.371254	0.00233503	0.0209466	***	tr|A0A072VW29|A0A072VW29_MEDTR	E3 ubiquitin-protein ligase	PF00632: HECT-domain (ubiquitin-transferase)	IPR000569: HECT domain; IPR011989: Armadillo-like helical; IPR016024: Armadillo-type fold	GO:0004842 MF: ubiquitin-protein transferase activity;GO:0005488 MF: binding	G	PF00632	IPR000569; IPR011989; IPR016024	GO:0004842; GO:0005488
TraesCS1D02G287800.1	-0.561415	5.14335e-06	0.000247473	***	sp|A0RUR2|RS12_CENSY	30S ribosomal protein S12	PF00164: Ribosomal protein S12/S23	IPR005680: Ribosomal protein S23, eukaryotic/archaeal; IPR006032: Ribosomal protein S12/S23; IPR012340: Nucleic acid-binding, OB-fold	GO:0003735 MF: structural constituent of ribosome;GO:0005622 CC: intracellular;GO:0005840 CC: ribosome;GO:0006412 BP: translation;GO:0015935 CC: small ribosomal subunit	G	PF00164	IPR005680; IPR006032; IPR012340	GO:0003735; GO:0005622; GO:0005840; GO:0006412; GO:0015935
TraesCS1D02G287900.1	-0.673332	0.00426821	0.0317243	***	tr|A0A1D1XC43|A0A1D1XC43_9ARAE	Ectonucleoside triphosphate diphosphohydrolase 1	PF01150: GDA1/CD39 (nucleoside phosphatase) family	IPR000407: Nucleoside phosphatase GDA1/CD39	GO:0016787 MF: hydrolase activity	G	PF01150	IPR000407	GO:0016787
TraesCS1D02G289200.3	-1.35758	0.00115132	0.0127422	***	tr|N1R3Z9|N1R3Z9_AEGTA	TBC1 domain family member 8B	PF00566: Rab-GTPase-TBC domain	IPR000195: Rab-GTPase-TBC domain		G	PF00566	IPR000195
TraesCS1D02G292500.1	0.946558	6.24462e-05	0.00156036	***	tr|Q9FL44|Q9FL44_ARATH	Proline-rich family protein				G
TraesCS1D02G293100.1	0.574537	0.000777067	0.00968107	*-*	tr|A0A1E5WF17|A0A1E5WF17_9POAL	Protein RETICULATA, chloroplastic	PF04187: Haem-binding uptake, Tiki superfamily, ChaN; PF11891: Protein RETICULATA-related	IPR006311: Twin-arginine translocation pathway, signal sequence; IPR007314: Haem-binding uptake, Tiki superfamily, ChaN; IPR021825: Protein RETICULATA-related		G	PF04187; PF11891	IPR006311; IPR007314; IPR021825
TraesCS1D02G296500.1	1.50972	3.35614e-07	3.19298e-05	***	tr|A0A072UGX9|A0A072UGX9_MEDTR	Phosphatidylethanolamine-binding protein	PF01161: Phosphatidylethanolamine-binding protein	IPR005247: YbhB/YbcL; IPR008914: Phosphatidylethanolamine-binding protein		G	PF01161	IPR005247; IPR008914
TraesCS1D02G297500.1	0.958122	0.00294037	0.0244786	***	tr|A0A1E5VI56|A0A1E5VI56_9POAL	GDSL esterase/lipase	PF00657: GDSL-like Lipase/Acylhydrolase	IPR001087: GDSL lipase/esterase; IPR013830: SGNH hydrolase-type esterase domain	GO:0016788 MF: hydrolase activity, acting on ester bonds	G	PF00657	IPR001087; IPR013830	GO:0016788
TraesCS1D02G298500.1	-0.878404	0.00311015	0.0254099	***	tr|A0A1D5ST93|A0A1D5ST93_WHEAT	Non-specific serine/threonine protein kinase	PF00069: Protein kinase domain; PF03822: NAF domain	IPR000719: Protein kinase domain; IPR004041: NAF domain; IPR008271: Serine/threonine-protein kinase, active site; IPR011009: Protein kinase-like domain; IPR017441: Protein kinase, ATP binding site; IPR018451: NAF/FISL domain	GO:0004672 MF: protein kinase activity;GO:0005524 MF: ATP binding;GO:0006468 BP: protein phosphorylation;GO:0007165 BP: signal transduction	G	PF00069; PF03822	IPR000719; IPR004041; IPR008271; IPR011009; IPR017441; IPR018451	GO:0004672; GO:0005524; GO:0006468; GO:0007165
TraesCS1D02G301000.1	1.16386	0.000204812	0.00369305	--*	sp|A6WZQ7|MURC_OCHA4	UDP-N-acetylmuramate--L-alanine ligase	PF11331: Probable zinc-ribbon domain	IPR021480: Probable zinc-ribbon domain, plant		G	PF11331	IPR021480
TraesCS1D02G301300.1	0.455294	0.0016258	0.0162481	***	tr|D2D3G0|D2D3G0_VIGRA	Ubiquitin-conjugating enzyme E2	PF00179: Ubiquitin-conjugating enzyme	IPR000608: Ubiquitin-conjugating enzyme E2; IPR016135: Ubiquitin-conjugating enzyme/RWD-like; IPR023313: Ubiquitin-conjugating enzyme, active site		G	PF00179	IPR000608; IPR016135; IPR023313
TraesCS1D02G301600.1	-1.45081	3.05405e-05	0.000928601	***	tr|M7ZVU0|M7ZVU0_TRIUA	V-type proton ATPase subunit E	PF01991: ATP synthase (E/31 kDa) subunit	IPR002842: ATPase, V1/A1 complex, subunit E	GO:0015991 BP: ATP hydrolysis coupled proton transport;GO:0033178 CC: proton-transporting two-sector ATPase complex, catalytic domain;GO:0046961 MF: proton-transporting ATPase activity, rotational mechanism	G	PF01991	IPR002842	GO:0015991; GO:0033178; GO:0046961
TraesCS1D02G301700.1	0.797323	0.00178172	0.0173333	***	tr|A0A1D5STK8|A0A1D5STK8_WHEAT	Glycosyltransferase	PF00201: UDP-glucoronosyl and UDP-glucosyl transferase	IPR002213: UDP-glucuronosyl/UDP-glucosyltransferase	GO:0008152 BP: metabolic process;GO:0016758 MF: transferase activity, transferring hexosyl groups	G	PF00201	IPR002213	GO:0008152; GO:0016758
TraesCS1D02G302300.1	-0.850375	3.06077e-07	2.95617e-05	***	tr|Q1STQ6|Q1STQ6_MEDTR	NADH dehydrogenase [ubiquinone] 1 alpha subcomplex subunit 1	PF15879: NADH-ubiquinone oxidoreductase MWFE subunit	IPR017384: NADH dehydrogenase [ubiquinone] (complex I), alpha subcomplex subunit 1		G	PF15879	IPR017384
TraesCS1D02G305700.1	0.617609	0.000377493	0.0057512	***	tr|B6TD92|B6TD92_MAIZE	Lipid-transfer protein	PF14368: Probable lipid transfer	IPR016140: Bifunctional inhibitor/plant lipid transfer protein/seed storage helical domain		G	PF14368	IPR016140
TraesCS1D02G305900.1	0.286218	0.00310974	0.0254099	***	tr|Q76ME3|Q76ME3_WHEAT	ADP-ribosylation factor	PF00025: ADP-ribosylation factor family	IPR005225: Small GTP-binding protein domain; IPR006689: Small GTPase superfamily, ARF/SAR type; IPR024156: Small GTPase superfamily, ARF type; IPR027417: P-loop containing nucleoside triphosphate hydrolase	GO:0005525 MF: GTP binding;GO:0005622 CC: intracellular;GO:0007264 BP: small GTPase mediated signal transduction	G	PF00025	IPR005225; IPR006689; IPR024156; IPR027417	GO:0005525; GO:0005622; GO:0007264
TraesCS1D02G306200.1	1.19411	0.00574434	0.0388805	***	tr|A0A1D5SZW2|A0A1D5SZW2_WHEAT	Chlorophyll a-b binding protein, chloroplastic	PF00504: Chlorophyll A-B binding protein	IPR022796: Chlorophyll A-B binding protein; IPR023329: Chlorophyll a/b binding protein domain		G	PF00504	IPR022796; IPR023329
TraesCS1D02G308000.1	0.955006	0.00375439	0.02891	***	tr|A0A1D1Z8K9|A0A1D1Z8K9_9ARAE	Calmodulin	PF13405: EF-hand domain; PF13833: EF-hand domain pair	IPR002048: EF-hand domain; IPR011992: EF-hand domain pair; IPR018247: EF-Hand 1, calcium-binding site	GO:0005509 MF: calcium ion binding	G	PF13405; PF13833	IPR002048; IPR011992; IPR018247	GO:0005509
TraesCS1D02G308100.1	0.8434	6.18572e-07	5.13616e-05	***	tr|A0A1E5VGF3|A0A1E5VGF3_9POAL	Calmodulin	PF13499: EF-hand domain pair	IPR002048: EF-hand domain; IPR011992: EF-hand domain pair; IPR018247: EF-Hand 1, calcium-binding site	GO:0005509 MF: calcium ion binding	G	PF13499	IPR002048; IPR011992; IPR018247	GO:0005509
TraesCS1D02G309900.1	0.711214	0.00138572	0.0145187	***	tr|B4F7V5|B4F7V5_MAIZE	Glutamate formiminotransferase 1	PF07837: Formiminotransferase domain, N-terminal subdomain	IPR012886: Formiminotransferase, N-terminal subdomain; IPR013802: Formiminotransferase, C-terminal subdomain; IPR022384: Formiminotransferase subdomain	GO:0005542 MF: folic acid binding;GO:0008152 BP: metabolic process;GO:0016740 MF: transferase activity	G	PF07837	IPR012886; IPR013802; IPR022384	GO:0005542; GO:0008152; GO:0016740
TraesCS1D02G310900.1	0.417219	0.00348831	0.0274942	***	tr|A0A061GQT5|A0A061GQT5_THECC	Nucleotide-sugar transporter family protein	PF03151: Triose-phosphate Transporter family	IPR004853: Sugar phosphate transporter domain		G	PF03151	IPR004853
TraesCS1D02G311000.1	1.11551	0.00463321	0.0336174	***	tr|B6TPQ7|B6TPQ7_MAIZE	Polygalacturonase	PF00295: Glycosyl hydrolases family 28	IPR000743: Glycoside hydrolase, family 28; IPR006626: Parallel beta-helix repeat; IPR011050: Pectin lyase fold/virulence factor; IPR012334: Pectin lyase fold	GO:0004650 MF: polygalacturonase activity;GO:0005975 BP: carbohydrate metabolic process	G	PF00295	IPR000743; IPR006626; IPR011050; IPR012334	GO:0004650; GO:0005975
TraesCS1D02G315200.1	1.46708	0.000175779	0.00328293	***	tr|B6UI73|B6UI73_MAIZE	Early light-induced protein	PF00504: Chlorophyll A-B binding protein	IPR022796: Chlorophyll A-B binding protein; IPR023329: Chlorophyll a/b binding protein domain		G	PF00504	IPR022796; IPR023329
TraesCS1D02G317700.1	0.852243	0.000132231	0.00267717	***	tr|W5AFB4|W5AFB4_WHEAT	Peroxidase	PF00141: Peroxidase	IPR000823: Plant peroxidase; IPR002016: Haem peroxidase, plant/fungal/bacterial; IPR010255: Haem peroxidase; IPR019793: Peroxidases heam-ligand binding site; IPR019794: Peroxidase, active site	GO:0004601 MF: peroxidase activity;GO:0006979 BP: response to oxidative stress;GO:0020037 MF: heme binding;GO:0055114 BP: oxidation-reduction process	G	PF00141	IPR000823; IPR002016; IPR010255; IPR019793; IPR019794	GO:0004601; GO:0006979; GO:0020037; GO:0055114
TraesCS1D02G318800.1	0.649475	0.00202892	0.0189212	***	tr|A0A1D5SU81|A0A1D5SU81_WHEAT	Peroxidase	PF00141: Peroxidase	IPR000823: Plant peroxidase; IPR002016: Haem peroxidase, plant/fungal/bacterial; IPR006311: Twin-arginine translocation pathway, signal sequence; IPR010255: Haem peroxidase	GO:0004601 MF: peroxidase activity;GO:0006979 BP: response to oxidative stress;GO:0020037 MF: heme binding;GO:0055114 BP: oxidation-reduction process	G	PF00141	IPR000823; IPR002016; IPR006311; IPR010255	GO:0004601; GO:0006979; GO:0020037; GO:0055114
TraesCS1D02G320000.1	0.663032	0.00123905	0.0134241	***	tr|B9SG28|B9SG28_RICCO	Indole-3-acetic acid-amido synthetase GH3.3, putative	PF03321: GH3 auxin-responsive promoter	IPR004993: GH3 family		G	PF03321	IPR004993
TraesCS1D02G320300.1	-0.713281	3.47622e-05	0.00101454	***	tr|A0A0K9NHU2|A0A0K9NHU2_ZOSMR	NAD(P)H dehydrogenase (Quinone)	PF03358: NADPH-dependent FMN reductase	IPR005025: NADPH-dependent FMN reductase-like; IPR008254: Flavodoxin/nitric oxide synthase; IPR010089: Flavoprotein WrbA; IPR029039: Flavoprotein-like domain	GO:0003955 MF: NAD(P)H dehydrogenase (quinone) activity;GO:0010181 MF: FMN binding;GO:0016491 MF: oxidoreductase activity	G	PF03358	IPR005025; IPR008254; IPR010089; IPR029039	GO:0003955; GO:0010181; GO:0016491
TraesCS1D02G323900.1	0.541234	0.00704889	0.0449263	***	tr|A0A1D5SS65|A0A1D5SS65_WHEAT	Secretory carrier-associated membrane protein	PF04144: SCAMP family	IPR007273: SCAMP	GO:0015031 BP: protein transport;GO:0016021 CC: integral component of membrane	G	PF04144	IPR007273	GO:0015031; GO:0016021
TraesCS1D02G325200.1	0.498824	0.00490923	0.0349833	***	tr|Q1PCH8|Q1PCH8_SOLCH	Rac-like GTP-binding protein	PF00071: Ras family	IPR001806: Small GTPase superfamily; IPR003578: Small GTPase superfamily, Rho type; IPR005225: Small GTP-binding protein domain; IPR027417: P-loop containing nucleoside triphosphate hydrolase	GO:0003924 MF: GTPase activity;GO:0005525 MF: GTP binding;GO:0005622 CC: intracellular;GO:0007264 BP: small GTPase mediated signal transduction	G	PF00071	IPR001806; IPR003578; IPR005225; IPR027417	GO:0003924; GO:0005525; GO:0005622; GO:0007264
TraesCS1D02G325300.1	0.785053	0.000205371	0.00369894	***	tr|A0A0K9PGL9|A0A0K9PGL9_ZOSMR	Tetratricopeptide repeat (TPR)-like superfamily protein	PF07719: Tetratricopeptide repeat; PF13374: Tetratricopeptide repeat	IPR011990: Tetratricopeptide-like helical domain; IPR013026: Tetratricopeptide repeat-containing domain; IPR013105: Tetratricopeptide repeat 2; IPR019734: Tetratricopeptide repeat	GO:0005515 MF: protein binding	G	PF07719; PF13374	IPR011990; IPR013026; IPR013105; IPR019734	GO:0005515
TraesCS1D02G327200.1	-0.483832	4.15324e-05	0.00116497	***	tr|A1BLP7|A1BLP7_MEDTR	Thioredoxin	PF00085: Thioredoxin	IPR012336: Thioredoxin-like fold; IPR013766: Thioredoxin domain; IPR017937: Thioredoxin, conserved site	GO:0045454 BP: cell redox homeostasis	G	PF00085	IPR012336; IPR013766; IPR017937	GO:0045454
TraesCS1D02G327700.1	0.379343	0.000157933	0.00305419	***	tr|A0A1E5W0E9|A0A1E5W0E9_9POAL	MATH domain-containing protein	PF00917: MATH domain	IPR002083: MATH/TRAF domain; IPR008974: TRAF-like	GO:0005515 MF: protein binding	G	PF00917	IPR002083; IPR008974	GO:0005515
TraesCS1D02G329000.1	-0.386262	0.00214692	0.0196929	***	tr|A0A0K9NYW6|A0A0K9NYW6_ZOSMR	NADH-quinone oxidoreductase, subunit E	PF01257: Thioredoxin-like [2Fe-2S] ferredoxin	IPR002023: NADH-quinone oxidoreductase subunit E-like; IPR012336: Thioredoxin-like fold	GO:0016491 MF: oxidoreductase activity;GO:0055114 BP: oxidation-reduction process	G	PF01257	IPR002023; IPR012336	GO:0016491; GO:0055114
TraesCS1D02G329800.1	0.493749	0.00028882	0.00476056	***	tr|R7WE82|R7WE82_AEGTA	Transcription initiation factor IIF subunit beta	PF02270: Transcription initiation factor IIF, beta subunit	IPR003196: Transcription initiation factor IIF, beta subunit; IPR011039: Transcription Factor IIF, Rap30/Rap74, interaction; IPR011991: Winged helix-turn-helix DNA-binding domain	GO:0003824 MF: catalytic activity;GO:0005674 CC: transcription factor TFIIF complex;GO:0006366 BP: transcription from RNA polymerase II promoter;GO:0006367 BP: transcription initiation from RNA polymerase II promoter	G	PF02270	IPR003196; IPR011039; IPR011991	GO:0003824; GO:0005674; GO:0006366; GO:0006367
TraesCS1D02G330500.1	-0.903792	0.00370211	0.0286411	***	tr|A0A1D5SSD8|A0A1D5SSD8_WHEAT	Poly [ADP-ribose] polymerase	PF08063: PADR1 (NUC008) domain; PF16589: BRCT domain, a BRCA1 C-terminus domain; PF05406: WGR domain; PF02877: Poly(ADP-ribose) polymerase, regulatory domain; PF00644: Poly(ADP-ribose) polymerase catalytic domain	IPR001357: BRCT domain; IPR004102: Poly(ADP-ribose) polymerase, regulatory domain; IPR008893: WGR domain; IPR012317: Poly(ADP-ribose) polymerase, catalytic domain; IPR012982: PADR1 domain	GO:0003950 MF: NAD+ ADP-ribosyltransferase activity;GO:0006471 BP: protein ADP-ribosylation	G	PF08063; PF16589; PF05406; PF02877; PF00644	IPR001357; IPR004102; IPR008893; IPR012317; IPR012982	GO:0003950; GO:0006471
TraesCS1D02G332300.1	0.7562	0.00180615	0.0174945	***	tr|R7VYU7|R7VYU7_AEGTA	Photosystem II reaction center W protein, chloroplastic	PF07123: Photosystem II reaction centre W protein (PsbW)	IPR009806: Photosystem II PsbW, class 2	GO:0009507 CC: chloroplast;GO:0009523 CC: photosystem II;GO:0015979 BP: photosynthesis	G	PF07123	IPR009806	GO:0009507; GO:0009523; GO:0015979
TraesCS1D02G332500.1	0.464152	2.20033e-05	0.000722545	--*	tr|A0A1D1Z388|A0A1D1Z388_9ARAE	Thioredoxin	PF02966: Mitosis protein DIM1	IPR004123: Dim1 family; IPR012336: Thioredoxin-like fold	GO:0000398 BP: mRNA splicing, via spliceosome;GO:0005681 CC: spliceosomal complex	G	PF02966	IPR004123; IPR012336	GO:0000398; GO:0005681
TraesCS1D02G334600.1	0.431105	0.00337073	0.0268394	***	tr|B4G1A9|B4G1A9_MAIZE	BSD domain containing protein	PF03909: BSD domain	IPR005607: BSD domain		G	PF03909	IPR005607
TraesCS1D02G335300.1	0.815379	0.00632621	0.0415695	***	tr|B6SUE3|B6SUE3_MAIZE	TCP family transcription factor containing protein	PF03634: TCP family transcription factor	IPR005333: Transcription factor, TCP; IPR017887: Transcription factor TCP subgroup		G	PF03634	IPR005333; IPR017887
TraesCS1D02G335400.1	-0.890382	6.46057e-06	0.000295716	***	tr|A0A1D5RWA6|A0A1D5RWA6_WHEAT	Calcium-transporting ATPase	PF00690: Cation transporter/ATPase, N-terminus; PF00122: E1-E2 ATPase; PF00702: haloacid dehalogenase-like hydrolase; PF00689: Cation transporting ATPase, C-terminus	IPR001757: P-type ATPase; IPR004014: Cation-transporting P-type ATPase, N-terminal; IPR006068: Cation-transporting P-type ATPase, C-terminal; IPR006408: P-type ATPase, subfamily IIB; IPR008250: P-type ATPase, A domain; IPR018303: P-type ATPase, phosphorylation site; IPR023214: HAD-like domain; IPR023298: P-type ATPase, transmembrane domain; IPR023299: P-type ATPase, cytoplasmic domain N	GO:0000166 MF: nucleotide binding;GO:0005388 MF: calcium-transporting ATPase activity;GO:0005524 MF: ATP binding;GO:0016020 CC: membrane;GO:0016021 CC: integral component of membrane;GO:0046872 MF: metal ion binding;GO:0070588 BP: calcium ion transmembrane transport	G	PF00690; PF00122; PF00702; PF00689	IPR001757; IPR004014; IPR006068; IPR006408; IPR008250; IPR018303; IPR023214; IPR023298; IPR023299	GO:0000166; GO:0005388; GO:0005524; GO:0016020; GO:0016021; GO:0046872; GO:0070588
TraesCS1D02G335700.1	-0.518877	0.00662875	0.0430079	***	tr|A0A0K9NZG9|A0A0K9NZG9_ZOSMR	Mitochondrial import inner membrane translocase subunit TIM50	PF03031: NLI interacting factor-like phosphatase	IPR004274: FCP1 homology domain; IPR023214: HAD-like domain		G	PF03031	IPR004274; IPR023214
TraesCS1D02G336000.1	-0.890837	0.000158064	0.00305557	***	tr|M8CF32|M8CF32_AEGTA	50S ribosomal protein L33	PF00471: Ribosomal protein L33	IPR001705: Ribosomal protein L33; IPR011332: Zinc-binding ribosomal protein; IPR018264: Ribosomal protein L33, conserved site	GO:0003735 MF: structural constituent of ribosome;GO:0005622 CC: intracellular;GO:0005840 CC: ribosome;GO:0006412 BP: translation	G	PF00471	IPR001705; IPR011332; IPR018264	GO:0003735; GO:0005622; GO:0005840; GO:0006412
TraesCS1D02G336400.1	0.422507	0.00479623	0.0343981	***	tr|A0A1D5SRB0|A0A1D5SRB0_WHEAT	Tubby-like F-box protein	PF00646: F-box domain; PF01167: Tub family	IPR000007: Tubby, C-terminal; IPR001810: F-box domain; IPR018066: Tubby, C-terminal, conserved site; IPR025659: Tubby C-terminal-like domain	GO:0005515 MF: protein binding	TE?	PF00646; PF01167	IPR000007; IPR001810; IPR018066; IPR025659	GO:0005515
TraesCS1D02G338400.1	-0.431894	0.00210096	0.0194077	*-*	tr|A0A1I9LKK8|A0A1I9LKK8_9CHLO	Elongation factor Tu	PF00009: Elongation factor Tu GTP binding domain; PF03144: Elongation factor Tu domain 2; PF09173: Initiation factor eIF2 gamma, C terminal	IPR000795: Transcription factor, GTP-binding domain; IPR004161: Translation elongation factor EFTu-like, domain 2; IPR009000: Translation protein, beta-barrel domain; IPR009001: Translation elongation factor EF1A/initiation factor IF2gamma, C-terminal; IPR015256: Translation initiation factor 2, gamma subunit, C-terminal; IPR027417: P-loop containing nucleoside triphosphate hydrolase	GO:0003924 MF: GTPase activity;GO:0005525 MF: GTP binding	G	PF00009; PF03144; PF09173	IPR000795; IPR004161; IPR009000; IPR009001; IPR015256; IPR027417	GO:0003924; GO:0005525
TraesCS1D02G339800.1	-1.57999	0.000281471	0.00466817	--*	sp|A1KAH8|PROA_AZOSB	Gamma-glutamyl phosphate reductase				G
TraesCS1D02G340400.1	-0.558342	0.00728095	0.0458939	***	tr|B8AZZ8|B8AZZ8_ORYSI	Trehalose-6-phosphate synthase 6	PF00982: Glycosyltransferase family 20; PF02358: Trehalose-phosphatase	IPR001830: Glycosyl transferase, family 20; IPR003337: Trehalose-phosphatase; IPR006379: HAD-superfamily hydrolase, subfamily IIB; IPR023214: HAD-like domain	GO:0003824 MF: catalytic activity;GO:0005992 BP: trehalose biosynthetic process	G	PF00982; PF02358	IPR001830; IPR003337; IPR006379; IPR023214	GO:0003824; GO:0005992
TraesCS1D02G340700.1	-0.730443	0.00634562	0.0416363	***	tr|A0A097PLL7|A0A097PLL7_BRADI	RNA ligase/cyclic nucleotide phosphodiesterase family protein	PF07823: Cyclic phosphodiesterase-like protein	IPR009097: Cyclic phosphodiesterase; IPR012386: 2',3'-cyclic-nucleotide 3'-phosphodiesterase	GO:0004112 MF: cyclic-nucleotide phosphodiesterase activity	G	PF07823	IPR009097; IPR012386	GO:0004112
TraesCS1D02G342400.1	-0.512546	6.48335e-05	0.00159495	***	tr|M8BTQ5|M8BTQ5_AEGTA	Dolichyl-diphosphooligosaccharide--protein glycosyltransferase subunit STT3	PF02516: Oligosaccharyl transferase STT3 subunit	IPR003674: Oligosaccharyl transferase, STT3 subunit	GO:0004576 MF: oligosaccharyl transferase activity;GO:0006486 BP: protein glycosylation;GO:0016020 CC: membrane	G	PF02516	IPR003674	GO:0004576; GO:0006486; GO:0016020
TraesCS1D02G343000.1	-0.816716	0.00269456	0.0230955	***	tr|A0A1D5SVW1|A0A1D5SVW1_WHEAT	GATA transcription factor	PF00320: GATA zinc finger	IPR000679: Zinc finger, GATA-type; IPR013088: Zinc finger, NHR/GATA-type; IPR016679: Transcription factor, GATA, plant	GO:0003677 MF: DNA binding;GO:0003700 MF: transcription factor activity, sequence-specific DNA binding;GO:0005634 CC: nucleus;GO:0006355 BP: regulation of transcription, DNA-templated;GO:0008270 MF: zinc ion binding;GO:0043565 MF: sequence-specific DNA binding;GO:0045893 BP: positive regulation of transcription, DNA-templated	G	PF00320	IPR000679; IPR013088; IPR016679	GO:0003677; GO:0003700; GO:0005634; GO:0006355; GO:0008270; GO:0043565; GO:0045893
TraesCS1D02G343200.1	-1.00887	6.95494e-05	0.00167999	***	tr|B9HJV9|B9HJV9_POPTR	Sugar transporter family protein	PF00083: Sugar (and other) transporter	IPR003663: Sugar/inositol transporter; IPR005828: Major facilitator, sugar transporter-like; IPR005829: Sugar transporter, conserved site; IPR020846: Major facilitator superfamily domain	GO:0005215 MF: transporter activity;GO:0016020 CC: membrane;GO:0016021 CC: integral component of membrane;GO:0022857 MF: transmembrane transporter activity;GO:0022891 MF: substrate-specific transmembrane transporter activity;GO:0055085 BP: transmembrane transport	G	PF00083	IPR003663; IPR005828; IPR005829; IPR020846	GO:0005215; GO:0016020; GO:0016021; GO:0022857; GO:0022891; GO:0055085
TraesCS1D02G343400.1	0.931399	1.40074e-05	0.000513498	***	tr|A0A0K9PQQ2|A0A0K9PQQ2_ZOSMR	HXXXD-type acyl-transferase family protein	PF02458: Transferase family	IPR003480: Transferase	GO:0016747 MF: transferase activity, transferring acyl groups other than amino-acyl groups	G	PF02458	IPR003480	GO:0016747
TraesCS1D02G344500.1	0.640295	0.00285343	0.0239625	***	tr|A0A1D5T037|A0A1D5T037_WHEAT	Peroxidase	PF00141: Peroxidase	IPR000823: Plant peroxidase; IPR002016: Haem peroxidase, plant/fungal/bacterial; IPR010255: Haem peroxidase; IPR019793: Peroxidases heam-ligand binding site; IPR019794: Peroxidase, active site	GO:0004601 MF: peroxidase activity;GO:0006979 BP: response to oxidative stress;GO:0020037 MF: heme binding;GO:0055114 BP: oxidation-reduction process	G	PF00141	IPR000823; IPR002016; IPR010255; IPR019793; IPR019794	GO:0004601; GO:0006979; GO:0020037; GO:0055114
TraesCS1D02G344600.1	-0.863863	0.000520183	0.00724201	***	tr|A0A1D5S8X1|A0A1D5S8X1_WHEAT	Phosphotransferase	PF00349: Hexokinase; PF03727: Hexokinase	IPR001312: Hexokinase; IPR019807: Hexokinase, binding site; IPR022672: Hexokinase, N-terminal; IPR022673: Hexokinase, C-terminal	GO:0001678 BP: cellular glucose homeostasis;GO:0004396 MF: hexokinase activity;GO:0005524 MF: ATP binding;GO:0005536 MF: glucose binding;GO:0005975 BP: carbohydrate metabolic process;GO:0006096 BP: glycolytic process;GO:0016773 MF: phosphotransferase activity, alcohol group as acceptor;GO:0046835 BP: carbohydrate phosphorylation	G	PF00349; PF03727	IPR001312; IPR019807; IPR022672; IPR022673	GO:0001678; GO:0004396; GO:0005524; GO:0005536; GO:0005975; GO:0006096; GO:0016773; GO:0046835
TraesCS1D02G344800.2	-1.30507	0.00095614	0.011168	***	tr|A9PDZ2|A9PDZ2_POPTR	Inorganic pyrophosphatase family protein	PF00719: Inorganic pyrophosphatase	IPR008162: Inorganic pyrophosphatase	GO:0000287 MF: magnesium ion binding;GO:0004427 MF: inorganic diphosphatase activity;GO:0005737 CC: cytoplasm;GO:0006796 BP: phosphate-containing compound metabolic process	G	PF00719	IPR008162	GO:0000287; GO:0004427; GO:0005737; GO:0006796
TraesCS1D02G346100.1	-0.410267	0.00690156	0.0442533	***	tr|A0A1E5VLP5|A0A1E5VLP5_9POAL	Mitochondrial-processing peptidase subunit alpha	PF00675: Insulinase (Peptidase family M16); PF05193: Peptidase M16 inactive domain	IPR001431: Peptidase M16, zinc-binding site; IPR007863: Peptidase M16, C-terminal; IPR011249: Metalloenzyme, LuxS/M16 peptidase-like; IPR011765: Peptidase M16, N-terminal	GO:0003824 MF: catalytic activity;GO:0004222 MF: metalloendopeptidase activity;GO:0006508 BP: proteolysis;GO:0046872 MF: metal ion binding	G	PF00675; PF05193	IPR001431; IPR007863; IPR011249; IPR011765	GO:0003824; GO:0004222; GO:0006508; GO:0046872
TraesCS1D02G346900.1	-0.722505	0.00272637	0.0232952	***	AT3G50710.1	F-box/RNI-like/FBD-like domains-containing protein	PF00646: F-box domain; PF08387: FBD	IPR001810: F-box domain; IPR006566: FBD domain; IPR032675: Leucine-rich repeat domain, L domain-like	GO:0005515 MF: protein binding	TE?	PF00646; PF08387	IPR001810; IPR006566; IPR032675	GO:0005515
TraesCS1D02G349800.1	0.837724	0.00519079	0.0362572	***	tr|A0A0A9FRF1|A0A0A9FRF1_ARUDO	Glycosyltransferase	PF00201: UDP-glucoronosyl and UDP-glucosyl transferase	IPR002213: UDP-glucuronosyl/UDP-glucosyltransferase	GO:0008152 BP: metabolic process;GO:0016758 MF: transferase activity, transferring hexosyl groups	G	PF00201	IPR002213	GO:0008152; GO:0016758
TraesCS1D02G351000.1	-4.06984	2.42424e-30	7.13375e-26	*-*	tr|A0A0B0MNI3|A0A0B0MNI3_GOSAR	Zinc finger protein	PF12874: Zinc-finger of C2H2 type	IPR003604: Matrin/U1-C-like, C2H2-type zinc finger; IPR013087: Zinc finger C2H2-type	GO:0003676 MF: nucleic acid binding;GO:0008270 MF: zinc ion binding	TE?	PF12874	IPR003604; IPR013087	GO:0003676; GO:0008270
TraesCS1D02G351200.1	-2.943	9.94286e-12	5.9539e-09	*-*	tr|A0A0B0MNI3|A0A0B0MNI3_GOSAR	Zinc finger protein	PF12874: Zinc-finger of C2H2 type	IPR003604: Matrin/U1-C-like, C2H2-type zinc finger; IPR013087: Zinc finger C2H2-type	GO:0003676 MF: nucleic acid binding;GO:0008270 MF: zinc ion binding	TE?	PF12874	IPR003604; IPR013087	GO:0003676; GO:0008270
TraesCS1D02G352700.1	-0.946376	0.00209316	0.0193603	***	tr|W9RPY7|W9RPY7_9ROSA	ALA-interacting subunit 3	PF03381: LEM3 (ligand-effect modulator 3) family / CDC50 family	IPR005045: CDC50/LEM3 family	GO:0016020 CC: membrane	G	PF03381	IPR005045	GO:0016020
TraesCS1D02G353200.1	-1.30876	0.00218217	0.0199301	--*	sp|Q9ULM6|CNOT6_HUMAN	CCR4-NOT transcription complex subunit 6	PF12274: Protein of unknown function (DUF3615)	IPR022059: Protein of unknown function DUF3615		G	PF12274	IPR022059
TraesCS1D02G355800.1	0.258982	0.00400104	0.0302779	***	tr|H8YU79|H8YU79_9CARY	RNA binding protein	PF09598: Stm1; PF04774: Hyaluronan / mRNA binding family	IPR006861: Hyaluronan/mRNA-binding protein; IPR019084: Stm1-like, N-terminal		G	PF09598; PF04774	IPR006861; IPR019084
TraesCS1D02G357200.1	-0.532027	0.000109727	0.00234466	***	tr|Q1EP47|Q1EP47_MUSBA	Mitochondrial ATP synthase g subunit family protein	PF04718: Mitochondrial ATP synthase g subunit	IPR006808: ATP synthase, F0 complex, subunit G, mitochondrial	GO:0000276 CC: mitochondrial proton-transporting ATP synthase complex, coupling factor F(o);GO:0015078 MF: hydrogen ion transmembrane transporter activity;GO:0015986 BP: ATP synthesis coupled proton transport	G	PF04718	IPR006808	GO:0000276; GO:0015078; GO:0015986
TraesCS1D02G359500.1	-1.25134	0.00295435	0.0245402	***	tr|Q5GLJ6|Q5GLJ6_MAIZE	O-methyltransferase	PF00891: O-methyltransferase	IPR001077: O-methyltransferase, family 2; IPR016461: O-methyltransferase COMT-type; IPR029063: S-adenosyl-L-methionine-dependent methyltransferase	GO:0008168 MF: methyltransferase activity;GO:0008171 MF: O-methyltransferase activity	G	PF00891	IPR001077; IPR016461; IPR029063	GO:0008168; GO:0008171
TraesCS1D02G361000.1	-0.775761	3.22105e-06	0.000175347	***	tr|B6TU35|B6TU35_MAIZE	Choline/ethanolamine kinase	PF01633: Choline/ethanolamine kinase	IPR011009: Protein kinase-like domain		G	PF01633	IPR011009
TraesCS1D02G362700.1	0.424016	0.000833937	0.0101522	***	tr|A8J5Z8|A8J5Z8_CHLRE	Aldehyde dehydrogenase	PF00171: Aldehyde dehydrogenase family	IPR015590: Aldehyde dehydrogenase domain; IPR016160: Aldehyde dehydrogenase, cysteine active site; IPR016161: Aldehyde/histidinol dehydrogenase; IPR016162: Aldehyde dehydrogenase N-terminal domain	GO:0008152 BP: metabolic process;GO:0016491 MF: oxidoreductase activity;GO:0055114 BP: oxidation-reduction process	G	PF00171	IPR015590; IPR016160; IPR016161; IPR016162	GO:0008152; GO:0016491; GO:0055114
TraesCS1D02G365800.1	-0.595323	0.000167085	0.00317093	***	tr|Q8H903|Q8H903_ORYSJ	60 kDa chaperonin	PF00118: TCP-1/cpn60 chaperonin family	IPR001844: Chaperonin Cpn60; IPR002423: Chaperonin Cpn60/TCP-1 family; IPR018370: Chaperonin Cpn60, conserved site; IPR027409: GroEL-like apical domain; IPR027413: GroEL-like equatorial domain	GO:0005524 MF: ATP binding;GO:0005737 CC: cytoplasm;GO:0006457 BP: protein folding;GO:0042026 BP: protein refolding	G	PF00118	IPR001844; IPR002423; IPR018370; IPR027409; IPR027413	GO:0005524; GO:0005737; GO:0006457; GO:0042026
TraesCS1D02G369200.1	2.31867	7.06248e-08	8.91992e-06	***	tr|B5TWD1|B5TWD1_HORVV	Late embryogenesis abundant protein	PF02987: Late embryogenesis abundant protein	IPR004238: Late embryogenesis abundant protein LEA		G	PF02987	IPR004238
TraesCS1D02G369300.1	2.19945	2.19355e-10	8.58841e-08	***	tr|B5TWD1|B5TWD1_HORVV	Late embryogenesis abundant protein	PF02987: Late embryogenesis abundant protein	IPR004238: Late embryogenesis abundant protein LEA		G	PF02987	IPR004238
TraesCS1D02G369400.1	2.20346	2.77058e-07	2.72766e-05	***	tr|B5TWC9|B5TWC9_HORVV	Late embryogenesis abundant protein	PF02987: Late embryogenesis abundant protein	IPR004238: Late embryogenesis abundant protein LEA		G	PF02987	IPR004238
TraesCS1D02G369800.1	2.23332	1.26566e-07	1.44118e-05	***	tr|B5TWD1|B5TWD1_HORVV	Late embryogenesis abundant protein	PF02987: Late embryogenesis abundant protein	IPR004238: Late embryogenesis abundant protein LEA		G	PF02987	IPR004238
TraesCS1D02G371000.3	-0.921903	0.00265472	0.0228507	***	tr|R7WA81|R7WA81_AEGTA	AP-1 complex subunit mu-1	PF00928: Adaptor complexes medium subunit family	IPR001392: Clathrin adaptor, mu subunit; IPR011012: Longin-like domain; IPR018240: Clathrin adaptor, mu subunit, conserved site; IPR028565: Mu homology domain	GO:0006810 BP: transport;GO:0006886 BP: intracellular protein transport;GO:0016192 BP: vesicle-mediated transport;GO:0030131 CC: clathrin adaptor complex	G	PF00928	IPR001392; IPR011012; IPR018240; IPR028565	GO:0006810; GO:0006886; GO:0016192; GO:0030131
TraesCS1D02G371800.1	0.774031	0.00784349	0.0482654	***	tr|A0A060D120|A0A060D120_MAIZE	MYB transcription factor	PF00249: Myb-like DNA-binding domain	IPR001005: SANT/Myb domain; IPR009057: Homeobox domain-like; IPR017930: Myb domain	GO:0003677 MF: DNA binding	G	PF00249	IPR001005; IPR009057; IPR017930	GO:0003677
[truncated: 7,300 more rows]
